# Supplementary material for: Genetic dissection of Septoria tritici blotch and Septoria nodorum blotch resistance in wheat using GWAS
Source: Front Plant Sci. 2025 May 13;16:1524912. doi: 10.3389/fpls.2025.1524912 (PMC12106303; doi:10.3389/fpls.2025.1524912)
Supplement: Supplementary file 2 [file Table2.xlsx]

## Sheet: Septoria-field
Table S3. Phenotyping data in three cropping seasons (2019-2020, 2020-2021, and 2021-2022) under natural field conditions and two cropping seasons (2020-2021 and 2021-2022) under artificial inoculation conditions
#	Name of variety	Origin	Type	Field evaluation, natural background - 2019 Zimoseptoria tritici				Field evaluation, natural background - 2020 Zimoseptoria tritici				Field evaluation, natural background - 2021 Zimoseptoria tritici				Field evaluation, infection background Zimoseptoria tritici 2020				Field evaluation, infection background Zimoseptoria tritici 2021
				Х -1 Z. tritici 2019	Х -2 Z. tritici 2019	Х -3 Z. tritici 2019	AUDPC-2019 Z. tritici	Х -1 Z. tritici 2020	Х -2 Z. tritici 2020	Х -3 Z. tritici 2020	AUDPC-2020 Z. tritici	Х -1 Z. tritici 2021	Х -2 Z. tritici 2021	Х -3 Z. tritici 2021	AUDPC-2021 Z. tritici	Х -1 Z. tritici 2020	Х -2 Z. tritici 2020	Х -3 Z. tritici 2020	AUDPC-2020 Z. tritici-infection background	Х -1 Z. tritici 2021	Х -2 Z. tritici 2021	Х -3 Z. tritici 2021	AUDPC-2021 Z. tritici-infection background
1	Almaly	KZ	Winter	0	5	10	70	0	5	10	70	0	5	5	7.5	5	5	10	87.5	5	10	15	140
2	Kazakhstanskaya 3	KZ	Spring	0	0	0	0	0	5	10	70	0	5	5	7.5	0	5	5	52.5	0	5	10	70
3	Lutescens 32	KZ	Spring	0	0	0	0	0	0	0	0	0	5	5	7.5	0	5	10	70	0	5	15	87.5
4	Saratovskaya 70	RU	Spring	0	0	0	0	5	15	20	192.5	5	15	25	30	5	15	15	175	10	20	40	315
5	Bulava	KZ	Winter	0	5	15	87.5	0	0	0	0	0	0	0	0	0	5	15	87.5	0	10	20	140
6	Konditerskaya	KZ	Winter	0	5	15	87.5	0	0	0	0	0	0	0	0	30	15	35	332.5	15	40	40	472.5
7	Mereke 75	KZ	Winter	5	10	20	157.5	0	0	0	0	0	0	0	0	5	0	5	35	0	0	5	17.5
8	Reke	KZ	Winter	5	15	20	192.5	5	10	30	192.5	5	10	25	25	10	20	35	297.5	15	30	40	402.5
9	Ybileinaya 60	KZ	Winter	0	5	5	52.5	0	5	10	70	5	5	10	12.5	5	10	10	122.5	0	10	15	122.5
10	Naz/GF55-2	KZ	Winter	0	0	0	0	10	20	30	280	10	20	25	37.5	10	30	50	420	10	30	50	420
11	425/GF55-1	KZ	Winter	0	5	10	70	0	5	10	70	0	0	5	2.5	0	10	20	140	0	10	20	140
12	428/Umanka-1	KZ	Winter	5	10	20	157.5	0	5	5	52.5	0	0	0	0	0	5	10	70	5	10	10	122.5
13	Alatau	KZ	Winter	0	5	5	52.5	5	10	15	140	0	5	5	7.5	0	10	15	122.5	0	15	20	175
14	Kazakhtanskaya rannespelaya	KZ	Spring	0	0	0	0	0	0	0	0	0	0	0	0	0	0	5	17.5	0	0	0	0
15	Lutescens 90	KZ	Spring	0	0	0	0	0	0	0	0	0	0	0	0	0	5	10	70	0	5	10	70
16	Severyanka	RU	Spring	0	0	0	0	0	0	0	0	0	0	0	0	0	5	5	52.5	0	5	10	70
17	Batyr	KZ	Winter	5	10	15	140	0	5	10	70	0	5	5	7.5	0	5	10	70	0	0	10	35
18	Keremet	KZ	Winter	5	10	15	140	0	0	0	0	0	0	0	0	5	5	5	70	0	0	10	35
19	Naz	KZ	Winter	0	5	15	87.5	5	15	20	192.5	5	15	25	30	15	35	40	437.5	20	40	50	525
20	Sapaly	KZ	Winter	0	5	10	70	0	5	5	52.5	0	5	5	7.5	5	5	10	87.5	0	5	10	70
21	Alem	KZ	Winter	0	0	5	17.5	0	5	5	52.5	0	5	5	7.5	5	10	10	122.5	0	5	10	70
22	Naz/GF55-3	KZ	Winter	0	0	5	17.5	5	5	10	87.5	0	5	5	7.5	5	15	35	245	5	20	40	297.5
23	425/GF55-2	KZ	Winter	0	5	15	87.5	5	15	20	192.5	5	15	25	30	5	5	10	87.5	5	10	15	140
24	428/Umanka-2	KZ	Winter	5	5	10	87.5	5	15	20	192.5	5	5	10	12.5	5	15	25	210	10	20	30	280
25	Akbiday	KZ	Winter	5	10	20	157.5	5	15	30	227.5	5	10	25	25	10	10	10	140	5	10	10	122.5
26	Kazakhstanskaya 4	KZ	Spring	0	0	0	0	5	10	20	157.5	0	5	10	10	5	15	25	210	10	20	30	280
27	Lazzat	KZ	Spring	0	0	0	0	0	5	5	52.5	0	5	5	7.5	5	5	10	87.5	0	5	10	70
28	Stepnaya 16	KZ	Spring	0	5	5	52.5	5	10	15	140	0	5	5	7.5	0	0	5	17.5	0	5	10	70
29	Bayandy	KZ	Winter	10	20	40	315	5	5	10	87.5	0	5	5	7.5	5	5	0	52.5	0	0	5	17.5
30	Koksy	KZ	Winter	0	5	5	52.5	5	15	30	227.5	0	15	25	27.5	5	15	10	157.5	0	5	10	70
31	Nureke	KZ	Winter	5	10	20	157.5	5	20	30	262.5	10	25	40	50	10	35	40	420	20	50	50	595
32	Sultan 2	KZ	Winter	0	0	0	0	0	5	10	70	0	0	5	2.5	5	10	10	122.5	5	10	15	140
33	A-A p-k/Progress	KZ	Winter	5	10	15	140	15	20	40	332.5	10	30	50	60	15	30	40	402.5	20	40	50	525
34	Naz/GF55-4	KZ	Winter	15	20	40	332.5	10	20	40	315	15	25	40	52.5	0	5	15	87.5	0	5	10	70
35	Almaly/GF92-1	KZ	Winter	5	15	20	192.5	5	20	40	297.5	10	20	30	40	15	40	45	490	20	40	50	525
36	425/Umanka	KZ	Winter	0	5	10	70	5	20	30	262.5	5	15	25	30	0	5	5	52.5	0	0	5	17.5
37	Alikhan	KZ	Winter	5	15	30	227.5	0	5	10	70	0	5	5	7.5	5	10	15	140	10	20	30	280
38	Kazakhstanskaya 10	KZ	Spring	0	0	0	0	15	30	40	402.5	10	25	50	55	15	20	30	297.5	20	40	50	525
39	Pavlodarskaya 93	KZ	Spring	0	0	0	0	0	0	0	0	0	0	0	0	0	5	10	70	0	5	15	87.5
40	Celinnaya 26	KZ	Spring	0	0	0	0	10	30	40	385	5	15	25	30	10	30	35	367.5	20	40	50	525
41	Botagoz	KZ	Winter	5	10	20	157.5	0	0	0	0	0	0	0	0	5	5	10	87.5	0	0	10	35
42	Kokbiday	KZ	Winter	0	5	10	70	5	20	40	297.5	10	25	50	55	5	5	5	70	0	0	5	17.5
43	Progress	KZ	Winter	5	15	30	227.5	5	10	20	157.5	0	5	10	10	10	25	35	332.5	10	40	40	455
44	Steklovidnaya 24	KZ	Winter	5	15	25	210	5	15	20	192.5	5	5	10	12.5	10	15	35	262.5	10	20	30	280
45	Kupava/Avocet (S)-1	KZ	Winter	5	5	15	105	5	5	10	87.5	0	5	5	7.5	0	5	15	87.5	5	10	20	157.5
46	Naz/GF55-5	KZ	Winter	0	5	15	87.5	5	15	20	192.5	5	15	25	30	15	35	40	437.5	20	40	50	525
47	Almaly/Obri	KZ	Winter	5	10	20	157.5	5	10	20	157.5	0	5	10	10	5	15	20	192.5	10	20	30	280
48	Astana	KZ	Spring	0	0	0	0	0	0	0	0	0	0	0	0	0	5	5	52.5	0	5	10	70
49	Aliya	KZ	Winter	0	15	30	210	5	10	20	157.5	0	5	10	10	10	25	35	332.5	10	30	40	385
50	Samgay	KZ	Spring	0	0	0	0	0	0	0	0	0	5	5	7.5	5	5	5	70	0	5	10	70
51	Ygo-Vostochnaya 2	KZ	Spring	0	0	0	0	0	0	0	0	0	0	0	0	0	5	5	52.5	0	5	10	70
52	Derbes	KZ	Winter	5	15	30	227.5	0	5	10	70	0	0	5	2.5	5	15	10	157.5	5	10	15	140
53	Kyzylbiday	KZ	Winter	5	15	30	227.5	10	30	50	420	15	25	50	57.5	15	35	30	402.5	20	40	40	490
54	Ramin	KZ	Winter	10	20	40	315	5	15	20	192.5	5	15	25	30	5	15	25	210	5	20	30	262.5
55	Taza	KZ	Winter	10	15	30	245	5	5	10	87.5	0	5	10	10	10	15	15	192.5	5	10	15	140
56	Kupava/Avocet (S)-2	KZ	Winter	0	5	10	70	5	10	20	157.5	5	15	25	30	5	5	15	105	5	10	20	157.5
57	Almaly/GF92-2	KZ	Winter	5	15	20	192.5	5	20	40	297.5	10	25	30	45	10	15	20	210	10	20	30	280
58	Naz/Immun78	KZ	Winter	0	5	10	70	10	20	40	315	15	30	50	62.5	5	10	20	157.5	5	20	25	245
59	Aktubinka	KZ	Spring	0	0	0	0	0	0	0	0	0	0	5	2.5	0	0	0	0	0	0	0	0
60	Akdan	KZ	Winter	5	10	25	175	10	20	40	315	10	20	40	45	15	35	45	455	20	40	50	525
61	Kazakhstanskaya 15	KZ	Spring	0	0	5	17.5	0	0	0	0	0	0	0	0	0	5	5	52.5	0	10	15	122.5
62	Saratovskaya 29	RU	Spring	0	0	0	0	0	5	10	70	0	0	5	2.5	5	5	15	105	5	10	20	157.5
63	Karabalykskaya 101	KZ	Spring	0	0	0	0	0	0	0	0	0	0	0	0	0	5	5	52.5	0	5	10	70
64	Egemen	KZ	Winter	5	15	30	227.5	15	30	50	437.5	15	30	60	67.5	40	30	45	507.5	20	50	50	595
65	Mayra	KZ	Winter	10	20	35	297.5	5	15	20	192.5	5	15	25	30	5	0	5	35	0	0	5	17.5
66	Raminal	KZ	Winter	5	10	30	192.5	5	10	20	157.5	5	5	10	12.5	10	15	30	245	5	20	25	245
67	Tyngysh	KZ	Winter	5	20	30	262.5	0	10	20	140	5	15	20	27.5	5	15	20	192.5	5	20	30	262.5
68	Kupava/Avocet (S)-3	KZ	Winter	5	20	30	262.5	5	20	40	297.5	15	30	50	62.5	10	25	40	350	20	40	50	525
69	428g/MK-122A-1	KZ	Winter	5	5	15	105	0	5	5	52.5	0	0	0	0	5	10	10	122.5	0	5	10	70
70	Naz/Obri-1	KZ	Winter	5	5	10	87.5	5	15	30	227.5	10	20	25	37.5	15	40	45	490	20	50	50	595
71	Zhenis	KZ	Spring	0	0	0	0	0	0	0	0	0	0	0	0	0	5	0	35	0	0	5	17.5
72	Anara	KZ	Winter	5	15	25	210	5	15	30	227.5	0	15	25	27.5	25	20	45	385	15	30	50	437.5
73	Kazakhstanskaya 17	KZ	Spring	0	5	5	52.5	0	0	0	0	0	0	0	0	5	5	10	87.5	0	5	10	70
74	Saratovskaya 42	RU	Spring	0	5	10	70	5	5	10	87.5	0	5	10	10	0	5	15	87.5	5	10	25	175
75	Karabalykskaya ozimaya	KZ	Winter	0	10	15	122.5	0	0	0	0	0	0	0	0	20	35	40	455	25	40	50	542.5
76	Manshyk	KZ	Winter	5	15	20	192.5	5	10	20	157.5	0	5	10	10	15	30	40	402.5	20	40	40	490
77	Rasad	KZ	Winter	0	5	15	87.5	0	5	10	70	0	5	5	7.5	10	5	10	105	5	10	15	140
78	Farabi	KZ	Winter	0	0	0	0	5	15	30	227.5	5	10	25	25	10	15	20	210	10	20	30	280
79	Tilek/KLDN-33	KZ	Winter	5	10	20	157.5	10	20	40	315	10	30	50	60	10	40	50	490	10	40	50	490
80	428g/MK-122A-2	KZ	Winter	0	5	15	87.5	0	0	5	17.5	0	0	0	0	5	5	10	87.5	0	5	10	70
81	Naz/Obri-2	KZ	Winter	0	0	5	17.5	10	30	50	420	10	30	40	55	10	25	30	315	15	30	40	402.5
82	Karabalykskaya 92	KZ	Spring	10	20	40	315	0	0	0	0	0	0	0	0	0	5	5	52.5	0	5	10	70
83	Bogarnaya 56	KZ	Winter	10	20	40	315	0	0	0	0	0	0	0	0	5	15	15	175	5	10	20	157.5
84	Kazakhstanskaya 19	KZ	Spring	0	0	0	0	0	5	10	70	0	5	5	7.5	0	10	20	140	5	10	20	157.5
85	Saratovskaya 55	RU	Spring	0	0	0	0	0	5	10	70	5	5	10	12.5	0	5	10	70	10	10	20	175
86	Karasai	KZ	Winter	5	10	20	157.5	10	20	40	315	10	15	30	35	10	50	30	490	20	30	50	455
87	Mereke 70	KZ	Winter	0	5	10	70	0	0	0	0	0	0	0	0	10	25	20	280	15	30	30	367.5
88	Rausin	KZ	Winter	10	20	30	280	0	5	5	52.5	0	0	5	2.5	5	5	10	87.5	0	5	10	70
89	Yzhnaya 12	KZ	Winter	0	5	10	70	5	5	10	87.5	5	10	10	17.5	10	10	15	157.5	5	10	20	157.5
90	Naz/GF55-1	KZ	Winter	0	5	5	52.5	5	15	30	227.5	5	15	25	30	10	15	25	227.5	15	20	30	297.5
91	Yr2/Octyabrina	KZ	Winter	5	10	20	157.5	0	5	10	70	0	5	5	7.5	0	5	10	70	5	10	15	140
92	425/Obri	KZ	Winter	0	5	10	70	0	5	5	52.5	0	0	0	0	0	10	15	122.5	5	10	15	140
93	Kazakhstanskaya 25	KZ	Spring	5	15	30	227.5	0	0	0	0	0	0	0	0	0	5	15	87.5	0	10	20	140
94	Karabalykskaya osistaya	KZ	Spring	0	0	0	0	0	5	5	52.5	0	5	5	7.5	0	5	0	35	0	5	10	70
95	KR11-29	CIMMYT-ICARDA-IWWIP	Winter	0	5	5	52.5	5	10	20	157.5	5	5	10	12.5	5	15	15	175	5	20	25	245
96	KR12-9010	CIMMYT-ICARDA-IWWIP	Winter	10	30	40	385	0	5	10	70	0	5	5	7.5	5	35	45	420	5	40	50	472.5
97	GN-158/2004	CIMMYT-ICARDA-IWWIP	Winter	0	0	0	0	10	15	20	210	5	5	10	12.5	0	5	10	70	0	10	15	122.5
98	Shortandinskaya Ubeleinaya	KZ	Spring	0	0	0	0	0	0	0	0	0	0	0	0	0	5	15	87.5	0	5	20	105
99	Oral	KZ	Spring	0	0	0	0	0	0	0	0	0	0	0	0	5	5	10	87.5	0	5	20	105
100	Chum/8/jup/bjy	CIMMYT - SEPTMON	Spring	0	5	5	52.5	0	0	0	0	0	0	0	0	5	10	5	105	5	10	15	140
101	JAN7/LIRA	CIMMYT - SEPTMON	Spring	0	5	5	52.5	0	0	0	0	0	0	0	0	0	0	5	17.5	0	0	0	0
102	ALTAR 84/AE	CIMMYT - SEPTMON	Spring	0	5	5	52.5	0	0	0	0	0	0	0	0	0	5	10	70	0	5	15	87.5
103	L.A.CJAT(SANTACARUS)	CIMMYT - SEPTMON	Spring	0	0	0	0	0	0	0	0	0	0	0	0	0	5	10	70	0	5	20	105
104	Albidum 31	RU	Spring	0	5	5	52.5	0	0	0	0	0	0	0	0	5	5	5	70	0	5	10	70
105	Rosinka 3	RU	Spring	0	0	0	0	0	5	5	52.5	0	5	5	7.5	5	5	10	87.5	0	5	10	70
106	Akmola 2	KZ	Spring	5	10	30	192.5	0	0	5	17.5	0	0	0	0	0	5	5	52.5	0	5	10	70
107	11KR-13	CIMMYT-ICARDA-IWWIP	Winter	0	0	5	17.5	10	15	20	210	0	5	10	10	5	10	10	122.5	5	10	15	140
108	KR12-9011	CIMMYT-ICARDA-IWWIP	Winter	5	10	20	157.5	10	20	40	315	10	20	30	40	5	5	15	105	5	10	20	157.5
109	GN-169/2004	CIMMYT-ICARDA-IWWIP	Winter	0	0	5	17.5	5	5	10	87.5	0	5	10	10	0	15	20	175	0	20	25	227.5
110	Celinnaya 50	KZ	Spring	0	0	0	0	0	5	5	52.5	0	0	5	2.5	5	5	15	105	5	10	25	175
111	Shortandinskaya 25	KZ	Spring	0	0	0	0	0	5	10	70	0	5	10	10	5	5	5	70	5	10	15	140
112	SOMO/SORA/ACTS5	CIMMYT - SEPTMON	Spring	0	5	10	70	0	0	0	0	0	5	5	7.5	0	5	10	70	5	5	20	122.5
113	P83-5112/V82274	CIMMYT - SEPTMON	Spring	0	5	5	52.5	5	15	20	192.5	15	20	25	40	5	10	15	140	5	10	20	157.5
114	CATBIRD	MEX	Spring	5	5	10	87.5	0	0	0	0	0	0	0	0	0	5	5	52.5	0	5	10	70
115	JAS 58/JAS55//ALD/3/ MRNG/4/ALD	CIMMYT - SEPTMON	Spring	0	5	10	70	0	0	0	0	0	0	0	0	0	5	15	87.5	0	5	20	105
116	Omskaya 18	RU	Spring	10	20	40	315	0	0	0	0	0	0	0	0	0	0	0	0	0	0	0	0
117	Krosnodar-99	RU-IWWIP	Winter	0	5	5	52.5	5	5	10	87.5	0	5	10	10	5	10	10	122.5	10	10	20	175
118	Сelinnaya Ubeleinaya	KZ	Spring	0	0	0	0	0	5	5	52.5	0	5	5	7.5	5	5	5	70	0	5	10	70
119	KR11-40	CIMMYT-ICARDA-IWWIP	Winter	0	5	5	52.5	0	5	10	70	0	5	5	7.5	5	5	10	87.5	10	10	10	140
120	KR12-9012	CIMMYT-ICARDA-IWWIP	Winter	5	20	40	297.5	0	5	10	70	0	5	10	10	0	5	15	87.5	5	10	20	157.5
121	Elomon	UZ-IWWIP	Winter	5	5	10	87.5	0	15	20	175	15	20	25	40	0	5	10	70	5	5	10	87.5
122	Shortandinskaya 2012	KZ	Spring	0	0	0	0	0	0	0	0	0	0	0	0	5	5	10	87.5	0	5	15	87.5
123	Akmola 40	KZ	Spring	0	5	10	70	5	5	10	87.5	0	0	5	2.5	5	5	10	87.5	5	10	10	122.5
124	DOMOJNJA	CIMMYT - SEPTMON	Spring	5	5	10	87.5	0	0	0	0	0	0	5	2.5	0	5	10	70	0	5	15	87.5
125	NANJTNG 82149 KAUZ	CIMMYT - SEPTMON	Spring	0	5	10	70	0	0	0	0	0	0	0	0	5	5	10	87.5	5	5	20	122.5
126	CROC 1AE	CIMMYT - SEPTMON	Spring	5	5	10	87.5	0	0	0	0	0	0	0	0	0	5	5	52.5	0	5	10	70
127	TALHUENJNJA	CIMMYT - SEPTMON	Spring	0	5	5	52.5	0	0	0	0	0	0	0	0	0	10	15	122.5	5	10	20	157.5
128	Omskaya 19	RU	Spring	0	0	0	0	0	5	10	70	0	0	5	2.5	5	5	10	87.5	5	10	20	157.5
129	Starshina	RU-IWWIP	Winter	0	0	5	17.5	0	0	5	17.5	0	0	5	2.5	5	5	10	87.5	5	10	10	122.5
130	Ishimskaya88	KZ	Spring	0	0	0	0	0	0	0	0	0	0	0	0	0	5	10	70	5	5	15	105
131	KR11-9025	CIMMYT-ICARDA-IWWIP	Winter	0	0	5	17.5	5	5	10	87.5	0	0	5	2.5	5	5	15	105	5	10	10	122.5
132	KR12-5001	CIMMYT-ICARDA-IWWIP	Winter	5	15	30	227.5	5	5	10	87.5	0	5	5	7.5	0	5	5	52.5	0	10	15	122.5
133	Gozgon	UZ-IWWIP	Winter	5	20	30	262.5	0	5	5	52.5	0	5	5	7.5	0	5	10	70	0	10	10	105
134	Kazakhstan 20	KZ	Spring	0	0	0	0	0	0	5	17.5	0	5	5	7.5	0	5	5	52.5	0	5	10	70
135	Celinnaya 3C	KZ	Spring	5	5	10	87.5	0	5	10	70	0	5	5	7.5	5	10	10	122.5	5	10	15	140
136	BR14/CEP847-1	CIMMYT - SEPTMON	Spring	0	0	5	17.5	0	0	0	0	0	0	0	0	0	5	5	52.5	0	5	10	70
137	JAC161/TEMU51.80	CIMMYT - SEPTMON	Spring	0	0	5	17.5	0	0	0	0	0	0	0	0	5	5	5	70	5	10	20	157.5
138	GAN/AE.437 SOVARROSA	CIMMYT - SEPTMON	Spring	0	5	5	52.5	0	0	0	0	0	0	0	0	5	5	5	70	0	5	10	70
139	EFED/22150	CIMMYT - SEPTMON	Spring	5	5	10	87.5	0	0	0	0	0	0	0	0	5	5	15	105	0	5	15	87.5
140	Omskaya 28	RU	Spring	0	0	0	0	0	0	0	0	0	0	0	0	5	0	5	35	0	0	5	17.5
141	Jaikhun	UZ-IWWIP	Winter	0	5	5	52.5	0	5	10	70	5	5	10	12.5	5	15	20	192.5	5	20	30	262.5
142	Kenzhegali	KZ	Spring	5	10	20	157.5	0	5	10	70	0	5	5	7.5	0	5	5	52.5	5	10	20	157.5
143	KR12-07	CIMMYT-ICARDA-IWWIP	Winter	0	0	0	0	0	5	5	52.5	0	5	5	7.5	5	10	20	157.5	5	10	15	140
144	KR12-5035	CIMMYT-ICARDA-IWWIP	Winter	5	10	20	157.5	5	5	10	87.5	0	0	5	2.5	0	5	10	70	0	10	15	122.5
145	Bunyodkor	UZ-IWWIP	Winter	0	5	5	52.5	0	5	10	70	0	5	5	7.5	0	10	5	87.5	0	10	10	105
146	Celinnaya 20	KZ	Spring	0	0	0	0	0	5	10	70	0	5	5	7.5	5	5	15	105	5	10	20	157.5
147	Karagandinskaya 22	KZ	Spring	5	10	20	157.5	0	5	10	70	0	5	5	7.5	5	10	10	122.5	0	10	20	140
148	BR14/CEP847-2	CIMMYT - SEPTMON	Spring	0	5	5	52.5	0	0	0	0	0	0	0	0	0	5	15	87.5	0	5	20	105
149	ECHA/LI115	CIMMYT - SEPTMON	Spring	0	5	10	70	0	0	0	0	0	0	0	0	0	10	10	105	5	10	15	140
150	GAN/AE (408)	CIMMYT - SEPTMON	Spring	0	5	5	52.5	0	0	0	0	0	0	0	0	5	5	10	87.5	5	15	20	192.5
151	TOO11/TOOOO7	CIMMYT - SEPTMON	Spring	5	5	10	87.5	0	0	0	0	0	0	0	0	5	0	10	52.5	0	5	15	87.5
152	Omskaya 29	RU	Spring	0	0	0	0	0	0	0	0	0	0	0	0	5	5	5	70	0	5	10	70
153	KR11-20	CIMMYT-ICARDA-IWWIP	Winter	0	5	10	70	10	15	20	210	10	15	25	32.5	5	5	15	105	10	10	20	175
154	Dostyk	KZ	Spring	0	0	0	0	0	0	0	0	0	0	0	0	0	5	10	70	0	5	20	105
155	KR12-09	CIMMYT-ICARDA-IWWIP	Winter	5	10	15	140	0	5	10	70	0	5	5	7.5	5	5	5	70	0	5	10	70
156	KR12-5075	CIMMYT-ICARDA-IWWIP	Winter	0	10	15	122.5	5	10	10	122.5	5	5	10	12.5	0	15	30	210	0	20	30	245
157	Faravon	UZ-IWWIP	Winter	0	0	5	17.5	5	5	10	87.5	0	5	5	7.5	0	15	25	192.5	0	20	30	245
158	Celinnaya 21	KZ	Spring	0	0	0	0	0	0	0	0	0	0	0	0	0	5	5	52.5	0	5	10	70
159	Karabalykskaya 90	KZ	Spring	5	15	20	192.5	0	0	0	0	0	0	0	0	0	5	5	52.5	0	5	10	70
160	F133/SHA5//OPATA	CIMMYT - SEPTMON	Spring	0	5	10	70	0	0	0	0	0	0	0	0	0	5	10	70	0	5	15	87.5
161	TRAP#1/BOW	CIMMYT - SEPTMON	Spring	5	5	10	87.5	0	0	0	0	0	0	0	0	0	5	5	52.5	0	5	10	70
162	Frontana	BRA	Spring	5	5	10	87.5	0	0	0	0	0	0	0	0	0	5	5	52.5	0	5	10	70
163	EFED/LE2150	CIMMYT - SEPTMON	Spring	5	5	10	87.5	0	0	0	0	0	0	0	0	5	5	15	105	5	10	20	157.5
164	Omskaya 35	RU	Spring	0	0	0	0	0	0	0	0	0	0	0	0	0	5	5	52.5	0	5	15	87.5
165	KR11-03	CIMMYT-ICARDA-IWWIP	Winter	10	20	40	315	0	5	10	70	5	5	10	12.5	5	5	10	87.5	5	10	10	122.5
166	Shortandinskaya 95 ulushennya	KZ	Spring	0	0	0	0	0	0	0	0	0	0	0	0	5	5	10	87.5	0	5	25	122.5
167	KR12-10	CIMMYT-ICARDA-IWWIP	Winter	0	5	10	70	0	0	0	0	0	0	0	0	5	10	10	122.5	5	10	15	140
168	GN-68/2003	CIMMYT-ICARDA-IWWIP	Winter	0	5	5	52.5	0	15	20	175	10	15	20	30	0	25	30	280	0	30	40	350
169	Celinnaya 90	KZ	Spring	0	0	0	0	0	5	5	52.5	0	5	5	7.5	0	5	5	52.5	0	5	10	70
170	Karabalykskaya 98	KZ	Spring	0	0	0	0	5	5	10	87.5	5	5	10	12.5	0	5	10	70	5	5	10	87.5
171	BR17/CNT8//BR17/PF80 1004	CIMMYT - SEPTMON	Spring	0	5	5	52.5	0	0	0	0	0	0	0	0	0	5	5	52.5	5	5	10	87.5
172	EG, AUS/H 567.71//4*EG AVS/3/2	CIMMYT - SEPTMON	Spring	0	0	5	17.5	0	0	0	0	0	0	0	0	0	5	10	70	0	5	15	87.5
173	RECURRENT SELECTION1	CIMMYT	Spring	0	5	5	52.5	0	0	0	0	0	0	0	0	5	5	15	105	5	10	15	140
174	Omskaya 36	RU	Spring	0	0	0	0	0	0	0	0	0	0	0	0	5	5	5	70	0	5	10	70
175	KR11-9014	CIMMYT-ICARDA-IWWIP	Winter	0	0	5	17.5	0	0	5	17.5	0	5	5	7.5	15	20	30	297.5	20	20	25	297.5
176	Shortandinskaya 2007	KZ	Spring	0	0	0	0	0	0	0	0	0	0	0	0	0	5	15	87.5	0	5	30	140
177	KR12-18	CIMMYT-ICARDA-IWWIP	Winter	0	5	5	52.5	5	5	10	87.5	0	5	5	7.5	5	10	5	105	5	10	15	140
178	GN-143/2006	CIMMYT-ICARDA-IWWIP	Winter	0	5	5	52.5	10	20	30	280	10	15	25	32.5	5	15	35	245	10	20	40	315
179	Akmola 3	KZ	Spring	0	0	5	17.5	0	0	0	0	0	0	0	0	5	5	10	87.5	0	5	15	87.5
180	Bobwhite	MEX	Spring	0	5	5	52.5	0	0	0	0	0	0	0	0	0	10	10	105	0	5	10	70
181	BR35/BR14	CIMMYT - SEPTMON	Spring	5	5	10	87.5	0	0	0	0	0	0	0	0	0	5	10	70	0	5	15	87.5
182	ZM23524	CIMMYT - SEPTMON	Spring	0	5	5	52.5	5	10	20	157.5	5	15	25	30	0	5	15	87.5	5	10	20	157.5
183	EFED/F5.83 7792(BAJAS)	CIMMYT - SEPTMON	Spring	0	5	5	52.5	0	0	0	0	0	0	0	0	0	5	5	52.5	0	5	10	70
184	Mironovskaya 808	RU	Winter	5	15	20	192.5	5	5	10	87.5	0	5	5	7.5	0	10	10	105	5	10	10	122.5
185	Pamyati Azieva	RU	Spring	5	10	20	157.5	0	0	0	0	0	0	0	0	0	5	5	52.5	0	5	10	70
186	KR11-26	CIMMYT-ICARDA-IWWIP	Winter	0	5	5	52.5	5	10	20	157.5	5	15	25	30	5	15	20	192.5	5	20	30	262.5
187	Hazrati Bashir	UZ-IWWIP	Winter	0	5	5	52.5	5	15	20	192.5	5	15	25	30	0	5	5	52.5	0	5	10	70
188	Hisorok	UZ-IWWIP	Winter	0	0	5	17.5	0	0	0	0	0	0	0	0	0	5	15	87.5	0	5	10	70
189	Layagatli-80	UZ-IWWIP	Winter	0	0	5	17.5	0	0	0	0	0	0	0	0	0	5	5	52.5	0	5	10	70
190	Shafag-2	UZ-IWWIP	Winter	0	5	5	52.5	0	0	0	0	0	5	5	7.5	0	10	10	105	0	5	15	87.5
191	Egana	UZ-IWWIP	Winter	0	5	5	52.5	0	0	0	0	0	0	0	0	0	5	10	70	0	5	10	70
Notes:	Seedlings were rated for Septoria using the rating scale 0–4 (Pyzhikova, Karaseva, 1985; Kolomiets et al., 2017) where 0–1 is resistant, 2 – moderately susceptible, 3 – susceptible, 4 – highly susceptible.
	A rating system based on % leaf area infected developed for appraising the foliar intensity of diseases was used to categorize host reaction to Septoria according to a double-digit scale (00–99) modified from Saari and Prescott (1975). According to the degree of damage, the varieties were divided into the following groups: 0-10% – highly resistant (RR); 11-20% – resistant (R); 21-40% – moderately…
	X1, X2, X3 Septoria - 3 consecutive disease assessments of severity (%) in field. Septoria evaluated 3 times (X1, X2, X3) every 7 days.
	The Area Under the Disease Progress Curve : AUDPC = 0,5 *(Х1+ Х2) (t2-t1) + 0,5 * (Х2+ Х3)*(t3-t2) (Wilcoxson et al., 1974)
	)
