# Supplementary material for: Genetic dissection of Septoria tritici blotch and Septoria nodorum blotch resistance in wheat using GWAS
Source: Front Plant Sci. 2025 May 13;16:1524912. doi: 10.3389/fpls.2025.1524912 (PMC12106303; doi:10.3389/fpls.2025.1524912)
Supplement: Supplementary file 3 [file Table3.xlsx]

## Sheet: Genotyping
Table S1. Genotyping Data The complete genotypic data file for 191 wheat entries.
AlleleID	AlleleSequence	Chrom_Wheat_ConsensusMap_version_4	Chrom_Wheat_Chinese_Spring_v1.0	CloneID	ClusterSize	SNP	908618316005_A_1	908618316005_A_10	908618316005_A_11	908618316005_A_12	908618316005_A_2	908618316005_A_3	908618316005_A_4	908618316005_A_5	908618316005_A_6	908618316005_A_7	908618316005_A_8	908618316005_A_9	908618316005_B_1	908618316005_B_10	908618316005_B_11	908618316005_B_12	908618316005_B_2	908618316005_B_3	908618316005_B_4	908618316005_B_5	908618316005_B_6	908618316005_B_7	908618316005_B_8	908618316005_B_9	908618316005_C_1	908618316005_C_10	908618316005_C_11	908618316005_C_12	908618316005_C_2	908618316005_C_3	908618316005_C_4	908618316005_C_5	908618316005_C_6	908618316005_C_7	908618316005_C_8	908618316005_C_9	908618316005_D_1	908618316005_D_10	908618316005_D_11	908618316005_D_12	908618316005_D_2	908618316005_D_3	908618316005_D_4
							Almaly	Kazakhstanskaya 3	Lutescens 32	Saratovskaya 70	Bulava	Konditerskaya	Mereke 75	Reke	Ybileinaya 60	Naz/GF55-2	425/GF55-1	428/Umanka-1	Alatau	Kazakhtanskaya rannespelaya	Lutescens 90	Severyanka	Batyr	Keremet	Naz	Sapaly	Alem	Naz/GF55-3	425/GF55-2	428/Umanka-2	Akbiday	Kazakhstanskaya 4	Lazzat	Stepnaya 16	Bayandy	Koksy	Nureke	Sultan 2	A-A p-k/Progress	Naz/GF55-4	Almaly/GF92	425/Umanka	Alikhan	Kazakhstanskaya 10	Pavlodarskaya 93	Celinnaya 26	Botagoz	Kokbiday	Progress
*				*	*	*	908618000000	908618000000	908618000000	908618000000	908618000000	908618000000	908618000000	908618000000	908618000000	908618000000	908618000000	908618000000	908618000000	908618000000	908618000000	908618000000	908618000000	908618000000	908618000000	908618000000	908618000000	908618000000	908618000000	908618000000	908618000000	908618000000	908618000000	908618000000	908618000000	908618000000	908618000000	908618000000	908618000000	908618000000	908618000000	908618000000	908618000000	908618000000	908618000000	908618000000	908618000000	908618000000	908618000000
*				*	*	*	WL18FMBIWSD1	WL18FMBIWSD1	WL18FMBIWSD1	WL18FMBIWSD1	WL18FMBIWSD1	WL18FMBIWSD1	WL18FMBIWSD1	WL18FMBIWSD1	WL18FMBIWSD1	WL18FMBIWSD1	WL18FMBIWSD1	WL18FMBIWSD1	WL18FMBIWSD1	WL18FMBIWSD1	WL18FMBIWSD1	WL18FMBIWSD1	WL18FMBIWSD1	WL18FMBIWSD1	WL18FMBIWSD1	WL18FMBIWSD1	WL18FMBIWSD1	WL18FMBIWSD1	WL18FMBIWSD1	WL18FMBIWSD1	WL18FMBIWSD1	WL18FMBIWSD1	WL18FMBIWSD1	WL18FMBIWSD1	WL18FMBIWSD1	WL18FMBIWSD1	WL18FMBIWSD1	WL18FMBIWSD1	WL18FMBIWSD1	WL18FMBIWSD1	WL18FMBIWSD1	WL18FMBIWSD1	WL18FMBIWSD1	WL18FMBIWSD1	WL18FMBIWSD1	WL18FMBIWSD1	WL18FMBIWSD1	WL18FMBIWSD1	WL18FMBIWSD1
*				*	*	*	-0.921518	1	1	1	0.957366	1	1	1	1	1	1	1	0.926226	1	1	1	0.957686	1	1	1	1	1	1	1	0.934728	1	1	1	0.927971	1	1	1	1	1	1	1	0.951713	1	1	1	0.936243	1	1
*				*	*	*	WL18FMBI000001	WL18FMBI000073	WL18FMBI000080	WL18FMBI000088	WL18FMBI000009	WL18FMBI000017	WL18FMBI000025	WL18FMBI000033	WL18FMBI000041	WL18FMBI000049	WL18FMBI000057	WL18FMBI000065	WL18FMBI000002	WL18FMBI000074	WL18FMBI000081	WL18FMBI000089	WL18FMBI000010	WL18FMBI000018	WL18FMBI000026	WL18FMBI000034	WL18FMBI000042	WL18FMBI000050	WL18FMBI000058	WL18FMBI000066	WL18FMBI000003	WL18FMBI000075	WL18FMBI000082	WL18FMBI000090	WL18FMBI000011	WL18FMBI000019	WL18FMBI000027	WL18FMBI000035	WL18FMBI000043	WL18FMBI000051	WL18FMBI000059	WL18FMBI000067	WL18FMBI000004	WL18FMBI000076	WL18FMBI000083	WL18FMBI000091	WL18FMBI000012	WL18FMBI000020	WL18FMBI000028
993127|F|0-19:T>C-19:T>C	TGCAGATACAGAAAGAATTTCAAGGAAGAGCTGAAACTTCTCCTCTTTAGAACCAAGAGAAAGAAATAT	1A|001.198711646|993127|993127	chr1A	993127	2	19:T>C	NN	CC	TT	TT	CC	CC	TT	CC	TT	CC	TT	CC	CC	NN	TC	TT	CC	NN	TT	NN	TT	TT	TT	CC	TC	NN	TT	TT	CC	NN	TC	CC	TT	CC	TT	CC	TT	CC	NN	TT	TC	CC	CC
3027396|F|0-21:C>A-21:C>A	TGCAGCAATGTCATCTTCTCCCCTCTTGGCAGTCGCTCGCCGAGATCGGAAGAGCGGTTCAGCAGGAAT	1A|007.479556138|3027396|3027396	0	3027396	3	21:C>A	CC	AA	NN	AA	AA	AA	CC	AA	NN	AA	CC	NN	CA	CA	CC	NN	NN	AA	CC	AA	CC	NN	AA	AA	AA	AA	CC	CA	AA	NN	CA	AA	NN	AA	AA	AA	NN	NN	AA	AA	CA	AA	AA
4911044|F|0-22:C>T-22:C>T	TGCAGAACCTCAACGCGGTGCGCGTAATGCCGAGATCGGAAGAGCGGTTCAGCAGGAATGCCGAGACCG	1A|007.479556138|4911044|4911044	0	4911044	2	22:C>T	TT	TT	TT	CC	TT	TT	TT	TT	TT	TT	CT	TT	CC	CT	CT	NN	NN	TT	CT	TT	TT	TT	TT	TT	CT	NN	TT	TT	TT	TT	TT	TT	TT	TT	TT	TT	TT	NN	CC	CC	TT	TT	TT
1043336|F|0-47:G>A-47:G>A	TGCAGCTATAGTGGTTGGATTTGGATACTTGCAGGGGAGGAAAGAAGGGAGATGGGAGATTGGGAGGGC	1A|007.590608265|1043336|1043336	chr1A	1043336	4	47:G>A	GG	GG	GA	GG	GG	GA	GG	GG	NN	GG	GG	GG	GG	GA	GG	AA	AA	GG	NN	GG	NN	GG	GG	GG	GG	NN	GG	GG	GG	GG	GG	NN	GG	GG	GG	GG	GG	AA	GG	GG	GG	GG	NN
1070663|F|0-44:T>C-44:T>C	TGCAGGTGAAACATATGCATCATCAGAATGGGTATCAAAATGAATTTGTGTATAGGCCAACGAGGCACG	1A|007.590608265|1070663|1070663	chrUn	1070663	3	44:T>C	NN	TT	TT	TT	TT	TC	NN	TT	TT	TT	NN	TT	TT	TT	TT	CC	CC	TT	TC	TT	TT	TT	NN	TT	TT	TT	TT	TT	TT	TC	NN	NN	NN	TT	TT	TC	TT	CC	TT	TT	TT	TT	TT
1093668|F|0-53:C>A-53:C>A	TGCAGGCGAGTCGTGAGACCAGGCAGAGAATTTTCACATTGCCGTTCTGTAAGCAGACGGGACGGAAAT	1A|007.590608265|1093668|1093668	chr1A	1093668	3	53:C>A	CC	AA	NN	CC	AA	NN	CC	AA	AA	AA	CC	AA	CC	CC	CC	NN	NN	NN	NN	AA	CC	CC	AA	AA	CA	NN	CC	CC	NN	CC	CC	NN	CC	AA	AA	AA	CC	NN	CC	CC	CA	CC	CC
1120440|F|0-56:A>C-56:A>C	TGCAGCACGGTACCACGGAAGCAGAGATACATATGGATAAACGCGCCCAGCCTGCCAGCCGAGATCGGA	1A|007.590608265|1120440|1120440	0	1120440	2	56:A>C	AA	CC	AA	AA	CC	AA	AA	CC	AA	CC	AA	AA	AA	AC	AC	NN	NN	CC	AA	CC	AA	AA	CC	AA	AA	AA	CC	CC	AA	AA	AA	AA	AA	CC	CC	CC	AA	NN	CC	AA	AC	AA	AA
1212218|F|0-49:A>G-49:A>G	TGCAGCAGCCAGCAGCTCTGCTCTTGCAACGCAGCTTTAAGCACCCAGGACACACAAGCCAAGCAAAAA	1A|007.590608265|1212218|1212218	chr1A	1212218	2	49:A>G	AA	AA	AA	AA	AA	AG	AA	AA	NN	AA	AA	AA	AA	AA	AA	GG	NN	AA	AG	AA	AA	AA	AA	NN	AA	AA	AA	AA	AA	NN	AA	AA	AA	AA	AA	AA	AA	GG	AA	AA	AA	AA	AA
1204785|F|0-68:T>C-68:T>C	TGCAGGAAGGGCGCGGTAAAAAAAACCTACTAGCTCTAGCTGCTAGCGCCATCGGCCACGACTGGGATT	1A|007.802984393|1204785|1204785	chr1A	1204785	2	68:T>C	TT	TT	TT	TT	TT	TT	TT	TT	TT	TT	CC	TT	CC	TT	TT	NN	NN	TT	TT	TT	TT	TT	TT	TT	TT	TT	TT	TT	TT	TT	TT	TT	TT	TT	TT	TT	TT	TT	TT	TT	TT	TT	TT
1122786|F|0-45:A>G-45:A>G	TGCAGCGCACCGCACCGCACCGCAGCGGGCGCGGTATATAACCTCACCTCGCGCGGCGGCACACGCACC	1A|008.831535263|1122786|1122786	chr2B	1122786	2	45:A>G	AA	AA	AA	AA	GG	AA	AA	AA	NN	AA	AA	AA	AA	GG	NN	GG	GG	AA	AA	AA	NN	AA	AA	AA	AA	AA	AA	AA	AA	AG	AA	AA	AA	GG	AA	AA	AA	AA	AA	NN	AG	GG	AA
1131508|F|0-63:A>G-63:A>G	TGCAGCTCCACGCCATCCCATGGAAGCGGTCTTGCCGGCGCTAACTGAACTAACTGAAGAAAAATAAGA	1A|009.656568806|1131508|1131508	chrUn	1131508	7	63:A>G	AG	AG	AA	AA	AA	NN	AA	AG	AA	AA	AG	AG	GG	AA	NN	GG	AA	AA	NN	GG	AA	GG	AG	AA	AG	AA	AA	NN	AG	AG	AG	AG	GG	AA	AA	AG	GG	AA	AG	AA	AG	AG	GG
4991395|F|0-19:C>G-19:C>G	TGCAGTCCCTCCACTCCTCCGCCGCATCCTGCGTCGAGGTGCTCGCCGCCTCCGCCGCCCCCGCCTTCC	1A|009.854165647|4991395|4991395	chrUn	4991395	3	19:C>G	CC	CC	CC	CC	CC	CG	CC	CC	CC	CC	CC	CC	CC	CC	CC	GG	GG	CC	CG	CC	CC	CC	CC	CC	CC	CC	CC	CC	CC	CG	CC	CC	CC	CC	NN	CC	CC	GG	CC	CC	CC	CC	CC
4993303|F|0-12:A>T-12:A>T	TGCAGCCCAATCAGGGCAATAATCTGCCCGAGATCGGAAGAGCGGTTCAGCAGGAATGCCGAGACCGAT	1A|010.687622220|4539888|4539888	0	4993303	3	12:A>T	TT	TT	TT	TT	TT	TT	TT	TT	TT	TT	AT	AA	TT	TT	TT	NN	TT	AA	TT	TT	TT	TT	TT	TT	TT	AA	TT	TT	AT	TT	TT	TT	TT	TT	TT	TT	TT	TT	TT	TT	TT	NN	NN
1007201|F|0-42:A>G-42:A>G	TGCAGTGGCGAACCCATGGCCGTCCTGCGACAACTGTGACTCATGCACCAAGTCCAACTCTCCGAGATC	1A|013.271580710|1007201|1007201	chr1A	1007201	5	42:A>G	GG	GG	GG	AA	GG	GG	GG	GG	NN	GG	AG	GG	GG	AG	AA	AA	GG	GG	GG	GG	GG	GG	GG	GG	GG	GG	AA	AA	GG	GG	GG	GG	GG	GG	GG	GG	GG	GG	GG	AA	GG	GG	GG
2257989|F|0-53:T>C-53:T>C	TGCAGAACAAGTAGGCCAAGAATTTGTCATGGCAGAGACGTCTAATGCCAGAATACAGGCGATCGGATC	1A|013.555776610|2257989|2257989	chr1A	2257989	3	53:T>C	TC	TT	TC	TT	TT	TC	CC	TT	NN	TT	TT	TT	NN	TT	TT	CC	TT	TT	TT	TT	CC	TT	TT	TT	TC	TT	TT	TT	TT	TT	TT	TT	TT	TT	TT	NN	TT	TT	CC	NN	CC	TT	TT
1000928|F|0-22:G>A-22:G>A	TGCAGTTGCTGCTGTTGCAGCGGCGACAGTGGATCCGAGTTGCACATGTTGGTATTGAACAACAAATGA	1A|013.870242020|1000928|1000928	chr1A	1000928	2	22:G>A	GA	GG	GG	AA	GG	GG	AA	GG	NN	GG	AA	GG	GG	GA	AA	GG	GG	GG	GA	GG	AA	GG	GG	GG	GA	GG	AA	AA	GG	GG	AA	GG	GG	GG	GG	GG	GG	GG	GG	AA	GA	GG	GG
3064386|F|0-36:A>G-36:A>G	TGCAGAAATTATTGCGTGAGCAAATTTTCGCACGGAAGAACAGGTCCGAGATCGGAAGAGCGGTTCAGC	1A|014.291635360|3064386|3064386	0	3064386	2	36:A>G	AA	AA	NN	NN	AA	AA	NN	AA	GG	AA	GG	AA	GG	AG	GG	NN	AA	AA	AA	AA	NN	AA	AA	AA	AA	AA	GG	GG	AA	AA	AA	AA	AA	AA	AA	AA	AA	AA	NN	GG	AA	AA	AA
1204920|F|0-17:G>A-17:G>A	TGCAGATGATGTGTTCTGCCCCGCAGCCAAAGCTAGTGGCCACTTTTTGTTATGTTCTGCATCACGCAT	1A|014.401713450|1204920|1204920	chr1A	1204920	2	17:G>A	GG	GG	GA	GG	GG	GA	GG	GG	AA	NN	GA	GG	GG	AA	GA	GG	GG	GA	GG	GG	GG	GG	GG	GG	GG	GG	NN	GG	GG	GG	GG	GG	GG	GG	GG	GG	GG	AA	GG	GG	GG	GG	NN
1696485|F|0-8:G>C-8:G>C	TGCAGGCAGCAAACAAGCATCGGTAAGCTGCTATACTGACCTACTCGAGGAGGAGCAAAACAGAAGCGA	1A|014.401713450|1696485|1696485	chr1A	1696485	8	8:G>C	CC	CC	CC	GG	CC	NN	CC	NN	NN	CC	GG	NN	GC	NN	GG	GG	CC	NN	NN	NN	CC	NN	CC	CC	CC	CC	NN	GG	CC	CC	CC	CC	CC	NN	CC	NN	CC	NN	CC	NN	CC	CC	CC
100021947|F|0-10:T>C-10:T>C	TGCAGGCAGCTGAGTCTGGCGCACGGGCGAGGGCGGCAAGGAAGCCGCCCAGGGAGCGCTCGTGGACCG	1A|014.963454390|1213162|1213162	chr1A	100021947	4	10:T>C	TT	TT	TT	CC	TT	TT	TT	TT	TT	TT	TT	TT	CC	NN	TC	TT	CC	CC	CC	TT	NN	TT	TT	TT	TT	NN	TT	TT	TT	NN	TT	TT	TT	TT	TT	TT	TT	TT	CC	NN	TT	TT	TT
3026425|F|0-26:A>G-26:A>G	TGCAGACAGATCGTGCCTAATCGGGAAGGGAATAGATTTGGAGCCGAGATCGGAAGAGCGGTTCAGCAG	1A|014.963454390|3026425|3026425	0	3026425	2	26:A>G	AG	AA	AA	GG	AA	AG	AA	AA	NN	AA	AA	AA	AG	AA	AG	AA	AA	AA	AA	AA	AA	GG	GG	AA	AA	GG	AA	AG	GG	AA	AA	GG	GG	AA	GG	AA	GG	AA	GG	GG	AA	AA	AA
997691|F|0-7:T>A-7:T>A	TGCAGCATGATCAATGGCGTCCACATATGCTCCATGCTGACCGTATGTATGTTGGTTTCCGAGATCGGA	1A|015.512927160|997691|997691	0	997691	3	7:T>A	TA	AA	AA	TT	AA	AA	TT	AA	AA	AA	TT	AA	TT	TA	TA	TT	AA	AA	AA	AA	AA	AA	AA	AA	AA	AA	TT	TT	AA	AA	TA	AA	AA	AA	AA	AA	AA	AA	TT	TT	AA	AA	AA
4989097|F|0-10:C>T-10:C>T	TGCAGGGGGTCCCTGGGTGGTGCAGGCCCGAGATCGGAAGAGCGGTTCAGCAGGAATGCCGAGACCGAT	1A|016.685283460|4989097|4989097	0	4989097	2	10:C>T	CT	CT	CT	TT	TT	TT	CC	CC	TT	CC	NN	TT	TT	TT	CC	NN	TT	TT	TT	CC	TT	TT	NN	TT	TT	CC	TT	TT	TT	TT	CT	TT	TT	CC	TT	CC	TT	TT	CT	TT	CT	TT	TT
1257291|F|0-29:C>T-29:C>T	TGCAGCGAGCTTGCCAAGATCCGCGAGGACGCAGCGTCCGAGCCATGCCGTGCCCTCATCACCACCTCG	1A|017.601339740|1257291|1257291	chr1A	1257291	2	29:C>T	TT	CC	CC	TT	CC	CC	TT	CC	TT	CC	CC	CC	CC	CT	CC	CC	CC	TT	TT	CC	CC	NN	CC	CC	CT	CC	CC	CC	CC	CT	TT	CC	TT	CC	CC	CC	TT	TT	TT	TT	CT	TT	TT
1159673|F|0-55:G>A-55:G>A	TGCAGCATCGCAGCATCCCCTTTGTTATGGAGATAGCATCTCAAGAAGATGCAGCGTTCAGGATCGAGA	1A|017.810734240|1159673|1159673	chr1A	1159673	2	55:G>A	GG	GG	GG	GG	GG	GG	GG	GG	GG	GG	GG	AA	GA	AA	GA	GG	GG	GG	GG	GG	GG	GG	GG	AA	GG	GG	AA	GG	GG	GG	GG	GG	GG	GG	GG	GG	GG	GG	GG	GG	GA	GG	AA
100024340|F|0-19:C>A-19:C>A	TGCAGGTGGCGGACCTGCGCGCCGTCACCACCAAGAACCCCGTTGGCCACCAGTCGGAGCGCTACCGCA	1A|019.389687130|988333|988333	chrUn	100024340	6	19:C>A	AA	CC	NN	AA	CC	CC	CC	AA	AA	NN	AA	NN	CA	NN	AA	AA	CC	CC	AA	AA	AA	AA	CC	NN	AA	AA	NN	AA	AA	AA	AA	CC	AA	CC	CC	AA	AA	AA	AA	AA	CA	AA	AA
988333|F|0-7:G>A-7:G>A	TGCAGGTGGCGGACCTGCGCGCCGTCACCACCAAGAACCCCGTCGGCCACCAGTCGGAGCGCTACCGCA	1A|019.389687130|988333|988333	chr1B	988333	6	7:G>A	GG	GG	GG	GG	GG	GG	GG	GA	GG	GG	GG	NN	AA	NN	NN	AA	GG	NN	GG	GA	NN	NN	AA	NN	GA	AA	NN	GG	AA	AA	GG	GA	AA	GG	AA	GG	AA	AA	NN	NN	GG	GG	AA
1092922|F|0-40:G>T-40:G>T	TGCAGATGGGCGTGCTGTACGTGTGCCTCTACCTCATCGCGCTCGGCACCGAGATCGGAAGAGCGGTTC	1A|020.997535890|1092922|1092922	0	1092922	8	40:G>T	GT	NN	GG	TT	NN	GG	TT	GG	TT	NN	GG	TT	GT	TT	TT	GG	TT	GG	GG	GG	TT	GG	GG	TT	GG	GG	TT	NN	GG	NN	TT	GG	GG	NN	GG	NN	GG	GG	TT	TT	NN	NN	GG
100022960|F|0-30:C>T-30:C>T	TGCAGTTCTGCACACAATGATAGCTATACACACCGAGATCGGAAGAGCGGTTCAGCAGGAATGCCGAGA	1A|021.691329170|3949882|3949882	0	100022960	4	30:C>T	CT	TT	CT	CC	TT	CT	CC	TT	CC	TT	CT	TT	CC	CC	CC	CC	TT	TT	CT	TT	CC	TT	TT	TT	CT	TT	CC	CC	TT	TT	CC	TT	TT	TT	TT	TT	TT	TT	CC	CT	CT	TT	TT
5412113|F|0-13:A>G-13:A>G	TGCAGCACCTGCTACGCGTACTCCGAGATCGGAAGAGCGGTTCAGCAGGAATGCCGAGACCGATCTCGT	1A|021.691329170|4411656|4411656	0	5412113	12	13:A>G	GG	GG	AG	GG	GG	GG	GG	GG	NN	GG	AG	GG	GG	NN	GG	GG	GG	GG	GG	GG	GG	NN	NN	GG	GG	GG	GG	GG	GG	GG	GG	GG	NN	GG	NN	GG	NN	GG	GG	GG	GG	GG	GG
3939338|F|0-47:G>A-47:G>A	TGCAGGCAGGTTTTCTGAAACGGGCCTGCACAGAGTCGAAAACAACCGAGCGGATGGTGATTAGAATAC	1A|021.704421670|3939338|3939338	chr1A	3939338	4	47:G>A	GA	GG	GG	AA	GG	GA	AA	GG	NN	GG	GG	GG	GG	GG	GA	GG	GA	GG	NN	GG	GA	GG	GG	GG	GG	GG	GG	GG	GG	GG	GA	GG	GG	GG	GG	GG	GG	GG	NN	AA	GG	GG	GG
4991659|F|0-13:T>A-13:T>A	TGCAGGATATACTTGGCCTACTCCGAGATCGGAAGAGCGGTTCAGCAGGAATGCCGAGACCGATCTCGT	1A|021.704421670|4991659|4991659	0	4991659	6	13:T>A	AA	NN	AA	AA	AA	TA	AA	AA	NN	AA	TT	AA	AA	AA	AA	AA	AA	TT	AA	AA	AA	AA	AA	AA	AA	AA	AA	NN	AA	NN	AA	AA	AA	AA	AA	AA	AA	AA	AA	AA	AA	NN	AA
100015945|F|0-6:T>A-6:T>A	TGCAGGTAGCAGGACGAGGTCTCGAATTGGACCGAGATCGGAAGAGCGGTTCAGCAGGAATGCCGAGAC	1A|021.704421670|4991837|4991837	0	100015945	2	6:T>A	TT	TT	TT	NN	TT	NN	TT	TT	TT	TT	TT	TT	TT	TT	TT	TT	TT	TT	TT	TT	TT	TT	TT	TT	TT	NN	TT	NN	NN	TT	TT	TT	TT	TT	TT	TT	TT	TT	AA	AA	TT	AA	NN
1000376|F|0-58:A>G-58:A>G	TGCAGCTCCGCAACTCGTGCCCCGTCTGCCGCCACGAGATGCCCACCGACACCGCGGCAGCAAGGTCAC	1A|021.823783230|1000376|1000376	chr1A	1000376	2	58:A>G	GG	GG	AG	AA	GG	AG	NN	GG	NN	GG	GG	GG	AG	GG	GG	NN	GG	GG	GG	GG	AG	GG	GG	GG	GG	GG	GG	AG	GG	GG	GG	GG	GG	GG	GG	GG	GG	GG	NN	AA	GG	GG	AA
1106808|F|0-15:C>A-15:C>A	TGCAGACTGGCACACCATCGGCAGAAGGAATTGAGAGCGTGATGTTCACGTACCGATTCATGGAGGACC	1A|022.546199560|1106808|1106808	chr1A	1106808	5	15:C>A	CC	CC	CC	AA	CC	CC	CC	CC	NN	CC	CC	CC	CC	CC	CC	CC	CC	CC	CC	CC	CA	CC	CC	CC	CC	CC	CC	CC	CC	CC	CC	NN	CC	CC	CC	CC	CC	CC	CC	NN	CC	CC	CC
1101719|F|0-31:C>T-31:C>T	TGCAGACAGGCCCATTGCTGATCCTCTCCTGCCAGATGCTATGCAATGGTGTCTGCCCGTTTGTGCGCC	1A|022.680753520|1101719|1101719	chr1A	1101719	2	31:C>T	CC	CC	CC	TT	CC	CC	CC	CC	NN	CC	CC	CC	CC	CC	CT	CC	CC	CC	CC	CC	CT	CC	CC	CC	CC	CC	NN	CT	CC	CC	CC	CC	CC	CC	CC	CC	CC	NN	NN	TT	CC	CC	CC
100021771|F|0-51:C>A-51:C>A	TGCAGCCCATCAACGACAGAGTCTACTTCCCGAAGTGGTACCTCAAAGGCACGCGGGCCAGCCCGAGAT	1A|022.680753520|1144942|1144942	chr1A	100021771	4	51:C>A	CA	CC	CC	NN	CC	AA	CC	CC	NN	CC	CC	CC	CA	CC	CC	CC	CC	CC	CC	CC	NN	AA	AA	CC	CC	CC	CC	CC	CA	AA	CC	CC	AA	CC	AA	CC	AA	CC	CC	NN	CC	CC	CC
100021771|F|0-8:A>G-8:A>G	TGCAGCCCATCAACGACAGAGTCTACTTCCCGAAGTGGTACCTCAAAGGCACGCGGGCCAGCCCGAGAT	1A|022.680753520|1144942|1144942	chr1A	100021771	4	8:A>G	AA	AA	AA	GG	AA	NN	AA	AA	GG	AA	AA	AA	AA	AA	AA	AA	AA	AA	AA	AA	GG	NN	NN	AA	AA	AA	AA	AG	AA	NN	AA	AA	NN	AA	NN	AA	NN	AA	AA	GG	AA	AA	AA
100022664|F|0-15:T>C-15:T>C	TGCAGCTCGGCCGCATGCGTCGCTGCGACCAGGAGATGGCGCCCACGCCGCCGAGATCGGAAGAGCGGT	1A|022.680753520|1262143|1262143	0	100022664	4	15:T>C	TC	TT	TT	NN	TT	TT	TT	TT	TT	TT	TT	TT	TT	TC	CC	TT	TT	TT	TT	TT	TT	TT	TT	TT	TT	TT	CC	NN	TT	TT	TT	TT	TT	TT	TT	TT	TT	TT	NN	NN	TT	TT	CC
1863421|F|0-50:A>G-50:A>G	TGCAGTGTAGGTACGTACCCTGTGCGGTATATCCGTAGGTAGACGACGGAATCGAGGCCCGCGTGCTGG	1A|022.680753520|1863421|1863421	chr1A	1863421	2	50:A>G	AA	AA	AA	GG	AA	AA	AA	AA	AG	AA	AA	NN	AA	AA	AG	AA	AA	AA	AA	AA	AG	AA	AA	AA	AA	AA	AA	AG	AA	AA	AA	AA	AA	AA	AA	AA	AA	NN	AA	AG	AA	AA	AA
3942183|F|0-33:G>A-33:G>A	TGCAGCACCACGACCAACAGAAGCTCGACGAGGGGAAGCAGCAGGCGGACGAGATGAAGGAGCTCCGAG	1A|022.680753520|3942183|3942183	chr1A	3942183	3	33:G>A	AA	AA	AA	GG	AA	AA	AA	AA	GG	AA	AA	AA	AA	AA	GG	AA	AA	AA	AA	AA	GA	AA	AA	AA	AA	AA	NN	AA	AA	AA	AA	AA	AA	AA	AA	AA	AA	AA	NN	GG	AA	AA	NN
100015842|F|0-19:G>A-19:G>A	TGCAGGCGCCGACCTGCGCGCATTATCCAGACGCCGAGATCGGAAGAGCGGTTCAGCAGGAATGCCGAG	1A|022.680753520|4440082|4440082	0	100015842	2	19:G>A	GA	GG	GA	AA	GA	GA	GG	GA	AA	GG	GA	GA	GA	GA	GA	GA	GG	GA	GG	GA	GA	GA	GA	GA	GA	GA	GA	GA	GA	GA	GA	GA	GG	GG	GA	GG	GA	GA	GA	AA	GA	GA	GA
4991719|F|0-7:A>C-7:A>C	TGCAGGCAGCCATGCAGGCCGACGTGGATGCCGAGATCGGAAGAGCGGTTCAGCAGGAATGCCGAGACC	1A|022.680753520|4991719|4991719	0	4991719	6	7:A>C	CC	CC	CC	AA	CC	CC	CC	CC	AA	CC	CC	CC	CC	CC	CC	CC	CC	CC	CC	CC	AC	CC	CC	CC	CC	CC	CC	AC	CC	CC	CC	CC	CC	CC	CC	CC	CC	CC	AA	AA	CC	CC	CC
100024551|F|0-29:G>A-29:G>A	TGCAGGCCGCCATGCAGGCCGACGTGGATGCCGAGATCGGAAGAGCGGTTCAGCAGGAATGCCGAGACC	1A|022.680753520|4991719|4991719	0	100024551	6	29:G>A	GA	GG	AA	AA	GG	GG	GA	AA	AA	GG	AA	GG	GA	AA	AA	AA	GA	GG	AA	AA	AA	GA	GG	GG	AA	AA	AA	AA	AA	AA	GA	GG	AA	GG	GG	AA	AA	AA	AA	AA	GA	AA	AA
991036|F|0-50:C>G-50:C>G	TGCAGGAGGTCGTCCATGGCGGCGGAGAAGGGGCTGTTGGGGAGGAGCAGCAGCAGGCAGGAGACGAAG	1A|022.680753520|991036|991036	chr3D	991036	9	50:C>G	GG	GG	GG	CC	GG	GG	GG	GG	CC	GG	GG	GG	GG	GG	CC	GG	GG	GG	GG	GG	CG	GG	GG	GG	GG	GG	NN	CG	GG	GG	GG	GG	GG	GG	GG	GG	GG	GG	GG	CG	GG	GG	NN
1070756|F|0-24:C>G-24:C>G	TGCAGGCGGCAGTATAAAAAAGACCGTGCAGCAGGCAACATTGTTTACAGGTTACAGCATCAAAAGGTG	1A|023.194696210|1070756|1070756	chr1A	1070756	2	24:C>G	CC	CC	NN	NN	CC	CC	CC	CC	GG	CC	CC	CC	CC	CC	CC	CC	CC	CC	CC	CC	CC	CC	CC	CC	CC	NN	CC	CC	CC	CC	CC	CC	CC	CC	CC	CC	CC	CC	CC	CC	CC	CC	CC
1222538|F|0-31:A>T-31:A>T	TGCAGTACAGGAAGCAGTTCCTGAGATCACCAGGCAAGTCATGGTAGCTCAGATTAAGTATAGCCTGTA	1A|023.194696210|1222538|1222538	chr1A	1222538	6	31:A>T	AT	AA	AT	AT	AT	NN	AA	AA	TT	AA	AA	TT	NN	AT	TT	AA	AA	AA	NN	AA	AT	AA	AA	AT	AA	NN	NN	AT	AT	AA	AA	AA	AT	AA	AA	AA	AT	AT	AT	TT	AT	AA	NN
100022886|F|0-9:C>G-9:C>G	TGCAGGTTCCATCGAGTTCGCTATTGCTCATGTCCCATTCCATCAGATTACACACCGAGATCGGAAGAG	1A|023.194696210|4396464|4396464	0	100022886	4	9:C>G	CG	GG	NN	GG	GG	NN	GG	GG	NN	GG	CC	GG	CG	CG	NN	GG	GG	CG	GG	GG	CG	CC	CC	GG	GG	GG	CC	GG	CG	GG	GG	CC	CC	GG	CC	GG	CC	GG	GG	NN	CG	GG	GG
1245046|F|0-35:G>A-35:G>A	TGCAGTTCTGAACCGAGCTCCGTCGGAGTCCGCCCGCGGTCTGCCTCCCGAGATCGGAAGAGCGGTTCA	1A|023.908750090|1245046|1245046	0	1245046	2	35:G>A	GG	GG	GG	GG	GG	GG	GG	NN	AA	GG	GG	GG	GG	GG	GG	GG	GG	GG	GG	GG	GG	GG	GG	GG	GG	NN	GG	GG	GG	GG	GG	GG	GG	GG	GG	GG	GG	GG	GG	GG	GG	GG	GG
39685322|F|0-35:A>G-35:A>G	TGCAGTTCCGTGGGCGACAGCGCGAACATGTCGCCATGGCACGTGTGTATCGCCCGAGATCGGAAGAGC	1A|025.766395950|1089977|1089977	0	39685322	3	35:A>G	AG	AA	AG	NN	AA	GG	AA	AG	NN	AA	AA	GG	GG	GG	GG	GG	AA	AA	AA	AG	GG	GG	GG	GG	AG	GG	GG	AA	GG	AG	AA	GG	GG	AA	GG	AA	GG	GG	GG	NN	AG	AA	GG
1091468|F|0-59:A>G-59:A>G	TGCAGCCTCGGGCGGCAGAGGTGGTGAACGTTTGGTTGTTGGGGAGAACGTCGCTCGTCACTGTAGCCA	1A|028.147934190|1091468|1091468	chr1A	1091468	2	59:A>G	AA	AA	AA	AA	AA	GG	AA	AA	NN	AA	AA	AA	AA	AA	NN	AA	AA	NN	AA	NN	NN	GG	GG	AA	NN	GG	AA	AA	GG	GG	AA	NN	GG	AA	NN	AA	GG	AA	AA	AA	AA	AA	AA
1214918|F|0-10:C>T-10:C>T	TGCAGCTTCCCTGGTAGCACGTCGTTGCATCTGGCCGCTCGCAGCGGGGACTTGGATTGCATCCGAGAT	1A|029.714001720|1214918|1214918	chr1A	1214918	4	10:C>T	CT	TT	TT	CC	TT	CT	TT	TT	NN	TT	CT	TT	TT	TT	CT	TT	TT	CT	TT	TT	CT	CC	CC	TT	TT	TT	TT	CT	CT	TT	TT	CC	CC	TT	CC	TT	CC	TT	TT	CC	TT	TT	TT
4911080|F|0-16:A>G-16:A>G	TGCAGTGCCTGCGTATATCTCATGCCGAGATCGGAAGAGCGGTTCAGCAGGAATGCCGAGACCGATCTC	1A|030.506331730|3941852|3941852	0	4911080	2	16:A>G	AG	AA	GG	GG	AA	AG	AG	AA	AA	AA	AA	GG	AG	AA	AG	NN	GG	AG	GG	AA	GG	GG	GG	GG	AA	GG	AA	AA	GG	AA	GG	NN	GG	AA	GG	AA	GG	GG	GG	GG	AG	AA	AG
1090977|F|0-12:A>G-12:A>G	TGCAGCCAAGGGATGCATTCAGCCTGCACAGTGCGCCGCTGGTACGGCAAGTGGAGGCGCCCAAGAGCA	1A|032.859420590|1090977|1090977	chr1A	1090977	3	12:A>G	AG	GG	GG	NN	GG	AG	GG	GG	GG	GG	AG	AA	AG	GG	GG	GG	GG	AG	GG	GG	AA	AA	AA	AA	GG	AA	GG	GG	AA	AG	GG	NN	AA	NN	AA	GG	AA	NN	GG	NN	AG	GG	GG
1098073|F|0-8:G>A-8:G>A	TGCAGGGTGCGTGTGTGACTTGGACTTAGGACTTGGGCGTCGGCGCCGTGGTGGGATGCTGCCCATGTG	1A|033.421161530|1098073|1098073	chr1A	1098073	2	8:G>A	GA	AA	GG	GG	AA	GA	GA	AA	AA	AA	GG	GG	GA	GA	GG	NN	GG	GG	GG	AA	GG	GG	NN	NN	AA	GG	AA	GA	GG	GA	GA	GG	GG	AA	GG	AA	GG	GG	GG	GG	AA	AA	AA
1126027|F|0-19:T>G-19:T>G	TGCAGACCACGGGGGCCGCTGTCGCGCGTAGATGGCGCCAGAGCGAGCGGGCAGCGCCGAGATCGGAAG	1A|034.289628910|1126027|1126027	0	1126027	2	19:T>G	TG	TT	TT	TT	TT	TT	TT	TT	TT	TT	TT	TT	TT	TT	TT	TT	TT	TT	TT	TT	TT	GG	GG	TT	TT	TT	TT	TT	TT	TG	TT	NN	GG	TT	GG	TT	GG	TT	TT	TT	TT	TT	TT
100025526|F|0-31:A>G-31:A>G	TGCAGCGCGGTCAGACCACCGAGCCACGAGGACACGTCGCCGAGATCGGAAGAGCGGTTCAGCAGGAAT	1A|034.887982810|3028501|3028501	0	100025526	9	31:A>G	AA	GG	AA	GG	GG	AG	AA	GG	AA	NN	AA	AA	AG	AG	AG	GG	AA	AA	AA	NN	AG	AA	AA	AA	GG	AA	AA	GG	AA	GG	AG	NN	AA	GG	AA	GG	AA	AA	AA	NN	AG	GG	AA
100020183|F|0-10:G>C-10:G>C	TGCAGCCAGCGAAAGCAGCAGAGCTGCCGCGGTGCCGAGATCGGAAGAGCGGTTCAGCAGGAATGCCGA	1A|034.887982810|3938795|3938795	0	100020183	3	10:G>C	GC	CC	GC	CC	GC	GC	GC	GC	CC	GC	GC	GG	GC	GG	GG	GC	GC	GC	CC	GC	GC	GC	GC	GC	GC	GC	CC	CC	GC	GC	GC	GC	GC	GC	GC	GC	GC	GC	GG	CC	GC	GC	GC
100020184|F|0-15:G>C-15:G>C	TGCAGCCAGCCAAAGGAGCAGAACTGCCGCGGTGCCGAGATCGGAAGAGCGGTTCAGCAGGAATGCCGA	1A|034.887982810|3938795|3938795	0	100020184	3	15:G>C	GC	GG	GC	NN	GC	GC	GC	GC	GG	GC	GC	GC	GC	GC	GC	GC	GC	GC	NN	GC	GC	GC	GC	GC	GC	GC	GG	GG	GC	CC	CC	GC	GC	GC	GC	GC	GC	GC	GC	GG	GC	GC	GC
100023385|F|0-11:C>T-11:C>T	TGCAGCAGCCTCCTGCTTTGCAAGTGCTGGGAATCGCGTCATGATGAGGAAGACGAATACGATTACGTC	1A|036.084690620|1020992|1020992	chr1D	100023385	5	11:C>T	CT	CC	CC	CC	CC	TT	CC	CT	CC	TT	CC	CC	TT	CC	CC	TT	CC	TT	CC	CC	CC	TT	NN	CC	CC	CC	CC	CC	CT	TT	CC	CC	TT	CC	CC	TT	TT	CC	CC	CC	CT	TT	TT
1102253|F|0-55:T>C-55:T>C	TGCAGCACGTCCAGAACCAACACCCCATCCAGAGACGGGTCTACAAACACCCCTGTCGCTTGTACCGAG	1A|036.309642690|1102253|1102253	chr1A	1102253	2	55:T>C	TC	CC	TC	CC	CC	CC	CC	TC	TT	CC	CC	CC	CC	CC	CC	CC	TT	TT	TT	TT	CC	TT	TT	CC	TC	CC	CC	CC	TC	TT	CC	CC	TT	CC	TT	CC	TT	CC	CC	CC	CC	TT	TT
1863459|F|0-17:G>A-17:G>A	TGCAGGTAGGAGGAGCCGATGTTGTCGACGCTCTGGTACAGGCGGCCGATGCTCCCGTGCATGGTGCCG	1A|036.946686890|1863459|1863459	chr1A	1863459	4	17:G>A	GG	GG	GA	AA	GG	GG	GG	GA	AA	GG	NN	NN	GG	NN	NN	GA	AA	GA	AA	GG	AA	AA	AA	NN	GA	AA	NN	GG	AA	AA	GG	GG	AA	GG	AA	GA	AA	NN	GG	NN	GG	GA	GA
1121822|F|0-12:C>G-12:C>G	TGCAGTTTGTTACTGCATGCAGCAGGGGCCGTTGGAGGCAGCCGCGTCGTGCGTATAGCAGTGCGTCGT	1A|037.953390060|1121822|1121822	chr1A	1121822	10	12:C>G	GG	GG	GG	CC	GG	GG	GG	GG	CC	GG	CC	GG	GG	CG	CC	CC	GG	CC	GG	GG	CC	NN	NN	GG	GG	CC	CC	GG	CC	NN	GG	CC	NN	GG	NN	GG	NN	GG	GG	CC	GG	NN	NN
1092638|F|0-9:A>G-9:A>G	TGCAGAAATAGGGTCTCCAAAACATGGCAGGCAGAGAGCAGCACATGCAAGGCTTCCTCCGACATGCTA	1A|038.473873400|1092638|1092638	chr1A	1092638	2	9:A>G	AG	GG	AG	GG	GG	GG	NN	AG	AA	GG	GG	AA	AG	AG	AG	GG	AA	GG	AA	GG	GG	AA	AA	AA	AG	AA	AA	AG	AA	AA	GG	GG	AA	GG	AA	GG	AA	GG	GG	AA	AG	AA	AA
1237602|F|0-12:G>T-12:G>T	TGCAGGTGTATCGCGATAGAGACGTAGGAGTACAGTATCAAGGTTGCTTATATAGTTATTTAAGCTCGC	1A|038.473873400|1237602|1237602	chr1A	1237602	2	12:G>T	GG	TT	GT	TT	TT	TT	GG	TT	TT	NN	GG	TT	TT	TT	TT	TT	TT	NN	TT	TT	TT	TT	TT	TT	TT	TT	TT	TT	TT	TT	TT	GG	NN	TT	TT	TT	NN	GG	GG	TT	TT	TT	GG
1082710|F|0-59:G>A-59:G>A	TGCAGATTGTGCAGATTCTTAACTAACTCAGTGTTGCTGCCAAACGAAGGTTTCTGTGAGGTTTGATCC	1A|039.123197740|1082710|1082710	0	1082710	2	59:G>A	GG	GG	GG	AA	GG	GG	GG	GG	GG	GG	GG	GG	GA	GA	AA	AA	GG	GG	GG	GG	AA	GG	GG	GG	GG	AA	AA	GA	GA	GG	GG	AA	GG	GG	GG	GG	GG	GG	GG	AA	GA	GG	GG
4910975|F|0-50:A>G-50:A>G	TGCAGGCTGAAGTAAGTACCTGAGCCTGACCGTCGTTGTCGTTGGACACCATATGTGGGCCTGTGCCCT	1A|039.293704430|1091902|1091902	chr1A	4910975	3	50:A>G	GG	GG	AG	GG	GG	GG	GG	GG	NN	GG	NN	NN	GG	GG	GG	GG	GG	GG	GG	GG	GG	GG	GG	NN	GG	AA	GG	GG	AG	GG	GG	AA	GG	GG	GG	GG	GG	GG	GG	GG	GG	GG	GG
1091902|F|0-53:C>T-53:C>T	TGCAGGCTGAAGTAAGTACCTGAGCCTGACCGTCGTTGTCGTTGGACACCGTACGTGGGCCTGTGCCCT	1A|039.293704430|1091902|1091902	chr1A	1091902	3	53:C>T	TT	TT	TT	TT	TT	TT	TT	TT	CC	TT	CC	CC	TT	TT	TT	TT	TT	CT	TT	TT	TT	TT	TT	CC	TT	NN	TT	TT	TT	TT	TT	NN	TT	TT	TT	TT	TT	TT	TT	TT	TT	TT	TT
1043910|F|0-42:A>C-42:A>C	TGCAGTTATCAGTTAACCATACGTGTATTTGTGTGCTAATTTACAGCAAGCTCCTGCTCCCGATCAGAG	1A|040.187123350|1043910|1043910	chr1A	1043910	2	42:A>C	AA	AA	AC	NN	AA	AA	AA	AA	AA	AA	AA	CC	AC	AA	AA	AA	AA	NN	AA	AA	AA	NN	AA	NN	AA	CC	AA	NN	AC	AA	CC	AA	AA	AA	AA	AA	AA	NN	AA	AA	AC	AA	NN
982484|F|0-6:A>G-6:A>G	TGCAGCAAAGACATAAAGGCTCCTATTAGCAGTACAAGGTAAAGAGCCTTTTCTCTTCTAGTGGAGAAA	1A|043.148621400|982484|982484	chr1A	982484	2	6:A>G	AA	AA	AG	AA	AA	GG	AA	AA	AA	AA	AA	AA	AA	AG	AA	AA	AA	AA	AA	AA	AA	AA	AA	AA	AA	AA	AA	AG	AA	AA	AG	AA	AA	NN	AA	AA	AA	GG	AA	AA	AA	AA	AA
1127506|F|0-5:T>C-5:T>C	TGCAGTGAGGTGCCCTCCCTCGCCACGCCTACGCAGGCCATGGAGCGAGGAGTGGGAGGCCGAGATCGG	1A|043.447341910|1127506|1127506	0	1127506	2	5:T>C	NN	CC	TT	TT	CC	TT	NN	CC	TT	CC	TT	NN	CC	CC	TT	TT	TT	TT	TT	CC	TT	TT	NN	NN	CC	NN	TT	TT	TT	TC	NN	TT	TT	CC	TT	CC	TT	TT	TT	TT	CC	CC	TT
1125964|F|0-23:A>G-23:A>G	TGCAGGGCATGTGCAGCAGCGCGAAGGAAGTTGCGACGGCGGAGGGTCGGAGGAGAGGACTGCGGGCCA	1A|043.928934470|1125964|1125964	chr1A	1125964	2	23:A>G	AA	AA	GG	AA	AA	AG	AA	AA	GG	AA	GG	AA	AA	AG	AA	AA	GG	AG	GG	AA	AA	AA	AA	AA	AA	NN	AA	GG	AA	AA	AG	AA	AA	AA	AA	AA	AA	GG	GG	AA	AA	AA	AA
100015400|F|0-24:T>C-24:T>C	TGCAGCAAGTAATAGGTGTTACTCTTGCCGAGATCGGAAGAGCGGTTCAGCAGGAATGCCGAGACCGAT	1A|044.073585340|4394593|4394593	0	100015400	2	24:T>C	TT	TT	TC	TT	TT	TT	TT	TT	TT	TT	TT	CC	TC	TT	TT	TT	TT	TT	TT	TT	NN	TT	TT	CC	TT	CC	TT	TC	TC	TT	TC	TT	TT	TT	TT	TT	TT	CC	TT	TT	TC	TT	TT
1104046|F|0-27:A>G-27:A>G	TGCAGAGCGGAGCAATAGTGCGCAGAGATCCCATTGGTTGTGGCGTTGTGCATTCATCAACGATCAGGG	1A|045.117568480|1104046|1104046	chr1A	1104046	4	27:A>G	AA	AA	AA	AA	AA	AA	AA	AA	AA	AA	AA	GG	AA	AG	AG	AA	AA	AA	AA	AA	AA	AA	AA	GG	AA	AA	GG	AG	AA	AA	AG	AA	AA	AA	AA	AA	AA	AA	AA	GG	AA	AA	AA
2281371|F|0-10:G>C-10:G>C	TGCAGCTCGTGGCGCAGCAGTTCGAGGACACGCTGGTCCGCATCCTCCTCGCCGCCGCCGCCGTCTCCT	1A|046.929521110|2281371|2281371	chr1A	2281371	3	10:G>C	CC	CC	CC	GG	CC	CC	CC	CC	NN	CC	CC	CC	GC	GC	GG	GG	CC	CC	CC	CC	GC	CC	CC	CC	CC	GG	GG	GC	GC	CC	CC	GG	CC	CC	CC	CC	CC	CC	CC	GG	GC	CC	CC
4005431|F|0-33:A>G-33:A>G	TGCAGTTTTATTATTCGACCAGGTCGCAGGACAAGCCAGAGGCGGCACTTGGTTGGTGGTCTGGGCGGT	1A|046.929521110|4005431|4005431	chr7D	4005431	3	33:A>G	AA	AA	AG	NN	AA	AA	AA	AA	AG	AG	AA	AA	AG	AG	NN	NN	AA	AG	AA	AA	NN	AA	AA	AA	AA	NN	NN	AG	AA	AA	AA	GG	AA	AA	AA	AG	AG	AG	AA	GG	AA	AA	AG
988030|F|0-24:T>C-24:T>C	TGCAGCCGTGCCATCCCACGTCCATGAGCCGAAATCGTGCGAACGGGAACAGCCTGATCTAACTAACCT	1A|047.976860960|988030|988030	chr1A	988030	3	24:T>C	CC	NN	TC	CC	CC	TC	CC	CC	TC	CC	TC	TT	CC	CC	CC	CC	TC	TT	TC	CC	CC	CC	CC	TT	CC	CC	CC	TC	CC	CC	CC	NN	CC	CC	CC	NN	CC	TC	TC	CC	CC	CC	CC
1130132|F|0-5:A>G-5:A>G	TGCAGATGCCGACGTACGCGAACCCGATGGCGGTGGAGGTGTGGGTGCTGATCAAGCGCGCCTTCACCA	1A|048.605809990|1130132|1130132	chr1D	1130132	2	5:A>G	GG	GG	AG	AA	GG	AG	GG	GG	AA	GG	AG	AA	AG	AA	AA	AA	AA	AG	AA	GG	AA	GG	GG	AA	GG	GG	AA	AA	GG	GG	AA	GG	GG	GG	GG	GG	GG	AA	AA	AA	AG	GG	GG
5325416|F|0-17:A>G-17:A>G	TGCAGGCGCCAAATAGGAAAATTGCCCTTAACCGAGATCGGAAGAGCGGTTCAGCAGGAATGCCGAGAC	1A|049.378234490|5971572|5971572	0	5325416	12	17:A>G	AG	GG	AA	NN	AA	AA	NN	AA	GG	AA	AA	GG	AG	AA	AA	AA	AA	GG	AA	AA	AA	GG	GG	GG	AA	GG	AA	AA	GG	AG	AA	GG	GG	AA	GG	NN	GG	AA	AA	AA	AA	GG	NN
1063493|F|0-26:T>C-26:T>C	TGCAGGTCTTGCGGGGCCTGAAGGAGTTACCAATGTGGCATCGGTTTAGTTATGTTAGCACACCTAGTT	1A|049.458117450|343892|wPt-5968	chr1A	1063493	2	26:T>C	TT	TT	TC	TT	TT	TT	TT	TT	TT	TT	TT	CC	TC	TT	TT	TT	TT	TT	TT	TT	TT	TT	TT	CC	TT	NN	TT	TC	TC	TT	TC	TT	TT	TT	TT	TT	TT	CC	TT	TT	TC	TT	TT
100016132|F|0-38:C>T-38:C>T	TGCAGTTACCGCGCCCAGGAGGAGGAGCATGTCTCCTACGTCGTCGCCGAGATCGGAAGAGCGGTTCAG	1A|050.471447120|1160285|1160285	0	100016132	2	38:C>T	CC	CC	CC	TT	CC	CC	CC	CC	CC	CC	CC	TT	CC	CT	CC	CC	TT	CC	TT	CC	TT	CC	CC	TT	CC	CC	CC	TT	CC	CC	CC	CC	NN	CC	CC	CC	CC	CC	TT	CC	CT	CC	CC
4909810|F|0-38:T>C-38:T>C	TGCAGCTTGCTCCAGCTCCTTCTCCGACACGATGAGCGTAGGCACAAGCCTCACCACATTGCCTTTCCT	1A|052.500914940|986726|986726	chr1A	4909810	5	38:T>C	TT	TT	TT	CC	TT	TT	NN	TT	NN	TT	TT	NN	TT	TT	TT	NN	TT	TT	TT	TT	CC	TT	TT	TT	TT	NN	TT	TT	TT	NN	NN	TT	TT	TT	TT	NN	TT	TT	CC	TT	TT	TT	TT
2259602|F|0-6:G>A-6:G>A	TGCAGCGAAGGAGAAGATGCAGCAATGGGCCTTGCTTGAGGGCACCTCGGCCCTTCTCATCCATGGTGG	1A|052.925234290|2259602|2259602	chr1A	2259602	2	6:G>A	GG	NN	GA	GG	GG	GG	GG	GG	GG	GG	GG	GG	GG	GG	GG	GG	GG	GG	GG	GG	GG	GG	GG	GG	GG	AA	GG	GG	GA	GG	GG	NN	GG	GG	GG	GG	GG	GG	GG	GG	GG	GG	GG
100024216|F|0-30:T>C-30:T>C	TGCAGATGGCATGACTAGCTAGGTTCAGAATAGTTGCCCATGTCTTCCAAATCCCCTGTAGATGGCATG	1A|053.829259310|1074551|1074551	chr1A	100024216	6	30:T>C	CC	CC	TC	NN	CC	TC	NN	CC	CC	CC	CC	TC	CC	CC	CC	CC	TC	CC	TC	CC	NN	CC	NN	TC	CC	NN	TC	TC	CC	CC	CC	CC	CC	CC	CC	NN	CC	NN	TT	CC	CC	CC	CC
100018644|F|0-48:T>A-48:T>A	TGCAGCACGAGCAGGAGGTGAGTTTCCAGGGCGCGGCGGACTTCAGGTTCGTCCCGTTCAGCGCCGAGA	1A|053.829259310|995983|995983	chr1D	100018644	3	48:T>A	TT	TT	TT	TT	TT	TT	TT	TT	TT	AA	NN	TT	TT	TT	TT	NN	TT	TT	NN	TT	TT	TT	TT	TT	TT	TT	TT	NN	TT	TT	TT	TT	TT	TT	NN	TT	TT	NN	TT	TT	TT	NN	TT
1126925|F|0-46:C>T-46:C>T	TGCAGCGGCCGTTGTGCCCGCTGGGGTGGGCTGCTGTGCAGCACCACGCCGAGATCGGAAGAGCGGTTC	1A|057.038096190|1126925|1126925	0	1126925	3	46:C>T	CC	CC	CC	TT	CC	CC	CC	CC	CC	CC	CC	CC	CC	CT	CT	CC	CC	CC	CC	CC	TT	CC	CC	CC	CC	CC	CC	TT	CC	NN	CC	CC	CC	CC	CC	CC	CC	CC	TT	CC	CT	CC	CC
7340802|F|0-18:T>A-18:T>A	TGCAGGTCGACGAAGCACTTGGTGGCGTGTTCTCCACCGATGGAGATGGCCTTGTGTGTGACAAAATCA	1A|057.500191080|1119839|1119839	chr1A	7340802	4	18:T>A	AA	AA	AA	TT	AA	AA	AA	NN	AA	AA	AA	TT	AA	TA	TA	NN	TT	AA	TT	AA	TT	AA	AA	TT	AA	AA	AA	TA	AA	AA	NN	AA	NN	AA	AA	NN	AA	AA	TT	AA	TA	AA	AA
100022675|F|0-26:A>G-26:A>G	TGCAGCTGACGCCGTCGAGGTTGGACATGCTCCGAGATCGGAAGAGCGGTTCAGCAGGAATGCCGAGAC	1A|057.500191080|3946994|3946994	0	100022675	4	26:A>G	AA	AA	AA	GG	AA	GG	AA	AA	AA	AA	AA	GG	AA	AA	AA	NN	GG	AA	GG	AA	GG	AA	AA	GG	AA	AA	AA	AG	AA	AA	AA	AA	AA	AA	AA	AA	AA	AA	GG	AA	AG	AA	AA
1048305|F|0-12:G>T-12:G>T	TGCAGATACAGAGGAACGACATGTATCTACGATCGCTGTAGAGGGACATAGAGACGTGCATGCTACAAT	1A|057.626438610|1048305|1048305	chr1A	1048305	2	12:G>T	GG	GG	GG	TT	GG	GG	GG	GG	GG	GG	GG	GG	GG	GT	GG	NN	GG	GG	GG	GG	TT	GG	GG	GG	GG	GG	GG	TT	GG	GG	GG	GG	GG	GG	GG	GG	GG	NN	TT	GG	GT	GG	GG
4910221|F|0-8:T>C-8:T>C	TGCAGCTTTCTATGAGGCCACTGCCGCCGAGATCGGAAGAGCGGTTCAGCAGGAATGCCGAGACCGATC	1A|057.639764060|4910221|4910221	0	4910221	7	8:T>C	TT	TT	NN	CC	TT	TC	TT	TT	TT	TT	TT	TT	TC	TT	TT	TT	TT	TT	TT	TT	CC	TT	TT	TT	TT	TT	TT	TT	TT	TT	TT	TT	TT	TT	TT	TT	TT	TT	TT	TT	TT	TT	TT
1093186|F|0-43:G>T-43:G>T	TGCAGGGCGTACAGCATGGATGTAGCCGCGGCGATGATCTCCTGGACGACGGCGCTGGCTCCGAGATCG	1A|057.881998550|1093186|1093186	chr1A	1093186	3	43:G>T	GG	GG	TT	GG	GG	GG	GG	GG	GG	GG	GG	GG	GG	TT	GT	TT	GG	GG	GG	GG	GG	GG	GG	GG	GG	TT	TT	GT	GT	GG	GG	GG	GG	GG	GG	GG	GG	TT	GG	TT	GT	GG	GG
1093186|F|0-13:G>A-13:G>A	TGCAGGGCGTACAGCATGGATGTAGCCGCGGCGATGATCTCCTGGACGACGGCGCTGGCTCCGAGATCG	1A|057.881998550|1093186|1093186	chr1A	1093186	3	13:G>A	GA	GA	AA	GA	GA	GA	GA	GA	GA	GA	GA	GA	GA	AA	GA	NN	GA	GA	GA	GA	GA	GA	GA	GA	GA	AA	AA	GA	GA	GA	GA	GA	GA	GA	GA	GA	GA	AA	GA	AA	GA	GG	GG
3030753|F|0-14:G>A-14:G>A	TGCAGAGAGCGCCCGTCGAGTTTTCCCTCTCGCAACCGCCGAGATCGGAAGAGCGGTTCAGCAGGAATG	1A|058.357987120|3030753|3030753	0	3030753	2	14:G>A	GG	GG	GG	AA	GG	GG	GG	GG	GG	GG	GG	GG	GG	GA	GA	GG	GG	GG	GG	GG	AA	GG	GG	GG	GG	GG	GG	GG	GG	GG	GG	GG	GG	GG	GG	GG	GG	GG	AA	GG	GA	GG	GG
1187863|F|0-45:T>A-45:T>A	TGCAGCGTTCGCATCCTAGTTTGAATCCCACTACTAGCAGAATATTGTTCCTTTTTGTCCGATTTATTT	1A|058.718735370|1187863|1187863	chr1A	1187863	2	45:T>A	AA	AA	TT	AA	AA	AA	AA	AA	NN	AA	AA	AA	AA	TA	AA	TT	AA	AA	AA	AA	AA	AA	AA	AA	AA	AA	TT	TT	AA	NN	NN	AA	AA	AA	NN	AA	AA	TT	AA	NN	TA	AA	NN
1019639|F|0-61:G>A-61:G>A	TGCAGTTGTAACCAGGCCCATTGGTGGCGTTGACACAGTCGCTGTGATTGCTGACGCAGGCGTACTCCG	1A|060.661384220|1019639|1019639	chr1B	1019639	3	61:G>A	GA	NN	GG	NN	GA	GG	GA	NN	GG	GG	GG	GG	GG	AA	GA	NN	GA	GA	GA	GG	AA	GG	NN	GA	GG	GG	GG	NN	AA	GA	GG	AA	GA	GA	GG	GA	GA	AA	NN	GA	GA	GG	NN
3956968|F|0-62:G>A-62:G>A	TGCAGGGTGGAGGCGGCAGTCCTCGAGCACGGGCGTGCTCGCCGAGGCCGCGAGGTCGAGGCGGCGAGG	1A|062.290676160|3956968|3956968	chr1A	3956968	3	62:G>A	GG	GG	AA	GG	GG	GG	GG	GG	GG	GG	GG	GG	GG	AA	GA	AA	GG	GG	GG	NN	GG	NN	GG	GG	GG	AA	AA	AA	GA	GG	GG	GG	NN	GG	GG	GG	GG	AA	GG	AA	GA	GG	GG
1864498|F|0-33:T>C-33:T>C	TGCAGCAAGCCATGGAGCTCGAGAGGACTGCGTTTACTTCGCGCACCAGTGGGGTCGGAGAGACCCGAG	1A|062.791074250|1864498|1864498	chr1D	1864498	6	33:T>C	TT	TT	TT	TT	TT	TC	TT	TC	TT	CC	TC	TC	TT	TT	CC	TT	TC	CC	TT	TT	TT	TT	TT	TC	TC	TT	TT	TT	TT	TT	TT	TT	TT	TT	TT	TT	TT	TT	TT	TT	TT	TC	TC
100025650|F|0-19:G>A-19:G>A	TGCAGGTCAGACGCTCGCTGGATCCGAGATCGGAAGAGCGGTTCAGCAGGAATGCCGAGACCGATCTCG	1A|062.931649840|4439701|4439701	0	100025650	10	19:G>A	GA	GG	AA	GG	GG	GA	GG	GG	GA	GG	GG	GA	GG	GG	GA	NN	GA	GG	GG	GG	GG	GG	GG	GA	GG	GG	AA	AA	GG	GA	GG	GG	GG	GG	GG	GG	GA	AA	GG	AA	GG	GG	GG
1075997|F|0-24:A>G-24:A>G	TGCAGTTCTTGCTGTGTCTGTCGCATCACATCGTGTGTTCATCAGTGTACCCGAGATCGGAAGAGCGGT	1A|063.428087730|1075997|1075997	0	1075997	5	24:A>G	AA	AA	GG	AA	AA	AA	AA	NN	AA	NN	AA	AA	AA	AG	AG	GG	AA	AA	AA	AA	AA	AA	AA	AA	AA	NN	GG	GG	AA	AA	AA	AA	AA	AA	AA	AA	AA	GG	AA	GG	AG	AA	AA
979056|F|0-22:G>A-22:G>A	TGCAGCCTTCGTGCGCTGGGAAGAAATTCTGTTGTGTCTCCCTGCTCCTTCTTCTTCTGTACTCCTCTT	1A|063.462389020|979056|979056	chr5A	979056	18	22:G>A	GG	GG	GG	AA	GG	GG	GG	GG	GG	GG	GG	GG	GG	GG	GA	GG	GG	GG	GG	GG	AA	GG	GG	GG	GG	AA	GG	GG	GA	GG	NN	GG	GG	GG	GG	GG	GG	GG	AA	GG	GG	GG	GG
1862951|F|0-34:T>C-34:T>C	TGCAGGTGTGATAACTGCGGAACCTCGGCGTCGATGGAGGGATCACTTCTCCGAGATCGGAAGAGCGGT	1A|063.625178890|1862951|1862951	0	1862951	2	34:T>C	TT	TT	TT	CC	TT	TC	TT	TT	TT	TT	TT	TT	TT	TC	TT	TT	TT	TT	TT	TT	CC	TT	NN	TT	TT	TT	TT	CC	TT	TT	TT	TT	TT	TT	TT	TT	TT	TT	CC	TT	TC	TT	TT
100023471|F|0-33:A>G-33:A>G	TGCAGCTCATCCTCCAAGGGAAGCTGCCCAACAACGGTCGCCACGCCGAGATGAGGAGCAACGTGGAGA	1A|063.915998030|4909525|4909525	chr1A	100023471	5	33:A>G	AA	AA	AA	NN	AA	AA	AA	NN	AA	AA	AA	AA	AA	AG	AA	AA	AA	AA	NN	AA	GG	AA	AA	AA	AA	AA	AG	AA	AA	AA	AA	AA	AA	AA	AA	NN	AA	AA	GG	AA	AA	AA	AA
1059739|F|0-20:G>A-20:G>A	TGCAGTACTGGTAGTACGTAGTAGAGTACATGTTTGTTCCATGTATATGTACCGTGTCCTACGTGTCCG	1A|066.726315340|1059739|1059739	chr1A	1059739	2	20:G>A	GG	GG	GG	AA	GG	GG	GG	GG	GG	GG	GG	GG	GG	AA	GA	GG	GG	GG	GG	GG	AA	GG	GG	GG	GG	GG	GG	GG	GG	GG	GG	GG	GG	GG	GG	GG	GG	GG	AA	GG	GG	GG	GG
1087368|F|0-32:A>G-32:A>G	TGCAGGCGTCGGGCAAAAGGGTTGGGCTTTTCACCCCGCAGTCGCGTTTTCACCGAGATCGGAAGAGCG	1A|066.726315340|1087368|1087368	0	1087368	2	32:A>G	AA	AA	AA	GG	AA	AA	AA	AA	AA	AA	AA	AA	AA	AG	AG	AA	AA	AA	AA	AA	GG	AA	AA	AA	AA	AA	AA	AA	AA	AA	AA	AA	AA	AA	AA	AA	AA	AA	GG	AA	AA	AA	AA
2261995|F|0-56:G>A-56:G>A	TGCAGCTCCTACTCCAGTACCACACGCCCTGGCCTTCGTCCTCGTCGAGTCTTAGGGGGATGACTTCGA	1A|067.295173530|2261995|2261995	chr1A	2261995	3	56:G>A	GG	GG	AA	GG	GG	GA	NN	GA	GG	GG	GG	GG	GG	GA	AA	NN	GG	GG	GG	GG	GG	GG	NN	GG	GG	GG	AA	AA	GG	GA	GG	GG	GG	GG	GG	GG	GG	AA	GG	AA	AA	AA	NN
1063688|F|0-19:T>C-19:T>C	TGCAGCGCCACATGAATTATATGCAGACGAATATATATCTACCATTTTTATCCGAGATCGGAAGAGCGG	1A|067.688505640|994367|994367	0	1063688	4	19:T>C	TC	CC	TC	TT	TC	TC	TC	TC	TC	NN	TC	NN	TC	TC	TT	TC	TT	CC	TC	TT	TT	TC	TC	TT	TC	TT	TT	TC	TC	TT	TC	CC	CC	TT	TC	TC	TC	TC	TT	TT	TC	TC	TC
100022813|F|0-39:G>A-39:G>A	TGCAGGGAGCGGGGCGAAGCTGAGATACGAGTCGGGGATGAGGCGGCGGTCGAACCCGAGATCGGAAGA	1A|068.619990870|1158377|1158377	0	100022813	4	39:G>A	GA	AA	AA	GG	GG	AA	GG	GG	AA	NN	GG	GG	GA	GA	GG	GG	GG	GA	GG	AA	GG	AA	GG	GG	GA	AA	GA	GG	GG	GG	GA	GG	GG	NN	GG	GG	GG	AA	GG	GG	GG	GG	AA
990671|F|0-38:A>T-38:A>T	TGCAGATCTAGGTTGTCCTGTGTTTTCTTGACGTGGTAATGATTCTTGAGTAGGTGCCCCTCTTTGCTT	1A|071.389314080|990671|990671	chr1A	990671	3	38:A>T	AA	AA	AA	TT	AA	AT	AA	AA	AA	AA	AA	AA	AT	AT	TT	AA	AA	AA	AA	AA	TT	AA	AA	AA	AA	AA	AA	AA	AA	AA	AA	AA	NN	AA	AA	AA	AA	AA	AA	AA	AA	AA	AA
1027321|F|0-50:T>C-50:T>C	TGCAGATTTTGTGTCAGAGAATGAAACTACTTGGTATATCTTTATTTATGTTGTGGGTGGATTCAACCG	1A|071.485184360|1027321|1027321	chr1A	1027321	3	50:T>C	TC	TC	TC	CC	TC	TC	TC	TC	TC	TC	TT	CC	TC	TC	TC	TC	TC	TC	TC	TC	CC	TC	TC	TC	TC	NN	TC	TC	CC	TT	CC	TC	TC	TC	TC	TC	TC	TC	CC	TC	TC	TT	TC
1005358|F|0-66:C>G-66:C>G	TGCAGACCCTCAGCCCCTCCTCCCTTTACCCTGCATGCATATTGTAGGTATAAAATCTGCCTCAAACAC	1A|073.057168170|1005358|1005358	chr1A	1005358	4	66:C>G	CC	CC	CC	GG	CC	CG	CC	CC	CC	CC	CC	CC	CG	CG	CC	CC	CC	CC	CC	CC	GG	CC	CC	CC	CC	CC	CC	CC	CC	CC	CC	CC	CC	CC	CC	CC	CC	CC	CC	CC	CC	CC	CC
2259899|F|0-34:G>C-34:G>C	TGCAGATCGAGAGAGGGTGAGATGAATAAGCCGTGCACGTAGATCGAACACGCCGACAGCGCAGGAGAG	1A|073.057168170|2259899|2259899	chr1A	2259899	2	34:G>C	GG	GG	GG	CC	GG	GC	GG	GG	GG	GG	GG	GG	CC	GC	CC	GG	GG	GG	GG	GG	CC	GG	GG	GG	GG	GG	GG	GG	GG	GG	GG	GG	GG	GG	GG	GG	GG	GG	NN	GG	GG	GG	GG
1012492|F|0-51:G>A-51:G>A	TGCAGCGGGGCTGCTGGGCCTTAGAAGGCTGGCTAGGCCTAGGTGGGCCGCGGGGATGGAGCCAGCTTG	1A|074.512730430|1012492|1012492	chr1A	1012492	2	51:G>A	GG	GG	GG	AA	GG	GG	GG	GG	GG	NN	GG	GG	GA	GG	NN	NN	GG	GG	GG	GG	AA	GG	GG	GG	GG	GG	GG	GG	GG	NN	GG	GG	GG	GG	NN	NN	GG	GG	GG	GG	GG	GG	NN
1070550|F|0-35:C>T-35:C>T	TGCAGTCTTGGCTAGGGTTCATGCTCTTCTTGGCACGGGTATAGCTAGATCAAGTAATGTTCCGAGATC	1A|075.424951770|1070550|1070550	chr1A	1070550	2	35:C>T	CC	CC	CC	TT	CC	CT	CC	CC	CC	CC	CC	CC	CT	CT	CT	CC	CC	CC	CC	CC	CT	CC	CC	CC	CC	CC	CC	CC	CC	CC	CC	CC	CC	CC	CC	CC	CC	CC	CC	CC	CC	CC	CC
1004489|F|0-46:C>A-46:C>A	TGCAGGGTCCCATGGCGGGGAGGCGACAAATAGGAGATGCTCTGGGCAGGGCTTGCTCGCCGAGATCGG	1A|075.968292690|1004489|1004489	0	1004489	2	46:C>A	AA	AA	AA	CC	AA	CA	AA	AA	AA	AA	AA	AA	CC	CA	CA	AA	AA	AA	AA	AA	CC	AA	AA	AA	AA	AA	AA	AA	AA	AA	AA	AA	AA	AA	NN	AA	AA	AA	AA	AA	AA	AA	AA
1036957|F|0-28:C>A-28:C>A	TGCAGTCATCGCGGGCATTGCCTGTGGTCCGAGCTCTTCTACAGAGAGTGGACATTTGATATGAGAGCG	1A|075.968292690|1036957|1036957	chr1A	1036957	2	28:C>A	CC	CC	CC	AA	CC	CC	CC	CC	CC	CC	CC	CC	CA	CA	CA	CC	CC	CC	CC	CC	AA	CC	CC	CC	CC	CC	CC	CC	CC	CC	CC	CC	CC	CC	CC	CC	CC	CC	CC	CC	CC	CC	CC
3025434|F|0-18:T>C-18:T>C	TGCAGGGGTTGATGATCTTCTGGCCCCGAGCTCTGCCTCGCCGAGATCGGAAGAGCGGTTCAGCAGGAA	1A|075.968292690|3025434|3025434	0	3025434	4	18:T>C	TT	TT	TT	CC	TT	TT	TT	TT	TT	TT	TT	TT	TT	TT	TT	TT	TT	TT	TT	TT	CC	TT	TT	TT	TC	TT	TT	TT	TT	TC	TC	TT	TT	TT	TT	TT	TT	TT	TT	TT	TT	CC	TT
3026844|F|0-5:C>G-5:C>G	TGCAGCCGCAACCATCACGGCGCACTGCTGCCCTCCCCTGCTTGCCGAGATCGGAAGAGCGGTTCAGCA	1A|075.968292690|3026844|3026844	0	3026844	2	5:C>G	CC	CC	CC	GG	CC	CC	CC	CC	CC	CC	CC	CC	CG	NN	CC	NN	CC	CC	CC	CC	GG	CC	CC	CC	CC	CC	CC	NN	CC	CC	CC	CC	CC	CC	CC	CC	CC	CC	CC	CC	CC	CC	CC
4909857|F|0-22:T>C-22:T>C	TGCAGCGCCAAATAGGCCCGAATAGCCGAGATCGGAAGAGCGGTTCAGCAGGAATGCCGAGACCGATCT	1A|075.968292690|4909857|4909857	0	4909857	2	22:T>C	CC	CC	CC	TT	CC	TC	CC	CC	CC	CC	CC	CC	TC	CC	CC	CC	CC	CC	CC	CC	TT	CC	CC	CC	CC	CC	CC	CC	CC	CC	CC	CC	CC	NN	CC	CC	CC	CC	CC	CC	CC	CC	NN
2328274|F|0-17:A>G-17:A>G	TGCAGGTGAAGACCAACAGAGCAGCTTCGCTCGAGGCGGAGGCGAGACGAGCCATAGTCGCCCGAGATC	1A|077.138847150|2328274|2328274	chr1A	2328274	2	17:A>G	AA	AA	AA	GG	AA	AA	AA	AG	AA	AA	AA	AA	GG	AG	AG	AA	AA	GG	AA	AA	GG	AA	AA	AA	AG	AA	AA	NN	AA	AG	AG	AA	AA	AA	AA	AA	AA	AA	AA	AA	AA	GG	AA
1011191|F|0-57:A>G-57:A>G	TGCAGCGGCCAAGCAGAAGGTGAAGAAAAATGCCAAGAAGGAGGTGGTGGCGGCCACACCGAGATCGGA	1A|077.370800240|1011191|1011191	0	1011191	2	57:A>G	GG	GG	NN	AA	GG	GG	GG	GG	GG	GG	NN	GG	AA	GG	AG	GG	GG	GG	GG	GG	AA	NN	GG	GG	GG	GG	GG	GG	GG	GG	GG	GG	GG	GG	GG	GG	GG	GG	GG	GG	GG	GG	GG
23919625|F|0-5:A>T-5:A>T	TGCAGATCTGCTCCTTAGTTCAGTTTCCGAGATCGGAAGAGCGGTTCAGCAGGAATGCCGAGACCGATC	1A|077.370800240|4005570|4005570	0	23919625	4	5:A>T	TT	TT	TT	TT	TT	TT	TT	TT	TT	TT	TT	TT	AT	TT	TT	AA	TT	TT	TT	TT	TT	TT	TT	TT	TT	TT	TT	TT	TT	AT	TT	TT	TT	TT	TT	TT	TT	TT	TT	TT	TT	NN	NN
3956177|F|0-32:G>T-32:G>T	TGCAGGTGGTCGAAGCAGCAGAAGCAGTAGGCGTCGTCGGTGGGGGCAGCAACAGCAGTAGGCGTCGAC	1A|077.899478290|3956177|3956177	chr1A	3956177	2	32:G>T	GT	NN	GG	TT	TT	TT	TT	TT	TT	TT	TT	GG	GG	GT	GT	GG	GG	NN	GG	TT	TT	TT	TT	GG	TT	NN	GG	GG	TT	NN	TT	TT	TT	TT	TT	TT	TT	GG	NN	GG	TT	NN	TT
978646|F|0-67:C>A-67:C>A	TGCAGGGGGAATGGGGGATGGCCGTGCACAGGAGCAAGGCGGAAACGGCCTGCGCGGACCCAGCAACCC	1A|078.288413570|978646|978646	chr1A	978646	2	67:C>A	CA	AA	CC	AA	AA	AA	AA	AA	AA	AA	CC	CC	CC	AA	AA	AA	CC	CC	AA	AA	AA	AA	AA	CC	AA	CC	AA	CA	CA	AA	AA	AA	AA	AA	AA	AA	AA	CC	CC	AA	AA	AA	AA
100021572|F|0-41:C>T-41:C>T	TGCAGAGGAGACGAAGCGTGAAGGCGCCGTGGTTGTGAATACGCATTCTTTCCTCCAACCCCCGAGATC	1A|078.856802260|1386549|1386549	chr1A	100021572	4	41:C>T	CT	TT	CC	CC	TT	TT	TT	TT	TT	TT	TT	CC	CT	CC	CC	CC	CC	CT	NN	TT	CC	TT	TT	CC	TT	CC	CC	CC	CT	NN	TT	TT	TT	TT	TT	TT	TT	CC	NN	CC	TT	NN	TT
3950266|F|0-40:G>C-40:G>C	TGCAGCACGTCGAGTCCGTCGCCGACGAGATGGAGCTGCGGCGCCGCGAGCTGCGCCTCTACGCCAACA	1A|079.270111870|3950266|3950266	chr1A	3950266	7	40:G>C	GG	GG	GG	CC	GG	GG	GG	GC	GG	GG	GG	GG	GG	GC	GC	GG	GG	GG	GG	GG	CC	GG	GG	GG	GC	GG	GG	GG	GG	GC	GG	GG	GG	GG	GG	GG	GG	GG	GG	GG	GG	CC	GG
4909566|F|0-8:T>C-8:T>C	TGCAGCTCTGGCGGCCGCTTCACGCAACCACCGAGATCGGAAGAGCGGTTCAGCAGGAATGCCGAGACC	1A|079.271984560|4909566|4909566	0	4909566	3	8:T>C	TT	TT	TT	CC	TT	TT	TT	TT	TT	TT	TT	TT	TT	TC	TT	TT	NN	TT	TT	TT	TT	TT	TT	TT	TT	TT	NN	TT	TT	TT	TT	TT	TT	TT	TT	TT	TT	NN	TT	TT	TT	TT	TT
1011115|F|0-14:C>T-14:C>T	TGCAGCTCACCTCACCGCGCCGCAGCTCGCCCCTGCCCTCCGCGGCCGCCGCGCCCGAGATCGGAAGAG	1A|079.445144680|1011115|1011115	chr1A	1011115	2	14:C>T	CT	TT	CC	CC	TT	TT	TT	TT	TT	TT	TT	CC	TT	CC	CC	CC	CC	CT	TT	TT	CC	TT	TT	CC	TT	TT	CC	CC	TT	TT	TT	TT	TT	TT	TT	TT	TT	CC	TT	CC	TT	TT	TT
1089266|F|0-19:A>T-19:A>T	TGCAGCACAGGGTAGATGAATGGTTGTCCACGCGAACTAAAAAGATCGCACGGGATGCTGGGGCCGAGA	1A|079.982866040|1089266|1089266	chr1A	1089266	2	19:A>T	AA	AA	AA	TT	AA	AA	AA	AA	AA	AA	AA	AA	AA	AA	NN	AA	AA	AA	AA	AA	TT	AA	AA	AA	AA	AA	AA	AA	AA	AA	AA	AA	AA	AA	AA	AA	AA	AA	AA	AA	AA	AA	AA
1100939|F|0-45:T>A-45:T>A	TGCAGCATTCCCAAAGAGCGCGTCTAATCTCTTGAAAGGATCCAATTTCAACTAAAACACACAGCCCAC	1A|079.982866040|1100939|1100939	chr1A	1100939	2	45:T>A	TT	NN	TT	TT	TT	TT	TT	TA	TT	TT	TT	TT	TT	TT	TT	TT	TT	TT	TT	TT	TT	TT	TT	TT	TA	TT	TT	TT	TT	AA	TA	TT	TT	TT	NN	TT	TT	TT	AA	TT	NN	AA	TT
1199979|F|0-56:G>T-56:G>T	TGCAGGCTGGTAAGATGCGTAAGGTGAACCACATCTACTTCTTTCTCCTTGCCCTTGAGTGAGTTTTCG	1A|079.982866040|1199979|1199979	chr1A	1199979	3	56:G>T	GG	NN	GG	TT	GG	GG	GG	GG	GG	GG	GG	NN	GG	NN	TT	GG	GG	GG	GG	GG	TT	GG	GG	GG	GG	GG	GG	NN	GG	GG	GG	GG	GG	GG	NN	GG	GG	NN	GG	GG	GG	GG	GG
2277135|F|0-46:G>A-46:G>A	TGCAGCAAATTAGGTGGTCGATTTTGAGATGTAGCTTTCGGTCATGGATAATTAGGGGCGAATCAGTGA	1A|079.982866040|2277135|2277135	chr1A	2277135	2	46:G>A	GA	GG	AA	AA	GG	GG	GG	GG	GG	GG	GG	AA	GG	NN	AA	NN	AA	GG	NN	GG	AA	GG	NN	AA	GG	GG	AA	AA	GG	GG	GG	GG	GG	GG	GG	GG	GG	NN	GG	NN	GG	GG	GG
2279310|F|0-57:T>A-57:T>A	TGCAGTTTTCCGATCGGATATGTCAGCGGCGTCGAGGACCATGCATGGATCGTTTAATGGTGATTGATT	1A|079.982866040|2279310|2279310	chr1A	2279310	2	57:T>A	AA	AA	AA	TT	AA	AA	AA	AA	AA	AA	AA	AA	TA	TA	AA	AA	AA	AA	AA	AA	TT	AA	AA	AA	AA	NN	AA	AA	AA	NN	AA	AA	AA	AA	AA	AA	AA	AA	AA	AA	AA	AA	AA
995021|F|0-34:G>A-34:G>A	TGCAGCTGCCTGCTCACCCTCACGATGTTCACCTGCACCACCGTCCAAATGCATGCATATAGTACCAAC	1A|079.982866040|995021|995021	chr1A	995021	2	34:G>A	GG	GG	GG	AA	GG	GA	GG	GG	GG	GG	GG	GG	GA	AA	GA	NN	GG	GG	GG	GG	NN	GG	GG	NN	GG	GG	GG	GG	GG	GG	GG	GG	GG	GG	GG	GG	GG	GG	GG	GG	GG	GG	GG
994398|F|0-62:C>T-62:C>T	TGCAGCCCACCGCCGTCCCCGTCCTTCCTCGTCGGGGCGTCGCGTTCCTGCCCCCTCCGCTCCGTCCGA	1A|080.405904690|994398|994398	chr1A	994398	2	62:C>T	CT	TT	CC	TT	TT	TT	TT	NN	TT	TT	CC	CC	CC	TT	TT	TT	CC	CC	CC	CT	TT	TT	TT	CC	CT	CC	TT	CC	CT	TT	CT	TT	TT	TT	TT	TT	TT	CC	CC	TT	TT	TT	TT
1129025|F|0-42:G>A-42:G>A	TGCAGCTTGGAGCACGGCGAGTATTTCTCATGGCGTACGTATGGCATGGTAAAACGTCGTCGGGACGCG	1A|080.509351600|1129025|1129025	chr1A	1129025	2	42:G>A	GA	GA	AA	AA	GG	NN	GG	GA	GG	GG	GG	AA	GG	AA	AA	AA	AA	GG	GG	GG	AA	NN	GG	AA	GA	NN	NN	AA	GA	GA	GA	GG	GG	GG	GG	GG	GG	AA	AA	AA	GG	AA	GG
1109578|F|0-45:T>C-45:T>C	TGCAGCGCCAAATAGGAAATGCCTGCCCAACTAGGCTACAGAAATTGCTCCTGTCAGGCGCCTGTTAGG	1A|080.509352020|1109578|1109578	chr1A	1109578	2	45:T>C	TT	TT	TT	CC	TT	TT	NN	TT	TT	TT	TT	TT	TT	TT	TT	TT	TT	TT	TT	NN	CC	TT	TT	TT	TT	TT	TT	TT	TT	TT	TT	TT	TT	TT	TT	TT	TT	TT	TT	TT	TT	TT	TT
1218701|F|0-63:A>G-63:A>G	TGCAGAAAAGGAAGATGGGTGACAAGTGTAGTGTGGTAGCTCAACGAAACCTCACCAGATGCAAATAGC	1A|080.509352020|1218701|1218701	chr1A	1218701	4	63:A>G	AA	AA	GG	GG	AA	AA	AA	AA	AA	AA	AA	GG	AA	GG	GG	GG	GG	AA	AA	AA	GG	AA	AA	GG	AA	GG	GG	GG	AG	AA	AA	AA	AA	AA	AA	AA	AA	GG	GG	GG	AA	AA	AA
997000|F|0-23:T>C-23:T>C	TGCAGAACACCACCCAGTTCGGCTTCATGGCCGTCAGCCTCGGCTTCTACGACACCCTCATGTCCTGCT	1A|080.509352020|997000|997000	chr1A	997000	4	23:T>C	TT	TT	TT	CC	TT	TT	TT	TT	TT	TT	TT	TT	TT	TT	TC	TT	TT	TT	TT	TT	CC	TT	TT	TT	TC	TT	TT	TT	TT	TC	TC	TT	TT	TT	TT	TT	TT	TT	TC	TT	TT	NN	TT
1121826|F|0-5:C>T-5:C>T	TGCAGCGCCGAAGGCGGCCCAGCCTAGTTTCCCGCTCAGCCAGGAGGGCCGAGATCGGAAGAGCGGTTC	1A|080.816223520|1121826|1121826	0	1121826	7	5:C>T	CT	CC	TT	CC	CC	CT	CC	CC	CC	CC	CC	TT	CC	CT	TT	TT	TT	CT	CC	CC	CC	CC	CC	TT	CC	CC	TT	TT	CC	CC	CC	CC	CC	CC	CC	CC	CC	TT	CC	TT	CC	CC	CC
1093499|F|0-23:G>C-23:G>C	TGCAGTAGTTAATTACACGCACGGACGCCATGCATGTACACGTCTGTCTCACGAAATTGCAACGTCGCA	1A|081.041455060|1093499|1093499	chr1A	1093499	2	23:G>C	GC	GG	CC	CC	GG	GG	GG	NN	GG	GG	GG	CC	GC	CC	CC	CC	CC	GC	GG	GG	CC	GG	GG	CC	GG	CC	CC	CC	GC	GG	GG	GG	GG	GG	GG	GG	GG	CC	GG	CC	GG	GG	GG
1163264|F|0-21:C>G-21:C>G	TGCAGGGTGAGCAGGTGCAGGCCCCGCGAGCAGTCGCGCACACCCGCCTTGATCTCGCGCAGCTCCCGA	1A|081.041455060|1163264|1163264	chr1A	1163264	3	21:C>G	CC	CC	CC	GG	CC	CC	CC	CC	CG	CC	CC	CC	CC	GG	CG	CC	CC	CC	CC	CC	GG	CC	CC	CC	CC	CC	CC	CC	CC	CC	CC	CC	CC	CC	CC	CC	CC	CC	CC	NN	CC	CC	CC
1163264|F|0-23:C>G-23:C>G	TGCAGGGTGAGCAGGTGCAGGCCCCGCGAGCAGTCGCGCACACCCGCCTTGATCTCGCGCAGCTCCCGA	1A|081.041455060|1163264|1163264	chr1A	1163264	3	23:C>G	CG	CC	CG	GG	CG	CG	CG	CG	CG	CG	CG	CG	CG	GG	CG	CG	CG	CG	CG	CG	GG	CG	CG	CG	CG	CG	CG	CG	CG	CG	CG	CG	CG	CC	CG	CG	CG	CG	CG	GG	CG	CG	CG
1201771|F|0-7:C>T-7:C>T	TGCAGTACAAAAGGTGCCCACGGTAGAACGCGGCAGACCCGTGACGGTTCCGAAAGTGCCTGAGCTGAT	1A|081.041455060|1201771|1201771	chr1A	1201771	2	7:C>T	CC	CC	CC	NN	CC	CC	CC	TT	CC	CC	CC	CC	CT	TT	CT	CC	CC	NN	CC	CC	TT	CC	NN	CC	CT	CC	CC	NN	CC	CC	CC	CC	CC	CC	CC	CC	CC	NN	TT	CC	CC	TT	CC
2282340|F|0-26:C>T-26:C>T	TGCAGCGAGCGCGATCTGCGAGTAGACGGCGCCGAGGTTGAAGAGCACGGCGGCCCTCTCGAGATGAAC	1A|081.041455060|2282340|2282340	chr1A	2282340	2	26:C>T	TT	TT	TT	NN	TT	TT	TT	CT	TT	TT	CT	TT	TT	CT	CT	TT	TT	TT	TT	TT	CC	TT	TT	TT	CT	TT	TT	TT	TT	CT	CT	CT	TT	TT	TT	TT	TT	TT	CC	TT	TT	CC	TT
2289282|F|0-28:G>A-28:G>A	TGCAGCGTCGATCCCTCGCCAGGTCTTGGCATCCCGTGACTGGGAGTTCGATTCCTGTTGGATCCAGGC	1A|081.041455060|2289282|2289282	chr1A	2289282	2	28:G>A	GG	GG	GG	GG	GG	GG	GG	GG	GG	GG	GG	GG	GG	NN	GG	GG	GG	GG	GG	GG	GG	GG	GG	GG	GA	GG	GG	GG	GG	AA	GA	GG	GG	GG	GG	GG	GG	GG	AA	GG	GG	AA	GG
980012|F|0-32:A>G-32:A>G	TGCAGTATTTCTTCTCTCTCTCCCCCGCCACCACAAATCTGGAATAGATCCTCACCGAGATCGGAAGAG	1A|081.041455060|980012|980012	0	980012	2	32:A>G	AA	AA	AA	GG	AA	AA	AA	AA	AA	AA	AA	AA	AA	AG	AG	AA	AA	AA	AA	AA	GG	AA	AA	AA	AA	AA	AA	AA	AA	AA	AA	AA	AA	AA	AA	AA	AA	AA	AA	AA	AA	AA	AA
998279|F|0-29:A>G-29:A>G	TGCAGGCGTCCATATGGAGCAAGGACGCGAAGTTCTTGTTCGGCGAGATCCTGGCGGCGACGGAGCACT	1A|081.041455060|998279|998279	chr1A	998279	4	29:A>G	GG	GG	GG	AA	GG	AG	GG	GG	GG	GG	GG	GG	AA	GG	GG	GG	GG	GG	GG	GG	AA	GG	NN	NN	GG	GG	GG	GG	GG	GG	GG	GG	GG	GG	GG	GG	GG	GG	GG	GG	GG	GG	GG
3064878|F|0-13:G>T-13:G>T	TGCAGTGGAGCTTGTGTCGAAGGCGAGCTCGAGGTCCGTCCACCACGTGGAGTACCTCCCGAGATCGGA	1A|081.062013640|3064878|3064878	0	3064878	3	13:G>T	GT	TT	GG	TT	TT	GG	TT	TT	TT	TT	TT	GG	GG	GT	GT	GG	GG	GG	GG	TT	TT	GT	TT	GG	GT	GG	GG	GG	GT	TT	TT	TT	TT	TT	TT	TT	TT	GG	GG	GG	TT	GG	TT
1020599|F|0-5:C>A-5:C>A	TGCAGCGAATGAAGTTATTGTCATCGCTATCATCTTTAGTACCGTAACTAGCAAGACGATTAGCTACCG	1A|081.633280880|1020599|1020599	chr1A	1020599	8	5:C>A	CC	CC	CC	AA	CC	CA	CC	CA	CA	CC	CC	CC	CA	CA	CA	CC	CC	CA	CC	CC	AA	CC	CC	CC	CA	CC	CC	CC	CC	CA	CA	CC	CC	CC	CC	CC	CC	CC	CC	CC	CC	CA	CC
1030021|F|0-59:A>G-59:A>G	TGCAGCGCCCAATTGGGCCGACCCAAGAACTAAAAGCGTGGAAAAATCGCAAAAAAATAAGCTCTCCGA	1A|081.633280880|1030021|1030021	chr1A	1030021	2	59:A>G	AA	AA	GG	GG	AA	AG	AA	AG	AA	AA	AA	GG	AG	GG	GG	GG	GG	AG	AA	AA	GG	AA	AA	GG	AG	GG	GG	GG	AG	AG	AG	AA	AA	NN	AA	AA	AA	GG	GG	GG	AA	GG	NN
1094246|F|0-48:A>G-48:A>G	TGCAGAAACACCACACGATCTGAAAAAACCGACAGAACATGTCGTCGGAGAAGCAGGAGACGGCGGCGG	1A|081.633280880|1094246|1094246	chr1A	1094246	2	48:A>G	AG	AA	GG	GG	AA	NN	AA	AG	AA	NN	NN	GG	AA	GG	GG	GG	GG	AG	AA	NN	GG	AA	AA	GG	AG	GG	GG	GG	AG	AG	NN	AA	NN	AA	AA	AA	AA	GG	AA	GG	AA	NN	AA
1109543|F|0-43:C>T-43:C>T	TGCAGGACAGGCAACGACCCCGCTTGTTGTAGCACCTGGGACACAGAGACACGTGGTGATCCGTTAGTG	1A|081.633280880|1109543|1109543	chr1A	1109543	2	43:C>T	TT	TT	CC	TT	TT	TT	TT	TT	TT	TT	TT	CC	CT	CT	CT	CC	CC	CT	CC	TT	TT	TT	TT	NN	TT	CC	CC	CC	CT	TT	TT	TT	TT	TT	NN	TT	TT	CC	TT	CC	TT	TT	TT
4993774|F|0-25:C>T-25:C>T	TGCAGCCCTATATCTGCCTGGAAATCCGCACCTGTGCAACCGAGATCGGAAGAGCGGTTCAGCAGGAAT	1A|081.706958530|4993774|4993774	0	4993774	3	25:C>T	TT	TT	TT	CC	TT	TT	TT	TT	TT	TT	TT	TT	TT	CT	CT	TT	TT	TT	NN	TT	CC	TT	TT	TT	CT	NN	TT	TT	TT	CT	TT	TT	TT	TT	TT	TT	TT	TT	TT	TT	TT	CC	TT
2261700|F|0-5:C>G-5:C>G	TGCAGCAAACAGCTAGGGATTGGAGGTTGGATCGAGCAGCGGTGTGTCACCATGGGGTGGAAGCAGGCG	1A|081.874610480|2261700|2261700	chr1A	2261700	2	5:C>G	CG	CC	GG	GG	CC	CC	CC	NN	CC	CC	CC	NN	CG	GG	GG	GG	NN	CG	CC	CC	GG	CC	CC	GG	CC	GG	GG	GG	CG	CG	CC	CC	CC	CC	CC	CC	CC	NN	GG	GG	CC	GG	CC
100019083|F|0-55:A>G-55:A>G	TGCAGGAGTTTCGATCTGCTGGGTAACCAATCTTCAGTTTCTGGATCCATTCATGATGTGTCACGCACC	1A|081.942861240|3938531|3938531	chr1A	100019083	3	55:A>G	AG	AA	AG	AA	AG	AA	AG	AG	AG	AG	AG	NN	GG	AG	AG	GG	GG	GG	NN	AA	AG	AA	AA	NN	AA	NN	GG	GG	GG	AG	AG	AA	AG	AA	AA	AG	AG	GG	NN	GG	AA	GG	AA
1098532|F|0-31:T>C-31:T>C	TGCAGGAGTACGGCGCGCACTCGGGGATCTTTGAGGGTATCGCGGACTACGTGCGGCTCAAGGCCGAGA	1A|081.957070360|1098532|1098532	chr1A	1098532	4	31:T>C	TT	TT	TT	CC	TT	TT	TT	TT	TT	TT	TT	TT	TC	TC	TC	TT	TT	TC	TT	TT	CC	TT	TT	TT	TT	TT	TT	TT	TT	TT	TT	TT	TT	TT	TT	TT	TT	TT	TT	TT	TT	TT	TT
100015857|F|0-20:A>G-20:A>G	TGCAGGCTACAAGTCAAGCCATTGTTATGACCCGAGATCGGAAGAGCGGTTCAGCAGGAATGCCGAGAC	1A|082.019532660|4538608|4538608	0	100015857	2	20:A>G	AA	AA	GG	NN	NN	AA	AA	AA	AA	AA	AA	GG	AA	GG	GG	GG	GG	AA	NN	AA	NN	AA	AA	GG	AA	NN	GG	GG	AA	AA	AA	AA	NN	AA	AA	AA	AA	GG	AA	GG	AA	AA	AA
5324386|F|0-18:C>T-18:C>T	TGCAGAGCACCACAGCGCCGCCGCGGCCCTGCCGAGATCGGAAGAGCGGTTCAGCAGGAATGCCGAGAC	1A|082.019532660|5324386|5324386	0	5324386	4	18:C>T	CT	CC	CT	TT	CC	CC	CC	CC	CC	CC	CC	CT	CC	TT	TT	TT	CT	CC	CC	CC	TT	CC	CC	CT	CC	CT	TT	TT	TT	CC	CC	CC	CC	CC	CC	CC	CC	TT	NN	CT	CC	NN	CC
5324386|F|0-9:C>G-9:C>G	TGCAGAGCACCACAGCGCCGCCGCGGCCCTGCCGAGATCGGAAGAGCGGTTCAGCAGGAATGCCGAGAC	1A|082.019532660|5324386|5324386	0	5324386	4	9:C>G	CG	CC	CG	NN	CC	CC	CC	CC	CC	CC	CG	CC	CG	GG	NN	NN	CC	CC	CG	CG	GG	CG	CC	CC	CC	CC	GG	NN	GG	CG	CG	CC	CG	CC	CG	CC	CG	GG	NN	CC	CC	GG	CC
1103736|F|0-39:T>C-39:T>C	TGCAGATCAGAGAAATACGTGTGACGAGGAGCCATGGCATGACCATTCACGGGTGTTCGGGATCTAGCG	1A|082.194814970|1103736|1103736	chr1A	1103736	2	39:T>C	TT	TT	TT	CC	TT	TT	TT	TT	TT	TT	TT	TT	TT	TC	TT	TT	TT	TT	TT	TT	CC	TT	TT	TT	TC	TT	TT	TT	TT	TC	TT	TT	TT	TT	TT	TT	TT	TT	CC	TC	TT	CC	TT
1095465|F|0-62:T>C-62:T>C	TGCAGGGGGAAATGTGTCGCCTGGCGCTGCGCGAGCCCACCAAGGACGGTGCCGAGCACCTCTCCGCCG	1A|082.372462000|1095465|1095465	chr1A	1095465	3	62:T>C	TC	TT	NN	CC	TT	TC	TT	TT	TT	TT	TT	CC	TT	CC	CC	CC	CC	TT	TT	TT	CC	TT	TT	CC	TT	CC	NN	CC	TC	TT	TT	TT	TT	TT	TT	TT	TT	CC	NN	CC	TT	NN	TT
26672855|F|0-11:C>T-11:C>T	TGCAGAGTTTTCCTTTCTTTTTTTCTTATTACTAGCAAAAGAGCATGTGTGTTGCAATGGGTTATGCAT	1A|082.372462000|1110447|1110447	chr1A	26672855	2	11:C>T	TT	TT	TT	CC	TT	TT	TT	TT	TT	NN	TT	TT	TT	TT	CC	NN	TT	NN	NN	NN	CC	TT	NN	TT	TT	NN	NN	TT	TT	TT	TT	TT	TT	TT	TT	TT	TT	TT	TT	TT	TT	TT	TT
2281630|F|0-28:T>C-28:T>C	TGCAGCGGCGTGTTGGCTCGTAGCCTGGTGTAGCCGTACAGCTCGATGTCGTTCGGCACGGGAGGTATC	1A|082.372462000|2281630|2281630	chr5B	2281630	4	28:T>C	TC	TC	CC	TC	TC	TT	TT	TC	TT	TT	TT	CC	TT	TC	TC	NN	CC	TT	TC	TT	TC	TT	TC	CC	TC	NN	CC	NN	TT	TT	TT	TT	TT	TC	TT	TT	TC	CC	CC	CC	TC	CC	TC
1054139|F|0-63:A>G-63:A>G	TGCAGATTTAATTTAAATCTGCCTCAGTTAAATGATCATGCTGCACTGAACGACCTCAATTATAGTTCA	1A|082.404419510|1054139|1054139	chr1A	1054139	2	63:A>G	AG	GG	NN	GG	GG	GG	GG	GG	GG	GG	AA	AA	AA	GG	GG	GG	AA	GG	GG	GG	GG	GG	GG	AA	GG	AA	GG	AA	AG	GG	GG	GG	GG	GG	GG	GG	GG	AA	AA	GG	GG	GG	GG
1093355|F|0-47:T>G-47:T>G	TGCAGCAGTGCAGCATGACATGTATTTCCTTTAGGCCCTGTTTGAATTAGCGTGTTTCTCTCAATTACA	1A|082.404419510|1093355|1093355	chr1A	1093355	2	47:T>G	TT	TT	TT	GG	TT	TT	TT	TT	TT	TT	TT	TT	TT	GG	GG	GG	TT	TT	TT	NN	GG	TT	TT	NN	TT	GG	GG	TG	TG	NN	TT	TT	NN	TT	TT	TT	TT	NN	TT	GG	TT	TT	TT
1126965|F|0-66:C>G-66:C>G	TGCAGTACGCAAGATGAAGCGAACACATTGGACTTAAGAACCCTGCACCTTTCTAGCATGCGGACCCTC	1A|082.738371990|1126965|1126965	chr1A	1126965	2	66:C>G	CC	NN	CC	GG	CC	CC	CC	CC	CC	CC	CC	CC	CC	CC	GG	CC	CC	CC	CC	CC	GG	CC	CC	CC	CC	CC	CC	CC	CC	CC	CC	CC	CC	CC	CC	NN	CC	CC	NN	CC	CC	CC	CC
1127204|F|0-57:A>G-57:A>G	TGCAGAAATTTTTGGGTGTACATCTGTACACCCATGCCCCATGCTGGATCCGCCCTGACATTTAGGAAG	1A|082.938817820|1127204|1127204	chr1A	1127204	2	57:A>G	AA	AA	GG	AA	AA	AA	AA	GG	AA	AA	GG	GG	GG	GG	AA	AA	AG	AG	AA	AG	AA	NN	AA	NN	GG	GG	AA	AG	AG	NN	GG	NN	AA	AA	AA	AA	AA	GG	GG	AA	AA	GG	AA
1094412|F|0-16:T>C-16:T>C	TGCAGATGTATACGCGTACGTGTGGCGCGTTCACGTAGACATCTTATGACCGAGATCGGAAGAGCGGTT	1A|082.992037440|1094412|1094412	0	1094412	2	16:T>C	TC	TT	CC	TT	TT	TT	TT	CC	TT	TT	CC	CC	CC	TC	TT	TT	CC	TT	NN	TC	TT	TT	TT	CC	CC	NN	TT	TC	TC	TC	TC	NN	TT	TT	TT	TT	TT	CC	CC	TT	TC	CC	TT
7332831|F|0-9:T>C-9:T>C	TGCAGGAGGTAGCAGGGCGCGGGGACGGCAGGGGCATGGTCGTCGGGGCTCGTCCATGGCGGCCCTGAC	1A|083.127909990|1263969|1263969	chr1A	7332831	2	9:T>C	TT	TT	TT	CC	TT	TT	TT	TT	TT	TT	TT	TT	TC	TC	TC	TT	TT	TT	TT	TT	CC	TT	TT	TT	TT	TT	TT	TT	TT	TT	TT	TT	TT	TT	TT	TT	TT	TT	TT	TT	TT	TT	TT
1031751|F|0-42:C>G-42:C>G	TGCAGGATCTTCGCCATTATTTGATGCGTGCGAAGTGGTACGCGCAGCTGCACTGCATGCATGCAGCAT	1A|083.232440520|1031751|1031751	chr1D	1031751	2	42:C>G	CG	CC	GG	GG	CC	CC	CC	CC	CC	CC	CC	CG	CC	GG	NN	GG	GG	NN	CC	CC	GG	CC	CC	CG	CC	CC	GG	GG	CC	CC	CC	CC	CC	NN	CC	CC	CC	NN	CC	GG	CC	CC	CC
100023843|F|0-6:T>C-6:T>C	TGCAGCTGAGGAGGCGAAGCTAGCGAGGGAACCGAGATCGGAAGAGCGGTTCAGCAGGAATGCCGAGAC	1A|083.349685380|3935072|3935072	0	100023843	5	6:T>C	TC	CC	TC	CC	CC	NN	CC	TC	CC	CC	NN	TC	CC	TC	TC	TC	TC	TC	CC	CC	CC	CC	CC	TC	TC	TC	TC	TC	TC	TC	TC	CC	CC	CC	CC	CC	CC	TC	TT	TC	CC	TC	NN
100015296|F|0-6:G>A-6:G>A	TGCAGAGAAAATCAAATCCCGCCGAGATCGGAAGAGCGGTTCAGCAGGAATGCCGAGACCGATCTCGTA	1A|083.413929120|3937924|3937924	0	100015296	2	6:G>A	GG	GG	GG	GG	GG	GG	GG	GA	GG	GG	GA	GG	GG	GG	GG	GG	GG	GG	GG	GG	GG	GG	GG	GG	GA	GG	GG	GG	GG	GG	GA	GG	GG	GG	GG	GG	GG	GG	AA	GG	GG	AA	GG
1127911|F|0-56:G>A-56:G>A	TGCAGTGCTTGCTGGTTGCATTCTCGCGTCTGATTTTGCTGCATAATGGTTGATCGGTCAGGAGGATGT	1A|083.510274520|1127911|1127911	chr1A	1127911	2	56:G>A	AA	AA	GG	AA	AA	AA	AA	AA	AA	AA	AA	GG	AA	GG	GG	GG	GG	NN	AA	AA	AA	AA	NN	NN	AA	AA	GG	GG	AA	AA	AA	NN	AA	AA	AA	AA	AA	GG	AA	GG	AA	AA	AA
2280853|F|0-54:A>G-54:A>G	TGCAGGGGAGGATGGAGGGAGAGCGCACTGTGGTTAGAGGCCGCGTCGGAGATGAGGAGGTCAGCTTGC	1A|083.510274520|2280853|2280853	chr1A	2280853	2	54:A>G	AG	AA	GG	GG	AA	AA	AA	AA	AA	AA	AA	NN	AG	GG	GG	GG	GG	AA	AA	NN	GG	AA	AA	NN	AA	AA	GG	NN	AA	AA	AA	AA	AA	AA	AA	AA	AA	GG	GG	GG	AA	NN	AA
996713|F|0-17:T>C-17:T>C	TGCAGCCCCCACTGCCATACGTGCGCCACCTCGTGGTACAGCACCCCGTCCACCTGCTCCTTGAGGTTG	1A|083.591256280|996713|996713	chr1A	996713	2	17:T>C	CC	CC	CC	TT	CC	TC	CC	CC	CC	CC	CC	CC	TC	CC	TC	CC	CC	TT	CC	CC	TT	CC	CC	CC	CC	CC	CC	CC	CC	CC	CC	CC	CC	CC	CC	CC	CC	CC	CC	CC	CC	CC	CC
1002101|F|0-39:C>T-39:C>T	TGCAGTCGTGCCTGAACCTCCATGGCGCGCCGCCCCAAGCTCCGCCACCAGTCGCCTCAACCTCCAGGT	1A|084.133789950|1002101|1002101	chr1A	1002101	2	39:C>T	CT	TT	CC	CC	TT	CT	TT	TT	TT	TT	TT	CC	CT	CC	CC	CC	CC	CT	TT	TT	CC	TT	TT	CC	CT	CC	CC	CC	CT	CT	CT	TT	TT	TT	TT	TT	TT	CC	CC	CC	TT	CC	TT
1006772|F|0-64:G>A-64:G>A	TGCAGGCAAGGGGTTAGGTGGGCCTTGGGAGAGGGAGGCTGCTTGGGAGGCCCAGGGTTAGAAGGGAGG	1A|084.332224910|1006772|1006772	chr1A	1006772	5	64:G>A	GG	GG	GA	GA	GA	GG	GA	GG	GA	GG	GG	GA	GA	GA	NN	AA	GA	AA	GG	GG	GG	GA	GG	AA	GA	GG	GA	GA	GA	GA	GG	GG	GA	AA	GG	GA	GA	GA	GA	GA	GA	GG	GA
1091930|F|0-51:G>A-51:G>A	TGCAGCCCCCCTTTCGGTCCAAGCACCCGAGCCATGGCGAGCCCGCAAGGCGCCAGCCTCCCTCCGAGA	1A|084.583321310|1091930|1091930	chr1A	1091930	2	51:G>A	GG	GG	GG	AA	GG	GG	GG	GG	GG	GG	GG	GG	GG	GA	GA	GG	GG	GG	GG	GG	AA	GG	GG	GG	GG	GG	GG	GG	GG	GG	GG	GG	GG	GG	GG	GG	GG	GG	GG	GG	GG	GG	GG
1100999|F|0-9:C>A-9:C>A	TGCAGCACCCATCACCATGCGTACGCCTGAATCCTCACGCGTTGACGCCCGAGATCGGAAGAGCGGTTC	1A|084.583321310|1100999|1100999	0	1100999	2	9:C>A	CC	CC	CC	AA	CC	CC	CC	CC	CC	CC	CC	CC	CC	CA	CC	CC	CC	CC	CC	CC	AA	CC	CC	CC	CC	CC	CC	CC	CC	CC	CC	CC	CC	CC	CC	CC	CC	CC	CC	CC	CC	CC	CC
1126809|F|0-61:G>A-61:G>A	TGCAGTGAAAAGGAAACCAGAGAACGATGCCCTCCTAGAACACACTCCAAGGATCCCCACCGAGATGTA	1A|085.186702770|1126809|1126809	chr1A	1126809	2	61:G>A	GA	GG	AA	GG	GG	GG	GG	GG	GG	GG	AA	AA	AA	GA	GG	GG	AA	GA	GG	GG	GG	GG	GG	AA	GG	AA	GG	AA	GA	GG	GG	GG	GG	GG	GG	GG	GG	AA	AA	GG	GG	GG	GG
7354404|F|0-21:A>G-21:A>G	TGCAGCAGTCTCGTGGATTTGACAGCGAGTTCCGAGATCGGAAGAGCGGTTCAGCAGGAATGCCGAGAC	1A|085.571921160|4910436|4910436	0	7354404	10	21:A>G	GG	GG	GG	GG	GG	GG	GG	GG	GG	GG	GG	GG	GG	GG	GG	GG	GG	GG	GG	GG	GG	GG	GG	GG	GG	GG	GG	GG	GG	GG	GG	GG	GG	NN	GG	GG	GG	GG	GG	GG	GG	GG	GG
1127111|F|0-40:C>T-40:C>T	TGCAGAAGATGGCATGGGGCGAGTGGATTTATAGTGTGCACTAATGTACGTCGGATTGGATCAATCAGT	1A|085.839412050|1127111|1127111	chr1A	1127111	2	40:C>T	CT	CC	TT	TT	CC	NN	CC	CC	CC	CC	CC	TT	CC	TT	TT	TT	TT	CT	CC	CC	TT	CC	CC	TT	CC	CC	TT	TT	CC	CC	CC	CC	CC	CC	CC	CC	CC	TT	CC	TT	CC	CC	CC
984424|F|0-34:C>G-34:C>G	TGCAGAGAACCTCTGACGACTGAAGGTGAAACGCCAGTACACCAATTGTTTCTTGCGCAACGGCCGAGA	1A|085.839412050|984424|984424	chr1D	984424	2	34:C>G	CG	CC	GG	GG	CC	CC	CC	CC	CC	CC	CC	GG	CC	GG	GG	GG	GG	CG	CC	CC	GG	CC	CC	GG	CC	CC	GG	GG	CC	CC	CC	CC	CC	CC	CC	CC	CC	GG	CC	GG	CC	CC	CC
1217762|F|0-47:A>G-47:A>G	TGCAGGGCGCAGCCGTGGCGGGCAGACTCGGAAGGAGCAGATGGGGGAGGAGGGGTACAGTGAGATGGG	1A|086.005191250|1217762|1217762	chr1D	1217762	3	47:A>G	AG	GG	AA	AA	GG	GG	GG	NN	GG	GG	AA	AA	AA	GG	GG	GG	AA	AA	AA	GG	GG	GG	NN	AA	NN	AG	NN	AA	AG	GG	GG	GG	GG	GG	GG	GG	NN	AA	AA	NN	GG	NN	GG
2253454|F|0-49:C>G-49:C>G	TGCAGCCCTTGTTCTTCTTCGAAGACACATGCATTCTGCTAAACCCGAGCTGCCACCCCAATTCTTCCC	1A|086.073719160|2253454|2253454	chr1A	2253454	3	49:C>G	CG	CC	GG	NN	CC	CC	CC	CC	CC	CC	CC	GG	CC	GG	GG	GG	GG	CG	CC	CC	NN	CC	CC	GG	CG	GG	GG	GG	CG	CG	CC	CC	CC	CC	CC	CC	CC	GG	NN	GG	CC	GG	CC
4909851|F|0-67:A>G-67:A>G	TGCAGACGGAGGCGCAGAGTTTCGACGTGCCCAGCGCCGACATGATCTACAGCCTCGCCTACCTGCCAC	1A|086.314589610|4909851|4909851	chr1A	4909851	4	67:A>G	GG	GG	GG	GG	GG	GG	GG	AG	GG	GG	GG	GG	GG	GG	GG	GG	GG	GG	GG	GG	GG	GG	GG	GG	GG	GG	GG	GG	GG	AG	AG	GG	GG	GG	GG	GG	GG	GG	AA	GG	GG	AA	GG
4909828|F|0-9:C>T-9:C>T	TGCAGACGGCGGCGGCGGGGACGAGGCTACCGAGATCGGAAGAGCGGTTCAGCAGGAATGCCGAGACCG	1A|086.545739170|4909828|4909828	0	4909828	3	9:C>T	CT	TT	CC	TT	TT	CT	CT	TT	CC	TT	TT	TT	CT	CT	CT	TT	TT	TT	TT	TT	TT	TT	TT	TT	TT	CC	TT	CC	CT	CT	TT	CC	TT	TT	TT	TT	TT	CC	CC	TT	CT	TT	CC
1087379|F|0-64:G>A-64:G>A	TGCAGGCCTTTCTATTTCTATTTGCGGACTTGGTACAGTTTGCTTATGTTTTCTAAAAAGAACTGCTTG	1A|086.946233090|1087379|1087379	chr1A	1087379	2	64:G>A	GA	GG	AA	GG	GG	GG	GG	AA	GG	GG	AA	AA	AA	GG	GG	GG	AA	GA	GG	GG	NN	GG	GG	AA	GA	GG	GG	AA	GG	GG	NN	GG	GG	GG	GG	GG	GG	AA	AA	GG	GG	AA	GG
1311185|F|0-37:C>T-37:C>T	TGCAGGTGTTGCTGGCTTGCTGCTAATTCTTACCGTGCGAACTCGATGTCGATGATGCCGAGATCGGAA	1A|087.663366930|1311185|1311185	0	1311185	2	37:C>T	CT	CC	TT	CC	CC	CC	CC	CT	CC	CC	TT	TT	TT	CT	CC	CC	CT	CT	CC	CC	CC	CC	CC	TT	CT	TT	CC	TT	CT	CT	CT	CC	CC	CC	CC	CC	CC	TT	TT	CC	CC	TT	CC
1191576|F|0-14:C>T-14:C>T	TGCAGCAAGAAACGCGATGACAAATGTGAGCAGCGAGCTTGCAAGCAGTAACGGAGCACAATTCAGGGT	1A|088.732135470|1191576|1191576	chr1A	1191576	2	14:C>T	CC	CC	CC	TT	CC	CC	CC	CC	CT	CC	CC	CC	CT	CT	CC	CC	CC	CC	CC	CC	TT	CC	CC	CC	CC	CC	CC	CC	CC	CC	CC	CC	CC	CC	CC	NN	CC	CC	CC	CC	CC	CC	CC
1009948|F|0-60:A>C-60:A>C	TGCAGCCGCTCGCGTCCACCCGCCACAGAGCCTCCCCGCTCGTGCCCAGTGTGCTACGTGAGCCCGCTA	1A|089.929298410|1009948|1009948	chr1A	1009948	2	60:A>C	AA	AA	AA	CC	AA	AA	AA	AA	AA	AA	AA	NN	AC	AC	AC	AA	AA	AA	AA	AA	CC	AA	AA	AA	AA	AA	AA	NN	AA	AA	AA	AA	AA	AA	AA	AA	AA	NN	NN	AA	AA	AA	AA
1275258|F|0-64:C>T-64:C>T	TGCAGCAGTGCACCTGACGACTTGTCCTCGGCCTCAGCGGCTCTCTGTTCCCAGTACAGGTTCTCGCTA	1A|089.929298410|1275258|1275258	chr1A	1275258	2	64:C>T	CC	CC	CC	CC	CC	CC	CC	CC	CC	CC	CC	CC	CC	CC	CC	CC	CC	CC	CC	CC	CC	CC	CC	CC	CT	CC	CC	CC	CC	TT	CT	NN	CC	CC	CC	CC	CC	CC	TT	CC	CC	TT	CC
984013|F|0-67:A>T-67:A>T	TGCAGCCCCCGCGACAGGGGATTAATTGGAGCACTGGCTAATGGTGGTACTACATCATCCGTTTGTCAG	1A|090.517640830|984013|984013	chr1A	984013	2	67:A>T	AA	AA	TT	TT	AA	AA	AA	AT	AA	AA	AA	TT	AA	TT	TT	NN	TT	AA	AA	AA	TT	AA	AA	TT	AT	TT	TT	TT	AT	AT	AA	AA	AT	AA	NN	AA	AA	TT	TT	TT	AA	TT	AA
1009860|F|0-44:C>T-44:C>T	TGCAGCGGCGAGACCACTCACGACCACAAGCTTTCCCACTCCGACTCCTTCTGGACGCCGAGATCGGAA	1A|091.105983260|1009860|1009860	0	1009860	2	44:C>T	CC	CC	CC	TT	CC	CC	CC	CC	CC	CC	CC	CC	CT	CT	CT	CC	CC	CC	CC	CC	TT	CC	CC	CC	CC	CC	CC	CC	CC	CC	CC	CC	CC	CC	CC	CC	CC	CC	CC	CC	CC	CC	CC
3222545|F|0-11:T>C-11:T>C	TGCAGCACGTCTCGCATGCAGCGGGAGTGAACAGGAACAACAGGCCGAGATCGGAAGAGCGGTTCAGCA	1A|091.105983260|3222545|3222545	0	3222545	2	11:T>C	CC	CC	CC	TT	CC	TC	CC	CC	CC	CC	CC	CC	TC	TC	CC	CC	CC	CC	CC	CC	TT	CC	CC	CC	TC	CC	CC	CC	CC	TC	TC	CC	CC	CC	CC	CC	CC	CC	TT	CC	CC	TT	CC
100020603|F|0-32:T>C-32:T>C	TGCAGGGAAACGGAACGGGCGGGGGTAATAAATGGAGCACCGAGATCGGAAGAGCGGTTCAGCAGGAAT	1A|093.149096580|4405667|4405667	0	100020603	3	32:T>C	TC	TT	CC	TT	TT	TC	TT	CC	CC	TT	CC	CC	CC	TC	TT	TT	CC	CC	CC	TC	TT	TT	TT	CC	CC	CC	TT	CC	TC	TC	TC	TT	TT	TT	TT	TT	TT	CC	CC	TT	TT	CC	TT
100015733|F|0-20:T>C-20:T>C	TGCAGGAACCAGCCGCCCGCTTGGCCGAGATCGGAAGAGCGGTTCAGCAGGAATGCCGAGACCGATCTC	1A|093.407730840|3939206|3939206	0	100015733	2	20:T>C	TT	TT	CC	TT	TT	TT	TT	TT	TT	TT	CC	TT	TT	TC	TC	CC	CC	TT	NN	TT	CC	TT	TT	TT	TT	TT	CC	CC	TT	TT	TT	TT	TT	TT	TT	TT	TT	CC	TT	CC	TT	TT	TT
1012395|F|0-35:G>A-35:G>A	TGCAGCTGCGGCGAGGAGGCGGCGAGCGCGGGCGGGATCTCCCACCCCCCGAGATCGGAAGAGCGGTTC	1A|093.792288210|1012395|1012395	0	1012395	5	35:G>A	GG	NN	GG	GG	GG	NN	GG	GG	GG	GG	GG	GG	GG	GA	GG	GG	GG	GG	GG	GG	GG	GG	GG	GG	GG	GG	GG	GA	GG	GG	GG	AA	GG	AA	GG	GG	GG	GG	GG	AA	GG	GG	GG
1095533|F|0-9:C>G-9:C>G	TGCAGCGAACTTCTGAAACGAGTTCCCCCTCCTTTTCCGTATGGTCCATAGCCACCAGTATTGGTGACA	1A|093.792288210|1095533|1095533	chr5A	1095533	2	9:C>G	CG	CG	CC	CC	CG	NN	CG	CG	CG	NN	CC	CG	CG	CC	CC	CC	CG	CG	CG	CG	CC	CG	CG	CG	CG	CC	CC	CC	CG	CG	CG	CG	CG	CG	CG	CC	CG	CC	CC	NN	CG	CC	CG
2258338|F|0-25:C>G-25:C>G	TGCAGCACGCCCTTACGAGGTCCATCCAAGCACGTGCGGCTGCGTGCATGTCGATCGAAGGCAGGGGAG	1A|095.026039910|2258338|2258338	chr1A	2258338	4	25:C>G	GG	GG	GG	CC	GG	GG	GG	CC	GG	GG	GG	CG	GG	CG	GG	GG	GG	CC	GG	CG	CC	GG	GG	CC	CC	CC	GG	GG	CG	CG	CG	GG	GG	GG	GG	GG	GG	GG	GG	GG	GG	CC	GG
3064367|F|0-12:G>A-12:G>A	TGCAGGCATAGCGACAAGATTGTCGACATTGTACCGCACACGCCTGCTAGCAACCTCTTGGACTTGCTT	1A|096.150558560|3064367|3064367	chr1A	3064367	6	12:G>A	GG	GG	NN	GG	GG	GG	GG	AA	GG	GG	GG	NN	GG	GG	GG	GG	GG	AA	GG	GA	GG	GG	GG	GG	AA	AA	GG	GG	GA	GA	GG	GG	GG	NN	GG	GG	GG	GG	GG	GG	GG	AA	GG
993550|F|0-27:A>G-27:A>G	TGCAGCTTTTGGCGGTGCGAGCGCCACAGCTGCCTCTCCTTCCTCTCGCGCCATGGTCCCGCGCCGCCG	1A|096.970286150|993550|993550	chr1A	993550	2	27:A>G	AA	AA	AA	GG	AA	NN	AA	AA	AA	AA	AA	AA	AG	GG	AG	AA	AA	AA	AA	AA	GG	AA	AA	AA	AA	AA	AA	AA	AA	AA	AA	AA	AA	AA	AA	AA	AA	AA	AA	AA	AA	AA	AA
7865040|F|0-11:C>G-11:C>G	TGCAGCTTCCTCGCGCGCTCGGTTTCACTCCACCCGAGATCGGAAGAGCGGTTCAGCAGGAATGCCGAG	1A|097.942718670|5332153|5332153	0	7865040	2	11:C>G	GG	GG	GG	GG	GG	CG	GG	GG	CC	GG	CC	GG	GG	GG	GG	GG	GG	CG	GG	GG	GG	GG	GG	GG	GG	CC	GG	GG	GG	GG	GG	GG	GG	GG	GG	GG	GG	GG	GG	GG	GG	GG	GG
100025073|F|0-12:T>C-12:T>C	TGCAGGCGCTGGTTAAAAGGCAATGTTCCTAACCGAGATCGGAAGAGCGGTTCAGCAGGAATGCCGAGA	1A|098.972810210|4411642|4411642	0	100025073	7	12:T>C	TC	CC	TC	TT	CC	CC	CC	TC	CC	CC	TT	TT	TC	TT	TT	TT	TT	TT	CC	TC	TT	CC	CC	TT	TC	CC	TT	TT	CC	CC	TC	CC	CC	CC	CC	CC	CC	TT	NN	TT	CC	CC	CC
1082211|F|0-23:T>G-23:T>G	TGCAGTGATGGAAGCGACAACGCTGCGGCGGACGACACCACCAGGGCTACAGGGCACCCGAGATCGGAA	1A|099.079502510|1082211|1082211	0	1082211	2	23:T>G	TG	GG	TT	GG	GG	GG	GG	GG	TT	GG	NN	TT	GG	TG	GG	GG	TT	GG	NN	GG	GG	GG	GG	TT	NN	NN	GG	GG	GG	GG	GG	GG	GG	GG	GG	GG	GG	TT	NN	GG	GG	GG	GG
5324530|F|0-16:T>C-16:T>C	TGCAGTGAGCGCCGTTTGGCTTCCCCGAGATCGGAAGAGCGGTTCAGCAGGAATGCCGAGACCGATCTC	1A|100.741742500|5324530|5324530	0	5324530	3	16:T>C	CC	CC	TT	TT	CC	CC	CC	NN	NN	NN	NN	TT	CC	TT	TT	TT	TT	CC	CC	CC	TT	CC	CC	TT	TC	TT	TT	TT	TC	TT	TT	CC	NN	NN	CC	NN	CC	TT	TT	TT	CC	TT	CC
1265562|F|0-34:T>C-34:T>C	TGCAGGCCGTGGTGGAGCTCAAGGACTTCCTGGATCACACCGCCATGCTCGCCATGCCCAGTCAGAGGA	1A|101.303483500|1265562|1265562	chr1A	1265562	3	34:T>C	CC	CC	TT	CC	CC	TC	CC	TC	CC	CC	CC	CC	CC	TC	CC	CC	TT	TC	CC	TC	CC	CC	CC	CC	TC	CC	CC	CC	CC	CC	TC	CC	CC	CC	CC	CC	CC	TT	CC	CC	CC	CC	CC
1079399|F|0-34:C>G-34:C>G	TGCAGCATTGTTCCATCATCGTCGTTAAGATATTCGGAAAGGGGAATATCATATCACTAGCTAGGGAAA	1A|101.835586500|1079399|1079399	chr1A	1079399	2	34:C>G	GG	GG	CG	GG	GG	GG	GG	GG	GG	GG	GG	GG	GG	CG	CG	CC	CC	GG	CC	GG	CC	GG	GG	GG	GG	GG	CC	CC	GG	GG	GG	GG	GG	GG	GG	GG	GG	CC	CC	CC	GG	GG	GG
1107737|F|0-47:A>G-47:A>G	TGCAGACAGGGCAAAGACCATCCTTGCTCTGGCCTCCCCTGACTCCAAGCCCAGTGATCTCAGAAGGCC	1A|101.835586500|1107737|1107737	chr1A	1107737	5	47:A>G	AA	AA	AG	AA	AA	AA	AA	AA	AA	AA	AA	AA	AA	AA	AA	AA	GG	AA	AA	AG	AA	AA	AA	AA	AG	AA	AA	AA	AA	AA	AG	AA	AA	AA	AA	AA	AA	GG	AA	AA	AA	AA	AA
100015824|F|0-12:G>A-12:G>A	TGCAGGCCAAAAGAAACTGCCGAGATCGGAAGAGCGGTTCAGCAGGAATGCCGAGACCGATCTCGTATG	1A|101.835586500|4398182|4398182	0	100015824	2	12:G>A	AA	AA	AA	AA	AA	AA	AA	GG	AA	AA	NN	AA	AA	GA	GA	GG	GG	GA	GG	GA	GG	AA	AA	AA	GG	NN	GG	GG	AA	NN	GG	AA	AA	AA	AA	AA	AA	GG	GG	GG	AA	NN	AA
100013335|F|0-10:T>C-10:T>C	TGCAGCCGTGTTGTTACTGACTGGCTGTCCCCGTCGCGGCCAAGAACATGTACCAAGGCCATGTGTTGC	1A|101.835586500|4409931|4409931	chr1A	100013335	2	10:T>C	TT	TT	CC	TT	TT	TT	TT	TT	NN	TT	CC	NN	TT	TC	TC	CC	CC	TT	CC	TT	CC	TT	TT	NN	TT	NN	CC	CC	TT	TT	TT	TT	TT	TT	TT	TT	TT	CC	NN	CC	TT	TT	TT
982827|F|0-29:A>G-29:A>G	TGCAGAACAAAGCAAAAAAACAGCATACGACAGTCATGAAAGCTGAATTGATAGAAAGAGTTGTACCAA	1A|101.835586500|982827|982827	chr1A	982827	2	29:A>G	GG	GG	AA	GG	GG	GG	GG	NN	GG	GG	AA	GG	GG	AA	AA	AA	AA	AA	AA	GG	AA	GG	GG	GG	AA	AA	AA	AA	AG	AG	AG	NN	GG	GG	GG	GG	GG	AA	AA	NN	GG	NN	GG
1118486|F|0-18:G>A-18:G>A	TGCAGTTAAACGGGGCGCGGAGGGGACAGATTGTCCCACGAGAACACCGCCCGATTCTTCAACCACGCC	1A|101.861335700|1118486|1118486	chr1A	1118486	3	18:G>A	GG	GG	GA	GG	GG	GA	GG	GA	GG	GG	AA	NN	GG	GA	GG	AA	GG	GA	AA	GA	AA	GG	GG	GG	GA	GG	AA	NN	GG	GG	GG	NN	GG	GG	GG	GG	GG	GG	AA	AA	GG	GG	GG
1019230|F|0-11:G>C-11:G>C	TGCAGGTGGGAGTGGGTTTAAGTGGGATTCACTATCCCATCCCACTTAAACCGCTCCAGCGGGAGCCCA	1A|102.010749000|1019230|1019230	chr1A	1019230	2	11:G>C	GG	GG	CC	GG	GG	GG	GG	GG	NN	GG	CC	GG	GG	GG	GG	GG	GG	GG	CC	GG	GG	GG	GG	GG	GG	GG	GG	CC	GG	GG	GG	GG	GG	GG	GG	GG	GG	GG	GG	GG	GG	GG	GG
1036118|F|0-35:A>T-35:A>T	TGCAGGAGCCACTGGGATGCTCCTGGTCAGAACCCAACCATGATTTGTCATGATCTGGTTTTTTGGCAC	1A|102.010749000|1036118|1036118	chr1A	1036118	2	35:A>T	AA	AA	AA	AA	AA	AT	AA	AT	AA	AA	AA	AA	AA	AA	AA	AA	AA	TT	AA	AT	AA	AA	AA	AA	AT	AA	AA	AA	AA	AA	AA	AA	AA	AA	AA	AA	AA	AA	AA	AA	AA	AA	AA
1077339|F|0-19:A>G-19:A>G	TGCAGTGCACACAAACACAATCAATAATCCGCCACTTTCTGTCTGCGCCACGTTCTTCACGCGCTGGGC	1A|102.010749000|1077339|1077339	chr1A	1077339	2	19:A>G	AA	AA	AG	AA	AA	AA	AA	AA	AA	AA	AG	AA	AA	AA	AA	AA	AA	AA	AA	AA	AA	AA	AA	AA	AA	AA	AA	GG	AA	AA	AA	AA	AA	AA	AA	AA	AA	AA	AA	AA	AA	AA	AA
1099971|F|0-31:C>T-31:C>T	TGCAGCAGTCAACACAAAGTCAACCTGAAGCCAGTGCAAGTGGAGGTGGTTAAAATAACCTACCGAGAT	1A|102.010749000|1099971|1099971	chr1A	1099971	2	31:C>T	TT	TT	CT	TT	TT	TT	TT	TT	TT	TT	CT	TT	TT	TT	TT	TT	TT	TT	TT	TT	TT	TT	TT	TT	TT	TT	TT	CC	TT	TT	TT	TT	TT	TT	TT	TT	TT	TT	TT	TT	TT	TT	TT
2278661|F|0-19:T>C-19:T>C	TGCAGAGATGAAAGTGCCATGGTGCTCAACCCACAAGGAAGGAGGATCATGAAGAACAACTGTAGTCGA	1A|102.010749000|2278661|2278661	chr1A	2278661	2	19:T>C	TT	TT	TT	TT	TT	NN	TT	TC	TT	TT	TT	NN	TT	TT	NN	TT	TT	TC	NN	TT	TT	TT	TT	NN	TC	NN	TT	TT	TT	TT	NN	TT	TT	TT	TT	TT	TT	TT	NN	TT	TT	TT	TT
5323772|F|0-12:A>G-12:A>G	TGCAGGACCCCTACCTGTTGCGTGTGGTGACCGAGATCGGAAGAGCGGTTCAGCAGGAATGCCGAGACC	1A|102.010749000|5323772|5323772	0	5323772	2	12:A>G	AA	AA	AA	AA	AA	AG	AA	AG	AA	AA	AA	NN	AA	AA	AA	AA	AA	NN	AA	AG	AA	AA	AA	NN	AG	AA	AA	AA	AA	AA	AA	AA	AA	AA	AA	AA	AA	AA	AA	AA	AA	AA	AA
3025380|F|0-13:A>G-13:A>G	TGCAGCCCAGAGGAACCTGCTACCCGCTCGCATTTAAACTTGCTCCCGAGATCGGAAGAGCGGTTCAGC	1A|102.059682100|3025380|3025380	0	3025380	2	13:A>G	AG	NN	AG	GG	GG	GG	GG	GG	AA	GG	GG	AA	GG	GG	GG	GG	AA	GG	GG	GG	GG	GG	GG	AA	GG	NN	GG	GG	GG	NN	GG	GG	GG	GG	GG	GG	GG	AA	GG	GG	GG	GG	GG
3064880|F|0-36:C>T-36:C>T	TGCAGGTACTGCCGCAACTTCTCTCGATTCGCTATCCTCTATCGCGCTCTGATCTGCGAGTGGGAGAAG	1A|102.191461900|3064880|3064880	chr1A	3064880	3	36:C>T	TT	CC	TT	NN	CC	CC	CC	TT	TT	NN	TT	TT	CC	TT	TT	TT	TT	TT	NN	NN	TT	CC	CC	TT	CC	TT	TT	TT	CC	CC	CC	NN	CC	CC	CC	CC	CC	TT	TT	TT	CC	NN	CC
1080728|F|0-54:C>T-54:C>T	TGCAGCCGAAAAAACTGATCTCATATTCGGATTCGGCAGATCATGTTGCCTCGGCGACGCATAAAACGC	1A|102.372174800|1080728|1080728	chr1A	1080728	3	54:C>T	CT	TT	CC	TT	TT	TT	TT	NN	CC	TT	CC	NN	TT	TT	TT	TT	CC	NN	CC	TT	TT	TT	TT	NN	TT	TT	TT	CC	TT	TT	TT	NN	TT	TT	TT	TT	TT	CC	TT	TT	TT	TT	TT
3064701|F|0-21:T>C-21:T>C	TGCAGCCCATGTCCGCCCCTGTGTTCGTACGCGACCGAGATCGGAAGAGCGGTTCAGCAGGAATGCCGA	1A|102.718014600|3064701|3064701	0	3064701	13	21:T>C	CC	CC	TT	CC	CC	TC	CC	TC	CC	CC	CC	CC	CC	TC	CC	CC	TT	TC	CC	TC	CC	CC	CC	CC	TC	NN	CC	CC	CC	CC	TC	CC	CC	CC	CC	CC	CC	TT	CC	CC	CC	CC	CC
1045096|F|0-46:A>G-46:A>G	TGCAGGTACACCACATCCAGTTCTAGTTTCAGTCATACAGTTACAGACAACAAAACAAAAGATGACCTG	1A|103.743790200|1045096|1045096	chr1A	1045096	2	46:A>G	GG	NN	AA	GG	GG	GG	GG	AA	GG	GG	AA	AA	AA	AA	GG	AA	AA	AG	GG	AA	AA	GG	GG	AA	AG	NN	AA	NN	GG	GG	GG	GG	GG	GG	GG	GG	GG	AA	AA	AA	GG	GG	GG
1090153|F|0-15:T>G-15:T>G	TGCAGTTAACTTCCCTTTCCTTCCCGCCGTTTTTCTGCACGCATTTGCGGGCGTTTCCCTCCTATATTT	1A|103.828019100|1090153|1090153	chr1A	1090153	6	15:T>G	TT	TT	TT	TT	TT	NN	NN	TG	TT	TT	TT	TT	TT	TT	TT	TT	TT	GG	TT	TG	TT	TT	TT	TT	TG	GG	TT	TT	TG	TT	TG	NN	TT	TT	TT	TT	NN	TT	TT	TT	TT	TT	TT
3064923|F|0-23:A>G-23:A>G	TGCAGTGGCTGGACGACGAGCTCACCTCGCTCGCCCTCCCCAAACCCGAGATCGGAAGAGCGGTTCAGC	1A|103.828019100|3064923|3064923	0	3064923	6	23:A>G	AA	AA	AA	AA	AA	NN	AA	AA	AA	AA	AA	AA	AA	AA	AA	AA	AA	AA	AA	AA	GG	AA	AA	AA	AA	AA	AA	AA	AA	AA	AA	AA	AA	AA	AA	AA	AA	AA	AA	AA	AA	AA	AA
4989069|F|0-6:C>G-6:C>G	TGCAGGCCGCTCCCCGCCGCCGTCCCGAGATCGGAAGAGCGGTTCAGCAGGAATGCCGAGACCGATCTC	1A|103.828019100|4989069|4989069	0	4989069	2	6:C>G	GG	NN	GG	GG	GG	GG	GG	GG	GG	GG	GG	GG	GG	GG	CC	GG	GG	GG	GG	GG	CC	GG	GG	GG	GG	GG	GG	GG	GG	GG	NN	GG	GG	GG	GG	NN	GG	GG	GG	GG	GG	GG	GG
3385182|F|0-35:A>C-35:A>C	TGCAGGTCATTTAGATCGATTCCATGCGACCACGCAGCCGCCCGCCGCTGTTCTCGCCGCCGCGCGCCG	1A|103.883051900|3385182|3385182	chr5A	3385182	4	35:A>C	AC	AC	AC	AC	AC	AC	AC	AC	NN	AA	NN	AC	AC	CC	AC	AC	AC	AA	AC	AC	AA	AC	AC	AC	AC	NN	AC	AC	AA	AC	AC	AC	AC	AC	AC	AC	AC	AC	AC	AC	AC	AC	AC
1127884|F|0-33:A>G-33:A>G	TGCAGCGGTGTGGCCCGCCCAAACTTATGGGCCAAACCAACCGCGGTCCTCGCGTATCCTCAAGCCGAC	1A|104.359932200|1127884|1127884	chr1A	1127884	2	33:A>G	AA	AA	AA	AA	AA	AA	AA	AA	AA	AA	AA	AA	AA	AA	AG	AA	AA	AA	AA	AA	NN	AA	AA	AA	AA	AA	AA	AA	AA	AA	NN	AA	AA	AA	AA	AA	AA	AA	AA	AA	AA	AA	AA
4993825|F|0-6:T>A-6:T>A	TGCAGGTGTTGCCTGGCACCAGCACCACCGAGATCGGAAGAGCGGTTCAGCAGGAATGCCGAGACCGAT	1A|105.114302800|4993825|4993825	0	4993825	2	6:T>A	AA	TA	TT	AA	TA	TA	TA	TA	AA	AA	AA	NN	TA	AA	AA	AA	TA	NN	TT	TA	NN	TT	TA	AA	TA	TA	TT	AA	TA	AA	TT	TA	TA	AA	TA	TA	TA	TT	AA	AA	TA	AA	AA
11314314|F|0-16:C>T-16:C>T	TGCAGGTCGCCGCCGCCACCGAGATCGGAAGAGCGGTTCAGCAGGAATGCCGAGACCGATCTCGTATGC	1A|105.114302800|7488188|7488188	0	11314314	15	16:C>T	CT	NN	CC	NN	TT	NN	CT	TT	NN	TT	TT	CT	TT	CT	CT	CC	TT	CT	CC	NN	CC	NN	NN	CT	NN	TT	CC	CC	TT	CT	CT	NN	NN	TT	NN	TT	TT	TT	CT	CC	TT	CT	TT
1088527|F|0-30:A>G-30:A>G	TGCAGCATATAAATTCTTTTGAAACACATGACACTTTCTCTGTTGTATCATGACAATTATTTACTGTTA	1A|105.651994000|1088527|1088527	chr1A	1088527	2	30:A>G	AA	AA	AA	AA	AA	AA	AA	AA	AA	AA	AA	GG	AA	AA	AA	AA	AA	NN	AA	AA	AA	AA	AA	NN	AA	AA	AA	AA	AA	AA	AA	AA	AA	NN	AA	AA	AA	AA	GG	AA	AA	AA	AA
100022879|F|0-25:A>G-25:A>G	TGCAGGTTAATCGTACGAGTAGGAGAACCGAGATCGGAAGAGCGGTTCAGCAGGAATGCCGAGACCGAT	1A|105.769407200|4396770|4396770	0	100022879	4	25:A>G	AG	AA	AA	GG	AG	AA	AA	AG	AA	AA	GG	AA	AG	AG	GG	AA	AG	AA	GG	AA	GG	AA	AA	AA	AG	AA	AA	AA	AA	AG	AA	AA	AA	AA	AA	AA	AA	AA	AA	AA	AA	GG	AA
2259122|F|0-62:A>C-62:A>C	TGCAGCGGATGATCGTCGCCCCTGTCGGTGCCGTGATGAACGTCGAATGTGTACAATGGTGTATGAAAT	1A|105.820451700|2259122|2259122	chr1A	2259122	2	62:A>C	AA	AA	AA	AA	AA	AC	AA	AA	CC	AA	CC	AA	AC	AA	AC	AA	AA	AC	AA	AC	AA	AA	AA	AA	AC	CC	AA	AA	AC	AA	AC	AA	AA	AA	AA	AA	AA	AA	AA	AA	AA	AA	AA
2261453|F|0-59:C>T-59:C>T	TGCAGTTGGGACGCATCTGGTCCAGCTACTCATAAACCCTCACGGTCAAACCGATCAATCAATTCGAAA	1A|105.820451700|2261453|2261453	chr1A	2261453	2	59:C>T	CT	TT	TT	CC	TT	TT	TT	TT	TT	TT	CC	NN	CT	CT	NN	TT	CT	NN	NN	TT	NN	TT	TT	TT	CT	TT	TT	TT	TT	CT	TT	TT	TT	TT	TT	TT	TT	TT	TT	TT	TT	CC	TT
1031374|F|0-48:T>A-48:T>A	TGCAGTCAGATTTTTTTCATTTTTCATAACGAACCAAAGGGACCAAAATAAAGTGATCCGAGATCGGAA	1A|106.336888800|1031374|1031374	0	1031374	2	48:T>A	TT	TT	TT	TT	TT	TT	TT	AA	AA	NN	AA	TT	TA	TT	TT	AA	TT	TA	TT	TT	TT	TT	TT	TT	TA	AA	TT	NN	TA	TT	TT	TT	TT	TT	TT	TT	TT	TT	AA	TT	TT	TT	TT
2277157|F|0-41:T>C-41:T>C	TGCAGATCAGACCGCTATAGGGCGTCGGGCTATAGATGCTCTTAGCTAGCGCCGATCGATCGGGAGCAC	1A|106.382192700|2277157|2277157	chr1A	2277157	2	41:T>C	TT	TT	TT	CC	TT	TT	TT	NN	TT	TT	CC	TT	TT	TC	TT	TT	TT	TT	TT	TT	NN	TT	TT	TT	TC	TT	TT	TT	TT	CC	TT	TT	TT	TT	TT	NN	TT	TT	TT	TT	TT	CC	TT
1110548|F|0-25:T>C-25:T>C	TGCAGCGGTTAGTCGCATAGTTCTTTCCCCAAATAAAATCTGTGAACAAATCCTCCGAGATCGGAAGAG	1A|106.713269800|1110548|1110548	0	1110548	2	25:T>C	TT	TT	TT	TT	TT	TT	TT	TT	TT	TT	TT	TT	TT	TT	TT	NN	TT	NN	TT	TT	CC	TT	TT	NN	TT	TT	TT	TT	TT	TT	TT	TT	NN	TT	TT	TT	TT	NN	TT	TT	TT	TT	TT
2258395|F|0-18:T>C-18:T>C	TGCAGAACAACATCATTTTTGTAGGTCAACTCGATGAGGTGGGCTGCGAGGTGTCGATCCACGGCGGTC	1A|106.733650000|2258395|2258395	chr3D	2258395	4	18:T>C	TT	TT	TC	TC	TT	TC	TT	TT	TT	TC	TC	TC	TC	TC	TT	CC	TC	TT	TT	TC	NN	NN	TT	TC	TC	NN	TT	TC	NN	TC	TC	NN	NN	TC	TT	TC	NN	CC	TC	TC	TT	TC	NN
1078423|F|0-33:A>G-33:A>G	TGCAGAACTAGAACTCACATCTCACTAGTTTTTAAACTGCGCGATGTGGGTCTTGATGATCTGGCCGAG	1A|107.059103600|1078423|1078423	chr1A	1078423	5	33:A>G	AA	GG	GG	AA	AG	GG	GG	NN	NN	GG	AA	AA	AG	AG	AA	GG	AG	GG	AA	GG	AA	GG	GG	AA	AA	GG	GG	GG	GG	AG	GG	NN	GG	GG	GG	GG	GG	GG	NN	GG	GG	AA	GG
994411|F|0-50:G>C-50:G>C	TGCAGCCAGATTTGTGGTCTTGGGGGTGACTCATGGCAATGTATGCATGTGTGCGCGGTGGAGTGCACC	1A|107.059103600|994411|994411	chr1A	994411	2	50:G>C	GG	GG	GG	GG	GG	GG	GG	GG	CC	GG	CC	GG	GC	GG	CC	GG	GG	GG	GG	GG	GG	GG	GG	GG	GG	GG	GG	CC	GG	GG	GG	GG	GG	GG	GG	GG	GG	GG	GG	GG	GG	GG	GG
1112507|F|0-7:A>G-7:A>G	TGCAGCGAGGGATGGCACTCGGCGAAGTAGGGAAGGCGGAGAAATGGGACTCCGAGATCGGAAGAGCGG	1A|107.531759100|1112507|1112507	0	1112507	6	7:A>G	AA	AA	AA	NN	AA	AG	AA	AA	AG	AA	NN	AA	AA	AA	NN	AA	AA	AA	NN	AA	AA	AA	AA	AA	AA	AG	AA	AA	AA	AA	AA	AA	AA	AA	AA	AA	AA	AA	AA	AA	AA	NN	AA
1065547|F|0-28:A>G-28:A>G	TGCAGAGCATAGTTTTAAATAGTGAGCTATGCTAATTAGCGGCACACTGCTCAAACTGGTATAACACAG	1A|107.586876000|1065547|1065547	chr1A	1065547	2	28:A>G	AA	AA	AA	AA	AA	AA	AA	AG	GG	NN	GG	AA	AG	AA	AA	GG	AA	AG	AA	AA	AA	AA	AA	AA	AA	GG	AA	AA	AG	AA	AA	AA	AA	AA	AA	AA	AA	AA	GG	AA	AA	AA	AA
1007445|F|0-44:T>G-44:T>G	TGCAGCACGAGCAGCACCTCGCGGAGGCAGAGCGAGGCGGACCTTGGCATCCCGAGATCGGAAGAGCGG	1A|107.661880900|1007445|1007445	0	1007445	2	44:T>G	TT	NN	TT	GG	TT	TT	TT	GG	TT	TT	TG	TT	TT	TT	TT	TT	TT	TT	NN	TT	TT	TT	TT	TT	TG	TT	TT	TT	TT	NN	TT	TT	TT	TT	TT	TT	TT	TT	TT	TT	TT	NN	TT
2277220|F|0-46:G>A-46:G>A	TGCAGGAGGAGCACAGTAGTCTGGCTAGCTAGCTGTAAACACAGGCGAATTCGAGGACCCTCGGATCCA	1A|108.063862100|2277220|2277220	chr1A	2277220	2	46:G>A	GG	GG	GG	GG	GG	GG	GG	GG	AA	GG	AA	GG	GA	GG	NN	GG	GG	GG	GG	GG	GG	GG	GG	GG	GG	AA	GG	GG	GA	GG	GG	GG	GG	GG	GG	GG	GG	GG	NN	GG	GG	GG	GG
978301|F|0-34:T>C-34:T>C	TGCAGTGTATAAACAGCCAGAAAGCAGACTTTTATACTCATCATAGCTTCGGAGCCGAGATCGGAAGAG	1A|108.139415300|978301|978301	0	978301	2	34:T>C	TT	TT	TT	TT	TT	TT	TT	TC	CC	TT	TC	TT	TC	TT	TT	CC	TT	TC	TT	TC	TT	TT	TT	TT	TC	CC	TT	TT	TC	TT	TC	TT	TT	TT	TT	TT	TT	TT	CC	TT	TT	TT	TT
1088969|F|0-27:A>G-27:A>G	TGCAGCCTCCTCGCGTTTTTTGTTGGCAGAATTTGTGCGATGCTTCAGAGGCCGAGATCGGAAGAGCGG	1A|108.733306800|1088969|1088969	0	1088969	3	27:A>G	GG	GG	AG	GG	GG	GG	GG	GG	GG	GG	GG	GG	GG	GG	AG	AA	AA	GG	AA	GG	AA	GG	GG	GG	GG	GG	AA	AA	GG	GG	GG	GG	GG	GG	GG	GG	GG	AA	AA	NN	GG	GG	GG
1100260|F|0-15:G>T-15:G>T	TGCAGCCTCCTCGCGGTCTTTGTTGGCGGAATTTGTGCGATGCTTCAGAGGCCGAGATCGGAAGAGCGG	1A|108.733306800|1088969|1088969	0	1100260	3	15:G>T	GT	GT	GT	GT	GT	GT	GT	GT	GT	GT	GT	TT	GT	GT	GT	GG	GG	GT	GG	TT	NN	GT	GT	GT	GT	GT	GG	GG	GT	GT	TT	GT	TT	GT	GT	TT	GT	GG	GG	NN	GT	GT	GT
1230905|F|0-48:G>A-48:G>A	TGCAGGTGAGGCAGGGCGCGGTAGTGAGGGGGGAGGCAGCAGCAGTGTGTGTACGCAGGAGCTCGGGCT	1A|113.745629700|1230905|1230905	chr1A	1230905	3	48:G>A	GA	GG	GG	GG	AA	GA	GG	AA	GG	GG	GG	AA	GA	GG	GA	GG	AA	GA	AA	GA	GG	GG	GG	AA	AA	AA	GG	AA	GA	GA	GG	GG	GG	GG	GG	GG	GG	AA	GG	GG	GA	AA	GG
1090990|F|0-13:G>A-13:G>A	TGCAGGCTAGCCTGCCCTACCACCACACCAGCAGGAGCGCTGGGCACTTGGCACGAGCATTTCACGCAA	1A|114.815454100|1090990|1090990	chr1A	1090990	2	13:G>A	GA	GG	GA	GG	AA	GG	GG	AA	GG	GG	GG	AA	GA	GA	AA	GG	AA	AA	AA	GA	GG	GG	GG	AA	AA	AA	GG	GA	GA	AA	GG	GG	GG	GG	GG	GG	GG	AA	GG	GG	GA	AA	GG
1154273|F|0-8:G>C-8:G>C	TGCAGGTAGTCGAGCAGGTGTGCGCGTGTGTACGAGCGGCCGCGCGCCTATGCGGATGGAAGCGGTGAC	1A|114.815454100|1154273|1154273	chr1A	1154273	2	8:G>C	GC	GG	GC	GG	CC	GC	GG	CC	GG	GG	GG	CC	GC	GG	CC	GG	CC	CC	CC	GC	GG	GG	GG	CC	CC	CC	GG	GC	GC	CC	GG	GG	GG	GG	NN	GG	GG	CC	GG	GG	GC	CC	GG
1062638|F|0-63:G>A-63:G>A	TGCAGTAAATACGAGACCGAAATGTGGATGCGGGTAGCATGCAGCGTCGCTGGACTAAATATAGCATCA	1A|115.185233200|1062638|1062638	chr1A	1062638	2	63:G>A	GA	AA	GG	GG	GG	AA	AA	GG	AA	AA	GG	AA	GA	GG	GA	AA	GG	GA	GG	GA	GG	GG	GG	GG	GG	GG	GG	GG	GG	GG	AA	GG	GG	GG	GG	AA	GG	GG	AA	GG	GA	GG	GG
1218247|F|0-18:C>G-18:C>G	TGCAGAAATGTTTAACTACAGAAAGAAGAACACTGCGCGTTAGCTACGAGAGGGACGAGGTAGCTGAGG	1A|115.879110000|1218247|1218247	chr1A	1218247	2	18:C>G	CC	CC	CC	GG	GG	CC	CC	GG	CC	CC	CC	GG	CG	GG	GG	CC	GG	NN	CG	CC	GG	CC	CC	GG	GG	NN	GG	GG	CG	CG	CC	CC	CC	CC	CC	CC	CC	GG	CC	GG	CG	GG	CC
3023381|F|0-36:G>A-36:G>A	TGCAGCTCCTGAGCGCTGCAACTCTCTTCTACAGAAGCCGAGATCGGAAGAGCGGTTCAGCAGGAATGC	1A|116.433368500|3023381|3023381	0	3023381	2	36:G>A	GA	AA	GA	AA	GG	GA	AA	GG	AA	AA	AA	GG	GA	GA	GG	AA	GG	GA	GG	GA	AA	AA	AA	GG	GG	GG	AA	GA	GA	GA	AA	AA	AA	AA	AA	NN	AA	GG	AA	AA	GA	GG	AA
4910211|F|0-37:G>T-37:G>T	TGCAGCTTGCCAGCAGGGTTGGTCGGGGCAGGCTGGGGAGTCGGCGCGGCGGTGTCGAGGACGGTGATC	1A|116.712519200|4910211|4910211	chr1A	4910211	5	37:G>T	GT	TT	TT	GG	TT	NN	TT	TT	TT	TT	TT	TT	GT	GG	GG	TT	GG	TT	GG	TT	NN	GG	GG	TT	TT	TT	GG	GT	GT	GT	TT	GG	GG	TT	GG	TT	GG	GG	GG	NN	TT	TT	TT
2254132|F|0-33:A>G-33:A>G	TGCAGATCGATACCGTGTTGCTCCTGCTTGTTAAATGGCGCAGCGAACTTGATTCGGTATCCCATTCCC	1A|116.990322300|2254132|2254132	chr1A	2254132	2	33:A>G	AA	AA	GG	AA	GG	AA	AA	AG	AA	AA	GG	GG	AA	AA	AA	GG	AA	AA	AA	AA	AA	AA	AA	GG	AG	AA	AA	GG	AA	AG	AA	AA	AA	GG	AA	AA	AA	AA	AA	AA	AG	AG	GG
1126931|F|0-64:G>C-64:G>C	TGCAGGGTTTAATCAGGCGCATAGGCGACGAAGCCACGACACAGATTTGGACGGATAACTGGATGCCCC	1A|117.263220800|1126931|1126931	chr1A	1126931	2	64:G>C	GG	GG	GG	CC	GG	GG	GG	GG	GG	GG	GC	GG	GC	CC	GG	GG	GG	GG	GG	GG	CC	CC	NN	GG	GG	GG	CC	CC	GG	GG	GG	NN	NN	GG	NN	GG	NN	GG	GG	CC	GG	GG	CC
1090143|F|0-36:A>C-36:A>C	TGCAGACTTTTTTGCCGTTTGGTAAAATAGAGAAAAAACTACATGGGCCGAGATCGGAAGAGCGGTTCA	1A|117.296499000|1090143|1090143	0	1090143	3	36:A>C	AA	AA	AC	NN	AA	AC	AA	AA	AA	AA	AC	AC	AC	AC	AA	AA	AC	AA	NN	AA	AC	AA	AA	AC	AA	NN	CC	AC	AA	AA	AA	AA	NN	AA	AA	AA	AA	AA	AA	AA	AA	NN	AA
1864819|F|0-7:C>A-7:C>A	TGCAGAGCATCGACACAGTTCTCCTTGCAGCAGCAGGTGTTCGGTAAGGGGAAGGCGGCGCAGAAGCCC	1A|117.518423400|1864819|1864819	0	1864819	2	7:C>A	CA	CC	CC	CC	CC	CC	CC	NN	CC	CC	AA	CC	NN	CC	CC	CC	CC	AA	CC	CC	CC	AA	AA	CC	CC	CC	CC	NN	CA	CC	NN	AA	AA	CC	AA	CC	AA	CC	CC	CC	CC	CC	NN
2259055|F|0-60:C>T-60:C>T	TGCAGGTGAGTTTGCTGTAGACTCTGTCGATGATTTGGTGCAACTGCAACGGATCATGGCCTCCGAGAT	1A|117.518423400|2259055|2259055	chr1A	2259055	2	60:C>T	CT	TT	CT	CC	CC	CT	TT	CC	TT	TT	TT	TT	TT	CT	CT	TT	TT	CT	CC	TT	CC	CC	CC	CC	CC	CC	CC	TT	CC	CT	TT	CC	CC	CC	CC	TT	CC	TT	TT	NN	CT	CC	TT
100024186|F|0-19:A>G-19:A>G	TGCAGAATTGGTCGTCGTAACAGCAGCCCCGCCTGACGCAGGCGACGGGCCAGGTGGTGTAGCAGGGGT	1A|117.640584200|1133310|1133310	chr4A	100024186	6	19:A>G	AA	NN	AG	AA	AG	NN	NN	AA	NN	NN	AA	NN	GG	AG	GG	NN	AG	AG	GG	AA	AA	AA	AG	AA	AG	GG	AA	GG	AG	AA	GG	AG	AA	GG	AG	NN	AG	AG	GG	AG	AG	AA	GG
1089822|F|0-15:G>A-15:G>A	TGCAGGTGTGCAGAGGGTTTCCAGACCTGGAGATGCGAGCCTCTGCGGTGAAGTTTCTCTTGGTTGTAG	1A|117.648059900|1089822|1089822	chr1A	1089822	2	15:G>A	AA	AA	GG	AA	GG	GA	AA	GA	AA	AA	AA	GG	AA	AA	GA	AA	AA	AA	GG	AA	AA	AA	AA	GG	GA	GG	AA	AA	GA	GA	AA	AA	AA	GG	AA	AA	AA	AA	AA	AA	GA	GG	AA
1125428|F|0-16:C>T-16:C>T	TGCAGCACGCCGTGCCCGTCGCAAGGCATGCTTCGGCCGACTTCTTGGAGCAATCGTACGCTGGCAGGG	1A|117.662445300|1125428|1125428	chr1A	1125428	3	16:C>T	CC	NN	CC	CC	CC	CC	CC	CC	NN	NN	CC	CC	CC	CC	CC	CC	CC	CC	CC	CC	CC	CC	CC	CC	CC	CC	CC	CC	CC	CC	CC	NN	NN	CC	CC	NN	CC	NN	NN	CC	CC	NN	CC
1233752|F|0-17:A>G-17:A>G	TGCAGTCGTAGACTTGGAAGTTGTGGAGCACATCCAGAGGGGTGAGCTCTTCAAAGCCAGGCTCCCGAG	1A|117.740404600|1233752|1233752	chr1A	1233752	4	17:A>G	AA	AA	AA	AA	AA	AA	AA	AA	AA	AA	AG	AA	AG	AA	AA	AA	AA	AA	AA	AA	AA	AA	AA	AA	AA	AA	AA	GG	AA	AA	AA	AA	NN	AA	AA	AA	AA	AA	AA	AA	AA	NN	GG
1092002|F|0-15:C>T-15:C>T	TGCAGCAACTCCTCCCCAGAGCCCGCTCCGTCGTTGAGGAGGCAGATGGGCGGTACATCACCAACTCCG	1A|117.773626100|1092002|1092002	chr1A	1092002	2	15:C>T	CT	TT	CC	CC	CC	TT	TT	CC	TT	TT	CC	NN	CT	CC	CT	NN	CC	CC	CC	TT	CC	CC	CC	CC	CC	CC	NN	CC	CC	TT	TT	CC	CC	CC	CC	TT	CC	CC	TT	CC	CT	CC	CC
1119832|F|0-44:A>C-44:A>C	TGCAGAAGCACTCCACACTTATCTTCATCCAGCGACAGGATCGGACATGTTGCATTTTCGTAACCGAGA	1A|117.851383300|1119832|1119832	chr1A	1119832	2	44:A>C	CC	CC	AC	CC	AA	CC	CC	AC	CC	CC	CC	AA	CC	CC	AC	CC	CC	CC	AA	CC	CC	CC	CC	AA	AC	AA	CC	CC	AC	AC	CC	CC	CC	AA	CC	CC	CC	CC	CC	CC	AC	AA	CC
990916|F|0-11:C>G-11:C>G	TGCAGGTTGACCATACCGCAGCAATGCCCAACTGGCTACAAGCTACAACAATGACTACGGTAGATCCTG	1A|117.884341900|990916|990916	chr1A	990916	2	11:C>G	CG	CC	NN	CC	GG	CC	CC	GG	CC	CC	GG	CC	CC	CC	CC	CC	NN	GG	CC	CG	CC	GG	NN	GG	GG	NN	CC	CC	GG	GG	CC	GG	GG	CC	GG	CC	NN	NN	CC	CC	CG	GG	CC
1217318|F|0-25:G>A-25:G>A	TGCAGCTAGCTCTACGACGGACCAAGCGTTGCCTCCACCCACCAGCCGTATTACCTGACGGCGTTCTCC	1A|117.899498700|1217318|1217318	chr1A	1217318	2	25:G>A	GA	GG	GG	GG	GG	GA	GG	GA	GG	GG	GA	GG	GG	GG	GG	GG	GG	AA	GG	GA	GG	AA	AA	GG	GA	GG	GG	GG	GA	GG	GG	AA	AA	GG	AA	GG	AA	GG	GG	GG	GG	GG	GG
2254313|F|0-7:T>A-7:T>A	TGCAGGATTCGAACCTAGGTCCTTCACAATAAGCACAGCCGCAATAACCAGCTAGGCAACCGAGATCGG	1A|117.899498700|2254313|2254313	chr6D	2254313	2	7:T>A	TT	TT	TT	TT	AA	TA	TT	AA	TT	TT	TT	AA	TT	TT	TT	TT	TT	TA	TT	TA	TT	TT	TT	AA	AA	TT	TT	TT	TT	TA	TT	TT	TT	NN	TT	TT	TT	TT	TT	TT	TA	AA	TT
2260851|F|0-42:A>G-42:A>G	TGCAGTAGGCTGATTATTCTCGCGGGATATTTCAGATCGACGACACGACGCAGACGAGGGCTAGCTAGT	1A|117.899498700|2260851|2260851	chr1A	2260851	2	42:A>G	AG	AA	AA	AA	AA	AA	AA	AG	AA	AA	NN	AA	NN	NN	AA	NN	AA	AG	AA	AG	AA	GG	GG	AA	AG	AA	AA	NN	AG	AA	AA	GG	GG	AA	GG	AA	GG	NN	AA	AA	AA	AA	NN
100023880|F|0-20:G>A-20:G>A	TGCAGCGCCGCGGCTGAACCGCGTGGCGGCGGCGTCTCGAGGGTCTCCGAGATCGGAAGAGCGGTTCAG	1A|117.899498700|3959168|3959168	0	100023880	5	20:G>A	AA	AA	AA	GG	AA	AA	AA	AA	AA	AA	AA	GG	AA	GG	GG	NN	AA	AA	NN	GG	GA	AA	NN	AA	NN	NN	NN	NN	AA	AA	NN	AA	AA	AA	AA	AA	AA	NN	AA	GG	GA	AA	NN
5410697|F|0-34:A>G-34:A>G	TGCAGAGGGATGCAGGAGGTGAGGCAAGGCATCGAAGGGAGCTTGCGAGGCGGAGCGGAGCAGAGGCCA	1A|117.899498700|5410697|5410697	chr1A	5410697	2	34:A>G	AG	GG	NN	GG	GG	AG	GG	AG	GG	GG	GG	GG	GG	GG	GG	GG	GG	AG	GG	AA	GG	AA	AA	GG	AG	GG	GG	GG	AG	GG	GG	AA	AA	GG	AA	GG	AA	GG	GG	GG	GG	GG	GG
4989185|F|0-23:T>A-23:T>A	TGCAGGTGTTGGCTGAGTAATCTTTCCCGAGATCGGAAGAGCGGTTCAGCAGGAATGCCGAGACCGATC	1A|118.072583800|4989185|4989185	0	4989185	9	23:T>A	TA	TT	TT	TT	TA	TT	TT	TT	TT	TT	TA	TT	TT	TT	NN	NN	TT	TA	NN	TA	TT	TT	TA	TT	TT	AA	TT	NN	TA	TT	TT	TA	TA	NN	TA	TT	TA	TT	TT	TT	TA	TT	NN
100015649|F|0-33:G>A-33:G>A	TGCAGCTAGCTTTTTCCGCTGATACGACGGGAGGCCGAGATCGGAAGAGCGGTTCAGCAGGAATGCCGA	1A|118.079594700|3947838|3947838	0	100015649	2	33:G>A	GG	GG	GG	GG	GG	GG	GG	GG	GG	GG	GA	GG	GA	GG	GG	GG	GG	GG	GG	GG	GG	GG	GG	GG	GG	GG	GG	GA	GG	GG	GG	GG	GG	GG	GG	GG	GG	GG	GG	GG	GG	GG	AA
2362198|F|0-37:C>T-37:C>T	TGCAGCTACTCACCAGGTAGACGGCGTCCCTGGCGGCCATGGCGATGATGTCGGCGCAGGAGACGGTGA	1A|118.259690600|2362198|2362198	chr1A	2362198	2	37:C>T	CT	CC	CC	CC	CC	CC	CC	TT	NN	NN	TT	CC	CT	CC	CC	CC	CC	CC	CC	CT	CC	TT	TT	CC	CT	CC	CC	TT	CT	CC	CC	TT	TT	CC	TT	CC	TT	CC	CC	CC	CC	NN	TT
100026075|F|0-9:G>T-9:G>T	TGCAGCACCGCCTTGCCATGCGGCCGAGATCGGAAGAGCGGTTCAGCAGGAATGCCGAGACCGATCTCG	1A|118.283919700|4409824|4409824	0	100026075	18	9:G>T	GT	GT	NN	TT	TT	GT	GT	NN	GT	GT	TT	GT	GT	NN	GG	GG	TT	GT	GT	TT	TT	TT	TT	TT	TT	GT	NN	GG	GT	TT	GG	TT	TT	GT	TT	GT	TT	NN	GG	NN	GT	TT	GT
998133|F|0-39:G>T-39:G>T	TGCAGTAGTGGAACCCAAATGCTTTGGTCAGTGAGTATTGGCAAAATGGATAGTGGTGTCCGCAATTTC	1A|118.283919700|998133|998133	chr1A	998133	2	39:G>T	GT	TT	GG	TT	GG	GT	TT	GG	TT	TT	GG	TT	TT	TT	GT	TT	GG	TT	TT	TT	TT	GG	GG	GG	GG	NN	TT	TT	GG	GG	TT	GG	GG	TT	GG	TT	GG	GG	TT	TT	GT	GG	TT
1216960|F|0-17:G>A-17:G>A	TGCAGTGTGGCTCTTCAGTAATGAGCTTGGCCATCTTTGACGACTGGGAGATGGTGACCTCCGCCGAGA	1A|118.296120100|1216960|1216960	chr1A	1216960	2	17:G>A	GG	GG	GA	GG	AA	GG	GG	GA	GG	GG	NN	AA	GG	GG	GG	GG	GG	GG	GG	GG	GG	GG	GG	AA	GA	GG	GG	GG	GG	GA	NN	GG	GG	AA	GG	GG	GG	GG	GG	GG	GA	AA	GG
3064691|F|0-15:A>T-15:A>T	TGCAGGCTGATTTCAACAAGCGAAGGTGACTGAATATTCACGTGCCGAGATCGGAAGAGCGGTTCAGCA	1A|118.668353000|3064691|3064691	0	3064691	2	15:A>T	TT	NN	AT	AA	AA	AA	NN	AA	NN	NN	TT	AA	TT	AA	TT	NN	TT	AA	TT	NN	AA	TT	TT	AA	AA	NN	AA	TT	TT	AT	NN	TT	TT	TT	TT	NN	TT	TT	AA	AA	AA	AA	TT
1053011|F|0-53:C>T-53:C>T	TGCAGCTGACTGACCTGTTGAATTTCGTGCCGACACTCTTGTAATCATGCATGCCTGCACTTCCATGTA	1A|118.695499400|1053011|1053011	chr1A	1053011	3	53:C>T	CC	CC	TT	CC	TT	CT	CC	TT	CC	CC	CC	TT	CT	CT	TT	CC	TT	TT	TT	CT	CC	CC	CC	TT	TT	TT	CC	NN	CT	CT	CC	CC	CC	TT	CC	CC	CC	TT	CC	CC	CT	TT	CC
1094315|F|0-45:A>C-45:A>C	TGCAGTGACGGCGCGTCCAGTTCTTCCGCCTCGCAGTGTTCGTGCATGCGGTGGCCGAGATCGGAAGAG	1A|118.695499400|1094315|1094315	chr1A	1094315	2	45:A>C	CC	CC	CC	CC	CC	CC	CC	CC	CC	CC	CC	CC	CC	CC	AC	CC	CC	CC	AA	CC	CC	CC	CC	CC	CC	AA	CC	AC	AC	CC	CC	NN	CC	CC	CC	CC	CC	CC	CC	CC	CC	CC	CC
3064926|F|0-17:T>G-17:T>G	TGCAGGCAAGTAGTGGTTGTGGCACGATGGCAAGCAAGTCCAGCGCCGAGATCGGAAGAGCGGTTCAGC	1A|118.695499400|3064926|3064926	0	3064926	2	17:T>G	TT	TT	TT	TT	GG	TT	TT	TG	TT	TT	GG	GG	TG	TT	TT	TT	TT	TT	NN	TT	TT	TT	TT	GG	TG	NN	TT	NN	TT	TG	TT	TT	TT	GG	TT	TT	TT	TT	GG	TT	TG	GG	GG
1009228|F|0-63:C>T-63:C>T	TGCAGTGGAGGTGGTGGTGGTTTTGGCTGCCACGGTGGCTTCAGGTTCAAAGGCTACAAGTGCCTCCAC	1A|118.778227900|1009228|1009228	chr1A	1009228	2	63:C>T	CT	CC	TT	CC	TT	CT	CC	TT	CC	CC	TT	CC	CC	CC	CC	CC	NN	CT	CC	TT	CC	TT	TT	TT	TT	NN	CC	CC	TT	TT	CC	TT	TT	CC	TT	CC	TT	NN	CC	CC	CT	TT	CC
5050436|F|0-32:T>C-32:T>C	TGCAGGAGATGGGCTCCTCACCTGACGACCACTAGCAACAGCCCCATGCAGGCGACCGAGATCGGAAGA	1A|122.384728700|5050436|5050436	0	5050436	8	32:T>C	CC	CC	CC	TT	CC	NN	CC	CC	CC	CC	CC	CC	CC	TT	TC	TT	CC	CC	CC	CC	TT	CC	CC	CC	CC	CC	TT	CC	CC	CC	NN	CC	CC	TT	CC	CC	CC	CC	TT	TT	CC	CC	CC
1125377|F|0-39:A>C-39:A>C	TGCAGAGAGGGCACATCTCGCTCGCCTTGAGGGCGAGCAAGAGGCACTCGCCATGGAAGACGTGGGGCC	1A|122.799849900|1125377|1125377	chr1A	1125377	6	39:A>C	AA	AA	AA	CC	NN	AC	AC	CC	AC	AC	CC	AA	AC	CC	AC	AC	AC	CC	NN	AC	NN	CC	CC	CC	CC	CC	CC	AC	CC	AC	AC	CC	CC	CC	NN	AC	NN	AA	AA	CC	AC	CC	CC
7352304|F|0-9:A>G-9:A>G	TGCAGGCGCAGTTCGGGTTACCGAGATCGGAAGAGCGGTTCAGCAGGAATGCCGAGACCGATCTCGTAT	1A|122.990909000|7352304|7352304	0	7352304	3	9:A>G	AG	GG	AA	GG	GG	AG	GG	AG	AA	AG	GG	AA	AG	AG	AG	GG	GG	GG	GG	AG	GG	AG	AG	AA	AG	NN	AG	AG	AG	AG	AG	AG	AG	AG	AG	AG	AG	AA	GG	AA	GG	AA	GG
1092409|F|0-12:T>C-12:T>C	TGCAGCAGCACATTCTCGTTAGCGATATATCAGCGGGCCGTGAAGATTGATGCGGCCATGCGTGGCCCG	1A|126.190459000|1092409|1092409	chr1A	1092409	2	12:T>C	TC	TT	TT	TT	CC	TT	TT	TC	CC	TT	TT	TT	TT	TT	CC	TT	CC	TT	CC	TT	TT	TT	NN	CC	CC	NN	TT	NN	TT	TC	TT	NN	TT	TT	TT	TT	NN	CC	TT	TT	CC	CC	TT
1104499|F|0-13:G>T-13:G>T	TGCAGCGACAAGGGTTAGATGTTGTGGTCTCTTGCGGTCTGACGATCAAGGACGAAAAAATATTGGACT	1A|126.334315900|1104499|1104499	chr1A	1104499	2	13:G>T	GG	GG	GT	GG	GG	TT	NN	GG	GG	GG	GT	GG	GG	GG	GG	GG	GG	GG	GG	GG	GG	GG	GG	GG	GG	GG	GG	GG	GG	GG	GG	GG	GG	GG	GG	GG	GG	GG	GG	GG	GG	GG	GG
979990|F|0-61:C>A-61:C>A	TGCAGTCCAATCATGCACATATCCAGGTACTGAAGTATGAACTACCTGGGGATGCTTTTAGCGGTTCCC	1A|128.552744300|979990|979990	chr1A	979990	2	61:C>A	CC	NN	CC	CC	NN	CC	CC	CC	CC	CC	CC	CC	CC	CC	CC	CC	CA	CC	CC	CC	CC	CC	CC	CC	CC	NN	CC	AA	CC	CC	CC	CC	CC	CC	CC	CC	CC	CC	CC	CC	CA	CC	NN
100024419|F|0-20:C>A-20:C>A	TGCAGATGAGTACTACTCCGCGGCGCTGCCGAGATCGGAAGAGCGGTTCAGCAGGAATGCCGAGACCGA	1A|130.318633500|5371578|5371578	0	100024419	6	20:C>A	CC	CA	CC	CC	CC	CA	CC	CA	AA	CC	CC	CC	CA	CA	CA	CC	CC	CA	CC	CA	CA	CA	CC	CC	CA	AA	CC	CC	CC	CC	CA	CA	CC	CC	CC	CC	CC	CA	CC	CC	CC	CC	CC
12771774|F|0-16:A>G-16:A>G	TGCAGCAGTAAAGGTCATCCGAGATCGGAAGAGCGGTTCAGCAGGAATGCCGAGACCGATCTCGTATGC	1A|130.318633500|7491661|7491661	0	12771774	4	16:A>G	GG	GG	AG	AA	GG	GG	GG	GG	GG	GG	GG	GG	NN	AG	GG	GG	GG	GG	GG	GG	NN	GG	GG	GG	GG	GG	GG	AA	GG	NN	GG	GG	GG	GG	GG	GG	GG	GG	GG	GG	GG	NN	GG
1220742|F|0-19:C>T-19:C>T	TGCAGGAGTTGCTTCCTCCCGATTCCCCTCCTCACCCCATACGAACCCTAGCTGCTGCACCAACGCAAT	1A|133.338569800|1220742|1220742	chr1D	1220742	2	19:C>T	CC	TT	CC	TT	TT	CC	CC	CC	CC	CC	TT	TT	TT	TT	NN	TT	CC	CC	CC	CC	CT	CC	CC	TT	CT	CC	NN	CC	CC	CT	NN	CC	CC	TT	CC	CC	CC	CC	TT	CC	CT	TT	TT
1166302|F|0-55:A>G-55:A>G	TGCAGTTCAACTGAACACGCCGCAATATTAGGCGTTTCTAGGTTTGTGGTTAAACACTAAGGACATGTT	1A|133.594814900|1166302|1166302	chr1A	1166302	2	55:A>G	GG	NN	GG	NN	GG	NN	GG	GG	GG	GG	NN	GG	AG	NN	NN	GG	GG	GG	GG	GG	GG	NN	GG	GG	GG	GG	GG	GG	GG	GG	GG	NN	NN	GG	NN	GG	GG	GG	NN	GG	GG	GG	NN
1229178|F|0-14:C>T-14:C>T	TGCAGCTGCGGGAGCTGGAGCCGCAGCAGCCCAAGACGACGCAGAACACGCCCCGCCTCCCGAGATCGG	1A|133.594814900|1229178|1229178	0	1229178	5	14:C>T	CC	CC	CC	CC	CC	CC	CC	CC	CC	CC	CC	CC	CC	NN	CC	CC	CC	CT	CC	CC	CC	CC	CC	CC	CC	CC	NN	CC	CC	NN	CC	CC	CC	CC	CC	CC	CC	CC	CC	CC	CC	CC	TT
100015339|F|0-29:G>A-29:G>A	TGCAGATAATAAGCAAGGAAAATCAAAGGGAGCCGAGATCGGAAGAGCGGTTCAGCAGGAATGCCGAGA	1A|133.594814900|3953630|3953630	0	100015339	2	29:G>A	GG	GG	GG	GG	GG	GG	GG	GG	GG	GG	GA	GG	GA	GG	GG	GG	GG	AA	GG	GG	GG	GG	GG	GG	GG	GG	GG	GG	GG	GG	GG	GG	GG	GG	GG	GG	GG	GG	GG	GG	GG	GG	AA
1028725|F|0-39:G>A-39:G>A	TGCAGGAACGCGGCCAGGCCTCCGTTAATGTCGGAGGGGGTGTTGAGGCGGTCGGAGACGAAGGACGAG	1A|133.601120700|1028725|1028725	chr1A	1028725	2	39:G>A	GA	GG	GA	NN	GG	AA	AA	GA	GG	AA	GA	GG	GA	GG	GG	NN	GG	AA	GG	AA	GG	AA	AA	GG	GA	GG	GG	GG	GA	GA	AA	AA	AA	GG	AA	AA	AA	GG	GG	GG	GG	GG	GG
1072813|F|0-6:G>T-6:G>T	TGCAGGGACATCGCCTTCAGCCCCTACGGCGAGCGGTGGCGTCAATCCCGCCGCATCGCCGTCGTGCAC	1A|133.601120700|1072813|1072813	chr1A	1072813	3	6:G>T	GT	GG	GG	GG	GT	GG	TT	GG	GT	GG	TT	GG	GG	NN	GG	TT	GG	TT	GG	GG	GG	GT	TT	GG	GG	GG	NN	GG	GT	GT	GT	GG	GG	GT	GG	GG	GT	GG	GG	GG	GT	GG	GT
1112806|F|0-9:A>G-9:A>G	TGCAGCCGCACCGAGGCTGCCTTGGATGCTCGCCGCCGCACGAACCGCCCCTTACCTCGCCCACCGAGA	1A|133.601120700|1112806|1112806	chr1A	1112806	2	9:A>G	AG	AA	AG	AG	AG	AG	AA	GG	AG	AA	AG	AA	AG	AG	AG	AG	AG	GG	AA	AA	AG	NN	AA	GG	AG	AG	AG	AG	AG	AG	AA	AA	AA	AG	AA	AA	AA	AG	AG	AG	AG	GG	AG
1863632|F|0-7:T>C-7:T>C	TGCAGTTTTGAATGTATGATATGATCGACCGTACCAGTGGCAGATGGGGACGCTTGTTTTTCCGAGATC	1A|133.601120700|1863632|1863632	chr1A	1863632	2	7:T>C	TC	CC	TC	CC	CC	TT	TT	TC	CC	TT	CC	CC	TC	CC	CC	CC	CC	TC	CC	TT	CC	TT	TT	CC	TC	CC	CC	CC	TC	CC	TT	TT	TT	CC	TT	TT	TT	CC	CC	CC	CC	CC	CC
4989162|F|0-8:T>C-8:T>C	TGCAGCCGTCGTCGCCGACGGTGGTTTCGTCCTCGGGCCGCCGCTCCCGAGATCGGAAGAGCGGTTCAG	1A|133.601120700|4989162|4989162	0	4989162	3	8:T>C	CC	CC	CC	CC	CC	CC	CC	CC	CC	NN	CC	CC	CC	CC	CC	CC	CC	NN	CC	CC	CC	CC	CC	CC	CC	CC	CC	CC	CC	CC	CC	CC	NN	CC	CC	CC	CC	CC	CC	CC	CC	CC	TT
1004030|F|0-18:G>A-18:G>A	TGCAGAGGAGCCGAACCCGTTGTTGAGGCCATCAATCTCGTCCAGCAGCTTGCCCCGAGGAAGTGGGAC	1A|133.651010100|1004030|1004030	chr1A	1004030	2	18:G>A	AA	GG	AA	AA	NN	AA	AA	AA	AA	AA	GG	GG	GA	AA	AA	AA	AA	GG	AA	AA	AA	AA	AA	GG	AA	AA	GG	AA	AA	AA	AA	AA	AA	GG	AA	AA	AA	AA	AA	AA	AA	AA	GG
1213102|F|0-13:G>A-13:G>A	TGCAGGCGGAGGAGCTTGGACCAGCTGGGCCTTGGGCGCGAGCGTTCCCGCTCGGGGGAAGATCCTATG	1A|133.775650200|1213102|1213102	chr1A	1213102	2	13:G>A	GG	GG	GG	GG	GG	GG	GG	GG	GG	GG	AA	GG	GG	GG	GG	GG	GG	GG	AA	GG	GG	GG	GG	GG	GG	AA	NN	GG	GA	GG	GG	GG	GG	GG	GG	GG	GG	GG	GG	GG	GA	GG	GG
1090380|F|0-51:G>A-51:G>A	TGCAGGACAGGAATGCGTGCGTCCCGTCTTGGTCGGGCGAGGCGCGTGAGGGCGGATGTACCGAGATCG	1A|134.843720600|1090380|1090380	chr1A	1090380	2	51:G>A	GA	GG	GG	GG	GG	GG	GG	GG	GG	GG	GA	GG	GG	GG	GA	GG	GG	GG	AA	GG	GG	GG	GG	GG	GG	AA	GG	GG	GA	GG	GG	GG	GG	GG	GG	GG	GG	GG	GG	GG	GA	GG	GG
1207458|F|0-25:C>T-25:C>T	TGCAGCACGCTTGCACACGGCGCCTCAACTTAACAGAGCATGCGTACGCAGGCGTGCGAGTGCAACGTG	1A|134.843720600|1207458|1207458	chr1A	1207458	4	25:C>T	CT	CC	NN	CC	CC	CC	CC	CT	CC	CC	CT	CC	CC	NN	CT	CC	CC	CC	TT	CC	CC	CC	CC	CC	CC	TT	CC	CC	CT	CC	CC	CC	CC	CC	NN	CC	CC	CC	CC	CC	CT	CC	CC
1012827|F|0-63:C>G-63:C>G	TGCAGTGTATTTATACAACAGTTCAGATAATAATTCCAGAATTTGCTGGACCATTTCTTCACCCAAGAT	1A|135.385663300|1012827|1012827	chr1A	1012827	2	63:C>G	CC	GG	CC	GG	GG	CC	CC	CC	CC	CC	GG	GG	CG	CG	CC	GG	CC	CG	CC	CC	GG	CC	CC	GG	CG	CC	GG	CC	CC	GG	CC	CC	CC	GG	CC	CC	CC	CC	GG	CC	CG	GG	GG
3020449|F|0-43:A>G-43:A>G	TGCAGAATCATATCATTTCTTCTCTGCAAGTTAAACAGAACAAACCGAGATCGGAAGAGCGGTTCAGCA	1A|135.619060000|3020449|3020449	0	3020449	2	43:A>G	AG	AA	AA	AA	AA	AA	AA	AA	AA	AA	AG	AA	AA	AA	AG	AA	AA	AA	GG	AA	AA	AA	AA	AA	AA	GG	AA	AA	AG	AA	AA	AA	AA	AA	AA	AA	AA	AA	AA	AA	AG	AA	AA
5324070|F|0-5:T>C-5:T>C	TGCAGTGGAGCGAAATGGCGAGGCTCTCAGGCGACGCCCTGCCCTCTCTAGCCGAGATCGGAAGAGCGG	1A|136.126361400|1007213|1007213	0	5324070	4	5:T>C	CC	TT	CC	CC	CC	CC	CC	CC	CC	CC	CC	CC	TT	CC	TC	CC	TT	CC	TT	CC	CC	CC	CC	CC	CC	CC	TC	CC	CC	NN	CC	CC	CC	CC	NN	CC	CC	CC	CC	CC	CC	CC	CC
1018244|F|0-66:A>G-66:A>G	TGCAGTTTCCGAGCAACAAGCTCATTCAGCTTGGCGAGTCATCAGGGCGAAGGACTGAGACCACGGACA	1A|136.983621500|1018244|1018244	chr1A	1018244	4	66:A>G	AA	AA	AA	AA	AA	AA	AA	AA	AA	AA	AA	AA	AA	AA	AA	AA	AA	AA	AA	NN	AA	AA	AA	NN	AA	AA	AA	AA	AA	AA	AA	AA	AA	NN	AA	NN	AA	AA	AA	AA	AA	AA	GG
1130394|F|0-58:A>G-58:A>G	TGCAGCTGCTGTACGAGGTGCTGAGCGAACTGCTCGGTATGCCAGCGCCGAGGAAGAGAGTAGGAGCCT	1A|136.983621500|1130394|1130394	chr1A	1130394	2	58:A>G	AA	AA	AA	AA	AA	AA	NN	AA	AA	AA	AA	AA	AA	AA	AA	AA	AA	AA	AA	AA	GG	AA	AA	AA	AA	AA	AA	AA	AA	AA	AA	AA	NN	AA	AA	AA	AA	GG	NN	AA	AA	AA	NN
1090544|F|0-56:T>C-56:T>C	TGCAGTGTCTGCCATCACGGCGATCAAGGCAAAGTATCAGGTGGGTAAAAACTGGATGGGCGACCCATG	1A|137.745002900|1090544|1090544	chr1A	1090544	3	56:T>C	TT	TT	NN	TT	TT	NN	NN	TT	TT	NN	TT	TT	NN	TT	TT	TT	TT	CC	TT	TT	TT	NN	NN	TT	TT	TT	TT	TT	TT	TC	NN	CC	CC	TT	CC	NN	CC	TT	TT	TT	TT	TT	TT
100023624|F|0-58:C>T-58:C>T	TGCAGTCACTCCGCTGAACGCCTCCAAGAAGAACCTCGATATCTCCTGGGACCCCGTGCCTCAGCCTCG	1A|138.027186800|1667980|1667980	chr1A	100023624	5	58:C>T	CC	CC	CC	CC	TT	CC	CC	CT	CC	CC	CC	TT	CC	CT	CC	CC	CC	CC	CC	CC	CC	CC	CC	TT	CT	CC	TT	CC	CC	CT	CC	CC	CC	TT	CC	CC	CC	TT	CC	CC	CT	TT	CC
3533365|F|0-50:G>A-50:G>A	TGCAGTCACGCCGCTGAACGCCTCCAAGAAGAACCTCGATATCTCCTGGGGCCCCGTGCCTCAGCCCCA	1A|138.027186800|1667980|1667980	chr1A	3533365	5	50:G>A	GA	GA	GA	GA	GG	GA	GA	GA	GA	GA	GA	GG	GA	GA	GA	AA	GA	GA	GA	GA	AA	GA	GA	GG	GA	AA	NN	GA	GA	GA	GA	GA	GA	GG	GA	GA	GA	GG	GA	AA	GA	GG	GA
989937|F|0-11:C>G-11:C>G	TGCAGCTCGGCCGTATACAGGATGGCAATGCATCTACAACGGGTATTATATGCTCTCATTAGCTTACTG	1A|139.211838600|989937|989937	chr1A	989937	4	11:C>G	CC	GG	NN	CC	CC	CC	CC	CC	CC	CC	GG	NN	CG	CC	GG	CC	CC	CC	CC	CC	CC	CC	CC	CC	CC	CC	CC	CC	CC	CC	NN	CC	CC	NN	CC	CC	CC	CC	CC	CC	CC	CC	GG
100022479|F|0-11:C>G-11:C>G	TGCAGCAGCGACGCCTGCACGCGCGCGCACCGAGATCGGAAGAGCGGTTCAGCAGGAATGCCGAGACCG	1A|140.827099900|7488073|7488073	0	100022479	4	11:C>G	CC	CC	CC	GG	CC	CG	CC	CC	CC	CC	CC	CC	CG	CC	CC	CC	CC	CC	CC	CG	CC	GG	CC	CC	CC	CC	CC	CC	CC	CC	CC	CC	CC	CC	CC	CC	CC	CC	CC	CC	CC	CC	CC
100016086|F|0-8:A>T-8:A>T	TGCAGTGCAGTTTCTATGGGCCGAGATCGGAAGAGCGGTTCAGCAGGAATGCCGAGACCGATCTCGTAT	1A|140.938890700|4394362|4394362	0	100016086	2	8:A>T	AT	TT	TT	AA	TT	TT	AT	AT	AA	AA	AT	TT	AT	AT	AT	AA	AA	TT	TT	TT	TT	TT	TT	TT	TT	TT	AA	AA	TT	TT	AA	TT	TT	TT	TT	AA	AT	AA	AA	AA	TT	TT	TT
100015997|F|0-19:T>G-19:T>G	TGCAGTAACAGTCAATAATTTGGCAACTTTGCCGAGATCGGAAGAGCGGTTCAGCAGGAATGCCGAGAC	1A|145.072671300|3946768|3946768	0	100015997	2	19:T>G	TG	TT	GG	TT	TT	TT	TT	GG	GG	TT	TT	GG	TT	TT	GG	TT	GG	TT	GG	TT	GG	TT	TT	GG	GG	GG	TT	NN	TG	TT	TG	TT	TT	TT	TT	TT	TT	GG	GG	TT	TT	TT	TT
1209199|F|0-40:G>A-40:G>A	TGCAGAGCGGCAACGGGTACATCAGCTACGGCGCGCTGCGGAGGGACAACGTGCCCTGCTCCGTGCGCG	1A|145.282091300|1209199|1209199	chr1A	1209199	4	40:G>A	GA	GG	GA	GG	GG	GG	GG	NN	AA	GG	GG	GG	GG	NN	AA	GG	AA	GG	AA	GG	GG	GG	GG	NN	GA	GG	AA	GG	GG	NN	GG	GG	GG	AA	GG	GG	GG	AA	NN	GG	GA	GG	GG
3959035|F|0-34:A>G-34:A>G	TGCAGCATACAGGCGGCTCAAAGCGACCACATCAAAGACCGAGATCGGAAGAGCGGTTCAGCAGGAATG	1A|145.282091300|3959035|3959035	0	3959035	2	34:A>G	AA	AA	AA	AA	AA	AA	AA	AA	AA	GG	AA	AA	AA	AA	AA	AA	AA	AA	AA	AA	GG	AA	AA	AA	AA	AA	AA	AA	AA	AA	AA	AA	AA	AA	AA	GG	AA	AA	GG	AA	AA	AA	AA
4911019|F|0-14:T>A-14:T>A	TGCAGCGGGCGGCATGCATCGACGACGTGGTGCTTGGCGGCTCCATGGTGGAGCTGTGAGGTCTAACGG	1A|145.282091300|4911019|4911019	chr1A	4911019	2	14:T>A	TT	TT	TT	TT	TT	TT	TT	TT	TT	TT	TA	TT	TT	NN	TT	TT	TT	TA	TT	TT	TT	TT	TT	TT	TT	TT	TT	TT	TT	NN	TT	TT	TT	TT	TT	NN	TT	TT	TT	TT	TT	TT	TT
4990810|F|0-23:C>T-23:C>T	TGCAGAACGTGGTCCAGATGATCCCCGTCATGTTCGTCGGCCACCTCGGCGAGCTCGCGCTCTCCGCCG	1A|145.282091300|4990810|4990810	chr1A	4990810	5	23:C>T	TT	TT	TT	TT	TT	TT	TT	NN	TT	TT	NN	TT	TT	TT	TT	TT	TT	TT	TT	TT	TT	TT	NN	TT	TT	TT	TT	TT	TT	TT	TT	TT	TT	TT	TT	TT	TT	TT	TT	TT	TT	NN	TT
4991333|F|0-18:T>G-18:T>G	TGCAGCCCATCCACAAGCTTTTCACTTACGTACATTAAGGTTGAGGGGGCAGCTCCTAACTGGCGCGTT	1A|145.977694000|4991333|4991333	chr1A	4991333	2	18:T>G	TG	NN	TT	TT	TT	TT	TT	TT	TT	TT	GG	GG	TT	TT	GG	TT	TT	TT	GG	NN	TT	TG	GG	GG	TG	TT	GG	TT	TG	TG	TT	NN	GG	GG	GG	TT	GG	TT	TT	TT	TT	TT	TT
1112918|F|0-26:A>G-26:A>G	TGCAGGCGCAGGCCGAGACGAGACGGACAGGCGCCATGTGCGGGCAGCGCGCACGTACCCGAGATCGGA	1A|146.325091000|1112918|1112918	0	1112918	2	26:A>G	AG	AA	AG	AA	AA	AA	AA	AG	GG	AA	AA	AA	AA	AA	GG	AA	GG	AA	GG	AA	GG	AA	AA	AA	AG	AA	AA	AA	AA	AA	AA	AA	AA	AA	AA	AA	AA	GG	GG	AA	AG	AA	AA
100015575|F|0-6:A>G-6:A>G	TGCAGCAAGCCATGGGTCGCTGCCAACCTCTTCCTCTCCCACGGGGCCGAGATCGGAAGAGCGGTTCAG	1A|146.325091000|1263809|1263809	0	100015575	2	6:A>G	GG	GG	AA	GG	GG	AG	GG	AG	GG	GG	AG	AG	GG	GG	GG	GG	GG	AG	GG	AG	AG	GG	GG	AG	AG	GG	GG	GG	GG	GG	GG	NN	GG	GG	GG	GG	GG	GG	AA	GG	GG	GG	NN
1012290|F|0-43:C>G-43:C>G	TGCAGGAGCGAGCGAGGGAGGAGCGGCTAGGTCTCCAGCGCCCCCTTTTATACCCCCACCACGCGAAAT	1A|147.687404900|1012290|1012290	chr1A	1012290	3	43:C>G	GG	NN	GG	CC	GG	GG	GG	GG	GG	GG	CC	NN	NN	CC	GG	CC	GG	NN	GG	GG	GG	NN	CC	GG	GG	GG	CC	GG	CC	CC	GG	NN	NN	CC	CC	GG	CC	GG	GG	GG	GG	GG	CC
4993685|F|0-29:A>G-29:A>G	TGCAGGCCGCCTCGTTTTTGTCACAAATCACCGAGATCGGAAGAGCGGTTCAGCAGGAATGCCGAGACC	1A|147.886352300|4993685|4993685	0	4993685	2	29:A>G	GG	GG	GG	GG	GG	GG	GG	GG	GG	AA	GG	GG	GG	GG	GG	GG	GG	GG	GG	GG	AA	GG	GG	GG	AG	GG	GG	GG	GG	GG	GG	GG	AG	GG	GG	AA	GG	GG	AA	GG	GG	GG	GG
1084505|F|0-19:A>G-19:A>G	TGCAGTTGGTGGTGGGGAGACTGAAGGTCGGCTTGCAGCCCTTCCTCCAGTCCTGGCGGTCCACCATCT	1A|148.025626500|1084505|1084505	chr1A	1084505	3	19:A>G	GG	GG	GG	GG	GG	GG	GG	GG	GG	AA	GG	GG	GG	GG	GG	GG	GG	GG	GG	GG	GG	GG	GG	GG	GG	GG	GG	AG	GG	GG	GG	GG	GG	GG	GG	AG	GG	GG	GG	GG	GG	GG	GG
994818|F|0-18:A>C-18:A>C	TGCAGTAAACTGTGCACAAAACGGGACGGTCTCTGAGGTTAACCTTTTTGGCCTTGTCTTGGCCGACGA	1A|149.085780800|994818|994818	chr1A	994818	2	18:A>C	CC	CC	AC	CC	CC	CC	CC	AA	CC	CC	AC	CC	CC	CC	CC	CC	CC	CC	CC	AC	AA	CC	CC	CC	AC	CC	AC	AC	CC	CC	AC	CC	CC	CC	NN	CC	CC	CC	AA	CC	CC	CC	CC
1120021|F|0-56:C>A-56:C>A	TGCAGAAATCCATCAATGCATCCGCTCTGAACTTTTGCTCCTGAACCAATGCTGGGCAGATGGGGATCC	1A|149.393802300|1120021|1120021	chr1A	1120021	2	56:C>A	CC	CC	CC	NN	CC	CC	CC	CC	CC	CC	CC	CC	CC	CC	CC	CC	CC	AA	CC	CC	NN	CC	CC	CC	CC	NN	CC	CC	CC	CC	NN	NN	NN	CC	CC	CC	CC	CC	CC	NN	CC	CC	CA
1695042|F|0-38:G>A-38:G>A	TGCAGCCAAAGTAGGCAACAACAGAATGCGTACTGATGGTCTAATGGTTGGTTGGTTTGTTTGTTTGTA	1A|149.916086700|1695042|1695042	chr1A	1695042	3	38:G>A	GG	NN	GG	GG	GG	NN	GG	GG	GG	GG	NN	AA	GG	GG	GG	GG	GG	GG	GG	GG	AA	GG	GG	AA	GG	GG	GG	GG	GG	GG	GG	GG	GG	GG	GG	GG	GG	GG	AA	GG	GG	GG	GG
4910017|F|0-16:T>C-16:T>C	TGCAGCATCGGTAGGATACACGCTGGGCGCCGAGATCGGAAGAGCGGTTCAGCAGGAATGCCGAGACCG	1A|152.899405500|3941023|3941023	0	4910017	4	16:T>C	CC	CC	CC	CC	CC	CC	CC	CC	CC	CC	CC	CC	CC	TC	CC	CC	TT	CC	CC	CC	TT	CC	CC	CC	CC	CC	CC	CC	CC	CC	CC	CC	CC	CC	CC	CC	CC	TT	TT	CC	CC	CC	CC
2258975|F|0-41:G>T-41:G>T	TGCAGAGAAATGAGTAATGTTCTGCCCTTTTTCTTTATCGAGGTACCGTTCTTGCTTCTTTTTTAATGT	1A|153.327474700|2258975|2258975	chr1A	2258975	2	41:G>T	GG	GG	GG	NN	GG	GG	NN	GG	GG	TT	GG	GG	GG	GG	GG	GG	GG	GG	GG	GG	NN	GG	GG	GG	GG	GG	GG	GT	GG	GG	GG	GG	GG	GG	GG	TT	GG	NN	GG	NN	GG	GG	GG
1038571|F|0-67:G>A-67:G>A	TGCAGATCCCGCCCGAGGAGAAACGAGCGTCAGCAAATCAAACAATCACCGAAGCTACTGAATCCAAGC	1A|154.378349200|1038571|1038571	chr1A	1038571	2	67:G>A	GG	AA	GG	NN	GG	GG	GG	GG	NN	NN	GG	GG	GG	GG	NN	GG	GG	GG	GG	GG	GG	GG	GG	GG	GG	GG	GG	NN	GG	GG	GG	GG	GG	GG	GG	AA	GG	GG	GG	GG	GG	GG	NN
1134151|F|0-11:A>C-11:A>C	TGCAGTGGCCGATGCGCCTTCGGGGCGTTTCCAAGCCGCCTCCGCCGAATTCAGGTCACCGTAATCCAC	1A|154.378349200|1134151|1134151	chr1A	1134151	2	11:A>C	AA	AA	AA	NN	NN	AA	AA	AA	AA	CC	AA	AA	AA	AA	AA	AA	AA	AA	AA	AA	CC	AA	AA	AA	AA	AA	AA	AA	AA	AA	NN	AA	NN	AA	AA	CC	AA	NN	CC	AA	AA	AA	NN
1147305|F|0-14:C>A-14:C>A	TGCAGTGATTTGAACAGATCCATTCAACTAGCTAGCATGTGGTCGTGTGGGAGCCGAGATCGGAAGAGC	1A|155.618277400|1147305|1147305	0	1147305	2	14:C>A	CC	AA	NN	CC	CC	CC	CC	CC	CC	CC	CA	CC	CC	CC	CC	CC	CC	CC	CC	CC	NN	CC	CC	CC	CA	AA	CC	CC	CC	CC	CC	CC	NN	NN	CC	CC	CC	CC	CC	CC	CC	CC	AA
1008962|F|0-9:G>A-9:G>A	TGCAGAGGAGCGTGGCCCTGTAGAGGAAGATCGTGCCGCCCGTGGCCGAGCACTCCCCGAGATCGGAAG	1A|158.617855200|1008962|1008962	chr2D	1008962	6	9:G>A	GA	GG	AA	AA	AA	AA	AA	AA	AA	AA	GG	AA	GG	AA	GA	AA	AA	AA	AA	AA	AA	AA	AA	AA	GA	AA	AA	GG	AA	AA	AA	AA	AA	AA	AA	AA	AA	AA	GG	AA	AA	AA	GG
3034193|F|0-34:A>G-34:A>G	TGCAGGCTACCGTGCCGCTGCCTTCGTTCGTCCAAGCGCGCTCTCGCCTGGTCCTTGCCGAGATCGCGC	1A|159.584818000|3034193|3034193	chr1A	3034193	2	34:A>G	AA	GG	AA	AA	AA	NN	AA	AA	AA	AA	AG	AA	GG	AA	AA	AA	AA	NN	AA	AA	AG	AA	AA	AA	GG	AA	AA	GG	AA	AA	NN	AA	AA	NN	AA	AA	AA	AA	GG	AA	AA	AA	GG
3025433|F|0-17:T>C-17:T>C	TGCAGGGTCTCACTCCATACGAGGCATGTCGTAAGAAGAAGCCGAGATCGGAAGAGCGGTTCAGCAGGA	1A|159.895598700|3025433|3025433	0	3025433	2	17:T>C	TT	TT	TC	NN	TC	TC	TC	TT	TC	TT	TT	NN	TT	CC	TT	CC	TC	TC	TC	TT	TC	TC	TT	CC	TC	TT	TC	TT	TT	TC	TT	TT	NN	TT	TT	CC	CC	TC	NN	NN	TC	TT	TC
1025998|F|0-14:T>C-14:T>C	TGCAGGATTCCAGCTCGTTCACATGGCAATGGCAGGCAGGGCTGGGGGGAGCTTTGAATCACCAAACAA	1A|160.561879400|1025998|1025998	chr1A	1025998	2	14:T>C	TC	CC	TT	TT	TT	TT	TT	TT	TT	TT	TC	TT	CC	TT	TT	TT	TT	TT	TT	TT	TC	TT	TT	TT	TC	NN	TT	TT	TT	TT	TT	NN	TT	TT	TT	TT	TT	TT	CC	TT	TT	TT	CC
7333941|F|0-5:G>T-5:G>T	TGCAGGTCCATCAGTCCATGGCCGAGATCGGAAGAGCGGTTCAGCAGGAATGCCGAGACCGATCTCGTA	1A|160.561879400|7333941|7333941	0	7333941	2	5:G>T	GT	GG	TT	TT	TT	TT	TT	TT	TT	TT	GG	TT	GG	TT	TT	TT	TT	TT	TT	TT	GT	TT	TT	TT	GT	TT	TT	TT	TT	TT	TT	TT	GT	TT	TT	TT	TT	TT	GG	NN	TT	TT	GG
1109174|F|0-7:C>T-7:C>T	TGCAGCACGGGGATTTGCGCGTGCGTGTACGAACATCAATCATGTCAATCCCGAGATCGGAAGAGCGGT	1A|160.754318500|1109174|1109174	0	1109174	3	7:C>T	TT	TT	CT	NN	TT	TT	NN	CT	CT	TT	CT	TT	TT	CT	TT	CC	TT	TT	TT	CT	CT	TT	TT	TT	CT	CT	CT	NN	TT	TT	NN	TT	TT	CT	TT	TT	TT	TT	NN	CC	CT	TT	TT
1034788|F|0-51:C>T-51:C>T	TGCAGAGTAGATGATCAATTGTGTTTCAAATTAATGAACAAGCGCAATGTACAGAAATTGGAGCTCAGG	1A|162.352680700|1034788|1034788	chr2D	1034788	3	51:C>T	TT	CC	NN	TT	TT	TT	TT	TT	TT	TT	CC	TT	CC	TT	CT	NN	TT	TT	TT	TT	TT	TT	NN	TT	CT	TT	TT	TT	TT	TT	TT	TT	TT	TT	TT	TT	TT	TT	CC	TT	TT	TT	CC
100019992|F|0-8:A>T-8:A>T	TGCAGAGTAAGCCAGCCCAGCCGAGATCGGAAGAGCGGTTCAGCAGGAATGCCGAGACCGATCTCGTAT	1A|164.006690800|4003695|4003695	0	100019992	3	8:A>T	TT	TT	AT	NN	TT	TT	TT	AA	AA	TT	AA	TT	TT	TT	TT	TT	TT	NN	TT	AT	TT	TT	NN	TT	AT	TT	AA	TT	TT	TT	TT	AA	NN	NN	NN	NN	TT	TT	AA	NN	TT	TT	TT
1199087|F|0-28:G>A-28:G>A	TGCAGCTAGAGTTGGGGCCTTTTCCAACGGAAAAGCAAAGTCTCCTCGCCTTTTGGCTTGACCTCAACA	1A|166.009579100|1199087|1199087	chr1A	1199087	2	28:G>A	NN	GG	GG	GG	GG	NN	NN	GG	NN	GG	GG	NN	GG	GG	GG	GG	GG	GG	GG	GG	GG	GG	GG	GG	GG	NN	GG	NN	GG	NN	GG	GG	GG	GG	GG	GG	GG	GG	NN	GG	GG	GG	NN
1093151|F|0-58:A>G-58:A>G	TGCAGCACGTGGCTGGTCCTGATCCGTGTACGTACACATGCTACTGCATCTGCATGCCACCGAGATCGG	1A|168.599745900|1093151|1093151	chr6D	1093151	3	58:A>G	AA	AA	NN	GG	AA	AA	AA	AA	NN	AA	AA	AA	AA	NN	GG	GG	AA	AA	AA	AA	AA	NN	AA	AA	AA	GG	GG	GG	AA	AA	AA	AA	AA	AA	AA	AA	AA	AA	GG	GG	AA	AA	AA
1108333|F|0-5:T>C-5:T>C	TGCAGTGGGTGGGGGGGTTGGATGCGTCCACTTCTCCCCTCCTTGGGCCGTCCCCCGTGTCTCCGAGAT	1A|170.390207400|1108333|1108333	chr1A	1108333	3	5:T>C	TT	CC	TC	TT	TT	TC	TT	TT	CC	NN	TT	TT	TC	TT	CC	TT	CC	TT	CC	TT	TC	TT	TT	TT	TT	NN	NN	TT	TT	TT	TT	TT	TT	TT	TT	TT	TT	CC	TT	TT	TC	TT	CC
1166094|F|0-38:G>A-38:G>A	TGCAGCATCGACGCCCTGAAGAACATGGAGGTGAACCAGAGTGGTGCTCAGGAGTACGTCAAGAACGAG	1A|171.089348600|1166094|1166094	chr1A	1166094	2	38:G>A	AA	NN	AA	AA	AA	AA	AA	AA	AA	AA	GG	AA	GA	AA	GA	GA	AA	AA	AA	AA	AA	AA	AA	AA	GA	AA	AA	GG	AA	AA	AA	AA	AA	AA	AA	AA	AA	AA	GG	AA	AA	AA	GG
1003066|F|0-30:G>C-30:G>C	TGCAGAAATCATCTAATGGGATGGAAATGCGGTATGTAAGACATGGCGGGAAGCTCGCTAGTTACAAAT	1A|171.327164600|1003066|1003066	chr1A	1003066	2	30:G>C	GG	GG	GG	NN	GG	GG	GG	GG	GG	GG	GG	GG	GG	GG	GG	GG	GG	GG	GG	GG	NN	GG	GG	GG	GG	GG	GG	CC	GG	GG	GG	GG	GG	NN	GG	GG	GG	GG	GG	GG	GG	GG	GG
2254818|F|0-52:A>G-52:A>G	TGCAGCTGGTAGCCAGTCGATCAGCTGTATTTATGCCCAGCAGCGTGTACTGATCTAGCCGTCCGAGAT	1A|171.486715000|2254818|2254818	chr1A	2254818	2	52:A>G	AA	AA	AA	AG	AA	AA	AA	AA	AA	AA	AA	AA	AA	AA	AA	AA	AA	AA	AA	AA	AA	AA	AA	AA	AA	GG	AA	GG	AG	AA	AA	AA	AA	AA	AA	AA	AA	AA	GG	AA	AA	AA	AA
987179|F|0-44:T>G-44:T>G	TGCAGCCATCGCTGTGGTTCTCCTCAACCTCAAGAGGTAATCTGTTGCTCTGAAACGAGGCGCCGAGAT	1A|172.042321100|987179|987179	0	987179	2	44:T>G	TG	GG	TG	TT	GG	TG	GG	GG	TT	GG	GG	GG	GG	TG	TG	TT	TT	GG	TT	GG	TT	GG	GG	GG	GG	GG	GG	GG	GG	GG	GG	GG	GG	GG	GG	GG	GG	TT	GG	TT	TG	GG	GG
1143420|F|0-6:G>T-6:G>T	TGCAGCGGTAGGCAGCTGTCGTGTTCAAAGTATCTGCTGGCGCTGCTAGGTGCCAGGATCCTAGATCCG	1A|172.123817300|1143420|1143420	0	1143420	2	6:G>T	GT	GG	GT	TT	TT	TT	TT	TT	TT	NN	TT	TT	TT	GT	TT	TT	GG	TT	TT	TT	GG	TT	TT	TT	GT	TT	TT	TT	TT	TT	TT	TT	TT	TT	TT	NN	TT	GG	NN	TT	TT	TT	TT
2278118|F|0-57:T>C-57:T>C	TGCAGACCTGCATCGCATGCTACCTCGAGCTGAACGGATGGCTGCGGGCCGAGACGCTAGTGACACAAA	1A|173.414266800|2278118|2278118	chr1A	2278118	2	57:T>C	TT	TT	TC	CC	TT	TT	TT	CC	CC	NN	CC	TT	TT	CC	CC	CC	TT	TC	CC	TC	CC	TT	TT	TT	TC	NN	NN	CC	TT	TT	TT	TT	TT	CC	NN	NN	TT	TT	CC	CC	TT	NN	NN
1094451|F|0-64:G>A-64:G>A	TGCAGGTGGATGAAACGGTGGAGGTGCGGATGATGGGACGTGACGCGGCCGCGGTGGTATGACCGCCGC	1A|173.554679600|1094451|1094451	chr1A	1094451	3	64:G>A	AA	GG	NN	AA	GG	AA	AA	AA	NN	AA	AA	AA	GA	AA	GA	AA	NN	NN	NN	AA	NN	AA	AA	AA	AA	GG	AA	GG	AA	AA	AA	AA	AA	AA	AA	AA	AA	NN	GG	AA	GA	AA	GG
3020883|F|0-25:C>T-25:C>T	TGCAGGACATTTTACATTGCATACACTCCCTCTTGCCGAGATCGGAAGAGCGGTTCAGCAGGAATGCCG	1A|173.639145500|3020883|3020883	0	3020883	3	25:C>T	CC	CC	CC	CC	NN	CC	CC	CC	CC	CC	CC	CC	CC	CC	CC	CC	CC	CT	CC	CC	CC	CC	NN	CC	CC	CC	CC	CC	CC	CC	CC	CC	CC	CC	CC	CC	CC	CC	CC	CC	CC	CC	CT
1030952|F|0-31:C>G-31:C>G	TGCAGATTCATCAGGCTACTAACCAGCAGAACGTAAATCCATAACACTAGCAGTCCAGTAATAACAGCG	1A|174.334393500|1030952|1030952	chr1D	1030952	4	31:C>G	CC	NN	CC	CC	CC	CC	CC	CC	CC	CC	CC	CC	CC	CC	CC	CC	CC	GG	CC	CC	CC	CC	CC	CC	CC	CC	CC	CC	CC	CC	CC	CC	CC	CC	CC	CC	CC	CC	CC	CC	CC	CC	CC
1115737|F|0-46:C>T-46:C>T	TGCAGCATTGTTGCTGCAAATGACCTGTCTCTGGGTCTTGATTTTTCGGGCAAATGAGAGATCCGAGAT	1A|174.672159900|1115737|1115737	chr1A	1115737	2	46:C>T	TT	TT	TT	TT	TT	TT	TT	TT	CC	TT	TT	NN	TT	CC	TT	TT	CC	NN	TT	TT	TT	TT	TT	TT	TT	NN	TT	NN	TT	TT	TT	NN	TT	TT	TT	TT	NN	CC	CC	TT	TT	TT	TT
1139476|F|0-16:G>T-16:G>T	TGCAGCTGTTCGCCGCGGTTCTCGTGTTCTGCTTCGCGCCCGCCAAGTCCGAGATCGGAAGAGCGGTTC	1A|176.163749800|1405891|1405891	0	1139476	5	16:G>T	GT	GT	GG	GG	GT	NN	TT	TT	GG	GG	GG	NN	GG	GT	GG	GT	GG	GG	GT	GG	GT	GG	GG	GG	TT	GG	TT	GT	GG	GT	TT	GG	GG	TT	GG	GG	GT	GG	GG	GG	GT	TT	GT
2268203|F|0-50:T>C-50:T>C	TGCAGGCGTACTACTGCTCGAATGGATCGTCAACACAAAGCGCTGCCGCATGGTCAAAAACCTCTTGTT	1A|178.261445300|2268203|2268203	chr1A	2268203	2	50:T>C	TT	NN	TT	NN	CC	TC	TT	TT	NN	TT	TT	TT	TT	TT	TT	TT	CC	NN	TT	TT	TT	TT	TT	TT	TT	NN	TT	NN	TT	TT	NN	NN	TT	TT	NN	TT	TT	CC	TT	TT	TC	TT	CC
1092374|F|0-41:G>A-41:G>A	TGCAGCACCAGGTTTAGTAATGGCGCGTGAAGCGCCGATTAGGCACTGCCGAGATCGGAAGAGCGGTTC	1A|178.511006700|1092374|1092374	0	1092374	2	41:G>A	AA	AA	GG	AA	AA	AA	AA	AA	GG	AA	AA	AA	AA	GA	AA	AA	GG	GG	AA	AA	AA	AA	AA	AA	AA	GG	AA	GG	GA	AA	AA	AA	AA	AA	AA	AA	AA	GG	GG	AA	AA	AA	AA
100015979|F|0-37:C>T-37:C>T	TGCAGGTGTCCAAGGGCATCTCTACCCTCAAACTGTTCGTATACATCCGAGATCGGAAGAGCGGTTCAG	1A|179.080107300|1301039|1301039	0	100015979	2	37:C>T	CC	TT	CT	CC	TT	CC	CC	CC	TT	CC	CC	CC	CC	CC	CC	CC	TT	CC	CC	CC	CT	CC	CC	CC	CC	TT	CC	CC	CT	CC	CC	CC	CC	CC	CC	CC	CC	TT	TT	NN	CT	CC	CT
1119177|F|0-26:T>A-26:T>A	TGCAGGGAAGGAGGAGGAGGCGGTGGTGGTGGTGCTCTGCTCATCCCTGACGCCGCCGTTGACTCCGAG	1A|179.963657400|1119177|1119177	0	1119177	2	26:T>A	TT	AA	TA	TT	AA	TT	TT	TT	AA	TT	TT	TT	TT	TT	TT	TT	AA	TT	TT	TT	TT	TT	TT	TT	TT	AA	TT	TT	TA	TT	TT	TT	TT	TT	TT	TT	TT	AA	AA	TT	TA	TT	TT
1695470|F|0-33:A>G-33:A>G	TGCAGATTATGAATGTGTAATTTGTTACCATGCATTTCCGCAGCCAAACGGAAAAAAATGATTTGTTAC	1A|180.078763600|1057454|1057454	chr1A	1695470	3	33:A>G	GG	AA	GG	GG	AA	GG	GG	GG	AA	GG	GG	GG	AG	GG	GG	GG	AA	GG	GG	GG	GG	GG	GG	GG	GG	AA	NN	GG	GG	GG	GG	GG	GG	GG	GG	GG	GG	AA	AA	GG	AG	GG	GG
1120386|F|0-8:C>G-8:C>G	TGCAGCGCCACCATCAGACGGACCATTCACGCACAGATCTAGCGAAGGGAGGGAGGGAGAGGGAGTAGG	1A|180.151139900|1120386|1120386	chr1A	1120386	2	8:C>G	CC	CC	CC	CC	CC	CC	CC	CC	NN	CC	CC	CC	CG	NN	CC	NN	CC	CC	CC	CC	CC	CC	CC	CC	CC	CC	CC	GG	CC	CC	CC	CC	CC	CC	NN	CC	CC	CC	CC	CC	CC	CC	CG
1090726|F|0-43:A>G-43:A>G	TGCAGCATGGTGCCCAAGACAAGCAAGAGATCCATGGACGCCAACGCAGCGGCCACTCCGAGATCGGAA	1A|180.532046100|1090726|1090726	0	1090726	2	43:A>G	AA	GG	AG	AA	GG	AA	AA	AA	GG	AA	AA	AA	AG	AG	AA	AA	AG	AA	AA	AA	AA	AA	AA	AA	AA	GG	AA	AA	AG	AA	AA	AA	AA	AA	AA	AA	AA	GG	AA	AA	AG	AA	AA
3021449|F|0-36:T>G-36:T>G	TGCAGCAACATGCTAGTTTTGGAATGGGATTCTATTTCCGAGATCGGAAGAGCGGTTCAGCAGGAATGC	1A|180.532046100|3021449|3021449	0	3021449	3	36:T>G	GG	TT	TG	GG	TT	GG	NN	GG	TT	NN	GG	GG	GG	TG	GG	GG	TT	GG	GG	GG	GG	GG	GG	GG	GG	TT	GG	GG	GG	GG	GG	GG	GG	GG	GG	GG	GG	TT	TT	GG	TG	GG	TG
100021612|F|0-24:T>C-24:T>C	TGCAGACTATGCAAGGAGTAAAAGTGAAAGCCATGGCACCAGCCGCTTGCCACCGCCAAGCCAAGACAG	1A|181.281527100|1068218|1068218	chr1B	100021612	4	24:T>C	TT	TT	TT	TT	TT	TT	TT	TT	TT	CC	TT	TT	TT	TT	TT	TT	TT	TT	NN	TT	TT	TT	TT	TT	TT	TT	TT	TT	TT	TC	TT	TT	TT	TT	TT	CC	TT	TT	TT	TT	TT	TT	TT
1089724|F|0-40:A>C-40:A>C	TGCAGAGGCACTTCTTCATCAACCAAACAAAGTATCAACCAAATGGTGTATGTCTACCGCTCGGCAGCC	1A|181.281527100|1089724|1089724	chr1A	1089724	2	40:A>C	CC	NN	CC	CC	AA	CC	CC	CC	CC	CC	CC	CC	AC	CC	CC	CC	CC	AA	CC	CC	CC	CC	CC	CC	CC	AA	CC	AA	AC	CC	CC	CC	CC	CC	CC	CC	CC	CC	AA	CC	AC	CC	AA
100018597|F|0-58:A>G-58:A>G	TGCAGATTTATTCCTCCCGAGTGGGACCACTAGAACAAATAAAGTCAGAATATAGCACAAGCAAGAAAG	1A|181.428316500|1088306|1088306	chr1A	100018597	3	58:A>G	AA	AA	GG	AA	GG	AG	AA	GG	GG	AA	AA	AA	AA	AG	AA	AA	GG	AA	NN	AG	GG	AA	AA	AA	AG	GG	AA	AA	AG	AA	AG	AA	AA	AA	AA	AA	AA	GG	GG	AA	AG	AA	AA
4989169|F|0-29:A>G-29:A>G	TGCAGGTCCATGGCATCCTTCACATCTCCATGAAGATGCCCTTGACGCCGAGATCGGAAGAGCGGTTCA	1A|181.465620000|1164102|1164102	0	4989169	4	29:A>G	GG	GG	GG	GG	GG	GG	GG	GG	GG	GG	GG	GG	GG	GG	GG	GG	GG	AG	GG	GG	GG	GG	GG	GG	GG	GG	NN	GG	GG	GG	GG	GG	GG	GG	GG	GG	GG	GG	GG	GG	GG	GG	GG
3222450|F|0-38:T>C-38:T>C	TGCAGCGGGAAGTGCTTCTCGGCGTGCTGCTTGGGGATTACCAGCCGAGATCGGAAGAGCGGTTCAGCA	1A|182.187628900|3222450|3222450	0	3222450	9	38:T>C	TT	CC	TC	TT	CC	TT	NN	TT	CC	TT	TT	TT	TC	TT	TT	TT	CC	TT	TT	TT	TT	TT	TT	TT	TT	CC	TC	TT	TT	TT	TT	TT	TT	TT	TT	TT	TT	CC	CC	TT	TC	TT	NN
1089606|F|0-51:C>T-51:C>T	TGCAGGTAGAGCAGCACGCCATAATCCATGATCCTGTTGTTGGAGACGACACTGAATACCGAGATCGGA	1A|187.974754400|1089606|1089606	0	1089606	4	51:C>T	CC	NN	CC	NN	CC	CC	CC	CC	CC	CC	CC	CC	CC	CC	CC	CC	CC	CC	CC	CC	CC	CC	CC	CC	CC	NN	CC	CC	CC	CC	CC	NN	CC	CC	CC	CC	CC	CC	TT	CC	CC	CC	CC
100018541|F|0-54:A>T-54:A>T	TGCAGAGTAGAAGGTCGATGAGGGAGCCGAAGGCGATGGAGACGGGGAAGAACCAGGCGCTGACGAACG	1A|188.687684700|1864148|1864148	chr1A	100018541	3	54:A>T	TT	NN	TT	TT	TT	TT	TT	TT	NN	TT	TT	TT	TT	TT	TT	TT	TT	TT	TT	TT	TT	TT	TT	TT	TT	NN	TT	TT	TT	TT	TT	TT	TT	TT	TT	TT	TT	TT	NN	TT	TT	NN	NN
1864148|F|0-28:G>C-28:G>C	TGCAGAGTAGAAGGTCGATGAGGGAGCCGAAGGCGATGGAGACGGGGAAGAACCTGGCGCTGACGAACG	1A|188.687684700|1864148|1864148	chr1A	1864148	3	28:G>C	CC	NN	CC	CC	GC	CC	CC	CC	NN	CC	CC	CC	CC	CC	CC	CC	CC	GC	CC	CC	CC	CC	CC	CC	CC	NN	GC	CC	CC	CC	CC	CC	CC	CC	CC	CC	CC	CC	NN	CC	GC	NN	GG
100025690|F|0-19:C>T-19:C>T	TGCAGCTACGCAGCGCTCACGTCTCCTGCGCATACATGCACGTAGCGGAGCGAGCGATCCACCCGAGAT	1A|189.546911000|3934951|3934951	chr4A	100025690	11	19:C>T	CT	CC	CC	CC	CC	CC	TT	CT	CC	CC	CT	TT	CC	CC	CC	TT	TT	CT	CC	TT	TT	CC	TT	TT	TT	CC	CC	CC	CC	TT	TT	CC	CC	TT	TT	CC	CC	CC	CC	CC	CT	TT	TT
1202474|F|0-16:C>T-16:C>T	TGCAGCAGCTCAAATTCCTCAGTGTTCAAAAATGCAAGATGGTGCAGTTGGTAGAGATAGATGCTCCAC	1A|190.243420700|1202474|1202474	chr1A	1202474	2	16:C>T	CC	NN	CC	CC	CC	CC	CC	CC	CC	CC	CC	CC	CC	CC	CC	CC	CC	CC	NN	CC	NN	NN	CC	CC	CC	NN	CC	CC	CC	CC	CC	CC	CC	CC	CC	CC	CC	CC	NN	NN	CC	CC	CC
3957202|F|0-5:C>T-5:C>T	TGCAGCCGCACTCATATCCGTCGGGGCTCACGATCGGCACCACCGAGATCGGAAGAGCGGTTCAGCAGG	1A|190.243420700|3957202|3957202	0	3957202	2	5:C>T	CT	TT	CT	CC	CT	CC	CC	CC	CC	NN	CT	CT	CT	CC	CT	CT	CC	CT	CC	CC	CC	CC	CT	CC	CT	TT	CT	CC	CT	CT	CC	CT	CT	CT	CT	CC	CT	CT	TT	CC	CT	CT	CT
994139|F|0-28:C>T-28:C>T	TGCAGGTAACACCTACGGCCCGTGCTTCCAGCTCTACCTCCACTACCCCGAGATCGGAAGAGCGGTTCA	1A|190.243420700|994139|994139	0	994139	2	28:C>T	CC	TT	CC	CC	CC	CC	CC	CC	CC	CC	CC	CC	CC	CC	CC	CC	CC	CC	CC	CC	CC	CC	CC	CC	CC	TT	CC	CC	CC	CC	CC	CC	CC	NN	CC	CC	CC	CC	TT	CC	CC	CC	CC
4988910|F|0-15:T>C-15:T>C	TGCAGCAGGAGGCAGTAGCACAGGGCGCCGAGATCGGAAGAGCGGTTCAGCAGGAATGCCGAGACCGAT	1A|191.632926000|4988910|4988910	0	4988910	2	15:T>C	TC	TT	CC	CC	TT	CC	CC	CC	CC	CC	CC	CC	TC	CC	TC	CC	CC	TT	TT	CC	TT	CC	CC	CC	CC	TT	CC	CC	TC	CC	CC	CC	CC	CC	CC	CC	CC	CC	CC	CC	TT	CC	TT
1013786|F|0-31:T>G-31:T>G	TGCAGCGCCATGCAGCCGAGGCCCTTGCTGTTGCGGAGGGTGGGCAGCTTGGCCGATGCCCGAGATCGG	1A|191.818675200|1013786|1013786	0	1013786	3	31:T>G	GG	GG	TG	GG	GG	GG	GG	GG	GG	GG	GG	GG	TG	GG	GG	GG	TT	TT	GG	GG	GG	GG	GG	GG	GG	GG	TG	TT	GG	GG	GG	GG	GG	GG	GG	GG	GG	TT	TT	GG	GG	GG	TT
100022618|F|0-13:A>G-13:A>G	TGCAGCGGTTTTCATTACGGATAATTTTGACCGAGATCGGAAGAGCGGTTCAGCAGGAATGCCGAGACC	1A|191.818675200|3935125|3935125	0	100022618	4	13:A>G	AG	AA	AG	AA	AG	AA	AA	AA	GG	AA	AA	AA	AA	AA	AG	AA	GG	AG	GG	AA	GG	AA	AA	AA	AA	AA	AA	AG	AA	AA	AA	AA	AA	AA	AA	AA	AA	GG	AA	AA	GG	AA	GG
5369710|F|0-7:G>C-7:G>C	TGCAGTTGGACTGCCTGTGCCGAGATCGGAAGAGCGGTTCAGCAGGAATGCCGAGACCGATCTCGTATG	1A|191.818675200|4407106|4407106	0	5369710	6	7:G>C	GC	CC	CC	CC	CC	CC	CC	CC	GG	CC	CC	CC	CC	CC	GC	CC	GG	GC	GG	CC	GG	CC	CC	CC	CC	CC	CC	CC	CC	CC	CC	CC	CC	CC	CC	CC	CC	GG	CC	CC	GC	CC	CC
14822429|F|0-25:T>A-25:T>A	TGCAGGGGACAAAGCGCCTCTGTGTTGCCGAGATCGGAAGAGCGGTTCAGCAGGAATGCCGAGACCGAT	1A|191.818675200|4407694|4407694	0	14822429	2	25:T>A	AA	AA	TA	AA	AA	AA	AA	AA	TT	AA	AA	AA	AA	AA	AA	AA	TT	TA	AA	AA	AA	AA	AA	AA	AA	TT	AA	AA	AA	AA	AA	AA	AA	AA	AA	AA	AA	TT	TT	AA	AA	AA	AA
3570150|F|0-27:A>T-27:A>T	TGCAGCCGACCCAGCGACCTGAAGACGAGGTTGAAGTCGTTCCCCGAGATCGGAAGAGCGGTTCAGCAG	1A|196.430633100|3570150|3570150	0	3570150	7	27:A>T	AT	NN	NN	AA	AA	AA	AA	NN	TT	AA	AA	AA	AT	AA	NN	AA	NN	AA	NN	AA	TT	AA	AA	AA	AA	NN	AA	NN	NN	AA	AA	AA	AA	AA	AA	AA	AA	NN	AA	AA	AT	AA	TT
3064523|F|0-31:C>T-31:C>T	TGCAGAAATTGAGACTTGAGAGGGGGCGTGGCCATTGCCCGAGATCGGAAGAGCGGTTCAGCAGGAATG	1A|196.755273800|3064523|3064523	0	3064523	2	31:C>T	TT	CC	CT	TT	CC	TT	TT	TT	TT	TT	TT	TT	TT	CT	TT	TT	CC	CT	TT	TT	TT	TT	TT	TT	TT	CC	TT	CT	CT	TT	TT	TT	TT	TT	TT	TT	TT	CC	TT	CT	CT	TT	TT
3064476|F|0-32:T>G-32:T>G	TGCAGCTTGGCCTTCCTGTCCGCGCCGCCGCCTCTGGAGCCGAGATCGGAAGAGCGGTTCAGCAGGAAT	1A|198.185819400|3064476|3064476	0	3064476	3	32:T>G	TG	GG	TG	TT	TT	TT	TT	TT	TT	TT	TT	TT	TT	TT	TT	TT	GG	TT	TT	TT	TT	TT	TT	TT	TT	GG	TG	TT	TG	TT	TT	TT	TT	TT	TT	TT	TT	GG	GG	TT	TT	TT	TG
1094064|F|0-13:C>T-13:C>T	TGCAGCAGCGGAGCGAATGAGATGAGCAGGCGGTAGCGCGGGTGCATCGGGGTAGAGGTGACCGACGAC	1A|198.305556000|1094064|1094064	chr1A	1094064	2	13:C>T	CC	CC	CT	NN	CC	NN	CC	CC	CC	CC	CC	CC	TT	NN	CC	CC	CT	CC	CC	CC	CC	CC	CC	CC	CC	CC	CC	CC	CC	CC	CC	CC	CC	CC	CC	CC	CC	TT	CC	NN	CC	CC	TT
1119171|F|0-38:A>G-38:A>G	TGCAGTTGAGAGATGTATGTATCAGCGCCAGAAGCAGAAGTCAAGCGTCAACAAGGTAAATGGAGAACT	1A|198.305556000|1119171|1119171	chr1A	1119171	2	38:A>G	AA	NN	NN	AA	AA	AA	AA	AA	NN	AA	AA	AA	GG	AG	AA	AA	GG	NN	NN	AA	AA	AA	AA	AA	AA	NN	AA	AA	AA	AA	NN	NN	NN	AA	NN	AA	NN	NN	GG	AA	AA	AA	GG
3024760|F|0-26:A>G-26:A>G	TGCAGTTGACCCGTCTAATAGTTGTGAACTTGGTCACGACCGAGATCGGAAGAGCGGTTCAGCAGGAAT	1A|200.229952000|3024760|3024760	0	3024760	2	26:A>G	AA	GG	AA	AA	AA	AA	AA	AA	AA	AA	AA	AA	AG	AA	AA	AA	AA	GG	AA	AA	AA	AA	AA	AA	AA	GG	AA	AA	AA	AA	AA	AA	AA	AA	AA	AG	AA	AA	GG	AA	AA	AA	GG
2264291|F|0-10:G>C-10:G>C	TGCAGCCGAGGAGTCGAATTTAGTGGGCTGTTCGAGCCGCACCACTCATTCCGAGATCGGAAGAGCGGT	1A|201.154864800|2264291|2264291	0	2264291	2	10:G>C	CC	CC	NN	CC	CC	NN	CC	CC	GG	CC	CC	CC	GC	CC	CC	CC	GC	CC	CC	CC	CC	CC	CC	CC	CC	CC	CC	GG	CC	CC	CC	CC	CC	CC	CC	CC	CC	GG	NN	CC	CC	CC	GG
1098230|F|0-58:G>A-58:G>A	TGCAGTTACGGATGGCAGTCATCTGGTCCATGAATCATGACAGAGGCGCCTGCTCCATGAACAAATTCA	1A|201.436876500|1098230|1098230	chr1A	1098230	3	58:G>A	GA	GG	AA	AA	GG	AA	AA	AA	GG	AA	AA	AA	GA	AA	GA	AA	GA	AA	GG	AA	GG	AA	AA	AA	AA	GG	GA	GG	GA	AA	AA	AA	AA	AA	AA	AA	AA	AA	AA	AA	GG	AA	GG
2263451|F|0-33:A>G-33:A>G	TGCAGTTTAGGAGCCCGAATCACTCGTATAGTCACGGGGCCATCATCTGGATAAATTGGCAGCAATCTA	1A|201.724233600|2263451|2263451	chr1A	2263451	2	33:A>G	AA	AA	AA	AA	AA	NN	AA	AA	AA	AA	AA	NN	AG	AA	NN	AA	AA	NN	AA	AA	AA	AA	AA	AA	AA	AA	AA	AA	AA	AA	AA	AA	AA	NN	AA	AA	AA	NN	AA	AA	AA	AA	GG
3064684|F|0-37:T>C-37:T>C	TGCAGGCTTCCCGCCGTCGTCCTCCCTCTCTTGCTAATGTGCCGAGATCGGAAGAGCGGTTCAGCAGGA	1A|202.398176000|3064684|3064684	0	3064684	3	37:T>C	TC	CC	TC	TT	CC	TT	TT	TT	CC	NN	TT	TT	TC	TT	TT	TT	CC	TC	TT	TT	TT	TT	TT	TT	TT	CC	TT	CC	TC	TT	TT	TT	TT	TT	TT	NN	TT	CC	NN	TT	TC	TT	CC
3064790|F|0-16:T>C-16:T>C	TGCAGCAGGTCCATCGTCAGCGTGGGAGCGAGGAGCACACGCCCGAGATCGGAAGAGCGGTTCAGCAGG	1A|202.578354300|3064790|3064790	0	3064790	2	16:T>C	TC	NN	TC	CC	TT	CC	CC	CC	CC	CC	CC	CC	CC	TC	CC	CC	TT	TC	CC	CC	TC	CC	CC	CC	CC	NN	CC	TT	CC	CC	CC	CC	CC	CC	CC	CC	CC	TT	CC	CC	TC	CC	CC
3944004|F|0-14:T>G-14:T>G	TGCAGGGCGCGGGGTCGTGGGAGGGGCTGCTGGACCGAGATCGGAAGAGCGGTTCAGCAGGAATGCCGA	1A|205.269816300|3944004|3944004	0	3944004	2	14:T>G	TG	TT	TT	GG	TT	TT	TT	TT	TT	TT	TT	TT	TT	GG	GG	TT	TT	TT	GG	TT	GG	TT	TT	TT	TT	TT	TT	TT	TT	NN	TT	TT	TT	TT	TT	TT	TT	TT	TT	GG	GG	TT	TT
4989038|F|0-36:T>C-36:T>C	TGCAGCGCCACGGTCGAGGCTGGCGTGGAAGTACTCTATCGACGTGGGCGCGGGCGTGGTGGACGCCGA	1A|205.269816300|4989038|4989038	chr1A	4989038	3	36:T>C	TT	CC	TT	TT	CC	TT	TT	TT	NN	TT	TT	TT	TC	TT	CC	TT	TT	TC	CC	TT	CC	NN	NN	TT	TT	CC	TC	NN	TC	NN	TT	TT	TT	TT	TT	TT	TT	TT	CC	TT	CC	TT	CC
985133|F|0-15:A>G-15:A>G	TGCAGGTGACTCGTCAGTGAAGGGAAGAAAGAATAAGCAGTCTCTTTTCCCTATTAGAAACTGTAAGCC	1A|206.589536700|985133|985133	chr1A	985133	2	15:A>G	AG	GG	GG	GG	GG	GG	GG	GG	AA	GG	GG	GG	AG	GG	AG	GG	GG	GG	AA	GG	AA	GG	GG	GG	GG	GG	GG	AG	GG	GG	GG	GG	GG	GG	GG	GG	GG	GG	AA	GG	AG	GG	AA
1019363|F|0-52:A>G-52:A>G	TGCAGGCTTTCTACACTGAATTTGTTCTCTGTCTGTAGTTTAACTGAATTTCATATCTGTCTATAGTTG	1A|206.904584500|1019363|1019363	chr4B	1019363	4	52:A>G	AG	NN	AG	NN	GG	AA	AG	AA	AA	AG	AG	AG	AG	AA	AA	AA	AG	AG	AG	AG	AG	AG	AG	AG	AG	NN	NN	GG	AG	AG	GG	AG	AG	AG	AG	AG	AG	AG	AA	NN	AG	AG	GG
1050919|F|0-22:T>A-22:T>A	TGCAGCCCAATGCGGTCGGTGCTGCCTCCAGATGCGGCGATCTCAGCCATCCGACATGGTCCTCAGATC	1A|206.904584500|1050919|1050919	chr1A	1050919	2	22:T>A	TT	TT	TT	TT	TT	TT	TT	TT	TT	NN	TT	TT	TT	TT	TT	NN	TT	TT	NN	TT	NN	TT	TT	TT	TT	TT	TA	TT	TT	TT	TT	TT	TT	TT	TT	NN	TT	TT	AA	TT	TT	TT	TT
985057|F|0-66:A>G-66:A>G	TGCAGTTCACTGTGTACTTGCCATCAATGGCTCTCTTCTTGGATAATAATTGGGAAGCCATCCGAGAAA	1A|210.661062700|985057|985057	chrUn	985057	6	66:A>G	AG	GG	AA	AA	AA	NN	AA	AA	GG	AA	AA	AA	AG	AA	GG	AA	NN	AG	GG	AA	GG	AA	AA	AA	AA	GG	AA	GG	AA	AA	AA	AA	AA	AA	AA	AA	AA	AA	AA	AA	AG	AA	GG
987669|F|0-11:T>G-11:T>G	TGCAGATCTCTTTCCCAACACCGAGTCTGCATCATACATATTCACATCTGATAGCCCATAAGAGATGAC	1A|211.187548700|987669|987669	chr1A	987669	2	11:T>G	TT	TT	NN	TT	GG	TT	TT	TT	GG	TT	TT	TT	TT	TT	GG	NN	TT	TG	GG	TT	GG	TT	TT	TT	TT	TT	TT	GG	TT	TT	NN	TT	TT	TT	TT	TT	TT	NN	TT	TT	GG	TT	TG
100023238|F|0-8:A>G-8:A>G	TGCAGCTCAGAGGTGCTCCGAGATCGGAAGAGCGGTTCAGCAGGAATGCCGAGACCGATCTCGTATGCC	1A|211.737021500|3937516|3937516	0	100023238	4	8:A>G	AG	GG	AG	GG	AG	GG	NN	GG	NN	AG	AG	GG	GG	AG	GG	GG	GG	AA	GG	GG	GG	GG	GG	GG	GG	GG	GG	GG	GG	NN	GG	GG	GG	AG	GG	AA	GG	AG	GG	GG	GG	AA	GG
1089370|F|0-36:A>T-36:A>T	TGCAGTCAGAGACGGCGAACGATGGAGACATCTTGCAGGTGTCCGCGGCGCCGAGATCGGAAGAGCGGT	1A|211.772219200|1089370|1089370	0	1089370	2	36:A>T	AT	AA	AA	AA	AA	AA	AA	AA	TT	AA	AA	AA	AA	AA	AT	AA	AA	AT	TT	AA	TT	AA	AA	AA	AA	AA	AA	AA	AA	AA	AA	AA	AA	AA	AA	AA	AA	AA	AA	AA	AT	AA	AT
988436|F|0-41:T>C-41:T>C	TGCAGCTTGGTAGCTACGCCTCAGCATTCGTACCCCTATAGTCGTTGTTAGAATTATATCCACGATAAT	1A|213.410690600|988436|988436	chr1A	988436	2	41:T>C	CC	CC	NN	CC	TT	CC	CC	CC	TT	CC	CC	CC	CC	NN	TC	CC	TT	TC	TT	CC	TT	CC	CC	CC	CC	CC	CC	TT	CC	CC	TC	NN	CC	NN	CC	CC	CC	TT	CC	CC	TT	CC	CC
1093972|F|0-29:T>G-29:T>G	TGCAGCAGGCCGTAGTCCTGCGCCATCAGTTGCTCCATCCGCAGCGGATCGGCACTACTGCTGCTGACA	1A|214.567421700|1093972|1093972	chr1A	1093972	3	29:T>G	GG	NN	NN	GG	TT	GG	GG	GG	TT	GG	NN	NN	GG	GG	TT	GG	NN	TG	TT	GG	TT	NN	GG	GG	GG	NN	GG	TT	GG	NN	GG	NN	GG	GG	GG	GG	GG	NN	NN	GG	TT	GG	TT
982714|F|0-42:T>C-42:T>C	TGCAGACGAGGCGTTCGGGCTGAGAATCTAAAAAACAGCACGTTCGGCACTTATTGATTCCGAGATCGG	1A|214.567421700|982714|982714	0	982714	2	42:T>C	TC	TT	TT	TT	TT	TT	TT	TT	TT	TT	TT	TT	TT	TT	TC	TT	TT	TT	CC	TT	CC	TT	TT	TT	TT	TT	TT	TT	TT	TT	TT	TT	TT	TT	TT	TT	TT	TT	NN	TT	TC	TT	TT
12770822|F|0-9:C>G-9:C>G	TGCAGTCTCCGTCGCTCCGACGGTGCCAGCCAGCCGAGATCGGAAGAGCGGTTCAGCAGGAATGCCGAG	1A|215.621452400|4539080|4539080	0	12770822	2	9:C>G	GG	GG	GG	GG	GG	GG	GG	GG	GG	GG	GG	CC	GG	GG	GG	GG	GG	GG	GG	GG	GG	GG	GG	CC	GG	GG	GG	GG	GG	GG	GG	NN	GG	GG	GG	GG	GG	GG	GG	GG	GG	GG	GG
1069323|F|0-7:G>T-7:G>T	TGCAGCCGTCTCCCTCCTCGCTATCTCCTCTGCGATGGTTAAAGCGTTGCTGCCGCCACCAGCCGTCTA	1A|216.340139500|1069323|1069323	chr4A	1069323	4	7:G>T	GG	GG	GG	NN	GG	GG	GG	GG	TT	GG	GG	GG	GG	NN	GG	GG	GG	GG	TT	GG	TT	NN	GG	GG	GG	NN	GG	GG	GG	GG	GT	GG	GG	GG	GG	GG	GG	GG	GG	GG	TT	GG	GG
1069323|F|0-50:T>C-50:T>C	TGCAGCCGTCTCCCTCCTCGCTATCTCCTCTGCGATGGTTAAAGCGTTGCTGCCGCCACCAGCCGTCTA	1A|216.340139500|1069323|1069323	chr4A	1069323	4	50:T>C	TC	TT	TT	NN	TT	TT	TT	TT	CC	TT	TT	TT	TT	NN	TT	TT	TT	TT	NN	TT	CC	NN	TT	TT	TT	NN	TT	TC	TT	TT	TT	TT	TT	TT	TT	TT	TT	TT	TT	TT	CC	TT	TC
991471|F|0-55:C>T-55:C>T	TGCAGTCTGCATCCGCTCAGATCTACGTCTACAGGCAGCACAAATTCTCACGTATCTTAGAAAAAAGAG	1A|216.340139500|991471|991471	chr1D	991471	2	55:C>T	CC	CC	CT	CC	NN	CC	CC	CC	CC	CC	CC	CC	CC	CT	CC	CC	TT	CT	CC	CC	CC	CC	CC	CC	CC	CC	CC	TT	CC	CC	CC	CC	CC	CC	CC	CC	CC	TT	CC	CC	CC	CC	CC
1148576|F|0-21:A>T-21:A>T	TGCAGCTACCTCGTTCTCTCCAGGATTGATTTGCGCCAACGGAGGTGTCGCCGAGATCGGAAGAGCGGT	1A|222.248547600|1148576|1148576	0	1148576	5	21:A>T	AA	AA	AA	AA	TT	AA	AA	AA	AA	AA	AA	AA	AA	AA	AA	AA	AA	AT	AA	AA	AA	AA	AA	AA	AA	AA	AA	AA	AA	AA	AA	AA	AA	AA	AA	AA	AA	AA	AA	AA	AT	AA	TT
2256474|F|0-56:A>G-56:A>G	TGCAGCATAAGCTTGGGCTAACTGATAAACTAAACTCGATTGACAATCTGTCTTCGACGGCTCTGAACA	1A|222.681223600|2256474|2256474	chr1A	2256474	3	56:A>G	AG	AA	AA	GG	NN	AA	AA	AA	AA	AA	NN	AA	NN	GG	GG	AA	AA	AA	GG	AA	GG	AA	AA	AA	AA	AA	AA	GG	AA	AA	AA	NN	AA	AA	AA	AA	AA	AA	AA	GG	GG	AA	GG
1083027|F|0-60:C>T-60:C>T	TGCAGCACCTCGTCTGGATGAAGGAGAGATGCAAAAGAAAGATAGGATTATCATGAAGAACGATTGGAT	1A|223.867248800|1083027|1083027	chr1A	1083027	3	60:C>T	CC	CC	CC	TT	CC	CC	CC	CC	CC	CC	CC	CC	CC	CT	NN	NN	CC	CC	TT	CC	TT	CC	CC	NN	CC	CC	CC	NN	CC	CC	CC	CC	CC	CC	CC	CC	CC	CC	CC	TT	CT	CC	CC
997180|F|0-32:C>T-32:C>T	TGCAGTCAATCGTCATTCAATTAAACTACTCCCTCTGTCCGACTAGCACGCGCTCTGGCGACTGCCATG	1A|226.578258800|997180|997180	chr1A	997180	2	32:C>T	CT	TT	TT	CC	CC	TT	TT	TT	TT	TT	TT	TT	CT	CT	CC	TT	TT	CT	CT	TT	CC	TT	TT	TT	TT	TT	TT	CC	TT	TT	TT	TT	TT	TT	TT	TT	TT	TT	TT	CC	CC	TT	CC
1098094|F|0-46:A>G-46:A>G	TGCAGCGGATGTCAAAGCCACCCTCCACGAGATCGTCACTGCACATAACACGGCTCTCGTGCATGATCC	1A|228.263721700|1098094|1098094	chr1A	1098094	3	46:A>G	AG	GG	AG	AA	AA	AG	AG	AA	GG	AA	AG	AA	AA	AG	AA	AA	AA	AA	AA	AA	AA	AA	AA	AA	AA	GG	AA	AA	AG	AG	GG	AA	AA	AA	AA	AA	AA	GG	AA	AA	AA	GG	AA
1066061|F|0-11:G>C-11:G>C	TGCAGCTTCAAGTACAAGTACATCTTACCATATCCACGGGGAATACCGCAGCCGAGATCGGAAGAGCGG	1A|228.719362300|1066061|1066061	0	1066061	3	11:G>C	GC	GG	GG	GG	GG	GG	GG	GG	CC	CC	GC	GG	GC	GG	GC	GG	GG	GC	GC	GG	GC	GG	GG	GG	GG	GG	GC	GG	GG	GG	GC	GG	GG	GG	GG	CC	GG	GG	CC	GG	GC	GG	GC
2253156|F|0-16:A>G-16:A>G	TGCAGCATGGCCTGCCACCAGTTGACATCGAGCATGGTGCCGCGCCCAATACCTCCGAGATCGGAAGAG	1A|230.785516000|2253156|2253156	0	2253156	2	16:A>G	AG	AA	AA	AA	AA	AA	AG	AA	GG	AA	AG	AA	AG	AA	AG	AA	AA	AA	GG	AA	GG	AA	AA	AA	AA	AA	AA	AA	AG	AG	GG	AA	AA	NN	AA	AA	AA	AA	AA	AA	AG	GG	AA
996385|F|0-7:C>G-7:C>G	TGCAGGTCGGTGCATTCCTTCCCCAGATCCCACGCGCCTCCGCTCTGCTCCACGGTGGATCCAGCCGAG	1A|230.785516000|996385|996385	chr1A	996385	2	7:C>G	CG	CC	CC	CC	CC	CC	CG	CC	CC	CC	CC	CC	CG	CC	CC	CC	CC	CC	CC	CC	CC	CC	CC	CC	CC	CC	CC	CC	CC	CG	CG	CC	CC	NN	CC	CC	CC	CC	CC	CC	CC	GG	CC
1001398|F|0-25:T>G-25:T>G	TGCAGCTGCTCGTGCTCCAGGTCCATGTACCCCAGCATGTCGTACAAGGAAGACGGCGTGGACGCCGCC	1A|231.726766100|1001398|1001398	chr1A	1001398	2	25:T>G	TG	TT	TT	TT	TT	TT	TG	TT	GG	TT	TG	TT	TG	TT	TT	TT	TT	TT	TT	TT	TT	TT	TT	TT	TT	TT	TT	TT	TT	NN	TG	TT	TT	NN	TT	TT	TT	TT	TT	TT	TT	GG	TT
3959313|F|0-22:A>G-22:A>G	TGCAGACGACGAACGGCGCGCCACCCTTCGTCGGCCGAGATCGGAAGAGCGGTTCAGCAGGAATGCCGA	1A|232.392557500|3959313|3959313	0	3959313	2	22:A>G	AA	AA	AA	AA	AA	AA	AA	AA	AA	AA	AA	AA	AG	AA	AA	NN	AA	AG	AA	AA	AA	AA	AA	AA	AA	AA	AA	AA	AA	AA	AA	AA	AA	NN	AA	AA	AA	AA	AA	AA	AA	AA	NN
1039623|F|0-53:G>A-53:G>A	TGCAGGGATTTGTTGTAAGAAAACAGAGGATTTCTTGGGCTCAGCTGCCATATGTTGACTGGTGGATAT	1A|232.869828400|1039623|1039623	chr1A	1039623	2	53:G>A	GA	GG	GG	AA	AA	GA	GA	AA	GG	AA	AA	AA	GA	GA	AA	AA	AA	GA	GG	AA	GG	AA	AA	NN	AA	GG	GG	AA	AA	GA	GG	AA	AA	NN	AA	AA	AA	GG	AA	AA	GA	GG	GA
1229311|F|0-68:T>C-68:T>C	TGCAGCGCCTCCAGCTCCCCGCGCTGCCGCGCGTTGACGAGCCCCGTGAAGTATGCCGAGTCGGCGTGT	1A|233.356555200|1229311|1229311	chr1A	1229311	3	68:T>C	TC	CC	TT	TT	TT	CC	CC	TT	CC	TT	TT	TT	TC	CC	TT	TT	TT	TT	TT	TT	NN	TT	NN	TT	TT	CC	TT	TT	TT	TC	TC	TT	TT	TT	TT	TT	TT	CC	TT	TT	TT	NN	TT
1691619|F|0-67:C>T-67:C>T	TGCAGTCCGCCCTGTTGCCATCCCTGTTGTCGCACGCAAAGTCCAGCGCCGCCTGCAATGCCGCATCCC	1A|233.356555200|1691619|1691619	chr1A	1691619	3	67:C>T	CT	TT	NN	NN	CC	CC	CT	CC	TT	NN	NN	CC	CT	CC	CC	CC	CC	CC	CC	CC	CC	CC	NN	CC	CC	NN	CC	CC	CT	CT	CT	NN	NN	CC	CC	NN	CC	TT	CC	CC	CC	TT	CC
100023310|F|0-30:G>A-30:G>A	TGCAGCCGCGTGTCGCCCACCGCCGCGTTCGCCACGCACCAGCTCGGGCTCGGGTCGCACGCACCTGAT	1A|233.513018400|1265000|1265000	chr1D	100023310	5	30:G>A	GA	GG	GA	GA	GA	GA	GG	GA	GG	AA	GA	GA	GA	AA	GA	GA	GA	GA	GA	GA	GA	GA	AA	AA	GA	GG	GA	NN	GA	GA	GA	GA	GA	GA	GA	GA	GA	GG	GG	GA	GA	GG	GA
100022016|F|0-8:A>G-8:A>G	TGCAGGCGACCACGGGCCTCGCCACGCTCTTCGACGTGGTCACCCAGGGGTGGCTGGACGCCGACGTGC	1A|233.513018400|4539511|4539511	chr1A	100022016	4	8:A>G	AG	GG	AG	AA	AA	AG	AG	AA	GG	AA	GG	AA	AA	AG	AA	AA	AA	AA	AA	AA	AA	AA	AA	AA	AA	GG	AA	AA	AG	AG	GG	AA	AA	AA	AA	AA	AA	GG	AA	AA	AA	GG	AA
1001565|F|0-34:T>C-34:T>C	TGCAGCCCCAGGGTCTTCTCCAGCACCCACTCGTTTTCTCCAGTTCCTTGATGGCGCCGAGATCGGAAG	1A|233.959571100|1001565|1001565	0	1001565	3	34:T>C	CC	TT	CC	CC	CC	TC	CC	CC	TC	CC	CC	CC	TC	CC	CC	CC	CC	CC	CC	CC	CC	CC	CC	CC	CC	TT	CC	CC	TC	CC	CC	CC	CC	CC	CC	CC	CC	CC	TT	CC	CC	CC	CC
3064615|F|0-6:C>T-6:C>T	TGCAGACGCCGATGTGTCCACCATGACCATGTCACCGAGATCGGAAGAGCGGTTCAGCAGGAATGCCGA	1A|234.443157700|3064615|3064615	0	3064615	2	6:C>T	TT	TT	TT	TT	TT	TT	TT	TT	CC	TT	TT	TT	CT	TT	TT	TT	TT	TT	TT	TT	TT	TT	TT	TT	TT	TT	TT	TT	TT	TT	TT	TT	TT	NN	TT	TT	TT	TT	TT	TT	TT	TT	TT
3020917|F|0-35:G>A-35:G>A	TGCAGATTTCTCCATGGGTATATTAATTCCCTGCTGTGTATCCGAGATCGGAAGAGCGGTTCAGCAGGA	1A|234.444846000|3020917|3020917	0	3020917	7	35:G>A	GA	GG	GG	NN	AA	GG	GA	AA	GG	AA	AA	AA	GG	NN	AA	NN	AA	AA	AA	NN	AA	AA	AA	NN	AA	GG	AA	AA	NN	GA	GA	NN	AA	NN	AA	AA	AA	GG	AA	AA	AA	GG	GA
100023854|F|0-7:G>C-7:G>C	TGCAGCCGTCAGACGCGAGGCTCCGAGATCGGAAGAGCGGTTCAGCAGGAATGCCGAGACCGATCTCGT	1A|236.800009600|4404731|4404731	0	100023854	5	7:G>C	GG	GC	GG	GG	GG	GG	GG	GG	NN	GG	GG	GG	GG	GG	GG	NN	GG	GG	NN	GG	NN	GG	GG	GG	GG	NN	NN	GG	GG	GG	NN	GG	GG	NN	GG	GG	GG	NN	GG	GG	GG	GC	GG
1864628|F|0-23:C>G-23:C>G	TGCAGGTGGCGCAGCCACAGCTTCTTGTCTTCGATGCTGTAGGCGGTGATGTTGTCTTGCCCACCAAGG	1A|238.010148000|1864628|1864628	chr1A	1864628	2	23:C>G	GG	GG	GG	GG	GG	GG	GG	GG	GG	GG	GG	GG	CG	GG	GG	GG	GG	CG	GG	GG	GG	GG	GG	GG	GG	GG	GG	GG	GG	GG	GG	GG	GG	NN	GG	GG	GG	GG	GG	GG	GG	GG	CG
100016074|F|0-27:G>A-27:G>A	TGCAGTGAGGGAGAAATAGCAAAAAATGAACCGAGATCGGAAGAGCGGTTCAGCAGGAATGCCGAGACC	1A|238.010148000|4397541|4397541	0	100016074	2	27:G>A	GA	GA	GA	GG	GG	GA	GA	GG	GA	NN	GG	GG	GG	GG	AA	GG	GG	GG	GA	GG	GA	GG	GG	GG	GG	GA	GA	GG	GA	GA	GA	GG	GG	GG	GG	GG	GG	GA	GG	GG	GA	GA	GG
1093174|F|0-45:T>C-45:T>C	TGCAGCGAACACACAACGCTTCTAAGCCAAGGAGATAAGACTAACTGTGACCTGAAGAAAGACGCATGG	1A|238.578412500|1093174|1093174	chr1A	1093174	3	45:T>C	TT	NN	TT	CC	CC	NN	CC	CC	TT	CC	CC	CC	TT	CC	CC	CC	CC	TT	CC	CC	CC	CC	NN	CC	NN	TT	CC	CC	CC	TT	TT	CC	CC	NN	NN	CC	CC	TT	CC	CC	CC	TT	TC
1161276|F|0-17:C>T-17:C>T	TGCAGATTCAACGGCCGCGACGGACACCATGGTGGCCTGCACGCGTGGTGGTTGACCTGAGCGAGCAAC	1A|238.588182600|1161276|1161276	chr1A	1161276	2	17:C>T	CC	NN	CC	CC	CC	CC	CC	CC	CC	CC	CC	CC	CT	CC	CC	CC	CC	TT	CC	CC	CC	CC	CC	CC	CC	CC	CC	CC	CC	CC	CC	CC	CC	NN	CC	CC	NN	NN	CC	NN	CC	CC	CT
1120903|F|0-35:A>C-35:A>C	TGCAGTGCCTCGTCAAAGCGAATGCTACCACTGCCAAGCGCCTCTCCGTTGCCGAGATCGGAAGAGCGG	1A|238.967592000|1120903|1120903	0	1120903	2	35:A>C	AC	NN	AC	AA	AA	AA	AC	AA	CC	AA	AA	AA	AC	CC	AC	AA	AA	AC	CC	AA	AC	AA	AA	AA	AA	CC	CC	AA	AA	AC	CC	AA	AA	NN	AA	AA	AA	CC	AA	NN	AC	CC	AC
3222498|F|0-16:A>G-16:A>G	TGCAGCGATGGTGGGCAGCCCGAGGTCGATGCAGCCGAGATCGGAAGAGCGGTTCAGCAGGAATGCCGA	1A|239.499695100|3222498|3222498	0	3222498	5	16:A>G	AG	AA	AA	GG	GG	AG	AA	NN	AA	GG	GG	GG	AA	NN	GG	GG	GG	GG	GG	GG	GG	NN	GG	GG	GG	AA	GG	GG	AG	AA	AG	GG	NN	NN	GG	GG	GG	AA	GG	GG	GG	AA	AG
4990953|F|0-12:G>A-12:G>A	TGCAGGTCTTTCGGAGAAGAGCTTATCTCACCTTCGAGGGAAGACTGGTCGTCCCGTTTATGGAGGTCG	1A|239.845073500|4990953|4990953	chr1D	4990953	5	12:G>A	AA	GG	AA	GG	AA	NN	AA	AA	AA	AA	AA	AA	GA	GG	AA	AA	AA	GA	AA	AA	AA	AA	NN	AA	AA	GG	GA	AA	AA	AA	NN	AA	AA	NN	AA	AA	AA	GG	AA	AA	AA	NN	GA
1124050|F|0-36:A>G-36:A>G	TGCAGGCGTCACCGTCACCTCCTGGATCAGCGCCTCAATCTCTGGGTAGGTGGCATGGTAGTTGATGGA	1A|240.266027400|1124050|1124050	chr1A	1124050	9	36:A>G	AG	AA	AA	GG	GG	AG	AG	GG	AG	GG	GG	AG	AG	GG	AG	GG	GG	AG	AG	AG	AG	GG	GG	GG	AG	AG	GG	AG	GG	AG	AG	GG	GG	GG	GG	GG	GG	AG	GG	AG	AG	AG	AG
2259986|F|0-66:C>G-66:C>G	TGCAGGTGGGCCGAAAAAATCCACCCGATCGACAGCCCAGCTCGTGACTTTATAGTACCACACCGCCTG	1A|240.419785600|2259986|2259986	chr1A	2259986	2	66:C>G	CC	CC	GG	CC	CC	NN	CC	NN	NN	CC	CC	CC	CG	CC	CC	CC	CC	CC	CC	CC	CC	NN	CC	NN	CC	CC	CC	NN	CC	CC	CC	CC	CC	NN	CC	CC	CC	CC	CC	CC	CC	CC	CC
3024089|F|0-20:A>G-20:A>G	TGCAGCTGCCATGATCGGCCAAACCATCCTCGTCTCCCTCCTCCGAGATCGGAAGAGCGGTTCAGCAGG	1A|240.507189900|3024089|3024089	0	3024089	4	20:A>G	AG	AG	AG	GG	AG	AG	AG	AA	GG	AG	AG	AG	AG	GG	GG	AG	AG	AG	GG	AG	GG	AA	AG	AG	AG	GG	AG	GG	AG	AG	AG	AG	AG	AG	AG	AG	AG	AG	GG	GG	AG	GG	AG
1130028|F|0-50:C>T-50:C>T	TGCAGCGCGATGTTCCACCATCTCAAGTTCGGTAGCCTAAGACCGCCAGACCACTTGTGCATGCAAACT	1A|241.224814900|1130028|1130028	chr1A	1130028	2	50:C>T	CC	NN	CC	NN	CC	CC	CC	CC	CC	CC	CC	CC	CC	TT	NN	CC	CC	CC	CC	CC	CC	CC	CC	NN	CC	CC	TT	CC	CC	CC	CC	CC	CC	NN	CC	CC	CC	CC	CC	CC	CC	CC	CC
100016004|F|0-16:G>C-16:G>C	TGCAGTACAGCGTCAAGACTGGGCGCCTGTACCGAGATCGGAAGAGCGGTTCAGCAGGAATGCCGAGAC	1A|241.411236800|3936654|3936654	0	100016004	2	16:G>C	CC	GG	GG	GG	CC	CC	GC	CC	GG	CC	CC	CC	GG	GG	GC	CC	CC	GC	CC	CC	CC	CC	CC	CC	CC	GG	GG	CC	CC	GC	GC	CC	CC	NN	CC	CC	CC	GG	CC	CC	CC	GG	GC
1150205|F|0-49:G>C-49:G>C	TGCAGGTGAGGCAGCTTTGGTTGAAGCGTGTTGATGGGGCGAGGCCTTGGAAGGAATTTGACATAAAAG	1A|243.269139600|1150205|1150205	chr1A	1150205	2	49:G>C	CC	GG	GG	GG	CC	GC	GC	CC	GG	CC	CC	CC	GG	GG	GC	CC	CC	GC	CC	CC	CC	CC	CC	CC	CC	GG	GG	CC	CC	GC	CC	CC	CC	NN	CC	CC	CC	GG	CC	CC	CC	GG	CC
3023800|F|0-22:C>G-22:C>G	TGCAGTTTCTTGGTCACCGTGGCCGCCATAAATGACCGAGATCGGAAGAGCGGTTCAGCAGGAATGCCG	1A|243.526015900|3023800|3023800	0	3023800	3	22:C>G	CC	NN	CG	CC	CC	CG	CG	CC	GG	CC	CC	CC	CG	CC	CC	CC	CC	CC	CC	CC	CC	CC	CC	CC	CC	NN	CC	CC	CG	CG	CG	CC	CC	NN	CC	CC	CC	CC	CC	CC	CC	CG	CC
3023800|F|0-23:C>T-23:C>T	TGCAGTTTCTTGGTCACCGTGGCCGCCATAAATGACCGAGATCGGAAGAGCGGTTCAGCAGGAATGCCG	1A|243.526015900|3023800|3023800	0	3023800	3	23:C>T	CT	TT	CC	CC	CT	CT	CT	CT	TT	CC	CC	CC	CC	CC	CC	CC	CC	CC	CC	CC	CC	CC	CC	CC	CT	TT	CT	CT	CT	CT	CT	CC	CT	TT	CC	CC	CT	CC	CC	CC	CT	CT	CC
1089676|F|0-46:T>C-46:T>C	TGCAGACCCGCAGGGAAAACAGTCTGGGCCATTGGATTGAAGATAGTAGATAGAACAGATGGGACCGAG	1A|244.103103000|1089676|1089676	chr1A	1089676	2	46:T>C	CC	TT	TT	TT	CC	TT	TC	CC	TT	CC	TC	CC	TT	TT	CC	CC	TC	CC	NN	CC	CC	CC	CC	CC	CC	TT	TT	TC	CC	TT	TT	CC	CC	NN	CC	CC	CC	TT	TT	CC	CC	TT	TC
3023789|F|0-27:T>C-27:T>C	TGCAGGGTTTTGAGAGAAGAACTGATCTCACCTTTCAGGGAAGACCGAGATCGGAAGAGCGGTTCAGCA	1A|244.103103000|3023789|3023789	0	3023789	4	27:T>C	CC	TT	TT	NN	CC	TT	TC	CC	TT	CC	CC	CC	TT	TT	NN	CC	CC	TC	CC	CC	CC	CC	CC	CC	CC	TT	CC	CC	CC	TT	TC	CC	CC	NN	CC	CC	CC	TT	CC	TC	CC	TT	TC
3023789|F|0-34:T>C-34:T>C	TGCAGGGTTTTGAGAGAAGAACTGATCTCACCTTTCAGGGAAGACCGAGATCGGAAGAGCGGTTCAGCA	1A|244.103103000|3023789|3023789	0	3023789	4	34:T>C	CC	TC	TC	CC	CC	TC	TC	CC	TC	CC	CC	CC	TC	TC	CC	CC	CC	TC	CC	CC	CC	CC	CC	CC	CC	TC	CC	CC	CC	TC	TC	CC	CC	CC	CC	CC	CC	TC	CC	TC	CC	TC	TC
100023498|F|0-48:A>G-48:A>G	TGCAGGAAGTCGTCGTCGCTGTAGCCGTCCTTGAGCCTCTGGTTGAGCACCGCCATGAACCCCGAGATC	1A|244.131636000|1092148|1092148	chr1A	100023498	5	48:A>G	GG	AA	AA	AA	GG	AG	AG	GG	AA	GG	GG	GG	AA	AA	AG	GG	GG	AA	GG	GG	GG	GG	GG	GG	GG	AA	AG	GG	GG	NN	AG	GG	GG	NN	GG	GG	GG	AA	GG	GG	GG	AA	AG
1092148|F|0-55:C>T-55:C>T	TGCAGGAAGTCGTCGTCGCTGTAGCCGTCCTTGAGCCTCTGGTTGAGCACCGCCACGAACCCCGAGATC	1A|244.131636000|1092148|1092148	chr1D	1092148	5	55:C>T	CC	CT	CT	CT	CC	CT	CT	CC	CT	CC	CC	CC	CT	CT	CT	CC	CC	CT	CC	CC	CC	CC	CC	CC	CC	CT	CT	CC	CC	CC	CT	CC	CC	CC	CC	CC	CC	CT	CC	CC	CC	CT	CT
1057186|F|0-12:G>A-12:G>A	TGCAGGTCTGGCGGGAGCAACGGTAAGGCCAGCAGCGTCGGTAGTCACGTCGGAGCTGCCTTCCATGGC	1A|245.284877800|1057186|1057186	chr1A	1057186	2	12:G>A	GG	AA	GA	NN	GG	GG	GG	GG	GG	GG	GG	GG	AA	AA	AA	GG	GG	GA	GG	GG	GG	GG	GG	GG	GG	AA	GG	GG	GG	GG	GG	GG	GG	NN	GG	GG	GG	AA	GG	GG	GG	NN	GA
7353355|F|0-8:C>T-8:C>T	TGCAGCGGCGGCGGCGGCTCCGAGATCGGAAGAGCGGTTCAGCAGGAATGCCGAGACCGATCTCGTATG	1A|245.284877800|7344585|7344585	0	7353355	8	8:C>T	TT	TT	TT	TT	TT	CT	NN	TT	TT	NN	TT	TT	TT	TT	TT	TT	TT	TT	TT	TT	TT	TT	TT	TT	TT	TT	TT	TT	TT	TT	TT	TT	TT	NN	TT	CC	TT	TT	TT	TT	TT	TT	CC
7344585|F|0-10:T>G-10:T>G	TGCAGCGGCGTGGGCGGCTCCGAGATCGGAAGAGCGGTTCAGCAGGAATGCCGAGACCGATCTCGTATG	1A|245.284877800|7344585|7344585	0	7344585	8	10:T>G	GG	TG	TG	TG	GG	TG	TT	GG	GG	NN	GG	GG	TG	TG	GG	GG	GG	TG	GG	GG	GG	GG	GG	GG	GG	TG	GG	GG	GG	GG	TG	GG	GG	NN	GG	NN	GG	TG	GG	GG	GG	TG	TT
1668341|F|0-56:C>G-56:C>G	TGCAGCAGGGGGTCGACGACCCTGGCGTTGAGCCACGCGAGGACCACCGCCATTTCCTCCCCCCTCCGC	1A|245.569509200|1668341|1668341	chr1A	1668341	8	56:C>G	CC	GG	CC	GG	NN	CC	CC	CC	CC	CC	CC	CC	CC	GG	CC	CC	CC	CG	CC	CC	CC	CC	CC	CC	CC	CC	CC	CC	CC	CC	NN	CC	NN	NN	CC	CC	CC	GG	NN	CC	CC	CC	CC
997175|F|0-37:G>C-37:G>C	TGCAGTCAGGGGCTTCGTCAGCTCCTCCACCATCTATGTTTTGTCATGCAGAGTTTCACTACATCCTCC	1A|246.943012800|997175|997175	chr1A	997175	3	37:G>C	GG	CC	GC	CC	GG	CC	GG	GG	GG	CC	CC	NN	NN	NN	GC	GG	GG	CC	GG	GG	NN	NN	GG	GG	GG	NN	NN	GC	GG	GG	GG	GG	GG	NN	GG	CC	GG	CC	CC	GG	GG	NN	GC
3064672|F|0-20:G>C-20:G>C	TGCAGCGCGGCGTCCCCGAGGCCGTTGCCGGCGTAGCCCTCGATCATGAGGTGCCAGGAGGCCATGTCC	1A|246.963364300|3064672|3064672	chr1D	3064672	6	20:G>C	CC	GG	CC	GG	CC	GC	CC	CC	CC	CC	CC	NN	GG	GG	NN	CC	CC	GG	CC	CC	CC	CC	CC	CC	CC	CC	GG	GC	CC	CC	NN	CC	CC	NN	CC	CC	CC	GG	GG	CC	CC	NN	GC
1224168|F|0-63:A>G-63:A>G	TGCAGGTAAGAATTTGTTGGAGATAGCGTAGGTGCGTCAGGCTGAATCAAGGGAGCAGACGGTACAAGA	1A|249.210962200|1228115|1228115	chr1A	1224168	2	63:A>G	GG	GG	GG	GG	GG	GG	GG	GG	NN	GG	GG	GG	GG	GG	GG	GG	GG	GG	GG	GG	NN	GG	GG	GG	GG	GG	GG	GG	GG	GG	GG	GG	NN	NN	GG	GG	GG	NN	GG	GG	GG	NN	GG
1091645|F|0-22:A>C-22:A>C	TGCAGCCTTTCGGAGATTCCACAATGGAGTACGGCGACAGCACCACCACGGTCGGGTCCGAGATCGGAA	1A|249.806035800|1091645|1091645	0	1091645	7	22:A>C	AC	AC	AA	NN	AC	AC	AC	AC	AC	AA	AA	AA	AA	NN	AA	AA	AA	AC	AA	AA	AA	AA	AA	AA	AC	CC	AC	AC	AC	AC	AC	AA	AC	CC	AA	AA	AC	AA	AA	AA	AC	CC	AA
1237869|F|0-47:A>G-47:A>G	TGCAGCGTGTATGGCGCGGTGGTGCAGTGCTTGATCCCTCCATCCTCACGGTACAGACAGAATTCTGTG	1A|249.806035800|1237869|1237869	chr1A	1237869	4	47:A>G	GG	GG	GG	GG	GG	GG	GG	GG	AA	GG	NN	GG	GG	GG	GG	GG	GG	GG	GG	GG	GG	GG	GG	GG	GG	NN	GG	NN	GG	GG	GG	GG	GG	NN	GG	GG	GG	GG	GG	GG	GG	GG	GG
1126203|F|0-20:T>G-20:T>G	TGCAGAACAAAACAGCAGAATTCTACGCGAGTTCCACAACCACAAGAACGCAGGGACGATGTCGCTTTG	1A|250.143095100|1126203|1126203	0	1126203	2	20:T>G	TT	TT	TG	GG	TT	TG	NN	TT	TT	NN	TT	TT	TG	TT	TT	TT	TT	TT	TT	TT	TT	NN	TT	TT	TT	TT	GG	TG	TT	TT	TT	TT	TT	NN	TT	NN	TT	TT	GG	TT	TT	TT	TT
992499|F|0-48:A>G-48:A>G	TGCAGAGAAGTACAAGAGAGATTAGAGCCCTTGTAAACCAAGACTGTAACAGGCATATAGAACAATACC	1A|250.143095100|992499|992499	chr1A	992499	6	48:A>G	AA	GG	AG	AA	AA	AG	AA	AA	NN	NN	AA	NN	NN	AA	AA	AA	AA	GG	AA	AA	AA	AA	AA	NN	AA	AA	AA	AA	AA	NN	AA	AA	AA	NN	AA	NN	AA	NN	AA	AA	AA	AA	NN
1092167|F|0-18:A>T-18:A>T	TGCAGGTCCTCTCCTTGTATATATAGGATAGATATAGATCATAGATAGACCGACCGACTCCGAGATCGG	1A|250.944316300|1092167|1092167	chr1A	1092167	2	18:A>T	AA	AA	TT	TT	AA	TT	AA	TT	TT	AA	AA	AA	AA	AA	AA	AA	AA	AA	AA	AA	AA	AA	TT	AA	AT	TT	TT	TT	AA	AA	AA	AA	AA	NN	TT	AA	AA	TT	TT	AA	AA	AA	AA
1076260|F|0-22:C>G-22:C>G	TGCAGGTTTACCTTCATGAGCACAGCCCATTCTACATAGTTGGTGCGCGTCAGCGTGGGGTAGACTCCG	1A|251.284198000|1235751|1235751	chr7D	1076260	13	22:C>G	CG	CG	CG	GG	CG	CG	CG	CG	CG	NN	CG	CG	CG	CG	CG	CG	CG	GG	CG	CG	CG	CG	CG	CG	CG	CG	CG	CG	CG	CG	CG	CG	CG	CC	CG	CC	CG	CG	CG	GG	CG	CC	CG
5411607|F|0-17:C>T-17:C>T	TGCAGTGTCCTCGTCGACGAGCCCGAGATCGGAAGAGCGGTTCAGCAGGAATGCCGAGACCGATCTCGT	1A|252.031537300|4990686|4990686	0	5411607	2	17:C>T	TT	TT	TT	TT	TT	TT	TT	TT	TT	TT	CT	TT	TT	TT	TT	TT	TT	TT	TT	TT	TT	TT	TT	NN	TT	NN	TT	TT	TT	TT	TT	CT	TT	CT	TT	TT	TT	TT	TT	CT	TT	TT	TT
1274604|F|0-57:C>T-57:C>T	TGCAGTTTGGCTAAGCTAGCACTGTGCTATCTGATTTTTGGTTCAGGTAATTGTTGCCGCACTGTTCAC	1A|252.787571400|1274604|1274604	chr1A	1274604	2	57:C>T	CC	TT	CC	CC	CC	CT	CC	CC	NN	TT	CC	CC	CT	CC	CC	CC	CC	CT	CC	CC	CC	CC	CC	CC	CC	CC	CC	CC	CC	CC	CT	CC	CC	CC	CC	TT	CC	TT	CC	CC	CC	CC	CC
3026977|F|0-11:G>T-11:G>T	TGCAGGGCTTCGCTCCCCTGCTGGGATCATCGGAGGTCCTCCCGAGATCGGAAGAGCGGTTCAGCAGGA	1A|253.319451700|3026977|3026977	0	3026977	3	11:G>T	GG	GG	TT	TT	GG	GT	GG	GT	NN	GG	NN	GG	GG	TT	GG	GG	GG	GG	NN	GT	GG	GG	TT	GG	GT	TT	TT	TT	GG	GG	TT	GG	NN	NN	TT	GG	GG	GG	TT	GG	GG	GG	NN
1237384|F|0-44:T>C-44:T>C	TGCAGTAGCTAGCGACGTGGTTCACTCGCTGGAGGTCATGTGTTTGATCCCTCCGAGATCGGAAGAGCG	1A|255.071700900|1237384|1237384	0	1237384	3	44:T>C	TT	TT	TC	CC	TT	TT	TT	TT	TC	CC	TC	TT	TT	TT	TT	TT	TT	TT	TT	TT	TT	TT	TT	TT	TT	TT	CC	CC	TT	TT	TT	TT	TT	NN	TT	CC	TT	TT	CC	TT	TT	TT	TT
1114944|F|0-22:G>A-22:G>A	TGCAGGTGGTCCTCGCTTGTCCGCCGCAGCAACCTTGCCACAGTCACCGCCTTGCCACCGAGATCGGAA	1B|004.712572301|1114944|1114944	0	1114944	2	22:G>A	AA	AA	AA	AA	GG	GG	AA	AA	GG	AA	GG	AA	GG	AA	AA	NN	GG	GG	AA	GA	GA	GG	GG	AA	GG	GG	AA	AA	AA	NN	GA	GG	AA	AA	GG	AA	AA	GG	AA	AA	GG	NN	NN
983031|F|0-53:T>C-53:T>C	TGCAGTGTGACTCGTATCTGTGTTGAGTGGCAGTGGACTAACCCCCACAGAGATATGGGTGTCCGAGAT	1B|008.100735186|983031|983031	chr1B	983031	2	53:T>C	CC	CC	CC	TT	CC	CC	CC	CC	CC	CC	CC	TT	CC	TT	TT	NN	CC	CC	CC	CC	TT	CC	CC	CC	CC	CC	TT	TT	CC	CC	CC	CC	CC	CC	CC	CC	CC	CC	TT	TT	CC	NN	NN
1047341|F|0-22:C>G-22:C>G	TGCAGTTGGTGGCGCCATGTTCCCGAGGTTGGTGTCGTGCGGGACGCATGTGCCGTTGAGGTTTCTGCC	1B|009.303993642|1047341|1047341	chr1B	1047341	2	22:C>G	GG	GG	GG	CC	GG	CG	GG	CG	GG	GG	CC	CC	CG	CG	CC	NN	GG	NN	GG	CG	CC	CG	GG	GG	CG	NN	CC	CG	GG	GG	CG	GG	GG	GG	GG	GG	GG	GG	CC	CG	GG	NN	NN
978310|F|0-17:A>C-17:A>C	TGCAGTGGGCACGAGACATCTCCTTGTCTTTGTTCCTCCGACGCACGCCACAGGAGACTATTCCGAGAT	1B|009.688267636|978310|978310	chr1B	978310	2	17:A>C	AA	AC	NN	CC	AA	AC	NN	AC	AA	AC	AC	AC	AA	AA	AA	NN	AA	AC	AC	AC	AA	AC	AA	AC	AC	AC	AA	AA	AC	AC	AA	AA	AA	AC	AA	AC	AA	AA	CC	AA	AA	NN	NN
1101900|F|0-50:C>A-50:C>A	TGCAGAATGAATTTGATCTTCCTTCATCATCTGGAAGGTCGCATCTGGAGCGGAACTGGTTTAGGGGAC	1B|010.167659200|1101900|1101900	0	1101900	4	50:C>A	CC	CC	CC	CC	CC	NN	CC	CC	CC	CC	CC	CC	CC	CC	CC	CC	CC	CC	CC	CC	AA	CC	CC	CC	CC	NN	CA	CC	CC	CC	CC	CC	CC	CC	CC	CC	CC	CC	NN	CC	CC	CC	CC
100024845|F|0-14:C>T-14:C>T	TGCAGGTTGACAAACTGCTGCTTCTTGGTCTTGTGGTTGGAGAAGGACACCTTGTTGGCCCGAGATCGG	1B|017.789048180|1266849|1266849	0	100024845	7	14:C>T	CC	NN	CC	CC	CC	CC	CC	NN	CC	NN	CT	CC	CC	CC	CC	NN	NN	CT	CC	NN	CC	CC	CC	CC	CC	CC	CC	CC	CC	NN	CC	CC	CC	NN	CC	NN	CC	CC	CC	CC	CC	NN	NN
100024620|F|0-12:T>G-12:T>G	TGCAGGAGCTCTTCGTCCGACTTCTTCTTCCTGGGCCGCACCATTGACCAGGAACCCTCCGAGATCGGA	1B|020.623845900|3534028|3534028	0	100024620	6	12:T>G	GG	GG	GG	TT	GG	TG	GG	TG	GG	TG	GG	GG	GG	TT	TT	GG	GG	GG	GG	TG	TG	TG	GG	GG	TG	GG	TT	TG	GG	GG	TG	NN	GG	GG	GG	GG	GG	NN	TT	NN	GG	GG	GG
997799|F|0-12:G>A-12:G>A	TGCAGATGAGATGAGTGAAATAAGTGAATGTGGATCACATTCACCTTGTGCCGAGATCGGAAGAGCGGT	1B|031.690486340|997799|997799	0	997799	2	12:G>A	GA	AA	AA	AA	GG	AA	AA	AA	AA	AA	GG	AA	GG	AA	AA	NN	GA	GG	AA	AA	AA	AA	AA	AA	AA	AA	AA	AA	AA	AA	AA	NN	AA	AA	AA	AA	AA	AA	AA	AA	GA	NN	NN
100020545|F|0-41:C>T-41:C>T	TGCAGGCCATACAGTTGGGGAGGAGTTGTCGACAGCTTTAGCAGCACCGAGATCGGAAGAGCGGTTCAG	1B|031.956729230|2364961|2364961	0	100020545	3	41:C>T	CT	CC	CC	CC	TT	CT	CT	CT	CT	CT	CC	CT	TT	CT	CT	TT	TT	CC	CT	TT	CT	TT	TT	CT	CT	CC	TT	CT	CT	CT	CT	TT	CT	CC	TT	CT	CT	CC	CT	CT	CT	CT	CC
4910862|F|0-45:T>C-45:T>C	TGCAGGCGGTCGAGAGGCTCCGCAGCAGAGTCGCGGCGTGGCTCGTCAGTGCCTAGCTGTACAAAACGA	1B|032.789560510|4910862|4910862	chr1B	4910862	2	45:T>C	TC	TT	CC	TT	CC	CC	TT	TC	CC	TT	TT	CC	TT	CC	CC	NN	TT	TT	TT	CC	TT	CC	CC	CC	TT	CC	TT	NN	CC	TT	TC	NN	TT	TT	CC	TT	TT	NN	TT	CC	TC	NN	NN
100023891|F|0-15:T>C-15:T>C	TGCAGCGTCGCCCTTTGGCATGCGTGTGGCGACGAAACCGACGGCCGAGATCGGAAGAGCGGTTCAGCA	1B|036.024422420|3030515|3030515	0	100023891	5	15:T>C	TC	TT	TC	TC	TC	TC	TT	TT	TC	NN	TC	TT	TC	CC	TT	TT	NN	TC	TT	TC	TC	TC	TC	TC	TC	TC	TC	TC	TC	TC	TC	TC	TT	NN	TC	TT	TC	CC	CC	TC	TC	TT	NN
3030319|F|0-22:C>G-22:C>G	TGCAGGTACCAACCTCTCTCAACCTCGCTCGCTGGCGCTGGCCGAGATCGGAAGAGCGGTTCAGCAGGA	1B|037.688632060|3030319|3030319	0	3030319	2	22:C>G	CG	CC	GG	GG	GG	GG	CC	CG	GG	CC	GG	GG	GG	GG	CC	NN	CC	GG	CC	GG	GG	GG	GG	GG	CG	GG	GG	GG	CG	CC	CG	NN	CC	CC	GG	CC	GG	GG	GG	GG	CG	NN	NN
1097911|F|0-34:G>A-34:G>A	TGCAGCCCAATCAGACTGCACCTAAAGTGGTGCCGTGGAATGCATTAGTGCTGCCCGAGATCGGAAGAG	1B|038.671854950|1097911|1097911	0	1097911	3	34:G>A	GG	GG	GG	GG	GG	AA	GG	GA	NN	GG	NN	GG	GG	GG	GG	NN	GG	GG	GG	AA	GG	AA	AA	GG	GA	AA	GG	GG	AA	NN	NN	GG	GG	GG	AA	GG	GG	GG	GG	GG	GG	GG	NN
39690133|F|0-17:G>A-17:G>A	TGCAGGATGAATGTGTCGCTATTTCTTCAAGATGCTTCGAACCGAGATCGGAAGAGCGGTTCAGCAGGA	1B|039.196657100|3021598|3021598	0	39690133	5	17:G>A	GA	GG	GA	AA	GG	GG	GG	GA	GA	GG	GG	GG	AA	AA	GA	NN	GG	AA	GG	GG	GG	GG	NN	GG	GA	GG	AA	AA	GG	GG	GA	GG	GG	GA	GG	GG	GG	AA	GG	GG	GG	GG	NN
984407|F|0-16:T>C-16:T>C	TGCAGAGATGTGACCGTCAAGCAGGTATTTACAGAGGAATCTAGTAGAAGGAAACAACTTATGATTCCG	1B|039.196657100|984407|984407	chr1B	984407	4	16:T>C	TC	TC	TC	TC	TC	TC	TC	TC	TC	TC	TC	TC	TC	TC	TC	CC	TC	TC	TC	TC	TC	TC	TC	TC	TC	TC	TC	TC	TC	TC	TC	TC	TC	CC	TC	TT	TC	CC	TC	TC	TC	CC	CC
1343256|F|0-36:A>C-36:A>C	TGCAGCAAATCAACGGTTGGATCTTCCAAAGGACATACGAGCTAGATGCTGGATACCACGCCCTAAACT	1B|039.453178300|1343256|1343256	chr1B	1343256	30	36:A>C	AA	AA	AA	AA	AA	AA	AA	AA	NN	NN	AA	AA	AA	AA	AA	NN	AA	AA	AA	AA	AA	AA	AA	AA	AA	AA	AA	AA	AA	AA	AA	AA	AA	AA	AA	AA	AA	AA	AA	AA	AA	NN	NN
5324699|F|0-34:G>A-34:G>A	TGCAGCGGCTCGTACAACAGCTCGTACTGGAAACGGTCTCCGATCCGAGATCGGAAGAGCGGTTCAGCA	1B|040.630655570|5578089|5578089	0	5324699	4	34:G>A	GA	GA	GG	AA	GG	GA	GA	GA	AA	AA	AA	AA	GA	AA	GG	AA	GG	GG	GG	GG	GG	GA	GA	AA	GA	GG	GA	AA	GA	AA	GA	GA	GA	AA	GA	GA	GA	GA	AA	AA	GA	NN	AA
1110198|F|0-42:A>G-42:A>G	TGCAGGAGCCGAGGCCGTCGCCCCCTCTCAGTTCGTCGCGCCACCTCCAGTTCCGCCGAGATCGGAAGA	1B|040.699314740|1110198|1110198	chr1B	1110198	3	42:A>G	AG	GG	AG	AA	AA	AA	AG	GG	AA	AG	AG	AG	AA	AG	AA	GG	AG	NN	AG	GG	AA	GG	GG	AA	AG	GG	AA	AA	AG	AA	AG	AG	AG	AA	GG	AG	AG	AG	AG	AA	AA	GG	GG
3064502|F|0-28:T>A-28:T>A	TGCAGTCTCTCGGGAAAATGGAATTCGGTACTGGCCGAGATCGGAAGAGCGGTTCAGCAGGAATGCCGA	1B|040.755027640|3064502|3064502	0	3064502	3	28:T>A	TT	AA	TT	TT	TT	AA	TT	AA	TT	TT	TT	TT	TT	TT	TT	NN	TT	TT	TT	AA	TT	AA	AA	TT	TA	AA	TT	TT	TA	TT	TA	TT	TT	TT	AA	NN	TT	TT	TT	TT	TT	NN	NN
1107243|F|0-40:C>T-40:C>T	TGCAGCCCAAAGAGGTGAGAATTCAGTTAACCCGCAGTTCCTTGCCTTTATTTTTGTTCCGCCTTCGTC	1B|041.030493900|1107243|1107243	chr1B	1107243	2	40:C>T	CC	TT	CT	CC	CC	TT	CC	CT	CC	CC	CT	CC	CC	CC	CC	NN	CC	CC	CC	TT	CC	TT	TT	CC	CT	TT	NN	CC	CT	CC	NN	CC	CC	CC	TT	CC	CC	CC	CC	CC	CC	NN	NN
100025838|F|0-5:G>A-5:G>A	TGCAGGTTCGACCTCGACGGCGACGGCAAACTCTCGTTCGAAGAGTTCCGAGATCGGAAGAGCGGTTCA	1B|041.271166450|3939603|3939603	0	100025838	12	5:G>A	AA	AA	AA	GA	AA	AA	AA	AA	GG	GG	GA	AA	AA	AA	AA	AA	AA	AA	AA	AA	GG	AA	AA	AA	AA	AA	AA	AA	AA	AA	AA	AA	AA	AA	AA	GG	AA	AA	AA	AA	GA	AA	AA
4990907|F|0-12:G>T-12:G>T	TGCAGTGTCTCGGACCTTCCCGAGATCGGAAGAGCGGTTCAGCAGGAATGCCGAGACCGATCTCGTATG	1B|042.241967430|7349981|7349981	0	4990907	2	12:G>T	GT	GT	GT	GG	GT	NN	TT	GT	GT	GT	GG	GG	GT	GT	GT	GT	GT	GT	GT	GT	TT	TT	TT	GT	GT	GT	GT	TT	GT	GT	GG	GT	GT	GT	TT	GT	GT	TT	GG	GT	GG	GT	GT
1081768|F|0-14:C>G-14:C>G	TGCAGCTGGCCCCACTGTGTGCTGCTGGTCGGCCATTGCTTGGAAGAACGGGAAGCCTTGCATCTGCTG	1B|042.855961560|1081768|1081768	chr1B	1081768	3	14:C>G	CG	NN	CC	NN	CC	CC	NN	GG	GG	NN	NN	CC	CG	CC	GG	GG	GG	CG	GG	CC	CC	NN	CC	CC	CG	CC	GG	CC	CG	GG	NN	CC	GG	GG	CC	GG	NN	CC	CC	NN	CG	GG	GG
3064899|F|0-31:A>G-31:A>G	TGCAGGCCCTGCTCGCGCACCTCTGGCGGGCAGTGTGCCGAGATCGGAAGAGCGGTTCAGCAGGAATGC	1B|043.685719050|3064899|3064899	0	3064899	7	31:A>G	AG	GG	AA	AA	AA	AG	GG	AG	AA	GG	AA	AA	AA	AA	AG	NN	GG	AA	GG	AA	AA	AA	AA	AA	AG	AA	NN	AA	AG	GG	GG	GG	GG	GG	NN	GG	AA	AA	AA	AA	AG	NN	NN
1164559|F|0-30:G>A-30:G>A	TGCAGCTCGAAGAAGCCATGCTGGATGCCAGCGATCTTGAACGCCTCGGCTGCGTTAACCTTGCTGCCG	1B|043.738859240|1164559|1164559	chr1B	1164559	16	30:G>A	GG	GG	GG	GG	GG	NN	NN	GA	NN	GG	GG	GG	GG	GG	GG	NN	GG	GG	GG	AA	GG	AA	AA	GG	GA	AA	GG	GG	AA	NN	AA	NN	GG	NN	AA	GG	GG	GG	GG	GG	GG	NN	NN
1164559|F|0-29:A>G-29:A>G	TGCAGCTCGAAGAAGCCATGCTGGATGCCAGCGATCTTGAACGCCTCGGCTGCGTTAACCTTGCTGCCG	1B|043.738859240|1164559|1164559	chr1B	1164559	16	29:A>G	AA	AA	AA	AA	AA	NN	NN	AA	NN	AA	AA	AA	AG	AA	AA	GG	AA	AA	AA	NN	AA	NN	NN	AA	AA	NN	AA	AA	NN	NN	NN	NN	AA	NN	NN	AA	AA	AA	AA	AA	AA	GG	GG
1164559|F|0-8:G>A-8:G>A	TGCAGCTCGAAGAAGCCATGCTGGATGCCAGCGATCTTGAACGCCTCGGCTGCGTTAACCTTGCTGCCG	1B|043.738859240|1164559|1164559	chr1B	1164559	16	8:G>A	GG	GG	GG	GG	GG	NN	NN	GG	NN	GG	GG	GG	GA	GG	GG	AA	GG	GA	GG	NN	GG	NN	NN	GG	GG	NN	GG	GG	NN	NN	NN	NN	GG	NN	NN	GG	GG	GG	GG	GG	GG	AA	AA
100025609|F|0-13:G>A-13:G>A	TGCAGGAGGCTTCGCGCGAGCACCCAATCTCCCGTGTGTCCACCCCTGGGTTCTCGTCATCGCGCCGAG	1B|043.923531090|1021726|1021726	chr4B	100025609	10	13:G>A	GG	GG	GA	GG	GG	GG	GG	GG	GA	GG	GG	GG	GG	GA	GG	GG	GA	GA	GG	GG	GG	GG	GG	GG	GG	GG	GG	GG	GG	GG	GG	GG	GG	GG	GG	GG	GG	AA	GG	GG	GG	GG	GG
100025610|F|0-15:G>A-15:G>A	TGCAGGAGGCTTCGCGCGAGCACCCGATCTCCTGTGTGTCCACCCCTGGGTTCTCGTCATCGCGCCGAG	1B|043.923531090|1021726|1021726	chr6B	100025610	10	15:G>A	AA	AA	GA	AA	AA	GA	AA	AA	AA	AA	AA	AA	GG	AA	AA	AA	GA	GA	AA	AA	AA	AA	AA	AA	AA	AA	AA	AA	AA	AA	AA	NN	NN	NN	AA	AA	AA	GG	AA	NN	AA	AA	GG
100025609|F|0-25:A>G-25:A>G	TGCAGGAGGCTTCGCGCGAGCACCCAATCTCCCGTGTGTCCACCCCTGGGTTCTCGTCATCGCGCCGAG	1B|043.923531090|1021726|1021726	chr4B	100025609	10	25:A>G	AA	AA	AG	AA	AA	AG	AA	AA	AA	AA	AA	AA	AG	AA	AA	AA	AG	AG	AA	AA	AA	AA	AA	AA	AA	AA	AA	AA	AA	AA	AA	AA	AA	AA	AA	AA	AA	GG	AA	AA	AA	AA	AG
39673530|F|0-9:C>T-9:C>T	TGCAGCTAACTTTGCCTCTGATCCGAGATCGGAAGAGCGGTTCAGCAGGAATGCCGAGACCGATCTCGT	1B|043.951825870|4394680|4394680	0	39673530	2	9:C>T	CT	CT	CT	NN	CT	CT	CT	CT	CT	CT	CT	TT	CT	CT	CC	TT	CT	CT	NN	CC	CC	CC	CC	TT	CC	NN	CC	CC	CT	CT	CC	CT	CT	CT	CC	CT	CT	CT	NN	CC	CT	TT	CC
3064704|F|0-37:A>G-37:A>G	TGCAGATTACCGTGTTTCGGGTGCGGTTATTGCTGATAATTGCCGAGATCGGAAGAGCGGTTCAGCAGG	1B|045.076968220|3064704|3064704	0	3064704	3	37:A>G	AG	GG	AA	AA	GG	AG	GG	GG	GG	GG	AG	AA	AA	AA	AG	NN	GG	NN	GG	GG	AA	GG	GG	AA	GG	GG	AA	AA	GG	GG	AG	AA	NN	GG	GG	GG	GG	AA	AA	NN	GG	NN	NN
3022879|F|0-6:C>A-6:C>A	TGCAGGCAAACTTTCACAGTACAATGGAATTTACCCCAACCGAGATCGGAAGAGCGGTTCAGCAGGAAT	1B|045.177576690|3022879|3022879	0	3022879	2	6:C>A	CA	CC	AA	AA	CC	CC	CC	CC	CC	CC	AA	AA	AA	AA	CA	NN	CC	AA	CC	CC	AA	CC	CC	AA	CC	CC	AA	AA	CC	CC	NN	AA	CC	CC	CC	CC	CC	AA	AA	AA	CC	NN	NN
1098891|F|0-9:G>A-9:G>A	TGCAGCCGTGGAGTTGCCAAATGGAGGAGCGGCTGCTACCGCGACGGTTGCAGCCCCGAGATCGGAAGA	1B|045.390774230|1098891|1098891	0	1098891	2	9:G>A	GA	AA	GG	NN	AA	AA	AA	AA	AA	AA	GG	GG	GG	GG	GA	NN	AA	NN	AA	AA	GG	AA	AA	GG	AA	AA	GG	GG	AA	AA	GA	NN	AA	AA	AA	AA	AA	GG	GG	GG	AA	NN	NN
5970897|F|0-16:T>C-16:T>C	TGCAGGTGCTGGCGACTGAGTCCGAGATCGGAAGAGCGGTTCAGCAGGAATGCCGAGACCGATCTCGTA	1B|046.314872890|5333006|5333006	0	5970897	3	16:T>C	CC	CC	TT	CC	CC	CC	CC	TC	CC	CC	CC	CC	CC	CC	NN	TT	CC	CC	CC	CC	CC	CC	CC	CC	CC	CC	CC	TC	CC	CC	CC	CC	NN	CC	CC	CC	CC	TC	CC	TT	CC	CC	CC
4008343|F|0-20:C>G-20:C>G	TGCAGCTTGTATCGCAGAGCCATGGATGGCGCGCCGAGCTCGAAAAGTGCAAGGGGGACCGACGACAGC	1B|046.474431340|4008343|4008343	chrUn	4008343	2	20:C>G	CG	CG	CC	GG	CG	CG	CG	CG	CG	CG	NN	NN	CG	GG	NN	GG	CG	GG	CC	CG	GG	CC	CG	CC	CG	GG	GG	NN	CG	CG	CC	CG	CG	CG	CG	CC	CG	GG	GG	CG	CG	GG	GG
1265694|F|0-63:G>A-63:G>A	TGCAGGAGGTCGTCCATGGCGGCGGAGAAGGGGCTGTTGGGGAGCAGCAGCAGCAGCAAGGAGGCGAAG	1B|047.456481000|1048511|1048511	chr1B	1265694	9	63:G>A	AA	AA	AA	NN	AA	AA	AA	AA	NN	AA	AA	AA	AA	GA	GG	AA	AA	AA	AA	AA	AA	AA	AA	AA	AA	AA	GG	AA	AA	AA	AA	AA	AA	AA	AA	AA	AA	AA	AA	AA	AA	AA	GG
1048511|F|0-5:G>C-5:G>C	TGCAGGAGGTCGTCCATGGCGGCGGAGAAGGGGCTGTTGGGGAGGAGCAGCAGGAGCAAGGAGACGAAG	1B|047.456481000|1048511|1048511	chr1B	1048511	9	5:G>C	GC	CC	GG	GG	GG	GG	CC	GC	NN	CC	GG	GG	GG	GG	GC	NN	CC	GG	CC	GG	GG	GG	GG	GG	GC	GG	GG	GG	GC	NN	GC	NN	CC	CC	GG	CC	GG	GG	GG	GG	GC	NN	NN
1016512|F|0-28:G>A-28:G>A	TGCAGCTTGTGCCAGCGAATCAATTAGCGGGAGTCCATGATTAGATTTACTTTGTCCGAGATCGGAAGA	1B|048.618528840|1016512|1016512	0	1016512	6	28:G>A	GA	AA	GG	GG	GG	GG	AA	GG	GG	AA	GG	GG	GG	GG	GA	NN	AA	NN	AA	GG	GG	GG	GG	GG	GA	GG	GG	GG	GA	AA	GA	NN	AA	GA	GG	AA	GG	GG	GG	GG	GA	NN	NN
100025330|F|0-5:T>C-5:T>C	TGCAGTTTGGTCATCTTGTCCAGTAAAGAGCTTCCTTTGACCCAATTTTCAACACCGAGATCGGAAGAG	1B|048.618528840|1067390|1067390	0	100025330	8	5:T>C	CC	CC	CC	CC	CC	CC	CC	CC	CC	CC	CC	CC	TC	CC	CC	TT	CC	TC	CC	CC	CC	CC	CC	CC	CC	CC	CC	CC	CC	TC	CC	CC	CC	CC	NN	CC	CC	CC	CC	CC	CC	TT	TT
1067390|F|0-9:C>G-9:C>G	TGCAGTTTGCTCATCTTGTCCAGTAAAGAGCTTCCTTTGACCCAATTTTCAACACCGAGATCGGAAGAG	1B|048.618528840|1067390|1067390	0	1067390	8	9:C>G	CG	CG	CG	GG	CG	CG	CG	CG	CG	CG	CG	CG	CG	CG	CG	CC	CG	CG	GG	CG	GG	CG	CG	CG	CG	CG	GG	GG	CG	CG	CG	CG	CG	CG	CC	CG	CG	CG	GG	GG	CG	CC	CC
1091447|F|0-18:A>G-18:A>G	TGCAGCAAAACACACATAATCCTCACACGCTCCTCGGCGCCTCACAGAAGCACGCCACCGAGATCGGAA	1B|048.618528840|1091447|1091447	0	1091447	4	18:A>G	AA	NN	AA	AA	AA	AG	NN	AA	AA	NN	AA	AA	AG	AA	AG	GG	NN	AG	NN	AA	AA	AG	AA	AA	AG	AA	AA	AA	AA	GG	AA	AA	NN	NN	AA	NN	AA	AA	AA	AA	AA	GG	GG
1115814|F|0-25:G>C-25:G>C	TGCAGACGCTGCTCATCCTGCTCCTGAGCCGCGTGCTCGCCCTGCTCCTCCGCCCGCTCCGCCAGCCCA	1B|048.618528840|1115814|1115814	chr1B	1115814	5	25:G>C	GG	GG	GG	GG	GG	GG	GG	GC	GG	GG	NN	GG	GC	GG	GG	CC	GG	NN	GG	CC	GG	CC	CC	GG	GC	CC	GG	GG	GC	GC	GG	GG	GG	NN	CC	GG	GG	GG	GG	GG	GG	CC	CC
1126836|F|0-17:C>T-17:C>T	TGCAGCTGACAGCCGTTCCGCCCTGTTCACGTACGTGCTGCGTACGAATGCCGAGATCGGAAGAGCGGT	1B|048.618528840|1126836|1126836	0	1126836	3	17:C>T	CC	CC	CC	CC	CC	CC	CC	CC	CC	CC	CC	CC	CT	CC	CC	TT	CC	CT	CC	CC	CC	CC	CC	CC	CC	CC	CC	CC	CC	TT	CC	CC	CC	CC	CC	CC	CC	CC	CC	CC	CC	TT	TT
1166594|F|0-12:C>T-12:C>T	TGCAGCTTTCATCTGGTAAATCGACCAACCAACATACCAAGAAACGCTCCTTTCAGGCATGCTCCATAA	1B|048.618528840|1166594|1166594	chr1B	1166594	5	12:C>T	CC	CC	CC	CC	CC	CC	CC	CC	CC	CC	CC	CC	CT	CC	CC	NN	CC	NN	CC	CC	NN	CC	CC	CC	CC	NN	CC	CC	CC	CT	CC	CC	CC	CC	CC	CC	CC	CC	CC	CC	CC	TT	TT
1137936|F|0-47:T>C-47:T>C	TGCAGTTACCGCCGCTCGCCGAAGACTCTCCACTCCATAGCCAGGACTGACAAATTTTTATCATGCGCT	1B|048.801045700|1137936|1137936	chr6B	1137936	3	47:T>C	TC	TT	NN	NN	TC	TT	TC	TC	NN	CC	TC	TC	TC	TT	TT	TT	TC	TC	TC	TT	TT	TT	TT	TC	TC	NN	TC	TC	TC	TC	CC	CC	TC	TC	TT	NN	TC	NN	NN	TT	TC	TT	TT
100020789|F|0-12:C>T-12:C>T	TGCAGTCGAAGACGATGTGGTCCGAGGCGAGGCACCGAGATCGGAAGAGCGGTTCAGCAGGAATGCCGA	1B|048.801045700|3952117|3952117	0	100020789	3	12:C>T	CT	CC	CC	CC	CT	CC	CT	CC	CC	CC	CT	CT	CT	CC	CC	TT	CT	CT	CT	CC	CT	CC	CT	CT	CT	CC	CT	CC	CT	CT	CC	CT	CT	CC	CT	CT	CT	CC	CC	CC	CT	TT	TT
100015356|F|0-16:C>T-16:C>T	TGCAGATCTCTTGTTTCGCTCACGTTTGCGCCGAGATCGGAAGAGCGGTTCAGCAGGAATGCCGAGACC	1B|048.801045700|3952804|3952804	0	100015356	2	16:C>T	CT	CC	CT	TT	TT	CC	CC	CC	TT	CC	TT	TT	CC	CT	CT	NN	CC	TT	CC	CC	CC	CC	CC	TT	CC	CC	CC	CC	CC	CC	CC	CC	CC	CC	CC	CC	TT	TT	CC	TT	CT	NN	NN
7339581|F|0-26:G>T-26:G>T	TGCAGCCGCAGACGCCCCCGCCCAGCGCCGAGATCGGAAGAGCGGTTCAGCAGGAATGCCGAGACCGAT	1B|048.801045700|4407479|4407479	0	7339581	3	26:G>T	TT	NN	TT	GG	TT	NN	TT	TT	NN	NN	TT	TT	TT	GT	GG	GG	TT	TT	TT	TT	GG	TT	TT	TT	TT	TT	TT	GG	TT	TT	TT	TT	TT	TT	TT	GT	TT	TT	GG	GG	TT	TT	NN
100020228|F|0-22:A>C-22:A>C	TGCAGCCGCAGACGCCCCCGCCAACCGCCGAGATCGGAAGAGCGGTTCAGCAGGAATGCCGAGACCGAT	1B|048.801045700|4407479|4407479	0	100020228	3	22:A>C	CC	NN	AC	AA	CC	NN	CC	CC	NN	NN	AC	AC	AC	AC	AA	NN	CC	AC	CC	CC	AA	CC	CC	AC	CC	CC	AC	AA	CC	CC	CC	AC	CC	CC	CC	CC	CC	AC	AA	AA	CC	CC	NN
1163852|F|0-15:G>C-15:G>C	TGCAGCGCAGCGAGCGAGGTTCTTGCTCAATCCCCGTGATGAGATGCTTTCCAGGGAGTTCCTTCTTGT	1B|049.199706570|1163852|1163852	chr1B	1163852	2	15:G>C	GC	GG	NN	CC	GC	NN	GG	GG	CC	GG	GG	CC	GG	CC	CC	NN	GG	GG	GG	GG	CC	GG	GG	CC	GG	GG	GG	CC	GG	GG	GG	GG	GG	GG	GG	GG	GG	CC	CC	CC	GC	NN	NN
100025769|F|0-13:C>G-13:C>G	TGCAGGAGATGGACACCCTCCACCGCTGCGTCAAGGAGGTTCTACGGCTCCACCCGCCGAGATCGGAAG	1B|049.199706570|1389938|1389938	0	100025769	11	13:C>G	GG	GG	GG	GG	GG	CG	GG	GG	GG	NN	GG	GG	GG	GG	GG	GG	GG	CG	GG	GG	GG	GG	GG	GG	GG	NN	GG	GG	GG	GG	NN	GG	GG	GG	GG	NN	GG	GG	GG	GG	GG	GG	CC
100025359|F|0-25:G>C-25:G>C	TGCAGTGCAAGGGCGGCCACCTGGCGTGCGGCGGGTGCGTGGCCCAGCAGCCCTCCGAGATCGGAAGAG	1B|049.355019770|5369686|5369686	0	100025359	8	25:G>C	GC	GC	GG	GG	GC	GC	GC	GC	GC	GC	GG	NN	GG	GG	GC	NN	CC	GG	CC	CC	GG	NN	CC	NN	GC	GC	NN	NN	GC	CC	CC	NN	CC	GC	CC	GC	CC	GG	GG	NN	GC	NN	GG
39691387|F|0-25:C>T-25:C>T	TGCAGTTATAAAAAGAATACACCAGCGTGCACGTACGTGTACGTCAGACAGGCAGCTCGGCCGAGATCG	1B|050.087966200|1017784|1017784	chrUn	39691387	5	25:C>T	CC	CC	CC	CC	CC	CC	CC	CC	CC	CC	CC	CC	TT	CC	CC	NN	CC	CC	CC	CC	CC	CC	CC	CC	CC	NN	TT	CC	CC	CC	CC	NN	CC	CC	CC	CC	CC	CC	CC	CC	CC	CC	NN
2259170|F|0-45:T>C-45:T>C	TGCAGCACCGCTTTTCCCCATCCCATTCGCATCGATCTAGTCGTGTTGCGCCACGGCCGAGATCGGAAG	1B|050.125015850|2259170|2259170	0	2259170	2	45:T>C	TC	CC	TT	TT	CC	CC	TT	TC	TT	TT	TC	NN	TT	CC	CC	CC	TT	TC	TT	TC	TT	TC	TC	TT	TC	TT	CC	TC	TT	CC	NN	TT	TT	TT	TC	TT	TT	TT	CC	TT	TT	CC	TT
100025960|F|0-8:T>C-8:T>C	TGCAGCAGTTGGTCCAGCCTGGCACGGTGGCCGAGATCGGAAGAGCGGTTCAGCAGGAATGCCGAGACC	1B|050.148402120|3959793|3959793	0	100025960	14	8:T>C	TT	TT	TT	TT	TT	TT	TT	TT	TT	TT	TT	TT	TT	TT	TT	NN	TT	TT	NN	TT	TT	TT	TT	TT	TT	TT	TT	TT	TT	TT	TT	TT	TT	TT	TT	TT	TT	TT	TT	TT	TT	NN	NN
4993469|F|0-11:A>G-11:A>G	TGCAGAGACACAAACCTGGCCGAGATCGGAAGAGCGGTTCAGCAGGAATGCCGAGACCGATCTCGTATG	1B|050.442869860|7338293|7338293	0	4993469	3	11:A>G	AA	NN	AG	AA	AA	AG	AA	AA	AA	AA	AA	AA	AA	NN	AA	AA	AA	AA	AA	AA	AA	NN	NN	AA	AA	NN	AA	AA	AA	AA	AA	AG	AA	AG	NN	AA	AA	AA	AA	AA	AA	AA	AA
7487680|F|0-10:G>A-10:G>A	TGCAGTAGATGATGTAGCCTGCGGAGGAGCCGAGATCGGAAGAGCGGTTCAGCAGGAATGCCGAGACCG	1B|050.622739930|4540422|4540422	0	7487680	4	10:G>A	AA	AA	AA	GG	AA	AA	AA	AA	AA	AA	AA	AA	AA	GA	GG	NN	AA	AA	AA	AA	AA	AA	AA	AA	AA	GG	AA	AA	GA	AA	AA	AA	AA	AA	AA	AA	AA	AA	GG	GG	AA	AA	NN
1053014|F|0-33:G>C-33:G>C	TGCAGTTGGTGAGCTCCAGGACGCGGAGGGTCTGTGAGGGCAGGGAGCCGAGGCCGAGCGGGTAGATCC	1B|051.289701790|1053014|1053014	chr1B	1053014	4	33:G>C	GG	GG	GG	GG	GG	GG	GG	GG	GG	GC	GC	GG	GG	GG	GC	NN	GG	GC	NN	GG	GG	GG	GG	GG	GG	GG	NN	GG	GG	GG	GG	GG	GG	GG	GG	GG	GG	GG	GG	GG	GG	NN	NN
12774905|F|0-19:C>G-19:C>G	TGCAGTTGGTGAGCTCCAGCACGCGGAGGGTCTCCGAGGGCAGGGAGCCGAGGCCGAGCGGGTAGATCC	1B|051.289701790|1053014|1053014	chr1D	12774905	4	19:C>G	CG	GG	CG	CG	CG	GG	CG	CG	CG	CC	CG	GG	CG	CG	CG	CG	CG	CG	CG	GG	CG	CG	CG	CG	CG	CG	CG	CG	CG	CG	CG	CG	CG	GG	CG	CG	CG	CG	CG	CG	CG	CC	CG
1066331|F|0-47:C>T-47:C>T	TGCAGATGACATGGTCACGCTCTCAGGTGCACACACCATCGGTCGCTCTCACTGCTCCTCTTTCACGCA	1B|051.289701790|1066331|1066331	chr1B	1066331	2	47:C>T	CT	CC	CC	CC	CC	CT	CC	CT	CC	CC	CC	CC	CC	CT	CC	NN	CC	CC	CC	TT	CC	TT	CC	CC	CT	CC	CC	CC	CC	CC	TT	CC	CC	CC	CC	CC	CC	CC	CC	CC	CC	NN	NN
1106229|F|0-34:C>G-34:C>G	TGCAGCCGTTCTCGCCATCGGCACGGCGAACCCGCCCAACTGCGTGTCCCAGGAGGAGTACCCGAGATC	1B|051.289701790|1078006|1078006	chr2D	1106229	2	34:C>G	CC	CC	NN	NN	CC	CC	CC	CC	NN	CC	CC	CC	CC	CC	CC	NN	CC	CC	NN	GG	CC	CC	CC	CC	CC	GG	NN	CC	CC	CC	NN	NN	CC	CC	CC	CC	CC	CC	NN	NN	CC	CC	CC
1090798|F|0-22:C>T-22:C>T	TGCAGGTGACGCGGCTCAAGTGCGGAGGCTTCATATTTGGGCACCGTGTGTGCCACTGCATGGTGGACG	1B|051.289701790|1090798|1090798	chr1B	1090798	5	22:C>T	CT	CT	CC	CC	CT	CT	CC	CT	CC	CC	CT	CC	CT	CT	CC	NN	CC	CT	CC	CT	CC	CC	CC	CC	CT	CC	CC	CC	CC	CT	CT	NN	CC	CC	CC	CT	CC	CC	CC	CC	CT	TT	NN
1091512|F|0-49:G>C-49:G>C	TGCAGGCTGCGGACGCAGGCGCGCGAGCCAGGGCGGTGAGAAGGTCGTTGGGAAGGCGCATGTTGACCG	1B|051.289701790|1091512|1091512	chr1B	1091512	4	49:G>C	GG	GG	GG	GG	GG	GG	GG	GC	GG	GG	GG	GG	GG	GG	GG	NN	GG	GG	GG	CC	GG	CC	CC	GG	GC	GG	CC	GG	GG	GG	GC	GG	GG	GG	CC	GG	GG	GG	GG	GG	GG	NN	NN
1119439|F|0-11:A>G-11:A>G	TGCAGCGAGTTACGTCCACCAATCACCTGCACCTGCGGTCCGAGCGCCTAGGCTCCGAGATCGGAAGAG	1B|051.289701790|1119439|1119439	0	1119439	6	11:A>G	AG	AA	AG	AG	AG	AA	GG	GG	AG	GG	GG	GG	GG	NN	GG	AA	GG	NN	GG	NN	AG	NN	NN	GG	GG	AA	GG	AA	AG	GG	AA	GG	GG	GG	NN	GG	GG	GG	AG	AG	AG	NN	NN
1130474|F|0-57:C>G-57:C>G	TGCAGCAAAAGAACCTCGCCCAGCACGCCCTTGCTCCCTGGTGGTAGTTGCAGCATACCCAACTCCGAG	1B|051.289701790|1130474|1130474	chrUn	1130474	2	57:C>G	CC	CC	CC	CC	CC	CG	CC	CG	CC	CC	GG	CC	CC	CC	CC	NN	CC	CC	CC	GG	CC	GG	GG	CC	CG	CC	CC	CC	CC	CC	CG	CC	CC	CC	GG	CC	CC	CC	CC	CC	CC	NN	NN
1673505|F|0-5:C>G-5:C>G	TGCAGCCCCTCGTAGTGCACCAGCGACCCGCCGTCGTCGGAGAAGTAGGTGGCGTACTTGTCGACCGAG	1B|051.289701790|1673505|1673505	chrUn	1673505	4	5:C>G	CC	CC	CC	CC	CC	CC	CC	CC	CC	CC	CC	CC	CG	CC	CC	GG	CC	CG	CC	CC	CC	CC	CC	CC	CC	CC	CC	CC	CC	CC	CC	CC	CC	CC	CC	CC	CC	CC	CC	CC	CC	GG	GG
2279012|F|0-58:A>C-58:A>C	TGCAGCTGAGATACTCGATCTGGTTGCCTCCGTTATAACTGGGGCGATAAGGACGCGGACCCGAGATCG	1B|051.289701790|2279012|2279012	chr7A	2279012	3	58:A>C	AA	AA	AA	AA	AA	CC	AA	AC	AA	AA	AA	AA	AA	AA	AA	AA	AA	AA	AA	NN	AA	AA	AA	AA	AA	NN	AA	AA	AA	AA	AA	AA	AA	AA	AA	AA	AA	AA	AA	AA	NN	AA	AA
2242488|F|0-15:G>C-15:G>C	TGCAGTAGTCCATAAGTAGCTCGAGCTAGCTAGTTCACTCACTCATCATCCAAGAATTAATTGCCACGT	1B|051.289701790|3021126|3021126	chr1D	2242488	2	15:G>C	GC	NN	CC	CC	GG	GC	GG	GC	GG	CC	GG	NN	GC	CC	GG	GG	CC	GC	CC	CC	GC	CC	CC	CC	CC	CC	CC	CC	CC	CC	GC	CC	CC	CC	CC	CC	CC	CC	CC	CC	GG	CC	CC
3024477|F|0-14:G>A-14:G>A	TGCAGAATTATCTGGACGACAAGGTTTATCTGGAGGAGCCGAGATCGGAAGAGCGGTTCAGCAGGAATG	1B|051.289701790|3024477|3024477	0	3024477	3	14:G>A	AA	AA	AA	AA	AA	GA	AA	AA	GG	AA	GG	AA	AA	GA	GA	NN	AA	GG	AA	AA	AA	AA	AA	AA	AA	NN	AA	AA	AA	GA	AA	AA	AA	AA	NN	AA	AA	NN	GG	AA	AA	NN	NN
100020435|F|0-36:T>C-36:T>C	TGCAGCTTCTATGCAACTCTACGACGCCCGAGCAAGTTTCCGAGATCGGAAGAGCGGTTCAGCAGGAAT	1B|051.289701790|3934232|3934232	0	100020435	3	36:T>C	TC	TC	TT	TT	TC	TC	TC	TC	TC	TC	TT	TC	TC	TT	TC	NN	TC	TC	TC	TC	TT	TC	TC	TC	TC	TC	TT	TT	TC	TC	TC	TC	TC	TC	TC	TC	TC	TT	TT	TT	TC	CC	CC
3936813|F|0-10:T>C-10:T>C	TGCAGTCCACTGCTAGTTCTTGCGGGGGAGGCAGTGCTGCTCCGAGATCGGAAGAGCGGTTCAGCAGGA	1B|051.289701790|3936813|3936813	0	3936813	4	10:T>C	TT	TT	TT	TT	TT	TT	TT	TT	TT	TT	TC	TT	TT	TT	TT	TT	TT	TC	TT	TT	TT	TT	TT	TT	TT	TT	TT	TT	TT	TT	TT	TT	TT	TT	TT	TT	TT	TT	TT	TT	TT	TT	TT
100015399|F|0-5:T>C-5:T>C	TGCAGTAAGGTATGGCGATGGGGAGCAGCTCCGAGATCGGAAGAGCGGTTCAGCAGGAATGCCGAGACC	1B|051.289701790|3942930|3942930	0	100015399	2	5:T>C	TC	TC	TC	TT	TC	TC	TC	TC	TC	TT	TT	TC	TC	TT	TT	NN	TC	TC	TC	TC	TC	TC	TC	TC	TC	TC	TT	TT	TC	TC	TC	TC	TC	TT	TC	TC	TC	TC	TT	TT	TC	TC	NN
100024965|F|0-17:A>G-17:A>G	TGCAGCCTGAGCAGCACATCGAGCAGATCCTCGTCGTCAGTGCCGAGATCGGAAGAGCGGTTCAGCAGG	1B|051.289701790|3949350|3949350	0	100024965	7	17:A>G	AG	AA	NN	AA	GG	AA	AA	AA	GG	AA	GG	AA	GG	AA	AA	NN	GG	GG	AA	AA	AA	AA	AA	AA	AA	AA	NN	AA	AA	AA	AA	NN	AA	AA	AA	AA	AA	AA	AA	AA	AG	NN	NN
100025765|F|0-27:A>T-27:A>T	TGCAGGGGCGGACCCAGGACAAAAATGACCCGAGATCGGAAGAGCGGTTCAGCAGGAATGCCGAGACCG	1B|051.289701790|3952914|3952914	0	100025765	11	27:A>T	AT	TT	AT	AT	AT	AT	TT	AT	AA	TT	AT	AT	AT	AT	AT	TT	TT	AT	TT	AT	AT	AT	TT	AT	AT	AA	AT	AT	AT	TT	TT	AT	TT	TT	AT	NN	AT	AT	AT	AT	AT	TT	TT
100022905|F|0-5:T>C-5:T>C	TGCAGTAGCCCAGCGGATTTTGTCCGAGATCGGAAGAGCGGTTCAGCAGGAATGCCGAGACCGATCTCG	1B|051.289701790|3953498|3953498	0	100022905	4	5:T>C	TC	TT	TC	TT	TT	TT	NN	TT	TT	TC	TC	TT	TT	TT	TT	CC	TT	TC	TT	TC	TT	TT	TT	TT	TC	TT	TT	TT	TT	TC	TT	TC	TT	TT	TT	TT	TT	TT	TT	TT	TC	TC	CC
100025961|F|0-11:T>G-11:T>G	TGCAGCAGCTATTCCAGCCTGGCACGGTGGCCGAGATCGGAAGAGCGGTTCAGCAGGAATGCCGAGACC	1B|051.289701790|3953607|3953607	0	100025961	14	11:T>G	TT	TT	TT	TT	TT	TT	TT	TT	TT	TT	TT	TT	TT	TT	TT	NN	TT	TT	TT	TT	TT	TT	TT	TT	TT	TT	TT	NN	TT	NN	TT	TT	TT	TT	TT	TT	TT	TT	TT	TT	TT	NN	NN
100023735|F|0-18:T>A-18:T>A	TGCAGAAGCAATCACAGGTCATTCCCCGAGATCGGAAGAGCGGTTCAGCAGGAATGCCGAGACCGATCT	1B|051.289701790|3955648|3955648	0	100023735	5	18:T>A	TA	TA	TT	TA	TA	TA	TA	TA	TA	TA	TA	TA	TA	TA	TA	AA	TA	TT	TT	TA	TA	TA	TT	TA	TA	TA	TA	TA	TT	TA	TA	TT	TT	TA	TT	TA	TT	TA	TA	TA	TA	AA	NN
5411685|F|0-5:C>T-5:C>T	TGCAGCGACAACCATCCACATAAAACCCGAGATCGGAAGAGCGGTTCAGCAGGAATGCCGAGACCGATC	1B|051.289701790|4398403|4398403	0	5411685	4	5:C>T	CT	CT	TT	TT	TT	CT	CC	CT	TT	CC	TT	TT	TT	TT	CT	NN	CC	TT	CC	TT	TT	TT	TT	TT	CT	TT	TT	TT	CT	CC	CT	CC	CC	CC	TT	CC	TT	TT	TT	TT	CT	NN	NN
3958946|F|0-17:A>G-17:A>G	TGCAGATGAGCTCGGACAAGGCGCGGACGGGCTATATATAGCCGAGATCGGAAGAGCGGTTCAGCAGGA	1B|051.289701790|4440100|4440100	0	3958946	3	17:A>G	GG	GG	GG	AA	GG	GG	GG	GG	AG	GG	GG	AG	AG	AG	AG	AG	GG	GG	GG	GG	AG	GG	GG	GG	GG	GG	AG	AG	GG	GG	GG	AG	GG	AG	GG	GG	GG	GG	AG	AG	AG	GG	GG
100020027|F|0-36:T>A-36:T>A	TGCAGATGAGCTCGGACGAGGCGCGGACGGGCTATATATAGCCGAGATCGGAAGAGCGGTTCAGCAGGA	1B|051.289701790|4440100|4440100	0	100020027	3	36:T>A	TA	TA	TA	AA	TA	TT	TA	TA	TA	TA	TA	TA	TA	TA	TA	TT	TA	TA	TA	TT	TA	TT	TA	TA	TA	TT	TA	TA	TA	TA	TT	TA	TA	TT	TA	TA	TA	TA	TA	TA	TA	TT	TT
2243412|F|0-21:G>A-21:G>A	TGCAGCCTTCAGCCTCCCGCAGGAAGATCGAGGTAACTGCATGGTCTTTTTTGTGAGAGATGTTTGTGA	1B|051.289701790|4540714|4540714	chr1D	2243412	2	21:G>A	GA	GA	GA	GA	GA	AA	GA	AA	GA	GA	GA	AA	GA	AA	GA	GG	AA	GA	GA	AA	GA	GA	AA	AA	AA	GA	GA	GA	GA	AA	GA	AA	GA	AA	AA	AA	GA	GA	GA	GA	GA	NN	GG
10592835|F|0-20:G>A-20:G>A	TGCAGGCAGCAGGTTTGTGGGCCGAGATCGGAAGAGCGGTTCAGCAGGAATGCCGAGACCGATCTCGTA	1B|051.289701790|4540984|4540984	0	10592835	8	20:G>A	GA	AA	NN	GG	AA	GG	GG	NN	GG	AA	NN	GG	GG	GG	GG	GG	AA	NN	AA	GG	GG	AA	AA	GG	GA	GG	GA	GG	GA	GA	GG	NN	AA	AA	AA	AA	AA	NN	GG	GG	GA	AA	GG
100022558|F|0-32:G>A-32:G>A	TGCAGCCGCCTGCATTCCCCGAGGCTCGCTGGGATTGAGCCGAGATCGGAAGAGCGGTTCAGCAGGAAT	1B|051.289701790|4541101|4541101	0	100022558	4	32:G>A	GG	GG	NN	GG	GG	GG	GG	GG	GG	GG	GG	GG	GA	GG	GG	AA	GG	GA	GG	GG	GG	GG	GG	GG	GG	GG	GG	GG	GG	GA	GG	GG	GG	GG	GG	GG	GG	GG	GG	GG	GG	AA	AA
4989627|F|0-13:C>T-13:C>T	TGCAGGGCCGAGGCCGTCGGCGGGAGGTTGTTCCCCACCCGAGATCGGAAGAGCGGTTCAGCAGGAATG	1B|051.289701790|4989627|4989627	0	4989627	5	13:C>T	TT	TT	TT	TT	TT	TT	TT	TT	TT	TT	TT	TT	CT	TT	TT	CC	TT	CT	TT	TT	TT	TT	TT	TT	TT	TT	TT	TT	TT	CT	TT	TT	TT	TT	TT	TT	TT	TT	TT	TT	TT	CC	CC
4990428|F|0-25:T>A-25:T>A	TGCAGGAAGCGGATGCAGTCGGTGGTGTTGGCCCGAGATCGGAAGAGCGGTTCAGCAGGAATGCCGAGA	1B|051.289701790|4990428|4990428	0	4990428	3	25:T>A	TT	TT	TT	TT	TT	TT	TT	TT	TT	TA	TA	TT	TT	TT	TA	NN	TT	TA	TT	TT	TT	TT	TT	TT	TT	TT	TT	TT	TT	TT	TT	TT	TT	TT	TT	NN	TT	TT	TT	TT	TT	NN	NN
2277745|F|0-46:A>G-46:A>G	TGCAGCAAACTCGGTCGCAGCGTACGCGTCTCCTCGATCGCGTAGTACACATGCGACGACATGCCGCCC	1B|051.289701790|5970969|5970969	chr6B	2277745	2	46:A>G	AG	GG	GG	GG	GG	GG	GG	GG	GG	GG	GG	GG	GG	GG	GG	GG	GG	GG	GG	GG	GG	GG	AA	GG	GG	GG	GG	AA	AG	GG	GG	AA	AA	GG	AA	GG	AA	GG	AA	GG	GG	NN	NN
4910817|F|0-22:A>C-22:A>C	TGCAGCTTGGCGTGGCTGCTGCATGCCGAGATCGGAAGAGCGGTTCAGCAGGAATGCCGAGACCGATCT	1B|051.289701790|7163037|7163037	0	4910817	2	22:A>C	CC	AA	CC	CC	CC	NN	CC	AC	CC	CC	CC	CC	CC	NN	CC	CC	CC	AC	CC	AA	CC	AA	CC	CC	AA	AA	CC	CC	AA	CC	NN	CC	CC	CC	CC	CC	CC	CC	CC	CC	CC	CC	CC
5325376|F|0-10:T>C-10:T>C	TGCAGCTCCTTCTTCGCCTCGTCCTCGCGTCCGAGATCGGAAGAGCGGTTCAGCAGGAATGCCGAGACC	1B|051.289701790|7344331|7344331	0	5325376	9	10:T>C	CC	NN	CC	TT	CC	CC	CC	NN	NN	CC	NN	CC	CC	TT	NN	CC	CC	CC	CC	TC	NN	NN	NN	TC	CC	NN	NN	TT	CC	CC	CC	NN	TC	CC	NN	CC	CC	CC	TC	TT	CC	CC	CC
989167|F|0-45:A>G-45:A>G	TGCAGTGTTGTGCGAGGCAGCGTGGCCGTGTGATGCGGCAAGTGCAACGAAGGCTGGAGCGTGGGACTC	1B|051.289701790|989167|989167	chr1B	989167	43	45:A>G	GG	GG	GG	AA	GG	AA	GG	AG	GG	GG	GG	AA	AA	NN	AA	NN	AG	GG	GG	AG	AA	AA	AA	GG	AA	AA	AA	AG	AG	GG	AA	AA	GG	GG	AA	NN	GG	GG	AA	GG	GG	NN	NN
992751|F|0-26:C>G-26:C>G	TGCAGGTAGGAGGAGCCGATGTTGTCCACGCTCTGGTACAGGCGGCCGATGCTCCCCTGCATCGTGCCG	1B|051.289701790|992751|992751	chr1B	992751	4	26:C>G	CG	CG	CG	CC	CG	CG	CG	CG	CC	CG	CC	CC	CG	CC	CC	GG	CC	CG	CC	CG	CC	CC	CC	CC	CG	CC	CC	CG	CC	CC	CG	CG	CC	CG	CC	CG	CC	NN	CG	CC	CG	GG	GG
1228342|F|0-39:G>C-39:G>C	TGCAGGAACAAGCTCCAAAGCACACACATTACATACATGGATATATAGTCCACTGATGCCATTATTAAT	1B|052.499271840|1228342|1228342	chr1D	1228342	2	39:G>C	GG	GG	CC	GG	GG	GC	GC	GG	NN	GC	GC	GG	GG	GC	GC	GG	GG	GG	GC	GG	GC	GG	GG	GG	GG	GG	GG	NN	GG	CC	NN	GG	GG	GG	GG	GG	GG	GG	GG	NN	GC	CC	GG
3957357|F|0-12:A>G-12:A>G	TGCAGCACCGTGACTGCCCCGCGCTCGCCTCGCTCGTTACCGCCGAGATCGGAAGAGCGGTTCAGCAGG	1B|053.295548310|3957357|3957357	0	3957357	6	12:A>G	AG	GG	AG	GG	GG	GG	NN	AG	AA	GG	AG	AA	AG	GG	GG	GG	GG	AG	AG	AG	AG	NN	NN	GG	GG	GG	GG	AG	GG	AG	AG	GG	GG	GG	GG	GG	GG	GG	GG	GG	AG	GG	AG
3957357|F|0-35:G>A-35:G>A	TGCAGCACCGTGACTGCCCCGCGCTCGCCTCGCTCGTTACCGCCGAGATCGGAAGAGCGGTTCAGCAGG	1B|053.295548310|3957357|3957357	0	3957357	6	35:G>A	GA	AA	GA	AA	AA	AA	AA	GA	GG	AA	GA	GA	GA	AA	AA	AA	AA	GA	GA	GA	GA	AA	AA	AA	AA	NN	AA	GA	AA	GA	GA	AA	AA	AA	AA	AA	AA	AA	AA	NN	GA	AA	GA
1016375|F|0-27:A>T-27:A>T	TGCAGCTTAGAGAAACTCTACCATAATAGCCGTCTTAAGGAGCATGGTGCACAAAAGTATCAGCTTAAT	1B|053.318183980|1016375|1016375	chr1B	1016375	6	27:A>T	AA	TT	AT	AA	AT	AT	NN	AT	AA	TT	AT	AA	AT	AT	NN	TT	NN	AT	TT	AT	AA	AT	AT	AA	AT	AT	AA	AT	AA	TT	TT	TT	TT	NN	AT	TT	AT	AT	AA	AA	AT	NN	NN
1088076|F|0-55:G>A-55:G>A	TGCAGAGTAGATAAGTAGATGGCCTTGAAAATTGTAAGTTATTTTACGGTACATTGAAGGTACACCGAG	1B|054.017468010|1088076|1088076	chr1B	1088076	4	55:G>A	GA	GA	GA	GA	GA	GA	GA	GA	GA	AA	GG	GA	GA	GA	GA	GG	GA	GA	GA	AA	GA	GA	GA	AA	GA	GA	GA	NN	GA	GG	GA	GA	GA	AA	GG	GA	GA	GG	GA	GG	GA	GA	GA
1048056|F|0-10:G>A-10:G>A	TGCAGTGCACGTGGCAAGCCTAACAAGTACGTACTCCTTAACAAGTTAGTCCGAGATCGGAAGAGCGGT	1B|054.040907460|976865|976865	0	1048056	3	10:G>A	GG	GG	GG	AA	GG	GA	GG	GG	GG	GG	GG	GG	GG	GA	AA	GG	GG	GG	GG	GG	GG	GG	GG	GG	GG	GG	AA	GG	GG	GG	GG	GG	GG	GG	GG	GA	GG	GG	AA	AA	GG	GG	GG
3028389|F|0-10:T>C-10:T>C	TGCAGACGAGTGCGTGTGTGCATGAGCGGTGCGGACCGAGATCGGAAGAGCGGTTCAGCAGGAATGCCG	1B|055.040788110|3028389|3028389	0	3028389	6	10:T>C	TT	CC	TT	CC	TT	TT	CC	TT	CC	NN	TT	TT	TT	TC	TC	TT	TT	TT	CC	NN	TC	TT	TT	TT	TC	NN	TC	NN	TT	TT	TT	TT	NN	NN	TT	TT	TT	NN	CC	TT	TC	NN	TT
3940510|F|0-26:G>A-26:G>A	TGCAGGGCCAGCGCAGTGTCGGAGACGGGCTCACCACCGAGATCGGAAGAGCGGTTCAGCAGGAATGCC	1B|055.040788110|3940510|3940510	0	3940510	2	26:G>A	GG	GG	GG	GG	GG	GG	NN	NN	GG	NN	GG	NN	GG	NN	GG	NN	GG	GG	GG	GG	NN	GG	GG	GG	GG	NN	GG	NN	GG	GA	NN	GG	GG	GG	NN	AA	GG	GG	GG	GG	GG	GG	GG
100022105|F|0-19:G>C-19:G>C	TGCAGGTGCTGCGCATGGTGGGCTTCGCGCGGGAGTTCGGCAGGTTCGCCGACGTCGCCGTCGTGCTGG	1B|055.525802830|1010723|1010723	chr1B	100022105	4	19:G>C	GG	GG	GG	GG	GG	GG	GG	GG	GG	GG	NN	GG	GC	GG	GG	CC	GG	GC	GG	GG	GG	GG	GG	GG	GG	GG	GG	GG	GG	CC	GG	GG	GG	GG	GG	GG	GG	GG	GG	GG	GG	CC	CC
100025453|F|0-13:G>A-13:G>A	TGCAGGCGTCACCGTCACCTCCTGGATCAGCGCCTCGATCTCTGGATAGGTGGCATGGTAGTCGATGGA	1B|056.300913840|2251236|2251236	chr1D	100025453	9	13:G>A	GG	GG	GG	GG	GG	GG	GG	NN	GG	GG	GG	GG	GG	GG	GG	GG	GG	AA	NN	NN	GG	GG	GG	GG	GG	GG	GG	GG	GG	GG	GG	GG	GG	GG	GG	GG	GG	GG	GG	GG	GG	GG	GG
1022144|F|0-29:T>C-29:T>C	TGCAGTTCATTGCGCGTTACAGGTAGAGATCATTAGCGTGTAGTGGCATGTGGAGTTGGTCCAGTTGGC	1B|059.366737510|1022144|1022144	chr1B	1022144	2	29:T>C	TC	TT	TT	TT	TT	TC	TT	TC	TT	TT	TT	TT	TT	TC	TT	NN	TT	TT	TT	CC	TT	CC	TT	TT	TC	TT	TT	TT	TT	TT	CC	TT	TT	TT	TT	NN	TT	TT	TT	TT	TT	NN	NN
100022912|F|0-29:C>T-29:C>T	TGCAGTCACAATGGAGCCTTGCTTGTTGCCTGTGTTCCCGAGATCGGAAGAGCGGTTCAGCAGGAATGC	1B|059.366737510|3021743|3021743	0	100022912	4	29:C>T	CC	NN	NN	TT	TT	CC	CT	NN	CC	TT	TT	CC	CT	CC	NN	CC	CC	CC	CC	CC	CC	CC	CC	NN	CC	CC	NN	TT	CC	CC	TT	CC	CC	CC	CC	CC	CC	CC	CC	CC	CT	CC	CC
100022913|F|0-30:C>T-30:C>T	TGCAGTCACAATGGAGCCTTGCTTGTTGCTCGTGTTCCCGAGATCGGAAGAGCGGTTCAGCAGGAATGC	1B|059.366737510|3021743|3021743	0	100022913	4	30:C>T	CT	NN	CC	CC	CC	CT	TT	NN	CT	CC	CC	CT	CT	CT	NN	TT	CT	TT	CT	CT	CT	CT	TT	CC	CT	CT	CC	NN	CT	CT	CC	TT	CT	TT	CT	CT	CT	CT	CT	CT	CT	TT	TT
100025557|F|0-44:A>C-44:A>C	TGCAGGTTCGTAGGTAACAGGCGCGCCGCCCAGCGCACACCTCGACCACCTTGCCGCCGAGATCGGAAG	1B|059.366737510|3937513|3937513	0	100025557	9	44:A>C	AA	AA	AA	AA	AA	AA	AA	AA	AA	AA	AA	AA	AA	AC	AA	NN	AA	CC	AA	AA	AA	AA	NN	AA	AA	AA	AA	AA	AA	AA	NN	AA	AA	AA	AA	NN	AA	AA	AA	AA	AA	NN	NN
100025557|F|0-11:A>G-11:A>G	TGCAGGTTCGTAGGTAACAGGCGCGCCGCCCAGCGCACACCTCGACCACCTTGCCGCCGAGATCGGAAG	1B|059.366737510|3937513|3937513	0	100025557	9	11:A>G	AG	AG	AG	AG	AG	AG	AG	AA	AG	AA	AG	AG	AG	AG	AG	GG	AG	GG	AG	AA	AA	AG	NN	AG	AA	AG	AG	AG	AG	AG	NN	AG	AG	AA	AA	NN	AG	AG	AG	AA	AG	GG	GG
1182884|F|0-6:A>C-6:A>C	TGCAGGACACCACCCACGAAGCCTCCGCAGGAGCACTAGTGAGCTGCTCCACATTTAGTGATTGACAGA	1B|061.207182390|1182884|1182884	chr2B	1182884	5	6:A>C	AC	AA	AA	NN	AA	AA	AC	AA	CC	CC	AA	AA	AA	AA	AA	AA	AA	AA	AA	AC	AA	AA	AA	AA	AC	AA	AA	AA	AA	AA	CC	AA	AA	AA	AA	NN	AA	AA	AA	AA	AA	AA	AA
4910343|F|0-5:A>G-5:A>G	TGCAGAAAGCGGATGCAGTCGGTGGAGTTGGCCCGAGATCGGAAGAGCGGTTCAGCAGGAATGCCGAGA	1B|061.207182390|4910343|4910343	0	4910343	3	5:A>G	AA	AA	AA	AA	AA	AA	AA	AA	AA	GG	AG	AA	AA	AA	AG	AA	AA	AG	AA	AA	AA	AA	AA	AA	AA	AA	AA	AA	AA	AA	AA	AA	AA	AA	AA	AA	AA	AA	AA	AA	AA	AA	AA
5323501|F|0-21:A>G-21:A>G	TGCAGACGAGTCGCCGCTGCCACCGAGATCGGAAGAGCGGTTCAGCAGGAATGCCGAGACCGATCTCGT	1B|062.572500400|5323501|5323501	0	5323501	2	21:A>G	GG	GG	GG	NN	GG	GG	GG	GG	GG	GG	GG	GG	GG	GG	GG	GG	GG	GG	GG	GG	GG	GG	GG	GG	GG	GG	GG	GG	GG	GG	GG	GG	NN	GG	GG	NN	GG	GG	GG	GG	GG	GG	NN
100016002|F|0-13:T>C-13:T>C	TGCAGTACAACGTTGGCCAGCCGCAACGCCGAGATCGGAAGAGCGGTTCAGCAGGAATGCCGAGACCGA	1B|063.911028500|3949380|3949380	0	100016002	2	13:T>C	TT	CC	TT	TT	TT	CC	TT	TC	CC	TT	CC	TT	TT	TT	TT	NN	TT	TT	TT	CC	TT	CC	CC	TT	TC	CC	TT	TT	TC	TT	TT	TT	TT	TT	TC	TT	TT	TT	TT	TT	TT	NN	NN
3021417|F|0-12:T>C-12:T>C	TGCAGGCTAGTGTTCCGTGCTATACAGTGGTATTACCGAGATCGGAAGAGCGGTTCAGCAGGAATGCCG	1B|065.969324130|3021417|3021417	0	3021417	2	12:T>C	TT	TT	TT	TT	TT	TT	TT	TT	TT	TT	TT	TT	TC	TT	TC	CC	TT	TC	TC	TT	TT	TT	TT	TT	TT	TT	TT	TT	TT	TC	TT	TT	TT	TT	TT	TT	TT	TT	TT	TT	TT	CC	CC
100018382|F|0-45:C>T-45:C>T	TGCAGTAGAGGATATGAAGAGATGGTGAGGTGTAGGGGTGAAAAACCCCAGCCAAGAAGGAAGGAGGGA	1B|067.350414630|1018844|1018844	chr1B	100018382	3	45:C>T	TT	CC	CT	CC	TT	CT	TT	CT	CC	TT	CT	TT	CC	CC	CC	TT	CC	CC	NN	CT	TT	CT	TT	TT	CT	NN	CC	CC	TT	TT	CT	TT	NN	CT	TT	NN	TT	CT	CC	CT	TT	TT	NN
1018844|F|0-52:C>A-52:C>A	TGCAGTAGAGGATATGAAGAGATGGTGAGGTGTAGGGGTGAAAAATCCCAGCCAAGAAGGAAGGAGGGA	1B|067.350414630|1018844|1018844	chr7A	1018844	3	52:C>A	CA	NN	CA	CC	CA	CA	CA	CA	CC	AA	CA	CA	CC	CC	CC	CA	CC	CC	CC	CA	CA	CA	CA	CA	CA	CC	CC	CC	CA	CA	CA	AA	CC	CA	CA	CC	CA	CA	CC	CA	CA	CA	CC
100018559|F|0-7:C>T-7:C>T	TGCAGATCCTGGAAATCAGCGGTCTGAGGCAGTTCTGGAGCAACATCAAGTGCCCCAGCAACAACGGCC	1B|067.350414630|1067620|1067620	chr1D	100018559	3	7:C>T	CC	TT	CC	CC	CC	CT	CC	CT	CC	CC	CC	CC	CT	CC	CC	CC	CC	TT	CC	TT	CC	TT	CC	CC	TT	TT	CC	CC	CT	CC	CT	CC	CC	CC	CC	CC	CC	CC	CC	CC	CC	CC	CC
3064462|F|0-6:G>C-6:G>C	TGCAGCGATCCTTTTTTGGATAGCTTCGCGGGTCTCCTGCTCCTTCCGAGATCGGAAGAGCGGTTCAGC	1B|067.379773300|3064462|3064462	0	3064462	2	6:G>C	GG	CC	GC	GG	GG	GC	GG	GG	CC	GG	CC	GG	GG	CC	GC	NN	GG	CC	GG	GG	GC	GG	GG	GG	GG	CC	GG	GC	GC	GG	GG	CC	GG	GG	GG	GG	GG	GG	CC	CC	GG	NN	NN
1083840|F|0-63:C>A-63:C>A	TGCAGCTTGTCGCTGCCGCCCGTGTGCTAGCCCCGCGTCTCCCACGCTCGCCATTGCCCGCGGCCACGC	1B|068.570281490|1083840|1083840	chr1B	1083840	2	63:C>A	CC	AA	CA	CC	NN	CC	CC	CC	CC	CC	CC	CC	CC	CC	CC	NN	CC	CC	CC	CC	AA	CC	CC	CC	CC	AA	CC	CC	AA	NN	CC	AA	CC	CC	CC	CC	CC	CC	CC	AA	CC	NN	NN
1695183|F|0-8:G>C-8:G>C	TGCAGGGCGACGAAGCAGCCGTCGAGCGTGAGGAAGACGGCCGCCGCGGGCCAGAACTTGCCGAGATCG	1B|069.564825290|1695183|1695183	chr1B	1695183	7	8:G>C	GG	GG	NN	GG	GG	GG	GG	GG	GG	GG	GG	GG	GC	GG	GG	CC	GG	GG	GG	GG	GG	GG	GG	GG	GG	GG	GG	GG	GG	GG	GG	GG	GG	GG	GG	GG	GG	GG	GG	GG	GG	CC	CC
1695183|F|0-35:G>A-35:G>A	TGCAGGGCGACGAAGCAGCCGTCGAGCGTGAGGAAGACGGCCGCCGCGGGCCAGAACTTGCCGAGATCG	1B|069.564825290|1695183|1695183	chr1B	1695183	7	35:G>A	GG	GG	NN	GG	GG	GG	GG	GG	GG	GG	GG	GG	GA	GG	GG	AA	GG	GG	GG	GG	GG	GG	GG	GG	GG	GG	GG	GG	GG	GG	GG	GG	GG	GG	GG	GG	GG	GG	GG	GG	GG	AA	AA
1038736|F|0-25:A>C-25:A>C	TGCAGCCTGCTGCCGACATTGGGGAACTTGCACCTCTGTCTGTCTATAGCATGTGGTCGTACTCGTACC	1B|069.761307960|1038736|1038736	chr1D	1038736	2	25:A>C	AA	AA	AA	AA	AA	AA	AA	AA	NN	AA	AA	AA	AC	AA	AA	CC	AA	AC	AA	AA	AA	AA	AA	AA	AA	NN	AA	NN	NN	AA	AA	NN	AA	NN	NN	AA	AA	AA	NN	AA	AA	CC	CC
4991006|F|0-20:C>G-20:C>G	TGCAGGTCCTTACGGCGGCGCCAACGACCGAGATCGGAAGAGCGGTTCAGCAGGAATGCCGAGACCGAT	1B|071.155143240|4991006|4991006	0	4991006	4	20:C>G	CG	CC	CG	CG	CG	CG	CG	CG	CG	GG	GG	CG	CG	CG	CG	CC	GG	CG	CG	CG	CG	CC	CC	CG	CG	CC	CG	CG	CG	CG	CG	CG	CG	CG	CC	CG	CG	CG	CG	CG	CG	CC	CC
12684311|F|0-5:C>G-5:C>G	TGCAGCTACATACGCGCTCCGAGATCGGAAGAGCGGTTCAGCAGGAATGCCGAGACCGATCTCGTATGC	1B|071.617933440|7335691|7335691	0	12684311	3	5:C>G	CC	CG	GG	CG	CC	CC	CC	CG	CG	CG	GG	GG	CC	GG	CG	CG	CC	CC	CC	NN	CC	GG	CG	CG	CC	CG	CG	CG	CC	NN	NN	CC	CG	CG	CG	CG	NN	CG	CG	CG	NN	NN	CC
11316925|F|0-22:C>G-22:C>G	TGCAGGCGCCGGTTTGCAGAAACAGCAATAACCGAGATCGGAAGAGCGGTTCAGCAGGAATGCCGAGAC	1B|071.617933440|7344616|7344616	0	11316925	20	22:C>G	CG	CC	CG	CC	CG	CG	CG	CG	CG	GG	CC	CG	CG	CG	CG	CG	CG	CG	CC	CG	CG	CC	CG	GG	CG	CC	GG	CG	CC	CG	CG	CC	CC	CG	CG	CC	CC	CG	CC	CG	CG	CG	CC
1082843|F|0-43:T>C-43:T>C	TGCAGCTCACACACGCCAAGCCGCTCCACTCCGCCGCCACTGATGGGTCAACACCGAGCCACGCCCGAG	1B|072.695417400|1082843|1082843	chr1B	1082843	2	43:T>C	CC	TT	CC	CC	CC	TC	CC	TC	CC	CC	TT	CC	CC	CC	CC	NN	CC	CC	CC	TC	CC	TT	TT	CC	TC	TT	CC	CC	TT	CC	TC	CC	CC	CC	TT	CC	CC	CC	CC	CC	CC	NN	NN
4989039|F|0-19:C>G-19:C>G	TGCAGGCCGTGCGGCTCGTCGGTACGATTCCGAGATCGGAAGAGCGGTTCAGCAGGAATGCCGAGACCG	1B|074.495921870|4989039|4989039	0	4989039	2	19:C>G	CC	CC	CC	CC	CC	CC	CC	CC	CC	CC	CC	CC	CG	CC	CC	GG	CC	CG	CC	CC	CC	CC	CC	CC	CC	CC	CC	CC	CC	CG	CC	CC	CC	CC	CC	CC	CC	CC	CC	CC	CC	GG	GG
5323541|F|0-5:C>T-5:C>T	TGCAGCAGGAGAGGAGTCAAGGGGACCGAGATCGGAAGAGCGGTTCAGCAGGAATGCCGAGACCGATCT	1B|074.853090900|4536830|4536830	0	5323541	2	5:C>T	TT	NN	TT	TT	TT	CT	TT	TT	TT	TT	TT	TT	TT	CT	TT	TT	TT	TT	TT	TT	TT	TT	TT	TT	TT	NN	TT	TT	TT	TT	CC	TT	TT	CC	TT	TT	TT	TT	TT	TT	TT	TT	TT
3064522|F|0-9:G>A-9:G>A	TGCAGCGTCGCTTCACCTCGGGTCGCCGCTCCCGCCGAGATCGGAAGAGCGGTTCAGCAGGAATGCCGA	1B|076.276493180|3064522|3064522	0	3064522	2	9:G>A	GG	AA	GG	GG	GG	GG	GG	GA	GG	GG	AA	GG	GG	NN	GG	NN	GG	GG	NN	AA	GG	AA	AA	GG	GA	AA	GG	GG	AA	GG	GA	GG	GG	GG	AA	GG	GG	GG	GG	GG	GG	NN	NN
100020366|F|0-17:A>G-17:A>G	TGCAGCTCCCGCTCCGCATCGTCGACTTCGACGGCGATGTGGCCGAGATCGGAAGAGCGGTTCAGCAGG	1B|076.326876760|3949116|3949116	0	100020366	3	17:A>G	AA	GG	AG	GG	AA	AG	AA	GG	AA	AA	GG	AA	GG	AG	AA	NN	AA	GG	AA	GG	AA	GG	GG	AA	GG	GG	GG	AA	AG	AA	AG	GG	AA	AA	GG	AA	AA	GG	GG	AA	AA	NN	NN
1079469|F|0-53:T>C-53:T>C	TGCAGCACTACCGCGTACAAAATTGAGGTTTAATCTTCATTAGCCCATCCAGCTGTTTGTCATTCGCAG	1B|076.395995320|1079469|1079469	chr7B	1079469	2	53:T>C	TC	TT	TT	TC	TC	TC	TC	TC	TC	TT	TC	TC	TC	TC	TC	TC	TT	TC	TC	TC	TC	TC	TC	TT	TC	TC	TC	TC	TC	TC	TC	TT	TC	TC	TC	TT	TC	TT	TC	TC	TC	CC	NN
4989918|F|0-44:C>G-44:C>G	TGCAGGCCAAGGCTGTCCACCATCTACTTTGCAGCCCCACCACTCCATGCACGAATCTCGGCGCTCCCA	1B|076.395995320|1116900|1116900	chr1B	4989918	2	44:C>G	NN	GG	GG	NN	GG	GG	NN	GG	GG	GG	GG	GG	CG	NN	GG	CC	GG	GG	NN	NN	GG	GG	GG	GG	GG	GG	GG	GG	GG	CG	GG	GG	GG	GG	NN	GG	GG	GG	GG	GG	GG	NN	CC
1193859|F|0-36:C>T-36:C>T	TGCAGGCGGAGACTCGGCAGGAGCGTTGGCGGGTCACGGCCTCTACGGCTTCCAGCAAAGGATGGCCCG	1B|076.395995320|1193859|1193859	chr1B	1193859	3	36:C>T	CT	CT	TT	TT	CT	CC	CT	CC	CT	CT	CC	CT	CT	NN	CT	TT	CT	NN	CT	NN	CT	NN	CC	CT	CT	NN	CT	TT	CT	CT	CT	CC	CT	TT	NN	CT	CT	TT	TT	TT	CT	TT	NN
2258438|F|0-32:C>A-32:C>A	TGCAGTCCAACAGGTCATCCAATTCCGACTTGCGGATGAGCACTCAGGACGTCATCGAGGAGTGCAAGC	1B|076.395995320|2258438|2258438	chr1B	2258438	3	32:C>A	CC	CC	CC	CC	CC	CC	CC	CC	CC	CC	CC	CC	CA	CC	CC	AA	CC	CC	CC	CC	CC	NN	CC	CC	CC	CC	CC	CC	CC	CA	CC	CC	CC	CC	CC	CC	CC	CC	CC	CC	CC	AA	AA
4393843|F|0-24:C>T-24:C>T	TGCAGCGGGCGCGCTCGCCCCTCACCGACTCTGGGTGGCCGAGATCGGAAGAGCGGTTCAGCAGGAATG	1B|076.395995320|3945004|3945004	0	4393843	4	24:C>T	TT	CC	CC	CC	CT	CC	TT	TT	CT	CT	CT	NN	CT	CT	CT	CT	CT	CT	TT	CC	TT	CT	CT	CT	CC	CC	CT	CC	CT	TT	TT	TT	CT	CC	CT	CT	CT	CC	CC	CC	CT	CT	CT
4393843|F|0-11:C>T-11:C>T	TGCAGCGGGCGCGCTCGCCCCTCACCGACTCTGGGTGGCCGAGATCGGAAGAGCGGTTCAGCAGGAATG	1B|076.395995320|3945004|3945004	0	4393843	4	11:C>T	TT	CT	CC	CC	CT	CT	TT	TT	CT	CT	CT	TT	CT	CC	CC	CT	CT	CT	TT	CC	TT	CC	CT	CT	CT	CC	CT	CC	CC	TT	TT	TT	CT	CC	CC	CT	CT	CC	CC	CC	CT	CT	CT
4910323|F|0-27:C>A-27:C>A	TGCAGGGGAGCTTCAGGATCGACGCGGCGCTGAACGTGGCGGCGGGCGCCGCCAAGGAGAAGGACAGGG	1B|076.395995320|4910323|4910323	chr1D	4910323	3	27:C>A	CA	AA	AA	AA	AA	AA	NN	AA	AA	AA	AA	AA	AA	CC	CA	NN	AA	CC	AA	AA	AA	AA	AA	AA	AA	AA	AA	AA	AA	NN	CC	AA	AA	AA	AA	AA	AA	AA	AA	AA	AA	NN	NN
4993319|F|0-12:T>C-12:T>C	TGCAGCCGCGGGTGGCGGCCGCCGAGATCGGAAGAGCGGTTCAGCAGGAATGCCGAGACCGATCTCGTA	1B|076.395995320|4993319|4993319	0	4993319	8	12:T>C	CC	CC	CC	CC	CC	CC	CC	CC	CC	CC	CC	CC	TC	CC	CC	TT	CC	TC	CC	CC	CC	CC	CC	CC	CC	CC	CC	CC	CC	TC	CC	CC	CC	CC	CC	CC	CC	CC	CC	CC	CC	TT	TT
5412110|F|0-66:G>A-66:G>A	TGCAGGAGACGGCGGCAGGGACCTCGAGGCCGAGCTCAGGCCATGGCTTCCCTGGCTCCAGAGGCCGTG	1B|076.644879060|3952639|3952639	chr3D	5412110	17	66:G>A	GG	GG	GA	NN	GG	GG	GG	GG	GA	GG	GG	GG	GA	GG	GA	NN	GG	NN	GG	GG	GG	GG	GG	GG	GG	NN	GG	GG	NN	GG	GG	GG	GG	GG	GG	GA	GG	GA	GG	GG	GG	GG	GA
7349859|F|0-6:T>G-6:T>G	TGCAGCTCTTGATCCGCCCGAGATCGGAAGAGCGGTTCAGCAGGAATGCCGAGACCGATCTCGTATGCC	1B|076.644879060|7488053|7488053	0	7349859	2	6:T>G	TG	GG	TG	TG	TG	GG	TG	TG	TG	GG	TG	TG	GG	TG	TT	TT	GG	TG	TG	TG	TG	TG	TG	TG	TG	GG	TG	TG	GG	TT	TG	TG	TG	TG	GG	TG	TG	TG	TG	TG	TG	TG	TT
3025438|F|0-34:C>T-34:C>T	TGCAGCTTCGCTGGACATCCAACAAAGCACGAACCACCGAGATCGGAAGAGCGGTTCAGCAGGAATGCC	1B|077.775044770|3025438|3025438	0	3025438	7	34:C>T	TT	NN	CT	CC	CT	CC	TT	TT	CC	TT	TT	NN	TT	CT	CT	CC	TT	TT	TT	NN	TT	CC	TT	TT	TT	CC	TT	CC	TT	TT	CT	NN	TT	TT	TT	TT	TT	TT	CC	TT	TT	TT	CC
7335779|F|0-6:T>A-6:T>A	TGCAGGTACACCAGCCGCCGAGATCGGAAGAGCGGTTCAGCAGGAATGCCGAGACCGATCTCGTATGCC	1B|079.135372160|7335779|7335779	0	7335779	2	6:T>A	TA	TA	TA	TT	TT	TA	TT	TA	TT	TA	TT	TA	TA	TT	TA	TA	TA	TA	TA	TA	TA	TA	TA	TA	TA	TT	TT	TT	TT	TT	TT	TA	TA	TT	TA	TA	TA	AA	TT	TT	TA	NN	AA
4993546|F|0-5:T>C-5:T>C	TGCAGTCCAGGCACGGCCCAACTGGTAATCGGGCCGAGATCGGAAGAGCGGTTCAGCAGGAATGCCGAG	1B|080.974646340|7353781|7353781	0	4993546	18	5:T>C	TT	CC	TT	CC	TT	TC	TT	TT	NN	TT	CC	TT	TT	TC	TC	CC	TT	NN	TT	TT	TT	TT	TT	NN	TT	TT	TT	CC	TT	TT	TT	NN	TT	NN	TT	TT	TT	TT	TT	NN	TT	TT	NN
4910365|F|0-7:A>G-7:A>G	TGCAGGCATCAGCCAAGAGCCCGAGATCGGAAGAGCGGTTCAGCAGGAATGCCGAGACCGATCTCGTAT	1B|081.314732210|4910365|4910365	0	4910365	2	7:A>G	GG	GG	GG	GG	GG	AG	GG	AG	AA	GG	GG	GG	AG	AG	GG	GG	AG	GG	GG	AA	GG	AA	GG	GG	AG	GG	GG	GG	GG	GG	GG	GG	GG	GG	GG	GG	GG	GG	GG	GG	GG	GG	GG
1051996|F|0-55:A>G-55:A>G	TGCAGTAGATTCTTACCAAGCCGAGCGAGCTGTTTCGTGTAAAATCCTCGCGTCCATCACCAGCCGTCT	1B|082.751730740|1051996|1051996	chr1B	1051996	3	55:A>G	AA	GG	AA	AA	AA	NN	AA	NN	AA	AA	AA	NN	AG	AA	AA	AA	AA	GG	AA	GG	AA	NN	AA	AA	GG	GG	AA	AA	AA	AA	AG	AA	NN	AA	AA	AA	AA	AA	AA	AA	AA	AA	AA
1401028|F|0-18:G>C-18:G>C	TGCAGCAAGAAACTGGAGGGCTGTCAGGGAGATGGTGTGCCCAGTAAGACGGCCGAGATCGGAAGAGCG	1B|082.751730740|1401028|1401028	0	1401028	3	18:G>C	GC	CC	CC	CC	CC	GG	CC	GC	CC	CC	CC	CC	CC	GG	CC	NN	CC	CC	CC	GG	CC	GG	CC	CC	GC	NN	CC	CC	CC	CC	GG	CC	CC	CC	CC	CC	CC	CC	CC	CC	CC	NN	NN
3946151|F|0-11:C>T-11:C>T	TGCAGAGTTTGCTGCTGCTCCAAATCCTCTGCTTCGACAACTAGCCAAGCTGCACGAGCTGTTGCCGAG	1B|082.751730740|3957981|3957981	chr6B	3946151	5	11:C>T	CT	TT	NN	NN	TT	TT	TT	CT	NN	TT	CT	TT	TT	CT	CT	TT	TT	TT	TT	TT	CT	TT	NN	TT	TT	NN	NN	TT	TT	TT	TT	NN	TT	TT	TT	NN	TT	TT	CC	NN	TT	TT	CT
2257474|F|0-58:C>T-58:C>T	TGCAGAAGCGTTGAATCGATTCCTTGGTGCGCGGCGATTGCCGAGGGGAGCGAGATGGCACGGAAGCGC	1B|083.092998680|2257474|2257474	chr1B	2257474	3	58:C>T	CC	TT	CC	CC	CC	TT	CC	CT	CC	CC	CC	CC	CC	CT	CC	CC	CC	CT	CC	TT	CC	TT	CC	CC	TT	TT	CC	CC	CT	NN	CT	CC	CC	CC	CC	CC	CC	CC	CC	CC	CC	CC	CC
1088611|F|0-29:T>C-29:T>C	TGCAGGAATATTTGATAAGATAAGAGTGCTACGTTTTATTACTTTTTGCAAGGGGTTAAGCGCACTAAG	1B|083.320119430|1088611|1088611	chr1B	1088611	2	29:T>C	TT	CC	TT	CC	TT	TC	TT	TT	TT	TT	TT	TT	CC	TT	TT	TT	TT	CC	TT	CC	TT	CC	TT	TT	CC	CC	TT	TT	TC	TT	TT	TT	TC	TT	TT	TT	TT	NN	NN	TT	TT	TT	TT
1667050|F|0-32:C>T-32:C>T	TGCAGCCAGGCCGCGCTCGGCGTCGACGAGGACGAAGGCGGTTCCTCCATCAAGAACCGAGATCGGAAG	1B|083.320119430|1667050|1667050	0	1667050	3	32:C>T	CC	CC	CC	CC	CC	CC	CC	CC	CC	CC	CC	CC	CT	CC	CC	TT	CC	CT	CC	CC	CC	CC	CC	CC	CC	CC	CC	CC	CC	CT	CC	CC	CC	CC	CC	CC	CC	CC	CC	CC	CC	TT	TT
3024078|F|0-5:A>C-5:A>C	TGCAGACAAAAAGCTCCGCTACTCCCGCGCCATAATATGCAACCACCCGAGATCGGAAGAGCGGTTCAG	1B|083.320119430|3024078|3024078	0	3024078	2	5:A>C	AC	AA	AA	AA	AA	AC	AA	AC	AA	AA	AA	AA	AA	CC	AA	NN	AA	AA	AA	CC	AA	CC	AA	AA	AC	CC	AA	AA	AC	AA	CC	AA	AA	AA	AA	NN	AA	AA	AA	AA	AA	NN	NN
1089962|F|0-56:C>T-56:C>T	TGCAGTGCGCAGGGGCCAGTTAACTGCACGCAGAATGCGAGATCACAAGTTCTGAACGCTTCCAGATGG	1B|083.574958900|1089962|1089962	chr1B	1089962	2	56:C>T	CC	TT	CC	CC	CC	TT	CC	CT	CC	CC	CC	CC	CT	CC	CC	CC	CC	CT	CC	TT	CC	TT	CC	CC	TT	TT	CC	CC	CT	CC	TT	CC	CC	CC	CC	CC	CC	CC	CC	CC	CC	CC	CC
5372579|F|0-10:A>G-10:A>G	TGCAGCAGCAACACCGTCAGCGCGACGGCCGAGATCGGAAGAGCGGTTCAGCAGGAATGCCGAGACCGA	1B|083.659059320|5372578|5372578	0	5372579	11	10:A>G	AA	NN	NN	AA	AA	AA	AA	AA	GG	AA	AA	AA	AA	AG	AA	AA	GG	AA	AA	AA	AA	AA	AA	AA	AA	GG	AA	AA	AA	AA	AA	AA	AA	AA	AA	AA	AA	GG	AA	GG	AA	AA	AA
4993702|F|0-17:C>T-17:C>T	TGCAGCAGCAGCACCGTCAGCGCGGCGGCCGAGATCGGAAGAGCGGTTCAGCAGGAATGCCGAGACCGA	1B|083.659059320|5372578|5372578	0	4993702	11	17:C>T	TT	TT	NN	TT	TT	TT	TT	TT	CC	TT	TT	TT	TT	CT	TT	TT	CC	TT	TT	NN	TT	NN	TT	TT	TT	CC	TT	TT	NN	TT	TT	NN	NN	TT	TT	TT	NN	CC	TT	CC	TT	TT	TT
4993919|F|0-24:G>C-24:G>C	TGCAGGAGGTGGCGCGCATCACTTGGGCGTTCCTGGAGGTAGAGGGCGAGTGCGAGGGCGGCTACGCCA	1B|083.668575690|1106152|1106152	chr1A	4993919	4	24:G>C	GC	GG	GG	GC	GG	CC	GC	CC	GG	GC	NN	GC	GC	GC	GG	GG	GC	GC	GG	GC	GG	CC	GC	GC	GC	GG	GG	GC	GC	GC	GG	CC	GC	GG	GG	GC	GC	NN	GG	GG	GG	CC	GC
2276864|F|0-67:C>T-67:C>T	TGCAGGCATAGCAACAATATTGTCGACATTGTACCGCACACGCCTGCTAGCAACGTCTTGGACTTGCCT	1B|083.915116590|2276864|2276864	chr1B	2276864	6	67:C>T	CT	CT	CC	CC	CC	CT	CC	CT	TT	CC	CC	CC	TT	CC	CC	CC	CC	CT	CC	TT	CC	TT	CC	CC	CT	TT	CC	CC	CT	CC	CT	CC	CC	CC	CC	CC	CC	CC	CC	CC	CC	NN	TT
1086771|F|0-19:A>G-19:A>G	TGCAGTAGCATCAATAAGCAAGAAGTCGGCAGGAAAAAAAATTGTTGCTTCCTCTATCTCCGAGATCGG	1B|084.496294330|1086771|1086771	0	1086771	2	19:A>G	AG	AA	AA	AA	AA	AG	AA	AG	AA	AA	AA	AA	AA	AG	AA	NN	AA	AA	AG	GG	AA	GG	AA	AA	AG	AA	AA	AA	AA	AA	GG	AA	AA	AA	AA	AA	AA	AA	AA	AA	AA	NN	NN
3022990|F|0-33:A>T-33:A>T	TGCAGCACCCATTACATGGGCCAGGCCCAAGATATGACCGAGATCGGAAGAGCGGTTCAGCAGGAATGC	1B|084.496294330|3022990|3022990	0	3022990	3	33:A>T	AT	TT	TT	TT	TT	TT	TT	TT	TT	TT	TT	TT	TT	AA	AT	NN	TT	AA	TT	NN	TT	NN	NN	TT	TT	TT	TT	AT	TT	TT	AA	TT	TT	TT	NN	TT	TT	TT	TT	TT	TT	TT	NN
100020240|F|0-31:T>C-31:T>C	TGCAGCCGTCGAGCGGGAGGGTCACACCGACTGTCGCCGAGATCGGAAGAGCGGTTCAGCAGGAATGCC	1B|084.496294330|3222542|3222542	0	100020240	3	31:T>C	TT	TT	TT	TT	TT	TT	TT	TT	TT	TT	TT	TT	TC	TT	TT	CC	TT	TC	TT	TT	TT	TT	TT	TT	TT	TT	TT	TT	TT	TC	TT	TT	TT	TC	TT	TT	TT	TT	TT	TT	TT	CC	CC
1088109|F|0-50:G>C-50:G>C	TGCAGTAAACGCAAAACATTGCATGCATCACAGTGGTAAGAATCCGCAAAGCGCTGGATTGGAAATTAG	1B|084.762603450|1088109|1088109	chr1A	1088109	2	50:G>C	GG	CC	GG	GG	GG	CC	GG	GC	GG	GG	GG	GG	GG	GG	GG	GG	GG	GC	GG	CC	GG	CC	GG	GG	CC	CC	GG	GG	GC	GG	NN	GG	GG	GG	GG	GG	GG	GG	GG	GG	GG	GG	GG
1020691|F|0-43:C>T-43:C>T	TGCAGTTGTCTTTCCGTAGCACCCACAGGAACGGCCTGTTGGACTGGCTCATGGCGTCCGCTATCTCGG	1B|084.839123710|1020691|1020691	chr1B	1020691	4	43:C>T	CC	CC	CC	CC	CC	CC	CC	CC	CC	CC	CC	NN	CT	CC	CC	TT	CC	CT	CC	CC	CC	CC	CC	CC	CC	CC	CC	CC	CC	NN	NN	CC	CC	NN	CC	CC	CC	CC	CC	CC	CC	TT	TT
3029920|F|0-5:C>G-5:C>G	TGCAGCCCCCGCAGGATCAGCTTGTCTCCGCCCATCGCCGAGATCGGAAGAGCGGTTCAGCAGGAATGC	1B|084.839123710|3029920|3029920	0	3029920	4	5:C>G	CC	CC	CC	CC	CC	CC	CC	CC	CC	CC	CC	CC	CG	CC	CC	GG	CC	CC	CC	CC	CC	CC	CC	CC	CC	CC	CC	CC	CC	CG	CC	CC	CC	CC	CC	CC	CC	CC	CC	CC	CC	GG	GG
100025200|F|0-12:A>G-12:A>G	TGCAGGCCAAGAAGATAGACGCCAACCCAAGGGACTACCTTACCTTCTTCTGCTTAGCGAACCGAGATC	1B|084.839123710|4007915|4007915	chr1D	100025200	8	12:A>G	GG	GG	AG	GG	GG	AA	GG	AG	GG	GG	GG	GG	GG	AG	GG	NN	GG	GG	GG	AA	AA	AA	AA	GG	AG	AA	GG	AG	AG	NN	AG	AA	GG	GG	AA	GG	GG	GG	AA	GG	GG	NN	NN
4989161|F|0-21:G>A-21:G>A	TGCAGTCGAGCCGATGCAAGCGCCCGAGATCGGAAGAGCGGTTCAGCAGGAATGCCGAGACCGATCTCG	1B|084.839123710|4989161|4989161	0	4989161	2	21:G>A	GG	GG	GG	GG	GG	GG	GG	NN	GG	GG	GG	GG	GA	GG	GG	AA	GG	AA	GG	GG	GG	NN	GG	GG	GG	GG	GG	GG	GG	AA	NN	GG	GG	GG	GG	GG	GG	GG	GG	GG	GG	AA	AA
2266736|F|0-48:C>G-48:C>G	TGCAGAGTTTGTTGCTGCTCCAAATCCTCTGCTTCGACAACTAGCCAACCTACACGTAGCTACTGCCGA	1B|085.028397370|2266736|2266736	chr1B	2266736	2	48:C>G	CG	CC	CC	CC	CC	CC	CC	CC	CC	CC	CC	CC	CC	CC	CG	NN	CC	NN	CC	CC	CC	CC	CC	CC	CC	CC	CC	CC	CC	CC	CG	CC	CC	CC	CC	CC	CC	NN	CC	CC	CC	NN	NN
100025202|F|0-55:A>G-55:A>G	TGCAGGCCAAGAGGATAGACGCCAACCCCAGGGACTACCTTACCTTCTTCTGCTTAGGGAACCGAGATC	1B|085.616241060|986079|986079	chr1B	100025202	8	55:A>G	AA	AA	AA	AA	AA	NN	AA	AA	AA	AA	AA	AA	AG	AA	AA	GG	AA	AA	AA	NN	NN	NN	NN	AA	AA	NN	AA	AA	AA	GG	AA	NN	AA	AA	GG	AA	AA	AA	NN	AA	AA	GG	GG
100025202|F|0-49:C>T-49:C>T	TGCAGGCCAAGAGGATAGACGCCAACCCCAGGGACTACCTTACCTTCTTCTGCTTAGGGAACCGAGATC	1B|085.616241060|986079|986079	chr1B	100025202	8	49:C>T	CC	CC	CC	CC	CC	NN	CC	CC	CC	CC	CC	CC	CT	CC	CC	TT	CC	CC	CC	NN	NN	NN	NN	CC	CC	NN	CC	CC	CC	TT	CC	NN	CC	CC	NN	CC	CC	CC	NN	CC	CC	TT	TT
1255451|F|0-21:T>G-21:T>G	TGCAGATGTGCTTGGCCGTTCTATTGATGCTCTGTTCTTCTTTGCCAGATCCCCAACGGGTGCGGGAGC	1B|085.688239310|1255451|1255451	chr1B	1255451	2	21:T>G	GG	TT	GG	GG	GG	TT	GG	TG	GG	GG	GG	GG	TG	GG	GG	GG	GG	TG	GG	TT	GG	TT	GG	NN	TG	TT	GG	GG	TG	NN	TG	TG	NN	GG	GG	GG	GG	GG	GG	GG	GG	GG	GG
998633|F|0-40:T>G-40:T>G	TGCAGCAGGCCCCTTGTTGCGGTCAAAGGAATTGCAACGGTGGCCAAATTGAAAATCTGAAATATGGGT	1B|085.688239310|998633|998633	chr1B	998633	2	40:T>G	TT	GG	TG	TT	TT	TT	TT	TG	GG	TT	TT	TT	TT	TT	TT	TT	TT	TG	TT	GG	TT	GG	TT	TT	TG	GG	NN	TT	TG	TT	TT	TT	TT	TT	TT	TT	TT	GG	NN	NN	TT	TT	NN
5411845|F|0-13:T>C-13:T>C	TGCAGCTCGCCGTTGTCTCGAGCTCACGGGCCGAGATCGGAAGAGCGGTTCAGCAGGAATGCCGAGACC	1B|085.989013610|4910889|4910889	0	5411845	6	13:T>C	TT	CC	TT	TT	TT	TC	TT	TT	TT	TT	TT	TT	TC	TT	TT	TT	TT	TC	TT	CC	TT	CC	TT	TT	CC	CC	TT	TT	TC	TT	NN	NN	NN	TT	TT	TT	TT	TT	TT	TT	TT	TT	TT
4989032|F|0-25:T>C-25:T>C	TGCAGTTCAAGTCCGTGACGCAGAATGCGTTCGTGGCTGCCGAGAATGGCGGCGGCGCAGCGTTGGTCG	1B|086.126660120|4989032|4989032	chr1B	4989032	6	25:T>C	TT	TT	TT	TT	TT	NN	TT	TT	TT	TT	TT	TT	TC	TT	TT	NN	TT	TT	TT	TT	TT	NN	TT	TT	TT	TT	TT	TT	TT	TC	NN	TT	TT	TT	NN	TT	TT	TT	TT	TT	TT	CC	NN
4989054|F|0-6:T>C-6:T>C	TGCAGTTCTTCCTGATCTCGAAGCGGCTGCCCGCGGCGGGGATCTCGCTGAGCTTGGCCATGGCCTTGC	1B|086.126660120|4989054|4989054	chr1D	4989054	5	6:T>C	CC	CC	CC	CC	CC	CC	CC	CC	CC	CC	CC	CC	CC	NN	CC	NN	CC	CC	NN	CC	CC	NN	CC	CC	CC	CC	CC	NN	CC	TT	CC	CC	NN	CC	CC	NN	CC	CC	CC	CC	CC	TT	TT
1117916|F|0-11:G>A-11:G>A	TGCAGCTGCCTGACCGAGTCATCAGGAGGGGAGCGCTCACTTCTATCAGCCAACGCGAGTCACACAATG	1B|086.126660120|4990854|4990854	chr1B	1117916	2	11:G>A	GG	GG	GG	GG	GG	GG	GG	NN	GG	GG	GG	GG	GA	GG	GG	NN	GG	GG	GG	GG	NN	GG	GG	GG	GG	GG	GG	NN	GG	AA	GG	GG	GG	NN	GG	GG	GG	GG	GG	GG	GG	AA	AA
1003611|F|0-20:A>T-20:A>T	TGCAGCTGCCGCCATGTTGCATCCGCCGCAGACTACTGCTGCTACCTGGCTACCTTCCCGCTCCCGCCG	1B|086.191783230|1003611|1003611	chr1B	1003611	2	20:A>T	AT	AA	AA	AA	AA	AA	AA	AA	AA	AA	AA	AA	AA	AT	AT	NN	AA	TT	AA	AA	AA	AA	AA	AA	AA	AA	AA	AA	AA	NN	AT	AA	AA	AA	AA	AA	AA	NN	AA	AA	AA	NN	NN
1117619|F|0-41:C>T-41:C>T	TGCAGTTCTTGCTGAGTTTGTCGCATCACATCGTGTGTTCACCAGTGTACCCGAGATCGGAAGAGCGGT	1B|086.191783230|1117619|1117619	0	1117619	5	41:C>T	TT	CC	CC	TT	TT	CC	TT	CT	NN	TT	TT	TT	TT	TT	TT	NN	TT	NN	TT	CC	CT	CC	CC	TT	CT	CC	TT	TT	CC	TT	CT	TT	TT	TT	CC	TT	TT	TT	CC	CC	TT	NN	NN
2290369|F|0-21:C>T-21:C>T	TGCAGAGCAAGTTCAGGAAAGCTGCCAGGAAGAGCAGGCAGGAATTCGACGCCATTGATGGAAGGATCC	1B|086.191783230|2290369|2290369	chr1B	2290369	5	21:C>T	CC	CC	NN	CC	CC	CC	CC	CC	CC	CC	CC	CC	CC	CC	CC	TT	CC	CT	CC	CC	CC	CC	CC	CC	CC	CC	CC	CC	CC	CT	CC	CC	CC	CC	CC	CC	CC	CC	CC	CC	CC	TT	TT
979844|F|0-16:C>T-16:C>T	TGCAGTGTGAGCTGCCCCAACAAGAGACACCGCAACATGCCATACCAATAACTCAGGCCCTTATCCCCC	1B|086.191783230|979844|979844	chr1B	979844	2	16:C>T	CC	TT	CC	CC	CC	CT	CC	CT	CC	CC	CC	CC	CT	CC	CC	CC	CC	CT	CC	TT	CC	TT	CC	CC	TT	TT	CC	CC	CT	CC	CT	CC	CC	CC	CC	CC	CC	CC	CC	CC	CC	CC	CC
1009747|F|0-37:C>G-37:C>G	TGCAGCTGCACAGCTCAAGGATGGAGACGCAGAGCCCCCTTCGGATGCGTCGCGCGCCGCCAGTGCCAA	1B|086.343266790|1009747|1009747	chr1B	1009747	2	37:C>G	CG	CC	CC	CC	CC	CC	CC	CC	CC	CC	CC	CC	CC	CG	CC	CC	CC	CC	CC	CC	CC	CC	CC	CC	CC	CC	CC	CC	CC	CC	GG	NN	CC	GG	CC	CC	CC	CC	CC	CC	CC	CC	CC
1072469|F|0-26:A>C-26:A>C	TGCAGTTCATCCCCTAGGGCAAGCAAATATCGGGCGTATGTTACGGTACAGGTACAGGTATCACTTATC	1B|086.479138250|1072469|1072469	chr1B	1072469	4	26:A>C	AA	AA	AA	AA	AA	AA	AA	AA	AA	AA	AA	AA	AC	AA	AA	CC	AA	AC	AA	AA	AA	AA	AA	AA	AA	AA	AA	AA	AA	CC	AA	AA	AA	AA	AA	AA	AA	AA	AA	AA	AA	CC	CC
985165|F|0-34:T>A-34:T>A	TGCAGGGAGGTGGTACTACTAAAAGTGAGTTTCTTTTGCCTGCAATTTGGTGTTCCTGACTCCCCGAGA	1B|086.574800670|985165|985165	chr1B	985165	3	34:T>A	TT	AA	TT	TT	TT	AA	TT	TA	TT	TT	TT	TT	TA	TT	TT	TT	TT	AA	TT	AA	TT	AA	TT	TT	AA	AA	TT	TT	TA	TT	TA	TT	NN	TT	TT	TT	TT	TT	TT	TT	TT	NN	TT
1229852|F|0-12:T>C-12:T>C	TGCAGCTAGTTGTGTCCACCAATCACCTGCACCTGCGGTCCGCGCGCCTAGGCTCCGAGATCGGAAGAG	1B|086.617194220|1229852|1229852	0	1229852	6	12:T>C	CC	NN	CC	CC	CC	NN	CC	CC	CC	CC	CC	CC	TC	NN	CC	NN	CC	TT	CC	NN	CC	NN	NN	CC	CC	NN	CC	NN	CC	TC	NN	CC	CC	CC	NN	CC	CC	CC	CC	CC	CC	TT	TT
5971516|F|0-34:C>T-34:C>T	TGCAGCTGCTCCATGTCGCTCGGGTACACCGCGACGGCGCCCCGCCGCGGGAGGCTCGGCCGAGATCGG	1B|086.766493270|5971516|5971516	0	5971516	3	34:C>T	CC	CC	CC	CC	CC	CC	CC	CC	CC	CC	CC	NN	CT	CC	CC	TT	CC	CT	CC	CC	CC	CC	CC	CC	CC	CC	NN	CC	CC	CT	CC	CC	CC	CC	CC	CC	CC	CC	NN	CC	CC	TT	TT
1091408|F|0-55:G>T-55:G>T	TGCAGTCGGCGGCAGTGGGTGTGTCCGCGCTCTCCTCGTTGAGATTGCTCCCGACGATGGCGTTGGAGA	1B|086.786780390|1091408|1091408	chr1B	1091408	3	55:G>T	GT	TT	GG	GG	GG	GT	GG	GT	GG	GG	GG	GG	GG	GG	GG	NN	GT	GG	GG	TT	GT	TT	TT	GG	GT	NN	GG	GT	GT	GT	GT	GT	GG	GG	TT	GG	GT	GT	TT	GT	GT	NN	NN
1103424|F|0-23:T>C-23:T>C	TGCAGAAGCAGAACCTGGAGGAGTCTCACTCTCGCGCCGAGGTAGATTAATCCGACCGAGATCGGAAGA	1B|086.786780390|1103424|1103424	0	1103424	8	23:T>C	TT	NN	TT	TT	TT	TT	TT	TT	NN	TT	TT	TT	TC	TT	TT	CC	TT	TC	TT	NN	TT	NN	NN	TT	TT	NN	TT	TT	TT	TC	TT	TT	TT	TT	NN	TT	TT	TT	TT	TT	TT	CC	CC
1126427|F|0-10:T>C-10:T>C	TGCAGAGCAATCAGGGATTCGGCCTCGTCGGGTTCAGCACGTCCACGCTGGTCACGCTCGGCGCGTGCC	1B|086.786780390|1126427|1126427	chr1B	1126427	5	10:T>C	TT	CC	TT	TT	TT	TC	TT	TC	TT	TT	CC	TT	TT	TT	TT	NN	TT	NN	TT	CC	TT	NN	CC	NN	TC	CC	TT	TT	CC	TT	TC	TT	TT	TT	CC	TT	TT	TT	TT	TT	TT	NN	NN
1256169|F|0-15:T>C-15:T>C	TGCAGGCGTTTGGCCTACCTCCCTCGCGAGCTCCCCGTCCTGGATCTCAAGGTCAGCGACGCGCTCCCG	1B|086.786780390|1256169|1256169	chr1A	1256169	6	15:T>C	CC	CC	CC	CC	CC	CC	CC	CC	CC	CC	CC	CC	TC	CC	CC	TT	CC	TC	CC	NN	CC	NN	CC	CC	CC	NN	CC	CC	CC	TC	NN	CC	CC	CC	CC	CC	CC	CC	NN	NN	CC	TT	TT
1280252|F|0-38:G>C-38:G>C	TGCAGGATAGCCAAGGGCGTGGTGGAAGGCCCGTCGCGGAACCTCCTGGAGTCGGTGGCGCAGTCGATC	1B|086.786780390|1280252|1280252	chr1B	1280252	4	38:G>C	GG	GG	GG	GG	GG	GG	GG	GG	GG	GG	GG	GG	GC	GG	GG	CC	GG	GC	GG	GG	GG	GG	GG	GG	GG	GG	GG	GG	GG	GC	GG	GG	GG	GG	GG	GG	GG	GG	GG	GC	GG	CC	CC
1297131|F|0-55:C>G-55:C>G	TGCAGGCGCTGGGCCCACCTCCCTCGCGAGCTCCCCGCCCTGGATCTCAAGGTCACCGACGCACTCCCG	1B|086.786780390|1297131|1297131	chr1B	1297131	6	55:C>G	CG	GG	GG	GG	GG	CG	GG	CG	GG	GG	GG	GG	GG	CG	GG	NN	GG	GG	GG	CC	GG	CC	GG	GG	CG	NN	GG	GG	GG	GG	CC	GG	GG	GG	GG	GG	GG	GG	NN	NN	GG	NN	NN
3950141|F|0-25:C>G-25:C>G	TGCAGAAAATGGGATCCTTTCAAGACTTGAGGAACCGAGATCGGAAGAGCGGTTCAGCAGGAATGCCGA	1B|086.786780390|3950141|3950141	0	3950141	2	25:C>G	GG	GG	GG	GG	GG	GG	GG	GG	GG	GG	GG	GG	CG	GG	GG	CC	GG	CG	GG	GG	GG	NN	NN	GG	GG	GG	NN	GG	GG	CG	GG	GG	GG	GG	NN	GG	GG	GG	GG	GG	GG	CC	CC
4990834|F|0-34:T>C-34:T>C	TGCAGCACTTCAAGAAGCCGTTCGCTCATGAGCATGAAGAACTGAAGACCTTGCTGGAGGCCGTTCAGT	1B|086.786780390|4990834|4990834	chr1D	4990834	4	34:T>C	CC	CC	CC	CC	CC	CC	CC	CC	CC	CC	CC	CC	CC	CC	CC	TT	CC	TC	CC	CC	CC	CC	CC	CC	CC	CC	CC	CC	CC	TC	CC	CC	CC	CC	CC	CC	CC	CC	CC	CC	CC	TT	TT
996139|F|0-17:A>C-17:A>C	TGCAGAAGCCGCGCCCAATGCTCCTCGTTGTCGCTCCCGAAGCTCTTCTTCGTGTCCTCCACAGCCAGC	1B|086.786780390|996139|996139	chr1B	996139	4	17:A>C	AA	AA	AA	AA	AA	AA	AA	AA	AA	AA	AA	AA	AC	AA	AA	CC	AA	AC	AA	AA	AA	AA	AA	AA	AA	AA	AA	AA	AA	AC	AA	AA	AA	AA	AA	AA	AA	AA	AA	AA	AA	CC	CC
1212812|F|0-20:C>T-20:C>T	TGCAGATGCTCTAAGGTTAGCGGAGTTTTCAGGATTTGAGAGCTCAGTGCTTGTTGACCGCGGTGGGGC	1B|086.858104600|1212812|1212812	chr1B	1212812	2	20:C>T	CC	CC	NN	CC	CC	CC	CC	CC	CC	NN	NN	CC	CT	NN	CC	CC	CC	CC	CC	CC	CC	CC	CC	CC	TT	TT	CC	CC	CT	CC	CC	CC	CC	CC	CC	CC	CC	CC	CC	CC	CC	CC	CC
100023374|F|0-8:G>A-8:G>A	TGCAGCACGTTCCAGTGCCTACTTGCGCACGCGTGGAAGAAGATCACGGCGGCGCGGGATCTGGCGCCG	1B|087.053852340|1023072|1023072	chr1B	100023374	5	8:G>A	GG	GG	GG	GG	GG	GG	GG	GG	GG	GG	GG	GG	GA	NN	GG	AA	GG	GG	GG	NN	GG	NN	GG	GG	GG	NN	GG	GG	GG	GA	NN	GG	GG	GG	GG	GG	GG	GG	GG	GG	GG	AA	AA
100023375|F|0-26:C>G-26:C>G	TGCAGCACGTTCCAGTGCCTCCTTGCCCACGCGTGGAAGAAGATCACGGCGGCGCGGGATCTGGCGCCG	1B|087.053852340|1023072|1023072	chr1B	100023375	5	26:C>G	CC	CC	CC	CC	CC	CC	CC	CC	CC	CC	CC	CC	CG	CC	CC	GG	CC	CC	CC	NN	CC	NN	CC	CC	CC	NN	CC	CC	CC	GG	CC	CC	CC	CC	CC	CC	CC	CC	CC	CC	CC	GG	GG
3939353|F|0-7:A>G-7:A>G	TGCAGCGAAGGAGCAAGGGAGGAACCAGTTAGAGCCGAGATCGGAAGAGCGGTTCAGCAGGAATGCCGA	1B|087.293529130|3939353|3939353	0	3939353	3	7:A>G	GG	GG	GG	GG	GG	GG	GG	GG	GG	NN	GG	GG	AG	GG	GG	AA	GG	AG	GG	GG	GG	GG	GG	GG	GG	GG	GG	NN	GG	AA	GG	GG	GG	GG	GG	GG	NN	GG	GG	GG	GG	AA	AA
4990255|F|0-7:T>C-7:T>C	TGCAGCGTGCCCGTGCGTCCCCGTGCTCCGAGATCGGAAGAGCGGTTCAGCAGGAATGCCGAGACCGAT	1B|087.293529130|4990255|4990255	0	4990255	4	7:T>C	CC	CC	CC	CC	NN	NN	CC	NN	CC	CC	CC	CC	TC	CC	CC	TC	CC	CC	CC	CC	CC	NN	CC	CC	NN	CC	CC	CC	CC	TT	CC	CC	NN	CC	CC	CC	NN	CC	CC	CC	CC	TT	TT
4993225|F|0-67:C>G-67:C>G	TGCAGCAGCTGCGCGTGGCCGACCTTCCTGCGCAGCGCGCTGGTGAGCTTGACGGAGTCGACGCCGTCG	1B|087.318694990|4993225|4993225	chr1B	4993225	8	67:C>G	GG	GG	NN	NN	GG	GG	GG	NN	GG	GG	GG	GG	GG	GG	GG	CC	GG	CC	GG	GG	GG	NN	NN	GG	GG	GG	GG	GG	GG	CG	NN	GG	GG	GG	NN	GG	GG	GG	GG	GG	GG	CC	CC
7358392|F|0-10:C>G-10:C>G	TGCAGCAGCTCCGCCACGTCCGAGATCGGAAGAGCGGTTCAGCAGGAATGCCGAGACCGATCTCGTATG	1B|087.361494480|7358392|7358392	0	7358392	5	10:C>G	GG	GG	GG	GG	GG	GG	GG	GG	GG	GG	GG	GG	CG	GG	GG	CC	GG	CG	GG	GG	GG	GG	GG	GG	GG	GG	GG	GG	GG	CG	GG	GG	GG	GG	GG	GG	GG	GG	GG	GG	GG	CC	CC
1024576|F|0-18:T>C-18:T>C	TGCAGGAGGGCGACCTCGTCATCTGCCCCGAGGGGACGACGTCCCGAGAGCCGTTCCTGCTCCGAGATC	1B|087.850610100|1024576|1024576	chr1B	1024576	4	18:T>C	TT	TT	TT	TT	TT	TT	TT	TT	TT	TT	TT	TT	TC	TT	TT	CC	TT	TC	TT	TT	TT	TT	TT	TT	TT	NN	TT	TT	TT	CC	TT	TT	TT	TT	TT	TT	TT	TT	TT	TT	TT	CC	CC
4393742|F|0-11:A>G-11:A>G	TGCAGGCGCTCAGCGGCGTCCTGGAGATCTTCCAGGTGGCCGAGATCGGAAGAGCGGTTCAGCAGGAAT	1B|088.382526740|4393742|4393742	0	4393742	3	11:A>G	GG	GG	GG	GG	GG	GG	GG	GG	GG	GG	GG	GG	AG	GG	GG	AA	GG	AG	GG	GG	GG	GG	GG	GG	GG	GG	GG	GG	GG	AG	GG	GG	GG	AG	GG	GG	GG	GG	GG	GG	GG	AA	AA
4910712|F|0-15:C>T-15:C>T	TGCAGAGCGCGGCGGCGCCAAGCGCGCTGCGGGTGTCGAGACGGCCCACGATCTGGAGGATCAGGTCGT	1B|088.382526740|4910712|4910712	chr1B	4910712	4	15:C>T	CC	CC	CC	CC	CC	NN	CC	CC	CC	CC	CC	CC	CT	CC	CC	TT	CC	TT	CC	NN	CC	NN	CC	CC	CC	NN	CC	CC	CC	CC	NN	CC	CC	CC	CC	CC	CC	CC	NN	CC	CC	TT	TT
4910712|F|0-48:C>G-48:C>G	TGCAGAGCGCGGCGGCGCCAAGCGCGCTGCGGGTGTCGAGACGGCCCACGATCTGGAGGATCAGGTCGT	1B|088.382526740|4910712|4910712	chr1B	4910712	4	48:C>G	CG	CC	CC	CC	CC	GG	CC	CG	CC	CC	CC	CC	CG	CG	CC	GG	CC	GG	CC	GG	CC	GG	CC	CC	CG	NN	CC	CC	CC	CG	GG	CC	CC	CC	CC	CC	CC	CC	NN	CC	CC	GG	GG
4990301|F|0-30:A>G-30:A>G	TGCAGCTCCACGCCATTGTCGCCGTCGACGACGAGCCGCTCGTACTCTCCGACGTAGTTGAGGTGGACC	1B|088.382526740|4990301|4990301	chr1B	4990301	3	30:A>G	GG	GG	GG	GG	GG	GG	GG	GG	GG	GG	GG	GG	AG	GG	GG	AA	GG	AG	GG	GG	GG	GG	GG	GG	GG	GG	GG	GG	GG	AG	GG	GG	GG	GG	GG	GG	NN	GG	GG	GG	GG	AA	AA
4993221|F|0-6:C>A-6:C>A	TGCAGACGAGCGGAAACTCATCCGAGATCGGAAGAGCGGTTCAGCAGGAATGCCGAGACCGATCTCGTA	1B|088.382526740|4993221|4993221	0	4993221	3	6:C>A	AA	AA	AA	AA	AA	AA	AA	AA	AA	AA	AA	AA	CA	AA	AA	CC	AA	CA	AA	AA	AA	AA	AA	AA	AA	AA	AA	AA	AA	CA	AA	AA	AA	AA	AA	AA	AA	AA	AA	AA	AA	CC	CC
1090566|F|0-51:G>A-51:G>A	TGCAGGCGTGCCAGCGTGTGTGTGCGTGGGCGCGGGTGAATGATTGTTTTTGCTTCTGGGCGCGGTGGA	1B|088.688111890|1090566|1090566	chr1B	1090566	2	51:G>A	GA	GG	GA	GG	AA	GG	AA	GA	GG	AA	GG	AA	GG	GA	GA	NN	AA	NN	AA	GG	GA	NN	AA	AA	GG	GG	GG	GG	GA	AA	GG	AA	AA	AA	AA	AA	AA	AA	GG	GG	AA	NN	NN
1062951|F|0-39:T>C-39:T>C	TGCAGCCGAATACTTCTCTCTCGCTGTCTCCAGCGGTGCTAGCTAGTCTTCATGCTGCATGGTCGGTGC	1B|088.722421750|1062951|1062951	chr1B	1062951	2	39:T>C	TC	TT	TC	TT	CC	TT	CC	TT	TT	CC	TT	CC	TT	TC	TC	NN	CC	TT	CC	TT	TC	TT	TT	CC	TT	TT	TT	TT	TC	CC	TT	CC	CC	CC	TT	CC	CC	CC	TT	TT	CC	NN	NN
1073071|F|0-8:T>C-8:T>C	TGCAGCGATCTGTGCACCTCGCCGCTGCTCGCCATGGCGTCCGCCGACCTACCACTGCTTGTTCAGAGA	1B|088.727343370|1073071|1073071	chr1B	1073071	3	8:T>C	TT	TT	TT	TT	TT	TT	TT	TT	TT	TT	TT	TT	TT	TT	TT	CC	TT	TC	TT	TT	TT	TT	TT	TT	TT	TT	TT	TT	TT	TC	TT	TT	TT	TT	NN	NN	TT	TT	TT	TT	TT	CC	CC
100021959|F|0-26:G>T-26:G>T	TGCAGGAGATGCGGCTGCGCGGGGTGGCGTGCCCCGAGGGAGCCCTCGTCGCCGCCATCTGCGCCTTCG	1B|088.828204120|1027124|1027124	chr1D	100021959	4	26:G>T	TT	TT	TT	TT	TT	TT	TT	TT	TT	TT	TT	TT	GT	TT	TT	GG	TT	NN	TT	TT	TT	TT	TT	TT	TT	TT	TT	TT	TT	NN	TT	TT	TT	TT	TT	TT	TT	TT	TT	TT	TT	GG	GG
100019025|F|0-25:A>G-25:A>G	TGCAGGAATTGAACTATCAACTAGTACTGTGAGTTTTACAGTTGCTGCACCAATTGAACTATCAACCGA	1B|089.378470350|1018896|1018896	chr1B	100019025	3	25:A>G	AA	NN	AA	AA	AA	AG	AA	AG	AA	AA	AA	AA	AG	AG	AA	AA	AA	AG	AA	GG	AA	GG	AA	AA	GG	GG	AA	AA	AG	AA	AG	AA	AA	AA	AA	AA	AA	AA	NN	AA	AA	AA	AA
1105435|F|0-25:C>G-25:C>G	TGCAGCCTTCCTGGAACATGGTGACCGCCTTTTCTCCATCTGACTCCCCGCCGAGATCGGAAGAGCGGT	1B|089.495705540|1105435|1105435	0	1105435	4	25:C>G	CC	CC	CC	CC	CC	CC	CC	CC	CC	CC	CC	CC	CG	CC	CC	GG	CC	CC	CC	CC	CC	CC	CC	CC	CC	CC	CC	CC	CC	CG	CC	CC	CC	CC	CC	CC	CC	CC	CC	CC	CC	GG	GG
3064594|F|0-67:C>G-67:C>G	TGCAGATATCCGATAGCTGTGACGGGGAGCAGACACCTCCGTCCCTCGACAGCATGCCTTTGTTGACCA	1B|089.829481920|3064594|3064594	chr1B	3064594	3	67:C>G	CG	CC	CG	GG	GG	CG	GG	CG	CC	GG	GG	GG	CG	CC	GG	GG	GG	CG	GG	CC	GG	CC	GG	GG	CG	CC	GG	GG	CG	GG	GG	GG	GG	GG	GG	GG	GG	CC	CC	GG	GG	GG	CC
3026672|F|0-6:C>G-6:C>G	TGCAGGCCCATGTGAGGAAGGAAGACAACCACGCTACCTAGCCGAGATCGGAAGAGCGGTTCAGCAGGA	1B|090.308859250|3026672|3026672	0	3026672	2	6:C>G	CC	CC	CC	CC	CC	CC	CC	CC	NN	CC	NN	CC	CG	CC	CC	GG	CC	GG	CC	CC	CC	CC	CC	CC	CC	CC	CC	CC	CC	CG	CC	CC	CC	CC	CC	CC	CC	CC	NN	CC	CC	GG	GG
3959427|F|0-59:A>G-59:A>G	TGCAGTTCCACGGCTTCCACGGCGTGAAGCAGGAGGAGAAGAAGCTGGGCCAGAAGTTCACCGTCGACG	1B|090.308859250|3959427|3959427	chr1B	3959427	5	59:A>G	GG	GG	GG	GG	GG	GG	GG	GG	NN	NN	GG	GG	AG	GG	GG	NN	GG	GG	GG	GG	GG	GG	GG	GG	GG	GG	GG	GG	GG	AG	GG	GG	GG	GG	GG	GG	GG	GG	GG	GG	GG	AA	AA
999482|F|0-59:T>C-59:T>C	TGCAGCGTCACCTCCCCAGGCCCAGGCGTCTCCTTCTCCACAATCTCCACCTTCCTCCCTTCGTCCTCC	1B|090.308859250|999482|999482	chr1B	999482	5	59:T>C	TT	TT	TT	NN	TT	TT	TT	TT	TT	TT	TT	TT	TC	TT	TT	CC	TT	TC	TT	TT	TT	TT	TT	NN	TT	NN	TT	TT	TT	CC	TT	NN	TT	TT	TT	TT	TT	TT	TT	TT	TT	NN	CC
1085087|F|0-22:T>C-22:T>C	TGCAGAACAAGATAGCTTTGAATCTGCGAAGGAATCAGATGCAACTCTGCGCGGCCGAGATCGGAAGAG	1B|090.367152190|1085087|1085087	0	1085087	2	22:T>C	TC	CC	CC	CC	TT	CC	TT	TC	CC	TT	TT	TT	TC	TC	TT	TT	TT	CC	TT	CC	TT	CC	TT	TT	TC	NN	TT	CC	TC	TT	TC	TT	TT	TT	TT	TT	TT	CC	CC	CC	TT	TT	CC
1260851|F|0-9:G>A-9:G>A	TGCAGATCCGCCTCCTGCATGCATGGATGGATGGTGCAGCGATGAACAAGAGGAAGGAAGCAGGATAAT	1B|090.367152190|1260851|1260851	chr1B	1260851	2	9:G>A	AA	GG	GG	GG	AA	GA	AA	GG	AA	AA	AA	AA	AA	GG	AA	AA	AA	AA	AA	GG	AA	GG	AA	AA	GA	GG	AA	GG	GA	AA	GA	AA	AA	AA	AA	AA	AA	GG	GG	GG	AA	AA	AA
5971568|F|0-8:C>A-8:C>A	TGCAGCTGCTGGGCGTGGCCGCTTTCCTCGCCGAGATCGGAAGAGCGGTTCAGCAGGAATGCCGAGACC	1B|090.395485870|5971568|5971568	0	5971568	7	8:C>A	AA	AA	AA	AA	AA	AA	AA	AA	AA	AA	AA	AA	CA	AA	AA	CC	AA	CA	AA	AA	AA	AA	AA	AA	AA	AA	AA	AA	AA	CA	AA	AA	AA	AA	AA	AA	AA	AA	AA	AA	AA	CC	CC
100018951|F|0-10:G>C-10:G>C	TGCAGCTCTCGGTCATCGGCTTCGTGCTCCACTTCATCTTCACCCAGAGCAGCCCGCTCTGGATCCTGC	1B|090.431249790|1074182|1074182	chr1D	100018951	3	10:G>C	CC	CC	CC	CC	CC	NN	CC	CC	CC	CC	CC	CC	CC	CC	CC	GG	CC	GC	CC	CC	CC	CC	CC	CC	CC	CC	CC	CC	CC	GC	CC	CC	CC	CC	CC	CC	CC	CC	CC	CC	CC	GG	GG
100015405|F|0-10:T>G-10:T>G	TGCAGCAATGTCGTCGGACAAGCCGAGATCGGAAGAGCGGTTCAGCAGGAATGCCGAGACCGATCTCGT	1B|090.617617240|4396605|4396605	0	100015405	2	10:T>G	TT	TT	TT	TT	TT	TT	TT	TT	TT	TT	TT	TT	TG	TT	TT	GG	TT	TG	TT	TT	TT	TT	TT	TT	TT	TT	TT	TT	TT	TG	TT	TT	TT	TT	TT	TT	TT	TT	TT	TT	TT	GG	GG
4992041|F|0-9:C>G-9:C>G	TGCAGATCGCTACGCACTAGACCGAGATCGGAAGAGCGGTTCAGCAGGAATGCCGAGACCGATCTCGTA	1B|090.617617240|4992041|4992041	0	4992041	10	9:C>G	GG	GG	GG	GG	GG	NN	GG	GG	GG	GG	GG	GG	GG	GG	GG	CC	GG	CG	GG	GG	GG	GG	NN	NN	NN	NN	NN	GG	GG	CC	NN	NN	NN	GG	NN	GG	GG	GG	GG	GG	GG	CC	CC
4993289|F|0-20:T>G-20:T>G	TGCAGGTTGGGCTGCGCAGGTCGTGCCGAGATCGGAAGAGCGGTTCAGCAGGAATGCCGAGACCGATCT	1B|090.617617240|4993289|4993289	0	4993289	3	20:T>G	GG	GG	NN	GG	GG	NN	GG	GG	GG	GG	GG	GG	TG	GG	GG	TT	GG	TG	NN	GG	GG	GG	GG	GG	GG	GG	GG	GG	GG	TG	GG	GG	GG	GG	GG	GG	GG	GG	GG	GG	GG	TT	TT
7358434|F|0-15:T>C-15:T>C	TGCAGCAGCTGCGCCTCGTCCGAGATCGGAAGAGCGGTTCAGCAGGAATGCCGAGACCGATCTCGTATG	1B|090.751087000|7358434|7358434	0	7358434	5	15:T>C	CC	CC	CC	CC	CC	CC	CC	CC	CC	CC	CC	CC	TC	CC	CC	TT	CC	TC	CC	CC	CC	CC	CC	CC	CC	CC	CC	CC	CC	TC	CC	CC	CC	CC	CC	CC	CC	CC	CC	CC	CC	TT	TT
1224984|F|0-37:C>A-37:C>A	TGCAGCCGCAACAACTCGTCACCCAAGAGCTGTTCCCCGCCGCGGCCACCGCCGAGATCGGAAGAGCGG	1B|090.869627850|1224984|1224984	0	1224984	3	37:C>A	CC	CC	CC	CC	CC	CC	CC	CC	CC	CC	CC	CC	CA	CC	CC	AA	CC	CA	CC	CC	CC	CC	CC	CC	CC	CC	CC	CC	CC	CA	CC	CC	CC	CC	CC	CC	CC	CC	CC	CC	CC	AA	AA
1230086|F|0-6:T>C-6:T>C	TGCAGGTTGGCGGCCATGGTGGCGTCCAGCGTCGGCTCTGCCGAGCTCTTGGTGGACGCCAGCCGAGAT	1B|090.869627850|1230086|1230086	chr1D	1230086	9	6:T>C	CC	NN	CC	NN	CC	CC	CC	CC	CC	CC	CC	CC	TC	CC	CC	NN	CC	TC	CC	CC	CC	CC	CC	CC	CC	NN	CC	NN	CC	TC	CC	CC	CC	CC	CC	CC	CC	CC	CC	NN	CC	TT	TT
1255952|F|0-8:T>C-8:T>C	TGCAGGCGTTTGGCACACCTCCCTCGCGAGCTCCCCGTCCTGGATCTCAAGGTCAGCGACGCGCTCCCG	1B|090.869627850|1255952|1255952	chr1A	1255952	6	8:T>C	CC	CC	CC	CC	CC	CC	CC	CC	CC	CC	CC	CC	CC	CC	CC	TT	CC	TC	CC	NN	CC	NN	CC	CC	CC	NN	CC	CC	CC	TC	NN	CC	CC	CC	CC	CC	CC	CC	NN	NN	CC	TT	TT
1262015|F|0-53:C>G-53:C>G	TGCAGGTTGGCGGCCATGGTGGCGTCCAGCGTCGGGTCGGCCGAGCTCTTGGTCGACGTCAGCCGAGAT	1B|090.869627850|1262015|1262015	chr1B	1262015	9	53:C>G	CC	CC	CC	CC	CC	CC	CC	CC	CC	CC	CC	CC	CG	CC	CC	GG	CC	CG	CC	CC	CC	CC	CC	CC	CC	CC	CC	CC	CC	CG	CC	CC	CC	CC	CC	CC	CC	CC	CC	CC	CC	GG	GG
1262015|F|0-35:G>C-35:G>C	TGCAGGTTGGCGGCCATGGTGGCGTCCAGCGTCGGGTCGGCCGAGCTCTTGGTCGACGTCAGCCGAGAT	1B|090.869627850|1262015|1262015	chr1B	1262015	9	35:G>C	GG	GG	GG	GG	GG	GG	GG	GG	GG	GG	GG	GG	GC	GG	GG	NN	GG	GC	GG	GG	GG	GG	GG	GG	GG	GG	GG	GG	GG	GC	GG	GG	GG	GG	GG	GG	GG	GG	GG	GG	GG	CC	CC
1376868|F|0-7:C>T-7:C>T	TGCAGCCCGTGCTGCTTCCGATGCTGCTGCTGGTGCAGAGGAGCAGGGCGGTTGTGATCTCGGCGGTAG	1B|090.869627850|1376868|1376868	chr1A	1376868	2	7:C>T	TT	TT	TT	TT	TT	TT	NN	TT	TT	TT	TT	TT	CT	TT	TT	CC	TT	CT	TT	TT	TT	TT	TT	TT	TT	TT	TT	TT	TT	CT	TT	TT	TT	TT	TT	TT	TT	TT	TT	TT	TT	CC	NN
100025262|F|0-14:T>C-14:T>C	TGCAGATGGGCGTGTTGTACGTGTGCCTCTACCTCATCGCGCTGGGCACCGAGATCGGAAGAGCGGTTC	1B|090.869627850|1406319|1406319	0	100025262	8	14:T>C	CC	CC	CC	CC	CC	NN	CC	CC	CC	CC	NN	CC	TT	NN	CC	TT	CC	TT	CC	NN	CC	CC	CC	CC	CC	CC	NN	CC	CC	TC	CC	CC	CC	CC	CC	CC	CC	CC	CC	CC	CC	TT	TT
1863653|F|0-25:T>G-25:T>G	TGCAGTCCTTCCTGATCTCGAAGCGTCTGCCCTCGGCGGGGATCTCGCTGAGCTTGGCCATGGCCTTGC	1B|090.869627850|1863653|1863653	chr1B	1863653	5	25:T>G	GG	GG	GG	GG	GG	GG	GG	GG	GG	GG	GG	GG	TG	NN	GG	TT	GG	TG	NN	GG	GG	NN	GG	GG	GG	GG	GG	NN	GG	TT	GG	GG	NN	GG	GG	NN	GG	GG	GG	GG	GG	TT	TT
4991243|F|0-44:G>C-44:G>C	TGCAGCATCTATTCGATCGCCTCGTCCCTGACCAAACCAATCAAGAAGTTACTCAGCAATGGCCCTGAG	1B|090.869627850|2259618|2259618	chr1B	4991243	2	44:G>C	GG	NN	GG	GG	GG	GG	NN	GG	GG	NN	GG	GG	GC	GG	GG	CC	GG	CC	GG	NN	GG	GG	GG	GG	GG	GG	NN	GG	GG	GG	GG	GG	GG	GG	GG	GG	GG	GG	GG	NN	GG	CC	CC
1203017|F|0-41:G>A-41:G>A	TGCAGCAGACTAGCGGCGAAGCTATTCATTTTCTCGGCACCGTGAAGTTTCATTGCCGAGATCGGAAGA	1B|090.869627850|4396476|4396476	0	1203017	4	41:G>A	GA	GA	GA	GA	GG	GA	GA	GA	GG	GG	GA	GA	GA	GA	AA	GA	GG	GG	GG	GG	GA	GG	GA	GA	GG	GA	AA	GA	GG	GA	GA	GG	GA	GG	GA	GG	GA	GA	GA	GA	GA	GG	GG
4988997|F|0-10:G>C-10:G>C	TGCAGCTCACGGAGCGTGGGCGGGGGCTCCTGGCGTCCCGAGATCGGAAGAGCGGTTCAGCAGGAATGC	1B|090.869627850|4988997|4988997	0	4988997	6	10:G>C	CC	CC	CC	CC	CC	CC	NN	CC	CC	CC	NN	NN	GC	CC	CC	GG	CC	CC	CC	CC	CC	NN	CC	CC	CC	CC	CC	CC	CC	GC	CC	NN	CC	CC	CC	CC	CC	CC	CC	CC	CC	GC	GG
4989068|F|0-15:C>G-15:C>G	TGCAGCATGGCGCTGCCGTCGTCGCCGAGATCGGAAGAGCGGTTCAGCAGGAATGCCGAGACCGATCTC	1B|090.869627850|4989068|4989068	0	4989068	3	15:C>G	GG	NN	GG	GG	GG	GG	GG	GG	GG	GG	GG	GG	CC	GG	GG	CC	GG	CG	GG	GG	GG	GG	GG	GG	GG	GG	GG	NN	GG	GG	NN	GG	GG	GG	GG	GG	GG	NN	GG	GG	GG	CC	CC
5412014|F|0-8:G>T-8:G>T	TGCAGTTGGTTAGTTGGTGCGTATCTGTCCGAGATCGGAAGAGCGGTTCAGCAGGAATGCCGAGACCGA	1B|090.869627850|4990629|4990629	0	5412014	2	8:G>T	GT	GT	GT	GG	GG	GG	GG	GG	GT	GT	GT	GT	GT	GT	GT	TT	GG	GT	GG	GG	GG	GG	GG	GT	GG	GT	GT	GT	GT	GT	GG	GT	GG	GG	GG	GT	GG	NN	GT	GG	GG	NN	GT
4910076|F|0-11:C>T-11:C>T	TGCAGGATGCTCGTGGTGGAGCTTGCCGAGATCGGAAGAGCGGTTCAGCAGGAATGCCGAGACCGATCT	1B|090.869627850|4991177|4991177	0	4910076	5	11:C>T	CT	CC	CC	CC	CT	CC	TT	CC	CC	CC	CC	CC	CC	CC	NN	CC	CC	CT	CC	CC	CC	CC	CC	NN	CC	NN	CC	CC	CC	CC	CC	CC	CC	CT	CC	CC	CC	CC	CC	CC	CT	CC	CC
100020825|F|0-16:G>A-16:G>A	TGCAGTGCGAGGCGAGGCGCGTGCCGTCCGAGATCGGAAGAGCGGTTCAGCAGGAATGCCGAGACCGAT	1B|090.869627850|4991282|4991282	0	100020825	3	16:G>A	GA	AA	GG	GG	GG	GG	GG	GG	GG	GG	GG	GG	GG	GG	GG	GG	GG	GG	GG	GG	GG	AA	AA	GG	GG	AA	GG	GG	AA	GG	GG	GG	AA	GG	AA	GG	AA	GG	GG	GG	GG	GG	GG
1003643|F|0-60:A>G-60:A>G	TGCAGCTCCCCTCCGCGGCCACCAGGGACGACGCGCTCGCCTCCCTCGTCGGCCAGCTAGAGCAGAACC	1B|090.904873550|1003643|1003643	chr1D	1003643	2	60:A>G	AG	GG	AA	AA	GG	GG	GG	GG	GG	GG	GG	GG	GG	AA	GG	GG	GG	GG	GG	NN	GG	GG	GG	GG	GG	GG	AG	AA	GG	GG	GG	GG	GG	AG	GG	GG	GG	AA	AA	AA	GG	GG	GG
991290|F|0-6:T>C-6:T>C	TGCAGATCAAATGTTCTCTGACGATGTAAAGCGATCTACGTACTATTTACTTCGCGGTACATCTTGGAA	1B|091.127169660|991290|991290	chr1B	991290	2	6:T>C	CC	CC	CC	CC	CC	CC	CC	CC	CC	CC	TT	CC	CC	CC	CC	CC	CC	CC	CC	CC	CC	CC	CC	CC	CC	CC	CC	CC	CC	CC	CC	CC	CC	TC	CC	CC	CC	CC	CC	CC	CC	CC	CC
7351339|F|0-5:C>A-5:C>A	TGCAGCAAGTCCAATCGCCCGAGATCGGAAGAGCGGTTCAGCAGGAATGCCGAGACCGATCTCGTATGC	1B|091.156984900|7358425|7358425	0	7351339	3	5:C>A	CC	CC	CC	CC	CC	CC	NN	CC	CC	CC	CC	NN	AA	CC	NN	CA	CC	CA	NN	CC	NN	CC	NN	CC	CC	CC	CC	CC	CC	AA	CC	CC	NN	NN	CC	NN	CC	CC	CC	CC	NN	AA	AA
100023568|F|0-16:A>G-16:A>G	TGCAGGGGCCTGTGCGACGCGCCAGCCGCGCCATGAGAGGGCGGAGCGCGAAGAACGTGAACGCCACGA	1B|091.252989500|1022873|1022873	chr1B	100023568	5	16:A>G	AG	GG	AA	GG	AA	GG	AA	AA	GG	GG	AA	AA	AG	GG	AA	AA	AA	AA	AA	GG	AA	GG	AA	AA	AG	NN	AA	GG	AG	AA	GG	NN	AA	GG	AA	AA	AA	AA	GG	GG	AA	AA	NN
100022175|F|0-50:G>T-50:G>T	TGCAGTGCGGCCACGAGTTCCACCTCGGTAAGGGGCTATGGTCCGATCTGGTGATGCGTTATTGCACTG	1B|091.458087820|1069454|1069454	chr1D	100022175	4	50:G>T	TT	TT	TT	TT	TT	TT	TT	TT	TT	TT	TT	TT	GT	TT	TT	GG	TT	GT	TT	TT	TT	TT	TT	TT	TT	TT	TT	GT	TT	GG	TT	TT	TT	TT	TT	TT	TT	TT	TT	TT	TT	GG	GG
1215761|F|0-26:G>T-26:G>T	TGCAGTAGAGCTTTGTATCATTGTATGCGGACCGAACAGAGAAATTTCTCAATTTATCATTGTTCCAGG	1B|091.666040030|1215761|1215761	chr1B	1215761	2	26:G>T	GT	GG	GG	GG	TT	TT	TT	TT	NN	GG	TT	GT	GT	GG	TT	TT	GT	TT	TT	NN	TT	NN	TT	TT	TT	NN	TT	GG	TT	TT	GG	TT	TT	GG	TT	TT	TT	GG	GG	GG	TT	TT	GG
1023910|F|0-43:A>C-43:A>C	TGCAGAAGTGCGGCAGGGGCATGATTTGCAGCCCCCGATCCGTAGTCGTCGCGGCCCATCCAGCGGTGC	1B|091.762294860|1023910|1023910	chr1B	1023910	3	43:A>C	AA	CC	AA	AA	AA	AC	AA	CC	AA	AA	AA	AA	AA	AA	AA	AA	AA	NN	AA	CC	AA	CC	AA	AA	CC	CC	AA	NN	AC	AA	CC	NN	AA	AA	AA	AA	AA	AA	AA	AA	AA	AA	AA
1053847|F|0-7:C>T-7:C>T	TGCAGTCCGCGAGCCAGCAGCAGCAATCCAAGTCACCGAGCCCGATCTTTCCGATGCGTTCCGAGATCG	1B|091.934911060|1053847|1053847	chr1B	1053847	2	7:C>T	CC	CC	CC	CC	CC	CC	CC	CC	CC	CC	CC	CC	CT	CC	CC	TT	CC	CC	CC	CC	CC	CC	CC	CC	CC	CC	CC	CC	CC	CT	CC	CC	CC	CC	CC	CC	CC	CC	CC	CC	CC	TT	TT
1695427|F|0-11:A>C-11:A>C	TGCAGGAGAAGAACCAGGATGCCCTCGAGGCCAACCTACGCTTCGTGGAGGTGCCGAGATCGGAAGAGC	1B|091.934911060|1695427|1695427	0	1695427	9	11:A>C	AA	AA	AA	AA	AA	AA	AA	AA	AA	AA	AA	AA	AC	AA	AA	CC	AA	AC	AA	AA	AA	AA	AA	AA	AA	AA	AA	AA	AA	AC	AA	AA	AA	AA	AA	AA	AA	AA	AA	AA	AA	CC	CC
1695427|F|0-29:G>C-29:G>C	TGCAGGAGAAGAACCAGGATGCCCTCGAGGCCAACCTACGCTTCGTGGAGGTGCCGAGATCGGAAGAGC	1B|091.934911060|1695427|1695427	0	1695427	9	29:G>C	GG	GG	GG	GG	GG	GG	GG	GG	GG	GG	GG	GG	GC	GG	GG	CC	GG	GC	GG	GG	GG	GG	GG	GG	GG	GG	GG	GG	GG	GC	GG	GG	GG	GG	GG	GG	GG	GG	GG	GG	GG	CC	CC
2256143|F|0-34:T>C-34:T>C	TGCAGTCAACGCAGGAGGAGGAGCAGATCGACACTCAGCTCAAGGGCAAGGCCTCAACCGAGATCGGAA	1B|091.934911060|2256143|2256143	0	2256143	4	34:T>C	CC	CC	CC	CC	CC	CC	TC	CC	CC	CC	CC	CC	TC	CC	CC	TT	CC	TC	CC	CC	CC	CC	CC	CC	CC	CC	CC	CC	CC	TC	CC	CC	CC	NN	CC	CC	CC	NN	NN	CC	CC	TT	TT
1090475|F|0-30:G>C-30:G>C	TGCAGTCGGCGACGATGATGGCAGTGTCGTGCTGACGCCGCCAGCACTGCACGAGCATGAGAATGAAGG	1B|092.222267600|1090475|1090475	chr1B	1090475	3	30:G>C	GG	GG	GG	GG	GG	GG	GG	GG	GG	GG	GG	GG	GC	GG	GG	CC	GG	GC	GG	GG	GG	GG	GG	GG	GG	GG	GG	GG	GG	GG	GG	GG	NN	GG	NN	GG	GG	GG	GG	GG	GG	CC	CC
1126000|F|0-19:T>C-19:T>C	TGCAGTGAGATGAGCCGCCTGGACGACGGACATAGGTCTTTCTTCCCTGTAGGAAACCCCTTCCGAGAT	1B|092.740493660|1126000|1126000	chr1B	1126000	2	19:T>C	TT	CC	TT	TT	TT	NN	TT	TT	TT	TT	TT	TT	TT	CC	TT	TT	TT	NN	TT	CC	TT	NN	TT	TT	CC	CC	TT	TT	TT	TT	TT	TT	TT	TC	TT	TT	TT	TT	TT	CC	TT	TT	TT
1863657|F|0-25:G>A-25:G>A	TGCAGTCCACGAGAACATCGCTCGTGGGGAAATCCAGCTCGATGAAGGGCTTCGCCTGCTCCTCCTCCG	1B|092.764169250|1863657|1863657	chr1D	1863657	4	25:G>A	AA	AA	AA	AA	AA	AA	AA	AA	AA	AA	AA	AA	GA	AA	AA	GG	AA	GA	AA	AA	AA	AA	AA	AA	AA	AA	AA	AA	AA	GA	AA	AA	AA	AA	AA	AA	AA	AA	AA	AA	AA	GG	GG
1088865|F|0-48:A>T-48:A>T	TGCAGTGTCCGCGCGATGGAGAAGACGGTTCACTGAATGAACCTCTGCACCTACTTCCCGAGATCGGAA	1B|093.030419300|1088865|1088865	0	1088865	3	48:A>T	AT	AT	AT	AA	AT	AT	AT	AT	AT	AA	AT	AT	AT	AT	AT	TT	AT	TT	AT	AT	AT	AT	AT	AT	AT	TT	AT	AT	AT	AT	AT	AA	AT	AT	AT	AA	AT	AT	AA	AT	AT	TT	TT
1092189|F|0-34:T>C-34:T>C	TGCAGATGCCGCAATAGGCAGCGGACACCTGACGTTGCCGCCGCTTTCTGTTCACAGGGCGAAGTCAGC	1B|093.268007900|1092189|1092189	chr1B	1092189	2	34:T>C	TT	TT	CC	TT	TT	TT	TT	NN	TT	TT	TT	TT	TT	TC	TT	TT	TT	TT	TT	TT	TT	TT	NN	TT	TT	TT	TT	NN	TT	TT	TT	TT	TT	CC	NN	TT	TT	CC	TT	TT	TT	TT	TT
1167425|F|0-30:A>G-30:A>G	TGCAGGAAATGTCAATGCAACTTCTTGCTCATCTGGCCGCTGCTTTCCTTGTTCTGGCAGTTCGTTCGG	1B|093.268007900|1167425|1167425	chr1B	1167425	2	30:A>G	AG	AA	GG	AA	GG	AA	GG	GG	AA	AA	GG	GG	AG	AG	AA	GG	GG	AG	GG	AA	GG	AA	GG	GG	AG	AA	GG	AA	AG	GG	AA	GG	GG	AA	GG	GG	GG	GG	AA	AA	GG	GG	GG
1090352|F|0-33:T>C-33:T>C	TGCAGGCTACAGGGACATGCACTAGAGGATGTGTGGAGGTGGTGCATTTCTGCGGTAGTTCTGTGGATT	1B|093.891104830|1090352|1090352	chr1B	1090352	2	33:T>C	TT	CC	CC	CC	TT	TT	TT	TT	TT	TT	TT	NN	TT	CC	TT	TT	TT	TT	TT	TT	TT	TT	TT	TT	TT	TT	TT	CC	TT	TT	TT	TT	TT	TT	TT	TT	TT	CC	CC	CC	TT	TT	TT
7334479|F|0-6:G>A-6:G>A	TGCAGCGCTGCTGCATCTAAGTCCGAGATCGGAAGAGCGGTTCAGCAGGAATGCCGAGACCGATCTCGT	1B|093.891104830|7334479|7334479	0	7334479	2	6:G>A	AA	AA	NN	NN	GA	AA	AA	AA	AA	AA	AA	AA	AA	GG	AA	AA	AA	AA	AA	AA	AA	NN	AA	AA	AA	AA	AA	AA	AA	AA	AA	AA	AA	AA	AA	AA	AA	NN	AA	AA	AA	AA	AA
2259466|F|0-48:G>A-48:G>A	TGCAGAAAGATGTACCCTGACTGAGCGGCGCCACCGTTGTCAGCCTGAGAAGGTGCGGTTCGAGGAGAC	1B|094.375722790|2259466|2259466	chr1B	2259466	2	48:G>A	GG	AA	AA	GG	GG	GA	GG	GA	GG	GG	GG	GG	GA	GG	GG	GG	GG	AA	GG	AA	GG	AA	GG	GG	GA	AA	GA	GG	GA	GG	GG	GG	GG	GG	GG	GG	GG	AA	GG	GG	GG	GG	GG
2243373|F|0-55:T>A-55:T>A	TGCAGCCACGGCAACGGCCACTTGCTCGATCGCTGACAGCAATATACAACGATCTTCAAACTGATTGCC	1B|094.385713460|2243373|2243373	chr4D	2243373	2	55:T>A	TT	AA	TT	TT	AA	TT	TT	TA	TT	TT	AA	TT	TT	TT	TT	TT	AA	TT	TT	AA	TT	TT	TT	AA	TA	TT	TT	TT	TT	TA	TT	TT	TT	TT	TT	AA	TT	TT	TT	TT	TA	TT	TT
100022544|F|0-28:A>C-28:A>C	TGCAGCCCTTCTCCTTCCCCGAGTGGGAAGAGCACCGCCGTCTGTCGGCCGAGATCGGAAGAGCGGTTC	1B|094.400567920|1023062|1023062	0	100022544	4	28:A>C	AA	AA	AA	AA	AA	AA	AA	AA	AA	AA	AA	AA	AC	AA	AA	CC	AA	AC	AA	AA	AA	AA	AA	AA	AA	AA	AA	AA	AA	NN	AA	AA	AA	AA	AA	AA	AA	AA	AA	AA	AA	CC	CC
6037767|F|0-17:C>G-17:C>G	TGCAGCGAGTGCTGTTCCGTGCAGTCTAGTGGCCCGAGATCGGAAGAGCGGTTCAGCAGGAATGCCGAG	1B|094.400567920|6037767|6037767	0	6037767	2	17:C>G	GG	GG	GG	GG	GG	GG	GG	GG	GG	GG	GG	GG	CG	GG	GG	CC	GG	CG	GG	GG	GG	GG	GG	GG	GG	GG	GG	GG	GG	CG	GG	GG	GG	GG	GG	GG	GG	GG	GG	GG	GG	CC	CC
1049867|F|0-15:A>C-15:A>C	TGCAGTTTTCAAAAAAAAATTGCATATGCGAAAGGATGTTCCTGTCTACAATTGTTTTCAGATATTCAA	1B|094.682392220|1049867|1049867	chr1B	1049867	2	15:A>C	AC	CC	CC	AA	AA	CC	AA	AC	NN	AA	AA	AA	AC	AC	AA	AA	AA	CC	AA	CC	AA	CC	AA	AA	AC	CC	AA	AA	AC	AA	NN	AA	AA	CC	AA	AA	AA	CC	AA	AA	AA	AA	AA
1085163|F|0-21:T>C-21:T>C	TGCAGTAGAACTTCCCTAAGTTAGAGGATCTCGTTCCACCCCAACCAGGTCTGACCATGACCATGGGCA	1B|094.682392220|1085163|1085163	chr1B	1085163	2	21:T>C	TC	CC	CC	TT	TT	CC	TT	TC	CC	TT	TT	TT	TC	TC	TT	TT	TT	TC	TT	CC	TT	CC	TT	TT	TC	CC	TT	TT	TC	TT	TC	TT	TT	CC	TT	TT	TT	CC	TT	TT	TT	TT	TT
1050870|F|0-52:A>T-52:A>T	TGCAGTTATGGTATTCCATTCAGGTTTGTAGCATTGAGATCATTGTCGTGTCATGGTAACCATCATGAT	1B|094.780645630|1050870|1050870	chr5A	1050870	8	52:A>T	TT	TT	AT	AA	AT	TT	AT	TT	TT	TT	TT	AT	TT	AT	TT	TT	TT	TT	TT	TT	NN	TT	TT	AT	TT	TT	AT	AT	TT	TT	TT	TT	TT	TT	TT	AT	AT	NN	AT	AT	AT	AT	TT
1023256|F|0-16:T>C-16:T>C	TGCAGATCTATCTTGATTCTTTCATCTAAATCTGGAACCATCTTTTCAAGACAAGTGTACAGGCCACGT	1B|094.908651680|1023256|1023256	chr2B	1023256	4	16:T>C	TC	NN	NN	CC	TT	TT	TT	TT	CC	TT	CC	TT	TC	NN	CC	CC	TC	TC	NN	TT	NN	TT	TT	TT	TT	NN	TT	CC	CC	NN	TT	CC	CC	TT	TT	TT	CC	NN	CC	NN	TT	NN	NN
4910091|F|0-45:T>G-45:T>G	TGCAGGCATAGCAACAATATTGTCGACATTGTACCGCACACGCCTTCTAGCAACGTCTTGGACTTGCTT	1B|095.053195600|4910091|4910091	chr1B	4910091	6	45:T>G	TG	GG	TT	TT	TT	GG	TT	TG	GG	TT	TT	TT	TG	TT	TT	TT	TT	TG	TT	GG	TT	GG	TT	TT	TG	GG	TT	TT	TG	TT	TG	TT	TT	TT	TT	TT	TT	TT	TT	NN	TT	TT	GG
4910091|F|0-17:T>G-17:T>G	TGCAGGCATAGCAACAATATTGTCGACATTGTACCGCACACGCCTTCTAGCAACGTCTTGGACTTGCTT	1B|095.053195600|4910091|4910091	chr1B	4910091	6	17:T>G	TT	NN	TT	TT	TT	NN	TT	TG	NN	TT	TT	TT	TT	TT	TT	TT	TT	TG	TT	GG	TT	NN	TT	TT	TG	GG	TT	TT	TG	TG	TT	TT	TT	TT	TT	TT	TT	TT	TT	NN	TT	TG	NN
1093432|F|0-6:C>A-6:C>A	TGCAGACAAGAAGATTCATTAATGGAGTCAGTCACGTCACGTACACTGGACGGGTTGTCAATGTAGAAA	1B|095.234931480|1093432|1093432	chr1B	1093432	2	6:C>A	CA	CC	AA	AA	CC	AA	CC	CA	AA	CC	CC	CC	CC	CA	CC	CC	CC	CC	CC	AA	CC	AA	CC	CC	CA	AA	CA	AA	CA	CC	CA	CC	CC	CC	CC	CC	CC	AA	AA	AA	CC	CC	AA
1256492|F|0-6:T>G-6:T>G	TGCAGTTCTGTGAACTCCCACGCGGGACGGATGGCAGGTGCGTCCTGTTCAACTTCGGCGACTCAAACT	1B|095.254388980|1256492|1256492	chr1D	1256492	3	6:T>G	GG	GG	GG	GG	GG	GG	GG	NN	GG	GG	GG	GG	TG	GG	GG	TT	GG	TT	GG	GG	GG	GG	NN	GG	GG	GG	GG	GG	GG	TT	GG	GG	GG	NN	NN	NN	GG	GG	GG	GG	GG	TT	TT
100018408|F|0-53:T>A-53:T>A	TGCAGAACACTGGAGCCATTCCCGCCTGATTCAACAAAAGCAAATAGAAAATCTATCAGCATGGCACGT	1B|095.323376730|1072827|1072827	chr3B	100018408	3	53:T>A	TT	NN	NN	TT	TT	AA	TT	NN	TT	TT	TT	TT	AA	TT	TT	TT	TT	TA	TT	AA	TT	AA	TT	NN	AA	AA	TT	TT	TA	TT	AA	TT	TT	TT	TT	TT	TT	TT	TT	TT	TT	TT	TT
1166607|F|0-9:A>G-9:A>G	TGCAGCAGCAGCAATACTAAAAGCTATCCATATACAGTTGATATGCTTGTTTATCCCATTCCAACATCT	1B|095.323376730|1166607|1166607	chr1B	1166607	2	9:A>G	AA	NN	AA	AA	AA	AA	AA	GG	AA	AA	AA	AA	AG	AA	AA	AA	AA	NN	AA	GG	AA	GG	NN	AA	NN	GG	AA	AA	AA	AA	AA	AA	AA	AA	AA	AA	AA	AA	NN	AA	AA	AA	AA
991251|F|0-50:G>A-50:G>A	TGCAGCAAGAGTCCGCACGATGGGTCCAGCAGGCAGTTCGTGACTTGAGAGCGTCCTTGCCGAGATCGG	1B|095.323376730|991251|991251	chr1D	991251	2	50:G>A	GA	GG	GA	GA	GA	GG	GA	GA	GG	GA	NN	GA	GA	AA	GA	GA	GA	GA	GA	GG	GA	GG	GA	GA	GG	GG	GA	GA	GA	GG	GA	GA	GA	GA	AA	GA	GA	GA	GA	GA	GA	GA	GA
1121672|F|0-11:A>G-11:A>G	TGCAGCGTGGTATAGATGAACGCGAGCAGCCCGACGGCGACGATGTACCTGACGAGCCAGCCGCCGACA	1B|095.365712930|1121672|1121672	chr1B	1121672	2	11:A>G	AA	GG	AA	NN	AA	NN	NN	AA	AA	NN	AA	AA	GG	AA	NN	AA	AA	NN	AA	GG	AA	GG	AA	AA	GG	GG	AA	AA	AA	AA	NN	AA	AA	AA	AA	AA	AA	AA	NN	AA	AA	AA	AA
5346667|F|0-7:T>C-7:T>C	TGCAGGGTGATCGTTCGCCGAGATCGGAAGAGCGGTTCAGCAGGAATGCCGAGACCGATCTCGTATGCC	1B|095.409435540|7358423|7358423	0	5346667	2	7:T>C	CC	TC	TC	TC	CC	CC	CC	CC	TC	TC	TT	TC	TC	TC	TC	CC	CC	TC	TC	TC	TC	CC	NN	CC	TC	TT	TT	TC	TC	NN	NN	TC	CC	NN	CC	TC	TT	TC	TC	CC	TT	NN	TC
4988908|F|0-51:C>A-51:C>A	TGCAGGGCCAGAAGCGGCAGCATCCCGCTGGACGGGCCGCTGCCCCAGCCGCCGCCGAGATCGGAAGAG	1B|095.667664910|4988908|4988908	0	4988908	4	51:C>A	CA	CC	CC	AA	AA	CC	AA	AA	CC	AA	AA	AA	CA	CC	AA	AA	AA	AA	AA	CC	AA	CC	AA	AA	CA	CC	AA	AA	CA	AA	AA	AA	AA	CC	NN	AA	AA	CC	AA	AA	AA	AA	AA
1071118|F|0-18:A>G-18:A>G	TGCAGCAATAATGTCATGAAGAATTTGATATGCTGTCAAATTGTACTATCGTAATGACTGCGTCGTTGT	1B|096.049033640|1071118|1071118	chr1A	1071118	3	18:A>G	AA	GG	AA	AA	AA	NN	NN	AA	GG	AA	AA	AA	AG	NN	AA	AA	GG	GG	NN	NN	AA	NN	AA	AA	GG	GG	AA	AA	AG	AA	AA	AA	AA	AA	AA	AA	AA	AA	AA	AA	AA	AA	AA
1088521|F|0-26:G>A-26:G>A	TGCAGAAAAACACGACGTTTCCGAAAGAGGAGAGCAATTCGCGCTCCATTTACACGTACTCGGTACGAA	1B|096.049033640|1088521|1088521	chr1B	1088521	2	26:G>A	GG	AA	GG	GG	GG	GA	GG	GA	GG	GG	GG	GG	GA	GG	GG	GG	GG	GA	GG	AA	GG	AA	GG	GG	AA	NN	GG	GG	GA	GG	GG	GG	GG	GG	GG	GG	GG	GG	GG	GG	GG	GG	GG
1129780|F|0-16:G>T-16:G>T	TGCAGACAAGGGGGGAGATGGTCATGGCGTGGCTCACTCCTGCTCCTAGTATGCCCAACGATCTTGCGG	1B|096.049033640|1129780|1129780	chr1B	1129780	2	16:G>T	GG	NN	GG	GG	NN	TT	NN	NN	GG	GG	GG	GG	GT	GG	GG	GG	GG	GT	NN	TT	GG	NN	GG	NN	TT	TT	GG	GG	GT	NN	GG	NN	GG	GG	NN	NN	GG	GG	GG	NN	GG	NN	GG
4989079|F|0-20:T>C-20:T>C	TGCAGCCTCGGCTGCCGCCGTGAGCTGCCGAGATCGGAAGAGCGGTTCAGCAGGAATGCCGAGACCGAT	1B|096.912923600|4989079|4989079	0	4989079	4	20:T>C	CC	CC	TT	NN	CC	CC	CC	TC	CC	CC	CC	CC	CC	CC	CC	CC	CC	CC	CC	NN	CC	NN	CC	CC	CC	NN	CC	TT	CC	NN	CC	CC	CC	CC	CC	CC	CC	TT	TT	TT	CC	NN	NN
4910111|F|0-28:G>C-28:G>C	TGCAGCAGACGGCGGCCCTGCGCGGCGCGGCGCGGGTGGACGTCCGAGATCGGAAGAGCGGTTCAGCAG	1B|096.913031020|4910111|4910111	0	4910111	4	28:G>C	CC	GG	GC	CC	CC	CC	CC	CC	CC	CC	CC	CC	CC	GC	CC	CC	CC	CC	CC	CC	CC	CC	CC	CC	CC	CC	CC	GC	CC	CC	CC	GG	CC	CC	CC	CC	CC	CC	GG	GG	CC	CC	CC
6031276|F|0-43:C>T-43:C>T	TGCAGGTCATGGCATGGCATGGCGGCACAGCTCGCCCCTGCGGCGGCCCGAGATCGGAAGAGCGGTTCA	1B|096.913031020|6031276|6031276	0	6031276	2	43:C>T	CC	CC	CC	CC	CC	CC	CC	CC	TT	TT	CC	CC	CT	TT	NN	CC	CC	CC	CC	CC	TT	CC	CC	CC	CC	CC	CC	CC	NN	CC	CC	NN	NN	CC	CC	CC	CC	CC	CC	NN	CC	CC	CC
2293657|F|0-10:T>C-10:T>C	TGCAGCGGTATCTGAGTCTGACTTCGAACTCCAAACAACATGGCGCCGCCGAGATCGGAAGAGCGGTTC	1B|097.149182660|2293657|2293657	0	2293657	4	10:T>C	TT	TT	TT	NN	TT	NN	TT	TT	TT	TT	TT	TT	TT	NN	TT	CC	TT	TT	TT	TT	TT	NN	TT	NN	TT	TT	TT	NN	TT	TT	NN	TT	TT	NN	TT	TT	TT	TT	TT	TT	TT	TC	CC
1106896|F|0-31:A>C-31:A>C	TGCAGGTGGGAAATACACACCACCAGCCAGCAAGCAAGCAATGGGAACAAATAAATAAACAAAAGTAAA	1B|097.945034490|1106896|1106896	chr1B	1106896	2	31:A>C	AA	NN	AA	AA	AA	CC	AA	CC	AA	AA	AA	AA	AC	CC	NN	AA	AA	NN	AA	CC	AA	NN	AA	AA	CC	CC	AA	NN	AC	AA	AA	NN	AA	NN	AA	AA	AA	AA	AA	NN	AA	AA	AA
3064540|F|0-38:A>G-38:A>G	TGCAGGTAATTTGGTTCCAGTGCAAGTCCTCGAACGAAAGATGGTGAAGAAAGGCAACGCCGCGCACGT	1B|098.506775440|3064540|3064540	chr1B	3064540	6	38:A>G	AA	GG	AA	AA	AA	AA	AA	AA	AA	AA	AA	AA	AG	AA	AA	AA	AA	AG	AA	NN	AA	NN	AA	AA	GG	NN	AA	AA	AA	AA	AA	AA	AA	AA	AA	AA	AA	AA	AA	AA	AA	AA	AA
3064540|F|0-18:A>T-18:A>T	TGCAGGTAATTTGGTTCCAGTGCAAGTCCTCGAACGAAAGATGGTGAAGAAAGGCAACGCCGCGCACGT	1B|098.506775440|3064540|3064540	chr1B	3064540	6	18:A>T	AA	NN	AA	AA	AT	AT	AA	AA	AT	AA	AA	AA	AA	AA	AA	AA	AA	AA	AA	NN	AA	NN	AA	AA	NN	TT	AA	AA	AT	AA	AA	AA	AA	AT	AA	AA	AA	AA	AA	AA	AT	AA	AA
1023355|F|0-38:C>T-38:C>T	TGCAGCGGCTCATGGGGAGCACGAGGGCGGCTCAACGCCCGACGACGGAGTGACGTACTGGCAGCTTGT	1B|098.588781740|3936357|3936357	chr1B	1023355	2	38:C>T	CC	CC	TT	TT	CC	CC	CC	CC	CC	CC	CC	CC	CC	CT	CC	CC	CC	CC	CC	NN	CC	NN	CC	CC	CC	NN	CC	NN	CC	CC	CC	NN	CC	CC	NN	CC	CC	TT	TT	TT	CC	CC	CC
4989859|F|0-36:C>T-36:C>T	TGCAGTACTACGCCTGCGCGCACGTCACAGTGACCACAGCCGAGCGCCCGTGCTGCCAGACGGACTATC	1B|098.588781740|4989859|4989859	chr1B	4989859	3	36:C>T	CC	CC	CC	CC	CC	CC	CC	CC	CC	CC	CC	CC	CC	CC	CC	CC	CC	CC	CC	CC	CC	CC	CC	CC	CC	NN	CC	CC	CC	CC	CC	CC	CC	CC	CC	CC	CC	CC	CC	CC	CC	CC	CC
3570071|F|0-37:A>G-37:A>G	TGCAGTTCAAAACGACGGAGCTGCTGTTTCCCGCTCCATAGATTCCGAGATCGGAAGAGCGGTTCAGCA	1B|099.040137340|3570071|3570071	0	3570071	2	37:A>G	AA	GG	AA	AA	AA	AG	AA	NN	AA	AA	AA	AA	AG	AA	AA	AA	AA	GG	AA	GG	NN	NN	AA	NN	GG	GG	AA	AA	AG	AA	AA	AA	AA	AA	NN	AA	AA	AA	AA	AA	AA	AA	AA
1093781|F|0-43:C>T-43:C>T	TGCAGTTCTTCCCACGGGCGGTGCCGCTTGATCAGCGCCGCGACTGGTGGGGCCGTCGGGCCGTCGTCG	1B|099.056248210|1093781|1093781	chr1B	1093781	4	43:C>T	CC	TT	NN	CC	CC	CT	CC	TT	CC	CC	CC	CC	CT	CC	CC	CC	CC	NN	CC	NN	CC	TT	NN	CC	TT	TT	CC	CC	CT	CC	CT	NN	CC	CC	CC	CC	CC	CC	CC	CC	CC	CC	CC
1129298|F|0-44:C>T-44:C>T	TGCAGCTCCCTTGCGTTATCCTCTCCCTTAATCTCTCCCGATTCCAATCGCAGCAGCACCGAGATCGGA	1B|099.056248210|1129298|1129298	chr4A	1129298	2	44:C>T	CC	CC	CC	CC	CC	CC	CC	CC	CC	CC	CC	CC	CT	CC	CC	CC	CC	CT	CC	CC	CC	CC	CC	CC	CT	CC	CC	CC	CC	CC	CC	CC	CC	CC	CC	NN	CC	CC	CC	CC	CC	CC	CC
1196718|F|0-66:A>C-66:A>C	TGCAGTGTGTCCTGTGTCCATGGGCTGGGGCTGCAATGCATGCACGCACGCACGCAAGTTAGTTAGATG	1B|099.056248210|1196718|1196718	chr1B	1196718	2	66:A>C	AA	CC	AA	AA	AA	AC	AA	AA	AA	AA	AA	AA	AC	AA	AA	AA	AA	CC	AA	CC	AA	CC	AA	AA	CC	CC	AA	AA	AC	AA	AC	AA	AA	AA	AA	AA	AA	AA	AA	AA	AA	AA	AA
1089869|F|0-29:A>C-29:A>C	TGCAGAAGAGTACTAGATCTCAAACCCAGAATTTTCTTCAAGACATACTTCCTGGAGGACGAGGAACAC	1B|099.121809940|1089869|1089869	chr1B	1089869	2	29:A>C	AC	CC	AA	AA	NN	AA	NN	CC	CC	NN	NN	AA	AA	AA	AA	AA	AA	AA	AA	CC	NN	CC	AA	AA	AC	CC	AA	AA	AC	AA	AC	NN	AA	NN	AA	AA	NN	AA	AA	AA	AA	AA	CC
1024654|F|0-36:T>G-36:T>G	TGCAGTCAAAGGGCAAGCGTAGGGAGAGAGATTACATTCCTATATGGCCAGGGTCTGGAACGCCACGAA	1B|099.330746970|1024654|1024654	chr1B	1024654	2	36:T>G	TT	GG	TT	TT	TT	TG	TT	TG	TT	TT	TT	TT	TG	TT	TT	TT	TT	TG	TT	GG	TT	GG	TT	TT	GG	GG	TT	TT	TG	TT	TG	TT	TT	TT	TT	TT	TT	TT	TT	TT	TT	TT	TT
1068770|F|0-8:C>G-8:C>G	TGCAGGATCGTGAACCGCCAGACCGATGTACGCCACCGCAGAACATGCAACATCGGGCCTCATGGCACC	1B|099.330746970|1068770|1068770	chr1B	1068770	2	8:C>G	CC	CC	CC	CC	CC	CG	CC	CG	CC	CC	NN	CC	CG	CG	CC	CC	CC	CG	CC	CG	CC	GG	CC	CC	GG	CC	CC	CC	CC	CC	CG	CC	CC	CC	CC	CC	CC	CC	CC	CG	CC	CC	CC
1060776|F|0-39:G>A-39:G>A	TGCAGATCGCGCTCCTCGCCCTCGTGCCTATATTCAAGAGCATCAGGAAGTTACTGGACAACTACTATG	1B|099.624636890|1060776|1060776	chr1B	1060776	2	39:G>A	GG	AA	GG	GG	GG	AA	GG	GG	GG	GG	NN	GG	GA	GG	GG	GG	GG	GA	GG	AA	GG	AA	GG	GG	AA	NN	GG	GG	GG	GG	AA	GG	NN	GG	GG	GG	NN	GG	GG	GG	GG	GG	GG
3064366|F|0-40:A>T-40:A>T	TGCAGACTGTTTTCACCAATAAGACGCAACAACTGATTTCAGTATCCGAGATCGGAAGAGCGGTTCAGC	1B|099.624636890|3064366|3064366	0	3064366	3	40:A>T	TT	NN	TT	TT	TT	AT	TT	AT	TT	TT	TT	TT	AT	TT	TT	TT	TT	AT	TT	AA	TT	AA	TT	TT	AA	NN	TT	TT	TT	TT	TT	TT	TT	TT	TT	TT	TT	TT	TT	TT	TT	TT	TT
984358|F|0-10:C>T-10:C>T	TGCAGAGTTCCCTTATAGCCTCCAAAATTACTGGCGAAAAAGTCCCTAGGACTAATTTCAGGAGTGCTA	1B|099.624636890|984358|984358	chr1B	984358	3	10:C>T	CC	TT	NN	CC	CC	CT	CC	NN	CC	CC	CC	CC	TT	CC	NN	CC	NN	CT	CC	TT	CC	TT	CC	CC	TT	TT	CC	CC	CT	CC	CT	CC	CC	NN	CC	CC	CC	CC	CC	CC	CC	CC	NN
3064771|F|0-11:G>A-11:G>A	TGCAGGCTTTCGCAGGTCGGCTGCCGTTCCGCCTGCCGAGATCGGAAGAGCGGTTCAGCAGGAATGCCG	1B|099.665833500|3064771|3064771	0	3064771	7	11:G>A	GA	GG	NN	NN	GG	GG	GG	GG	GG	GG	GG	GG	GG	GA	GA	GG	GG	GA	GG	NN	GG	GG	GG	GG	GG	NN	GG	NN	GA	GG	GG	GG	GG	GG	GG	GG	GG	NN	NN	NN	GG	GG	GG
100026193|F|0-12:C>T-12:C>T	TGCAGTTCATCGCTAGTTTCTGACACCGAGATCGGAAGAGCGGTTCAGCAGGAATGCCGAGACCGATCT	1B|099.925994260|4538662|4538662	0	100026193	26	12:C>T	CC	CC	NN	TT	CC	NN	CC	CC	NN	CC	CC	CC	CC	TT	CC	CC	CC	CC	CC	NN	CC	NN	CC	CC	CC	TT	CT	NN	CT	CC	NN	CC	CC	CC	CC	CC	CC	NN	NN	NN	CC	CC	NN
100024090|F|0-5:T>C-5:T>C	TGCAGTGAGCTTGTTCCACCGAGATCGGAAGAGCGGTTCAGCAGGAATGCCGAGACCGATCTCGTATGC	1B|099.932251050|4394463|4394463	0	100024090	5	5:T>C	TT	NN	TT	TT	CC	TC	TT	TC	TT	TT	TT	TT	TT	TT	TT	TT	TT	CC	TT	TT	TT	TT	TT	TT	TT	TC	TT	TT	TT	NN	TT	TT	TT	TT	TT	TT	TT	TT	TT	TT	NN	NN	TT
100021487|F|0-13:A>G-13:A>G	TGCAGGTCTTGCCACCACCGAGATCGGAAGAGCGGTTCAGCAGGAATGCCGAGACCGATCTCGTATGCC	1B|099.932251050|7342176|7342176	0	100021487	3	13:A>G	GG	GG	AA	AA	GG	NN	GG	AG	GG	GG	GG	GG	GG	AG	AA	GG	AA	GG	GG	NN	AA	GG	AA	GG	GG	GG	AA	AA	GG	NN	GG	AA	GG	GG	AA	GG	GG	AA	GG	GG	GG	GG	GG
1083702|F|0-50:A>G-50:A>G	TGCAGGTTGTCGCTCAGGAGATTCCAGGTGTTCTTTAACAGCCTGCAAGTAGTGCAGTTTTTTAGACTT	1B|099.949243230|1083702|1083702	chr1B	1083702	3	50:A>G	AA	NN	AA	AA	AA	NN	AA	AA	GG	AA	AA	AA	AG	AA	AA	AA	GG	AA	AA	NN	AA	NN	AA	AA	NN	NN	AA	AA	AA	AA	AA	AA	AA	AA	AA	AA	AA	AA	AA	AA	AA	AA	AA
1083702|F|0-14:C>G-14:C>G	TGCAGGTTGTCGCTCAGGAGATTCCAGGTGTTCTTTAACAGCCTGCAAGTAGTGCAGTTTTTTAGACTT	1B|099.949243230|1083702|1083702	chr1B	1083702	3	14:C>G	CC	GG	CC	CC	CC	GG	CC	CG	NN	CC	CC	CC	CC	CC	CC	CC	NN	CG	CC	GG	CC	GG	CC	CC	GG	GG	CC	CC	CG	CC	CG	CC	CC	CG	CC	CC	CC	CC	CC	CC	CC	CC	CC
1196789|F|0-47:G>A-47:G>A	TGCAGGCCTCCCGACCCGTCTCGGGGAATGAGGCCGCGGCGGCACTCGTACGGCAAGGGCGGTAGGAGC	1B|099.949243230|1196789|1196789	chr1D	1196789	3	47:G>A	AA	AA	AA	AA	AA	AA	AA	AA	AA	AA	AA	AA	GA	AA	AA	GG	AA	GA	AA	AA	AA	AA	AA	AA	AA	AA	AA	NN	AA	GA	AA	NN	AA	NN	AA	AA	AA	AA	AA	AA	AA	GG	NN
1234457|F|0-36:A>G-36:A>G	TGCAGATCTCAGCTCAGTTCTTGGTTTCTTGCTTTGATACCCTGATTATACGTACTATATGTTGGATCA	1B|099.949243230|1234457|1234457	chr1B	1234457	2	36:A>G	GG	GG	GG	GG	GG	GG	GG	GG	GG	GG	GG	GG	AG	GG	GG	AA	GG	AG	GG	NN	GG	GG	GG	GG	GG	GG	GG	GG	GG	AG	GG	GG	GG	GG	GG	GG	GG	GG	GG	GG	GG	AA	AA
3028745|F|0-26:G>C-26:G>C	TGCAGATACGTGGCCAGCTGGCACCAGAGCAGGAGCCGAGATCGGAAGAGCGGTTCAGCAGGAATGCCG	1B|099.949243230|3028745|3028745	0	3028745	3	26:G>C	GG	CC	GG	GG	GG	GG	GG	GG	GG	GG	GG	GG	GC	GG	GG	GG	GG	GG	GG	NN	GG	NN	GG	GG	CC	CC	GG	GG	GG	GG	GC	GG	GG	GG	GG	GG	GG	GG	GG	GG	GG	GG	GG
4990169|F|0-10:A>G-10:A>G	TGCAGCAAAAAGGGCACCAGAACCCCAAATATCCGAGATCGGAAGAGCGGTTCAGCAGGAATGCCGAGA	1B|099.949243230|4990169|4990169	0	4990169	3	10:A>G	GG	GG	GG	GG	GG	GG	GG	GG	GG	GG	GG	NN	AG	GG	GG	AA	GG	GG	GG	GG	GG	GG	GG	GG	GG	GG	GG	GG	GG	AG	GG	GG	GG	GG	GG	GG	GG	GG	NN	GG	GG	AA	AA
4991167|F|0-36:T>C-36:T>C	TGCAGCCAAATTAAGAATCAACAGACAAAAAAACTATCAACCACTCCCAGATCGATCTAACAGTGAAAC	1B|099.949243230|4991167|4991167	0	4991167	3	36:T>C	CC	CC	CC	CC	CC	CC	NN	NN	CC	CC	CC	NN	TC	CC	CC	TT	CC	CC	CC	CC	CC	CC	CC	CC	CC	CC	NN	CC	CC	TC	CC	CC	CC	CC	CC	CC	CC	CC	NN	NN	CC	TT	TT
1165956|F|0-34:A>G-34:A>G	TGCAGGAGAGAAAGAATTCCTTTTGAAAAGGGTAACCAATCTCATCAGCAGAGACCAGGTGCGCAGAGG	1B|100.241411200|1162330|1162330	chr1D	1165956	4	34:A>G	AA	GG	NN	AA	AA	AA	AA	AA	AA	AA	AA	AA	AA	AA	AA	GG	AA	AA	AA	AA	AA	AA	AA	NN	AA	GG	AA	AA	AG	AA	AA	AA	AA	AA	AA	NN	AA	AA	NN	AA	AA	AA	AA
1162330|F|0-63:C>T-63:C>T	TGCAGGAGAGAAAGAATTCCTTTTGAAAAGGGTAACCAATCTCATCAGCAGAGACCAGGTGCGCAGGGC	1B|100.241411200|1162330|1162330	chr1B	1162330	4	63:C>T	CT	TT	CC	CC	TT	CT	CT	TT	CC	CC	TT	TT	TT	CC	TT	TT	TT	CC	TT	TT	CC	TT	TT	TT	TT	TT	CT	CC	TT	TT	CT	TT	TT	CC	TT	TT	TT	CC	CC	CC	TT	TT	CC
3025208|F|0-11:C>G-11:C>G	TGCAGATTCCACCCATCCCTATCGCCCGACACATGGGCCGAGATCGGAAGAGCGGTTCAGCAGGAATGC	1B|100.310427500|3025208|3025208	0	3025208	2	11:C>G	CC	GG	CC	CC	CC	CC	CC	CC	CC	CC	CC	CC	CG	CC	CC	CC	CC	CG	CC	CC	CC	CC	CC	CC	CC	CC	CC	CC	CC	CC	CC	CC	CC	CC	CC	CC	CC	CC	CC	CC	CC	CC	CC
1050063|F|0-18:C>T-18:C>T	TGCAGCGCTCAATAACCACGGATACCCTAAAAATCACAGATCGTGCGAGAACATGAACGGGCGCTCAAC	1B|100.553851400|1050063|1050063	chr1B	1050063	3	18:C>T	CT	CC	CC	CC	TT	CC	CT	CC	CC	CC	TT	TT	CT	CC	TT	TT	TT	CT	TT	CC	CC	CC	CT	TT	CT	CC	TT	CC	CT	TT	CC	TT	TT	CC	TT	TT	TT	CC	CC	CC	TT	TT	CC
2279620|F|0-21:T>A-21:T>A	TGCAGCTGCGGCGCCAGCTGCTAGTGTAACCCTTGCAACTGCTAAGGTGCAAGTGGTCGATGCGCTTGT	1B|100.874624100|2279620|2279620	chr1B	2279620	12	21:T>A	TA	TT	TT	NN	AA	TT	NN	TA	AA	AA	NN	AA	TT	TT	AA	AA	AA	TT	NN	TT	NN	TT	AA	NN	TA	TT	AA	NN	TA	AA	AA	NN	NN	AA	AA	AA	AA	NN	AA	AA	AA	AA	NN
1062366|F|0-9:C>T-9:C>T	TGCAGAATCCGCGATTGTTTTAGCCAGGCTAGAAGACGTGTTTCTCTGCTACTAGTCAATAATAATTGA	1B|100.890459700|1062366|1062366	chr1B	1062366	2	9:C>T	CC	TT	CC	CC	CC	TT	CC	CT	CC	CC	CC	CC	CT	CC	CC	CC	CC	CT	CC	TT	CC	TT	CC	CC	TT	TT	CC	CC	CT	CC	CC	CC	CC	CC	CC	CC	CC	CC	CC	CC	CC	CC	CC
1065218|F|0-52:T>C-52:T>C	TGCAGGAAAGGGCCATTCTTCTTCCATTGCGCAGGCAACATTTTGGTGTGCGTATTAGCGCATGACCAA	1B|100.890459700|1065218|1065218	chr1B	1065218	2	52:T>C	TT	CC	TT	TT	TT	CC	TT	TC	TT	TT	TT	TT	TC	TT	TT	TT	TT	TC	TT	CC	TT	CC	TT	TT	CC	CC	TT	TT	TC	TT	TT	TT	TT	TT	TT	TT	TT	TT	TT	TT	TT	TT	TT
1090571|F|0-35:G>A-35:G>A	TGCAGCGCAATCTAACGCCTTAAGTGCTAACGAGGGGAAAATCCTATGCACCGCTCATTGCAGCAAAAT	1B|100.890459700|1090571|1090571	chr1B	1090571	3	35:G>A	GG	AA	NN	GG	GG	NN	GG	GG	GG	GG	GG	GG	GG	GG	GG	NN	GA	GA	GG	NN	GG	NN	GG	GG	AA	AA	GG	GG	GA	GG	GG	NN	GG	GG	GG	GG	GG	NN	GG	GG	GG	GG	GG
2255989|F|0-28:C>A-28:C>A	TGCAGTTGGTTCTTTAAGTTTGGCACTGCTGTATGATTAGTAAAGAATGCTGGTTCGACTAGTAGAACC	1B|100.890459700|2255989|2255989	chr1B	2255989	4	28:C>A	CC	NN	CC	CC	CC	NN	CC	NN	CC	NN	CC	CC	CC	CC	CC	CC	CC	CA	NN	NN	NN	NN	CC	CC	AA	NN	CC	NN	CC	CC	CC	CC	CC	NN	CC	CC	CC	CC	CC	CC	CC	CC	CC
1251545|F|0-18:A>G-18:A>G	TGCAGCTTGTGAAGAACAAGAGATACGCAGCTAGGTAGGACTGTAGCGGAGAACGAATCTCACCCCCAA	1B|101.654182000|1251545|1251545	chr1D	1251545	3	18:A>G	AA	GG	AA	AA	AA	AG	AA	GG	AA	AA	AA	AA	AA	AA	AA	AA	AA	NN	AA	GG	AA	GG	AA	AA	GG	GG	AA	AA	GG	AA	AG	AA	AA	AA	AA	AA	AA	AA	AA	AA	AA	AA	AA
5363979|F|0-11:C>A-11:C>A	TGCAGGTTCACCGTCGTCGACGGTGCCGCCGAGATCGGAAGAGCGGTTCAGCAGGAATGCCGAGACCGA	1B|101.654182000|5582388|5582388	0	5363979	2	11:C>A	CA	CA	NN	CA	CA	CA	CA	CA	CA	CA	CA	CA	CA	CC	CA	AA	CA	CA	CA	CC	CA	CA	CA	CA	CA	CA	CC	NN	CA	CA	CC	CA	CA	CA	CA	AA	CA	CC	CA	CA	CA	CA	CA
1242530|F|0-38:A>G-38:A>G	TGCAGGTCGAGCAGCTTCTCCCCGCCACCCTGTCCAGCAGTGGCAGAGTGGAGCAGAGGAATGAGGCGG	1B|101.671278400|1242530|1242530	chr1B	1242530	4	38:A>G	AG	GG	AA	AA	GG	GG	AG	GG	AA	AA	GG	GG	GG	AA	AG	GG	GG	GG	GG	GG	AA	GG	GG	GG	GG	GG	GG	AA	GG	GG	AA	GG	GG	AA	GG	GG	GG	AA	AA	AA	GG	GG	AA
1212076|F|0-55:A>G-55:A>G	TGCAGCTGGAGTCCGTCCACGGCCAGGGCTTCCCGAGCCAGAGCACGCTGGAGCTAGAGGCCGCCGAGG	1B|102.182617100|1212076|1212076	chr1B	1212076	3	55:A>G	AA	GG	AA	AA	AA	AG	AA	AG	AA	AA	AA	AA	AG	AA	AA	AA	AA	GG	AA	NN	AA	GG	AA	AA	GG	GG	AA	AA	AG	AA	AA	AA	AA	AA	AA	AA	AA	AA	AA	AA	AA	AA	AA
100016022|F|0-32:G>C-32:G>C	TGCAGTATGATGCTCATTTCGATCTGTGACTGGCCGAGATCGGAAGAGCGGTTCAGCAGGAATGCCGAG	1B|102.236032100|3960951|3960951	0	100016022	2	32:G>C	GG	CC	GG	GG	GG	GC	GG	GC	GG	GG	GG	GG	GC	GG	GG	GG	GC	GC	GG	CC	GG	CC	GG	GG	CC	CC	GG	GG	GC	GG	GC	GC	GG	GG	GG	GG	GG	GG	GG	GG	GG	GG	GG
1036447|F|0-67:C>T-67:C>T	TGCAGGATGCATGGCTGCTGTAACTCTGTAGTAGTATTTCCCAGCTACACCTGTGAATCCAGCTTGGCT	1B|102.790287400|1036447|1036447	chr1B	1036447	3	67:C>T	CC	NN	CC	CC	CC	CC	CC	NN	CC	CC	CC	CC	CT	CC	CC	TT	CC	CC	CC	CC	CC	CC	CC	NN	CC	CC	CC	CC	CC	TT	NN	CC	CC	CC	CC	CC	CC	CC	CC	CC	CC	TT	TT
1092395|F|0-38:C>G-38:C>G	TGCAGTTTCAGCCGAGAGGGTGCCGCGTGACGTGCTTGCCCGACGCTGGGGGAGCCGAGATCGGAAGAG	1B|102.790287400|1092395|1092395	chr1B	1092395	3	38:C>G	CC	GG	CC	CC	CC	GG	CC	CG	CC	CC	CC	CC	CG	CG	CC	CC	CC	GG	CC	GG	CC	GG	CC	CC	GG	GG	CC	CC	CG	CC	CG	CC	CC	CC	CC	CC	CC	CC	CC	CC	CC	NN	CC
7931188|F|0-38:A>G-38:A>G	TGCAGATAAAGGAACAATTACTTGATACGTACCTAGCTACGTGGCTGCACGCGGGCCTGGAGTGCTTCC	1B|102.790287400|1279080|1279080	chr3D	7931188	6	38:A>G	AG	AG	AG	GG	AG	AA	GG	AG	AG	GG	AG	AG	AG	AG	AG	AG	AG	GG	AG	AG	AA	AA	AG	AG	AG	AG	AG	AG	AG	AA	AG	AA	AG	AG	AG	AA	AG	AG	AG	AG	AG	AG	AG
5970883|F|0-7:T>C-7:T>C	TGCAGGATGGTGACGGCCCTGAGCCGAGATCGGAAGAGCGGTTCAGCAGGAATGCCGAGACCGATCTCG	1B|102.790287400|5970883|5970883	0	5970883	3	7:T>C	CC	CC	CC	CC	CC	CC	CC	CC	TC	CC	CC	CC	TC	CC	CC	TT	CC	TC	CC	CC	CC	CC	CC	CC	CC	CC	CC	CC	CC	TC	CC	CC	CC	CC	CC	CC	CC	CC	CC	CC	CC	TT	TT
1007849|F|0-49:G>A-49:G>A	TGCAGTTGAAGTCGCGGTGGATGACGGCGGGGGAGGTGTGCTCGTGCAGGAACTCCAGCGCGCGGGCGC	1B|103.047867700|1007849|1007849	chr1B	1007849	2	49:G>A	GG	GG	GG	GG	GG	GG	GG	GG	GG	GG	GG	GG	GG	GG	GG	GG	GG	GG	GG	GG	GG	GG	GG	GG	GG	GG	GG	GG	GG	GG	GG	GG	NN	GG	GG	GG	GG	GG	GG	GG	GG	GG	GG
1052686|F|0-37:G>T-37:G>T	TGCAGATCTTGTTCTTCCGCTGTGGTCGCCGCAAGTTGCCAGAGCAGCCGCACGGCGAGAACGAAGGCG	1B|103.070385800|1052686|1052686	chrUn	1052686	2	37:G>T	GG	GG	GG	GG	GG	GG	GG	GG	GG	TT	GG	GG	GG	GG	GG	GG	GG	GG	GG	GG	TT	GG	GG	GG	GG	GG	GG	GG	GG	GG	GG	GG	GG	GG	GG	NN	GG	GG	GG	GG	GG	GG	GG
1065922|F|0-43:G>A-43:G>A	TGCAGTAGATGCGTAGGGTTCATGCGTAGGGTGGCCGCTGATCGCGAGAGCACTGAGCTGCCGCAAGCA	1B|103.070385800|1065922|1065922	chr4D	1065922	2	43:G>A	GA	NN	AA	AA	AA	GA	GG	GA	GG	AA	GG	AA	GA	GA	GA	AA	AA	AA	GG	AA	GG	AA	AA	AA	GA	AA	GG	GG	AA	GA	AA	AA	AA	GG	AA	AA	AA	AA	GG	GG	GA	GG	GG
2252712|F|0-8:C>A-8:C>A	TGCAGGAGCTCGCGACCCTTGAAAGCTAATCAGTCGATCCGATTAGTGTATTTAGTTTCCGAGATCGGA	1B|103.394922100|2252712|2252712	0	2252712	2	8:C>A	CC	AA	CC	CC	CC	CA	CC	CA	CC	CC	CC	CC	CA	CC	CC	CC	CC	CA	CC	AA	CC	AA	CC	CC	AA	AA	CC	CC	CA	CC	CC	CC	CC	CC	CC	CC	CC	CC	CC	CC	CC	CC	CC
1012563|F|0-56:T>C-56:T>C	TGCAGCGACAGCACAGGACGCGCGCGCGGGCAGGCCAGGCCAGAAAGCCGCATGCATGCGCCGCACGGA	1B|103.745890300|1012563|1012563	chr4D	1012563	3	56:T>C	TT	CC	TC	TT	TT	CC	TT	TT	CC	TT	NN	TT	TC	CC	TC	TT	NN	TC	NN	TT	CC	TT	TT	TT	TT	TT	NN	CC	TT	TT	TT	TT	TT	TT	NN	TT	TT	CC	CC	CC	TT	TT	TT
1215559|F|0-39:A>G-39:A>G	TGCAGGAGGAAGACTTGCTGCTCCAGGGACGGCGTGGAGACGATCACCTTGTGGCTGGAACATGGCCGA	1B|104.102509100|1215559|1215559	chr1B	1215559	3	39:A>G	AA	GG	GG	AA	AA	NN	AA	AA	NN	AA	AA	AA	AG	AG	AA	AA	AA	GG	AA	NN	AA	NN	AA	AA	AA	NN	AA	AA	AA	AA	AA	AA	AA	GG	AA	AA	AA	GG	AA	AA	AA	AA	AA
1129510|F|0-14:G>T-14:G>T	TGCAGCAAAGCAAAGCATATACCAGCAAAGCAAAGTACATGGAGGGAGGGAGGGTCCGAGATCGGAAGA	1B|104.457151700|1129510|1129510	0	1129510	2	14:G>T	GG	TT	GG	GG	GG	TT	GG	GT	GG	GT	NN	GG	GT	GG	GG	GG	GG	GT	GG	TT	GG	TT	GG	GG	TT	TT	GG	GG	GT	GG	GT	GG	GG	GG	GG	GG	GG	GG	GG	GG	GG	GG	GG
1205142|F|0-17:C>G-17:C>G	TGCAGCTCGGCCAGCTCCGCGAGCAGCGCCGCGTCGGCCGACGACTTGGACATGTCGCCGAGATCGGAA	1B|104.457151700|1205142|1205142	0	1205142	4	17:C>G	CC	GG	CC	CC	CC	CG	CC	CG	CC	CC	CC	CC	CG	CC	CC	CC	CC	GG	CC	GG	CC	GG	CC	CC	GG	GG	CC	CC	CG	CC	CC	CC	CC	CC	CC	CC	CC	CC	CC	CC	CC	CC	CC
1092704|F|0-42:C>T-42:C>T	TGCAGCAACGGGGTGACCTATGTCTCGCATTAAGCCAGACAGCGGCGAACCCTCGCTGATGGTAACCGC	1B|105.042716600|1092704|1092704	chr1B	1092704	2	42:C>T	CT	CC	NN	TT	CC	CC	CC	NN	TT	CC	CC	CC	CT	TT	CC	CC	CC	CT	CC	CC	CC	CC	CC	CC	CC	CC	CC	TT	CC	NN	CC	CC	CC	CC	CC	CC	CC	TT	TT	TT	CC	CC	TT
2276098|F|0-55:C>T-55:C>T	TGCAGCATTTCATATGATTAAGCGTGATTTTCATCGAAATACAATATAGTGTTCCCGCAACCAAAAAAA	1B|107.634278800|2276098|2276098	chr1B	2276098	2	55:C>T	NN	CC	NN	TT	NN	TT	NN	CC	TT	CC	CC	CT	CT	NN	NN	CC	CC	CC	NN	TT	CC	TT	CC	CC	CT	NN	NN	TT	CC	NN	CT	CC	CC	CC	CC	NN	CC	TT	TT	TT	CC	NN	TT
4989155|F|0-8:T>C-8:T>C	TGCAGTGCTATTTATAGCGCCCGAGATCGGAAGAGCGGTTCAGCAGGAATGCCGAGACCGATCTCGTAT	1B|108.187584500|4993314|4993314	0	4989155	4	8:T>C	CC	CC	CC	CC	TT	TC	CC	TC	TT	CC	TC	CC	CC	TT	TT	TT	CC	TC	CC	CC	TT	CC	CC	CC	CC	CC	TT	TC	TC	NN	CC	CC	CC	TT	CC	CC	CC	CC	TT	CC	TT	NN	CC
1122914|F|0-40:T>C-40:T>C	TGCAGGAGGACGCGCCCGAGCACGCGACGCACGCACAAGGTGAGGCCGCGGCCGAGATCGGAAGAGCGG	1B|108.370044700|1122914|1122914	chr1B	1122914	7	40:T>C	TC	TT	TT	TT	CC	TT	CC	TC	TT	NN	CC	CC	TC	TT	TC	CC	CC	CC	CC	TT	TT	TT	CC	CC	CC	NN	TC	TT	TC	CC	TT	CC	CC	TT	CC	CC	CC	TT	TT	TT	CC	CC	TT
1026555|F|0-45:A>G-45:A>G	TGCAGGCTAGAAGCCAAGGAGGAAACGGTGAAGTTTCAGCGCCATAGCCGAGATCGGAAGAGCGGTTCA	1B|109.332436500|1717275|1717275	0	1026555	2	45:A>G	AG	AG	AG	AG	AG	AA	AA	AG	AG	AG	AA	AG	AG	AG	AG	AG	AG	AG	AA	AG	AG	AG	AG	AG	AG	AG	AG	AA	AG	AG	AG	AG	AG	AG	AG	AA	AG	AA	AG	AG	AA	AA	AG
100016241|F|0-20:G>A-20:G>A	TGCAGGCGAAGTGAACAACCGCGCTGGACCCCCGAGATCGGAAGAGCGGTTCAGCAGGAATGCCGAGAC	1B|109.332436500|4440209|4440209	0	100016241	2	20:G>A	GA	GG	AA	AA	GG	GG	GG	GG	AA	AA	GG	GG	GG	AA	GA	GG	GG	GG	GG	GG	AA	GG	GG	GG	GG	GG	GA	AA	GG	GG	AA	GG	GG	AA	GG	GG	GG	AA	AA	AA	GG	GG	AA
1063973|F|0-19:G>C-19:G>C	TGCAGAAGGGATGGGGATGGGAACATATGAAGCAAGACATGAGGGCGAGGAGTTCTGAGGCGGCCAGAT	1B|109.501399600|1063973|1063973	chr1B	1063973	2	19:G>C	CC	GG	GG	GG	CC	GG	GC	GC	GG	GG	CC	CC	GC	GG	CC	CC	CC	GC	CC	GG	GG	GG	CC	CC	GC	GG	GC	GG	GC	CC	GG	CC	CC	GG	CC	CC	CC	GG	GG	GG	CC	CC	GG
988758|F|0-46:G>A-46:G>A	TGCAGGTTGTGAGTCGCTGATGTGATCTTGGCTGTTGCGACATACAGTATTATTTTTCCATACGACCTC	1B|109.708536200|988758|988758	chr1B	988758	2	46:G>A	AA	AA	AA	AA	AA	AA	NN	AA	NN	AA	AA	AA	GA	AA	AA	AA	AA	GG	AA	AA	AA	AA	AA	NN	AA	AA	AA	NN	AA	AA	NN	AA	AA	AA	AA	AA	AA	AA	AA	AA	AA	AA	AA
1242104|F|0-6:C>A-6:C>A	TGCAGCCGCCGCCGCACGGCCCAGAGGCGGAGCTCGGCAGAGGAGGTCAAGCGGCAGAGCCTACGTCGT	1B|110.714979000|1242104|1242104	chr1B	1242104	2	6:C>A	CA	AA	NN	AA	CC	AA	CA	CC	AA	CC	CC	CC	CA	AA	AA	CC	CC	CA	CC	AA	AA	NN	CC	CC	CC	AA	CA	AA	CA	CC	CA	CC	CC	NN	CC	CC	CC	AA	AA	AA	CC	CC	AA
1092291|F|0-36:G>A-36:G>A	TGCAGTTAACTTCCCTTTCCTTCCCGCCGTTTTTCTGCACGCATTTGCGGGCGTTTCCCTTCTATATTC	1B|110.878056400|1092291|1092291	chr1B	1092291	6	36:G>A	GA	GG	GG	GG	AA	GG	AA	GG	AA	NN	AA	AA	GG	GG	AA	AA	AA	GG	AA	GG	NN	GG	AA	AA	NN	GG	GA	GG	AA	AA	GA	AA	AA	GG	NN	AA	AA	NN	GG	GG	AA	AA	GG
3222160|F|0-21:T>A-21:T>A	TGCAGACATTTTTTTTGCATGTAGCATATCGTCAACAATTTCTACCGAGATCGGAAGAGCGGTTCAGCA	1B|110.878056400|3222160|3222160	0	3222160	2	21:T>A	TA	TT	TA	TT	AA	TA	TA	AA	AA	AA	AA	AA	TA	TA	AA	AA	AA	AA	AA	AA	TT	AA	AA	AA	AA	TT	TA	TT	TA	AA	AA	AA	AA	TT	AA	AA	AA	AA	TT	TT	AA	AA	TT
1091942|F|0-60:A>G-60:A>G	TGCAGAACAAAAATAGGGGAAGATGAGGTAGGAGGTAGCACGAACTAAGAGGGAGCAGTGACCGAGATC	1B|111.487905000|1091942|1091942	chr1B	1091942	4	60:A>G	AG	GG	AA	GG	GG	AG	GG	AG	AA	AA	GG	GG	GG	AA	AG	GG	GG	GG	GG	AA	GG	AA	GG	GG	AG	AA	GG	GG	AG	GG	AA	GG	GG	NN	GG	GG	GG	AA	GG	GG	GG	GG	AA
1105362|F|0-20:G>A-20:G>A	TGCAGTGAGCCACCCTTGCTGACCCGCTGCCACCACGGGCCGCCGTGGCCGACTCTGCATCTGTACCGT	1B|111.625340800|1105362|1105362	chr1B	1105362	2	20:G>A	GG	NN	AA	AA	GG	GG	GG	NN	GG	GG	GG	GG	GG	GA	GG	GG	GG	GG	GG	NN	GG	NN	GG	GG	GG	NN	GG	AA	GG	NN	GG	GG	NN	GG	GG	GG	GG	AA	NN	AA	NN	GG	GG
5324874|F|0-23:G>C-23:G>C	TGCAGGCGGCCCGAACGGGTGGAGCCGAGATCGGAAGAGCGGTTCAGCAGGAATGCCGAGACCGATCTC	1B|111.625340800|5324874|5324874	0	5324874	5	23:G>C	GC	GG	NN	NN	GG	NN	GG	GG	GG	GG	GG	GG	GG	GC	GC	GG	GG	GC	GG	GG	GG	NN	GG	GG	GG	NN	GG	NN	GC	GG	GG	GG	GG	GG	GG	GG	GG	NN	NN	NN	GG	GC	GG
4260657|F|0-25:A>G-25:A>G	TGCAGCGGGAGGCCGAGGAAAGCTGAAGCGAGTTTCGTAAAAAGAGGCGGGGCCGAGATTATTCGAGGT	1B|111.650426100|4260657|4260657	chr1B	4260657	2	25:A>G	AG	GG	GG	AA	AA	GG	AA	AG	GG	AA	AA	AA	AA	AA	NN	AA	AA	GG	AA	GG	AA	GG	AA	AA	AA	GG	AA	AA	AG	NN	GG	AA	AA	GG	NN	NN	AA	GG	AA	AA	AA	AA	AA
100024486|F|0-22:C>T-22:C>T	TGCAGTGGCTCCCCGTCAAATCCGTCTACCGCTTCCGAGATCGGAAGAGCGGTTCAGCAGGAATGCCGA	1B|112.852630800|3533231|3533231	0	100024486	6	22:C>T	CT	CT	NN	CT	CT	TT	CT	CT	CC	CT	CT	CT	CT	CT	CT	TT	CT	CT	CT	CT	CT	CT	TT	CC	CT	CT	CC	CT	CT	CT	CC	CT	CT	CT	CT	CT	CT	CT	CT	CT	CT	CT	TT
1090513|F|0-38:C>T-38:C>T	TGCAGTTGCAAATTGGGAGCATTGACCAACAGGAGCCACGGCTACCTGCGGACCAGCGCGTTTATCTGC	1B|114.302994400|1090513|1090513	chr1B	1090513	2	38:C>T	CC	TT	CC	CC	CC	CT	CC	CT	CC	CC	CC	CC	CT	CC	CC	CC	CC	CC	CC	TT	CC	TT	CC	CC	CT	TT	CC	CC	CT	CC	CC	CC	CC	CC	CC	CC	CC	CC	CC	CC	CC	CC	CC
983383|F|0-20:C>T-20:C>T	TGCAGGTGCTTCTGTCACTTCATATTTTTCTAGACCTCCCCCGCCCCTATGATGAACATGCTGAACATT	1B|114.302994400|983383|983383	chr1B	983383	2	20:C>T	CC	TT	CC	CC	CC	CT	CC	CT	CC	CC	CC	CC	CT	CC	CC	CC	CC	CC	CC	TT	CC	TT	CC	CC	CT	TT	CC	CC	CT	CC	CC	CC	CC	CC	CC	CC	CC	CC	CC	CC	CC	CC	CC
1208325|F|0-7:A>T-7:A>T	TGCAGCAACGTGGCATGGCAGCACCAAAGAGTAACAACCACTCTCGCTGCCAGCTGATCTGACCAAAAA	1B|114.682087600|1208325|1208325	chr1B	1208325	3	7:A>T	AA	AA	NN	AA	AA	AA	AA	AT	AA	AT	NN	AT	AT	AA	AA	NN	AT	TT	AT	AA	AA	AT	AT	AT	AT	AA	AT	AA	AT	TT	AA	TT	AT	TT	AT	AA	AT	AA	AA	AA	AA	TT	TT
998666|F|0-20:T>A-20:T>A	TGCAGCACCAGCCGTTAGGCTAGGCATCCATGCTGCTTTTATAAAATATTTTCTGTGCCTCTCCTCTTT	1B|115.493815900|998666|998666	chr1B	998666	2	20:T>A	AA	AA	AA	AA	AA	AA	AA	AA	NN	NN	AA	AA	TT	AA	AA	AA	AA	TT	NN	AA	AA	NN	AA	AA	AA	NN	AA	AA	AA	AA	AA	AA	AA	AA	NN	AA	NN	AA	AA	AA	AA	AA	AA
1104210|F|0-5:G>C-5:G>C	TGCAGGTCCCCGACCAGGTACCTGCAAACCTCCATCCTCCCTCGGTTAGTGGCGACGTGCAGCGCCCCG	1B|116.049370900|1104210|1104210	chr1B	1104210	2	5:G>C	GG	CC	GG	GG	GG	GC	GG	GC	GG	GG	GG	GG	CC	GG	GG	GG	GG	GC	GG	CC	GG	CC	GG	GG	GC	CC	GG	GG	GC	GG	NN	GG	GG	GG	GG	GG	GG	GG	GG	GG	GG	GG	GG
7333916|F|0-17:C>G-17:C>G	TGCAGGGGCGGAGGCATCGTTGTCTCTTCCGAGATCGGAAGAGCGGTTCAGCAGGAATGCCGAGACCGA	1B|116.292876600|4404479|4404479	0	7333916	2	17:C>G	GG	GG	CG	GG	NN	GG	GG	GG	GG	GG	GG	GG	GG	CG	GG	GG	CC	CC	GG	GG	GG	GG	GG	GG	GG	GG	GG	CC	GG	GG	GG	GG	GG	GG	GG	GG	GG	CC	GG	GG	GG	GG	GG
4911046|F|0-5:C>A-5:C>A	TGCAGCTGTACTCCTTTTATCTCCTCTTCAAACCGAGATCGGAAGAGCGGTTCAGCAGGAATGCCGAGA	1B|117.741969500|4911046|4911046	0	4911046	3	5:C>A	CA	AA	CA	CA	CA	CC	AA	CA	CA	AA	CA	AA	CA	AA	CA	AA	AA	CA	AA	NN	CA	NN	CA	AA	CA	CC	AA	AA	CA	AA	CA	AA	AA	AA	AA	AA	AA	CA	AA	AA	CA	AA	AA
5324668|F|0-14:G>A-14:G>A	TGCAGATCGACGGCGCGATCGTGGCGCCGAGCGAGCCCACGACGTGGCCGAGATCGGAAGAGCGGTTCA	1B|117.741969500|5324668|5324668	0	5324668	4	14:G>A	GG	AA	AA	AA	GG	AA	GG	GA	GG	GG	NN	NN	GA	AA	AA	NN	GG	GA	GG	AA	AA	AA	GG	NN	GA	AA	AA	AA	GA	GG	GA	GG	GG	GG	GG	NN	GG	AA	AA	AA	GG	GA	GG
4910596|F|0-47:T>G-47:T>G	TGCAGCGCGGCGTCCTCAGAGTTGAGCAGTGGCACGAGGAGCGGGACTGCGCCGAGATCGGAAGAGCGG	1B|119.022996900|4910596|4910596	0	4910596	4	47:T>G	GG	GG	GG	GG	GG	GG	GG	GG	GG	GG	GG	GG	TG	GG	GG	GG	GG	TT	GG	GG	GG	GG	GG	GG	TT	GG	GG	GG	GG	GG	GG	GG	GG	GG	GG	GG	GG	GG	GG	GG	NN	GG	GG
2266225|F|0-36:T>G-36:T>G	TGCAGGGTCGCCCAAGTCGACGCTGTGTGGGCTGCCTAAGTCGGGCCAGGAGAGCCCCAACAGCGGCGC	1B|120.019758200|2266225|2266225	chr1B	2266225	2	36:T>G	TG	TT	TT	NN	GG	TT	GG	GG	TT	TT	GG	GG	TG	TT	GG	GG	GG	TT	GG	TT	TT	TT	GG	GG	TG	TT	GG	NN	NN	GG	TT	GG	GG	TT	GG	GG	GG	TT	TT	TT	GG	NN	NN
6027424|F|0-30:A>G-30:A>G	TGCAGCTCTCCAACAACTTTAGCATCACCCACGAGTAGCTCTCCTGCGACTTTAGCCTCACTCGCGAGC	1B|120.098265100|6027424|6027424	chr1B	6027424	2	30:A>G	GG	GG	GG	GG	GG	AG	GG	AG	NN	GG	GG	GG	AA	GG	GG	GG	GG	GG	GG	AA	GG	AA	GG	GG	AA	NN	GG	GG	GG	GG	AA	GG	GG	GG	GG	GG	GG	GG	GG	GG	GG	GG	NN
996630|F|0-33:A>C-33:A>C	TGCAGCTAACGGCGTCTTTCTCCCGAAAAAAAAAACTAACGGCGTCTTCTTTGTGCAAACAGGTCGGAG	1B|120.108568700|996630|996630	chr1B	996630	3	33:A>C	CC	CC	CC	CC	CC	CC	CC	CC	CC	CC	CC	CC	AC	CC	CC	CC	CC	AA	CC	CC	CC	NN	CC	CC	CC	CC	CC	CC	CC	CC	CC	CC	CC	CC	CC	CC	CC	CC	CC	CC	CC	CC	CC
1079527|F|0-26:T>C-26:T>C	TGCAGATTTTCACCCATCCATGGATATACAGTACTGCATGCATGGATGCTTCTGAGTTACTAAAAGGAC	1B|123.879167700|1079527|1079527	chr7A	1079527	3	26:T>C	TT	TT	TT	TT	TT	TT	TT	TT	TT	NN	TT	TT	TT	TC	TT	TT	TT	TT	TT	TT	TT	TT	TT	TT	TT	TT	TT	TT	TT	TT	TT	TT	TT	TT	TT	TT	TT	TT	TT	CC	TT	TT	TT
5578074|F|0-26:A>G-26:A>G	TGCAGCGCTGCATCGGAGCTCCCATAAAGGGAACCGAGATCGGAAGAGCGGTTCAGCAGGAATGCCGAG	1B|124.365079200|4406600|4406600	0	5578074	2	26:A>G	GG	GG	GG	AA	GG	GG	GG	GG	AA	GG	GG	NN	GG	AA	NN	GG	GG	NN	GG	GG	GG	GG	GG	GG	GG	GG	AA	GG	GG	GG	GG	GG	GG	GG	GG	GG	GG	GG	AG	NN	GG	GG	NN
998492|F|0-54:G>T-54:G>T	TGCAGCGGCGATGCAGTTGATTGGACGCAAGAAAGCCGCCATGGCTAGCAGAGGGCCAGGTTCATCAAT	1B|126.315460600|998492|998492	chr2B	998492	2	54:G>T	GT	TT	GG	GG	GG	TT	GT	GT	GG	GG	GG	GG	GG	GG	GG	GG	GG	GG	GG	NN	GG	GG	GG	GG	GT	TT	GT	GT	GG	GG	GT	GG	GG	GG	GG	NN	GG	GG	GG	TT	GG	GG	GG
1046839|F|0-25:C>T-25:C>T	TGCAGGTGTCCGTTTGCAAATTGCACTGTAACAGGCGCCAAATAGAAATTGCCTGTGTAGGTTGCAAAA	1B|126.779467800|1046839|1046839	chr1B	1046839	2	25:C>T	CC	CC	CC	CC	CC	CC	NN	NN	TT	TT	CT	CC	CC	CC	CT	CC	CC	CC	CC	CC	CC	CC	CC	CC	CC	CC	CC	CC	CC	CC	TT	CC	CC	CC	CC	CC	CC	CC	CC	CC	CC	CC	CC
2262381|F|0-26:A>G-26:A>G	TGCAGCGTACCGCGTCCGTCGCGTCGACACACAGCCCCACCGCTGCCGCGTACAGCGTCCGAGATCGGA	1B|129.079063300|2262381|2262381	0	2262381	3	26:A>G	AA	GG	AG	GG	AA	AA	AA	AA	NN	NN	NN	AA	AA	AG	AA	AA	AA	AA	AA	AA	GG	AA	AA	AA	AA	AA	GG	GG	AA	AA	AA	AG	AA	AA	AA	AA	AA	AA	AA	GG	AA	AA	AA
100018934|F|0-27:A>G-27:A>G	TGCAGCTCCTTCTTGGCTATGGGGATGACCTGGGAAGCCAGACTGACGTCGGTGACGACGGCCGAGGCG	1B|129.555526300|1018898|1018898	chr1B	100018934	3	27:A>G	AA	AA	AA	AA	AA	AG	AA	AG	GG	GG	AA	AA	AA	AA	AA	AA	AA	AA	AA	AA	AA	AA	AA	AA	AG	AA	AA	AA	AA	AA	AG	AA	AA	AA	AA	AA	AA	AA	AA	AA	AA	AA	AA
1064807|F|0-32:G>A-32:G>A	TGCAGTTTTAGGTGTCTTTTTCTTCAGCACATGGTCACGGGATCAGACTGTAGAAGAATACATCAGTTA	1B|130.006155400|1064807|1064807	chr1B	1064807	3	32:G>A	AA	NN	NN	AA	AA	NN	AA	GG	NN	AA	AA	AA	GA	AA	NN	AA	AA	GA	AA	GG	AA	GG	AA	AA	GG	GG	AA	AA	GA	AA	GA	GA	AA	AA	AA	AA	AA	AA	AA	AA	AA	AA	AA
4992088|F|0-57:T>C-57:T>C	TGCAGATTGGAGGGCTGCTTGGTCAATATTTTTGCGTGGCTGTCGTCGGGATGTAGGTAGTGGCGGGCA	1B|130.725660100|1283307|1283307	chr6B	4992088	4	57:T>C	CC	CC	CC	TT	CC	CC	NN	CC	CC	TT	TC	CC	CC	TC	NN	CC	CC	CC	CC	CC	CC	CC	CC	CC	CC	TT	CC	TC	CC	CC	NN	CC	CC	CC	CC	TT	CC	CC	TT	CC	CC	NN	TC
1283307|F|0-12:C>G-12:C>G	TGCAGATTGGAGCGCTGCTTGGTCAATATTTTTGCGTGGCTGTCGTCGGGATGTAGGCAGTGGCGGGCA	1B|130.725660100|1283307|1283307	chr1B	1283307	4	12:C>G	CC	NN	CC	CG	CC	CC	CC	CC	CC	CG	CG	CC	CC	CG	NN	CC	CC	CC	CC	CC	CC	CC	CC	CC	CC	GG	CC	CG	CC	CC	CC	CC	CC	CC	CC	GG	CC	CC	GG	CC	CC	CC	CG
4911035|F|0-24:T>C-24:T>C	TGCAGGGCCGAGCACAAGATGTAGTGGCCGAGATCGGAAGAGCGGTTCAGCAGGAATGCCGAGACCGAT	1B|131.715053300|4911035|4911035	0	4911035	4	24:T>C	CC	NN	CC	CC	CC	CC	CC	CC	CC	CC	CC	CC	TC	CC	CC	CC	CC	TT	CC	NN	CC	NN	CC	CC	TT	NN	CC	CC	CC	CC	CC	CC	CC	CC	CC	CC	CC	CC	CC	CC	CC	CC	CC
2255213|F|0-6:G>A-6:G>A	TGCAGCGCCCAGCAAGCTTACTACTTAGGTTGGTGGAGAAGCAGCACCCACTCGAGACTCGACAAGCAA	1B|132.723487000|2255213|2255213	chr1B	2255213	2	6:G>A	GG	AA	AA	AA	GG	GA	GG	GG	GG	NN	GG	GG	GG	GA	GA	GG	GG	GA	GG	GG	AA	GG	GG	GG	GG	NN	AA	AA	GG	NN	GG	NN	GG	GG	GG	GG	GG	GG	GG	AA	GG	GG	GG
3385476|F|0-13:A>T-13:A>T	TGCAGACCGAACAATGCTCGCTGGCATACTCTCTCCGAGATCGGAAGAGCGGTTCAGCAGGAATGCCGA	1B|132.880855300|3385476|3385476	0	3385476	3	13:A>T	AA	AA	AT	AA	AA	TT	AA	AT	AA	AA	AA	TT	AT	AT	AA	AA	AA	AA	AA	TT	AA	TT	AT	TT	AT	TT	AA	AA	AT	AA	AT	AA	AA	AA	AA	AA	AA	TT	TT	AA	AA	AA	AA
4989067|F|0-49:A>C-49:A>C	TGCAGTCGGCCCTGCTCGACGACGTGTCCTCCGTGCCCGTGGCCGTCGCAGTCGCCGCGGCCCGCCTCG	1B|133.345487700|4989067|4989067	chr1B	4989067	5	49:A>C	AA	AA	AA	AA	AA	AC	AA	NN	AA	AA	AA	CC	AA	AA	AA	AA	AA	AC	AA	AA	CC	AA	AA	CC	AA	AA	AA	AA	AA	AA	AA	AA	AA	AA	AA	AA	AA	AA	CC	AA	AA	AA	AA
3024271|F|0-5:A>C-5:A>C	TGCAGACACCTACCAGTAGCGCTCCTCGCCAGGATCCGAGATCGGAAGAGCGGTTCAGCAGGAATGCCG	1B|133.862367500|3024271|3024271	0	3024271	5	5:A>C	AA	AA	AA	AA	AA	CC	AA	AC	NN	AA	AA	AA	AA	AA	AA	AA	AA	AC	AA	CC	AA	CC	AA	AA	NN	CC	AA	AA	AA	AA	AC	AA	AA	AA	AA	AA	AA	AA	AA	AA	AA	AA	AA
1000810|F|0-6:C>G-6:C>G	TGCAGACAAAGAGGAGGGCGTGGCAAGGGAGACGGGTGTGAGGCGGCGGCGGTAGGGGGATGCTGGCGG	1B|134.422062900|1000810|1000810	0	1000810	2	6:C>G	CC	CC	CG	CC	CC	CC	CC	CC	CC	CC	CC	CC	CC	CG	CC	CC	CC	CC	CC	NN	CC	NN	CC	CC	CC	NN	CC	CC	CC	CC	CC	CC	CC	CC	CC	CC	CC	GG	GG	CC	CC	CC	CC
4910355|F|0-5:T>C-5:T>C	TGCAGTCACCACGCACAGCGGCGGCGCTGGCCGAGATCGGAAGAGCGGTTCAGCAGGAATGCCGAGACC	1B|134.515078200|4910355|4910355	0	4910355	4	5:T>C	CC	CC	CC	CC	CC	TT	CC	TC	CC	CC	CC	CC	CC	CC	CC	CC	CC	TC	CC	TT	CC	CC	CC	CC	TC	CC	CC	CC	CC	CC	CC	CC	CC	CC	CC	CC	CC	CC	CC	CC	CC	CC	CC
2278693|F|0-40:G>A-40:G>A	TGCAGGTCGAATCGATCGAGATCACAGGCCATACGCAAATGCCAGCGCCAGCACAGAATTCCAACCCGA	1B|134.693733300|2278693|2278693	chr1B	2278693	2	40:G>A	GG	GG	GG	GG	GG	AA	GG	GA	GG	GG	GG	GA	GA	GG	GG	GG	GG	GA	GG	AA	GG	AA	GG	AA	AA	AA	GG	GG	GA	GG	GA	GG	GG	GG	GG	GG	GG	GG	GG	GG	GG	GG	GG
1091605|F|0-41:A>G-41:A>G	TGCAGTTCGGTCCATGTGTGCGCCACAGCCCTCCATCGGGCACGCGTGCAATCCGAGATCGGAAGAGCG	1B|134.965403800|1091605|1091605	0	1091605	2	41:A>G	AA	AG	AG	AA	AA	AA	AA	AA	AA	AA	AA	NN	AA	AG	AA	AA	AA	AA	AA	AA	AA	AA	AA	NN	AA	AA	AA	AA	AA	AA	AA	AA	AA	AA	AA	AA	AA	GG	GG	AA	AA	AA	AA
2257211|F|0-57:C>T-57:C>T	TGCAGTACTGCTAAATTGTTGTACAAATTCTGCATTTCAATCGTCTCGAGAGATCGACCATGCTTGAGA	1B|136.089102700|2257211|2257211	chr1B	2257211	3	57:C>T	CC	TT	NN	CC	CC	TT	CC	NN	CC	NN	NN	CC	CC	CC	CC	NN	CC	NN	CC	TT	NN	TT	CC	CC	CT	TT	NN	CC	CC	CC	CT	NN	NN	CC	NN	NN	CC	CC	NN	CC	CC	CC	CC
2252961|F|0-54:C>G-54:C>G	TGCAGGATGGATGGTGTTGTGAGATCATTGATACTAGTATGTCGACATATATAGCCGATGGATGTGTTA	1B|137.225350100|2252961|2252961	chr1B	2252961	4	54:C>G	CC	NN	CC	CC	CC	GG	CC	CG	CC	CC	CC	CC	CC	CC	CC	CC	CC	CC	CC	NN	CC	GG	CC	CC	CG	GG	CC	CC	CG	CC	GG	CC	CC	CC	CC	CC	CC	CC	GG	CC	CC	CC	CC
2252572|F|0-8:C>T-8:C>T	TGCAGGGACCTTAGTGTAAAGAGACGAAGAGATAATGTTCTCTATCGTGATTCCCTACGTGGGCACAAA	1B|137.582336400|2252572|2252572	chr1B	2252572	9	8:C>T	CC	TT	CC	NN	CC	CT	CC	CT	CC	CC	CC	CC	CC	CC	CT	CC	CC	CC	CC	CT	CC	CT	CC	CC	CT	CT	CC	CC	CT	CC	CT	TT	CC	CC	CC	CC	CC	CC	CC	CC	CC	CC	CC
984340|F|0-11:A>T-11:A>T	TGCAGATACTTAGGATCTATTATATAATCACATATCCATTCAGCTAGTTAACCTATGACTTTTACGAGA	1B|137.582336400|984340|984340	chr1B	984340	2	11:A>T	AA	TT	AA	AA	AA	AA	AA	AA	AA	AA	AA	NN	AA	AA	AA	AA	AA	AA	NN	AA	AA	NN	AA	NN	AA	NN	NN	AA	AA	AA	AA	AT	AA	AA	AA	NN	AA	AA	AA	AA	AA	AA	AA
1074839|F|0-38:C>T-38:C>T	TGCAGTTAAACTTTACTTGTACGGTCGTATGTGCCGTACTGTCCAGAGTGCTTCAGAGTTCAAAGGAGC	1B|137.793738800|1074839|1074839	chr1B	1074839	3	38:C>T	CC	TT	CC	CC	CC	TT	CC	CT	CC	CC	CC	CC	CC	CC	CC	CC	CC	NN	CC	NN	CC	TT	CC	CC	CT	TT	CC	CC	CT	CC	CT	CT	CC	CC	CC	CC	CC	CC	CC	CC	CC	CC	CC
100021685|F|0-11:A>G-11:A>G	TGCAGATTCTGAATTCTTGCGTTCTAATCAACGTTGTGAGTTGCAGCTGATCATGGCATGTGCATGTGG	1B|139.323065800|3948637|3948637	chr1B	100021685	4	11:A>G	AA	NN	AA	AA	AA	NN	AA	AG	GG	AA	AA	GG	AA	AA	AA	AA	AA	GG	AA	GG	AA	GG	AA	GG	GG	GG	AA	NN	AG	AA	AG	AA	AA	AA	AA	NN	AA	NN	AA	AA	AA	AA	AA
3026224|F|0-25:G>T-25:G>T	TGCAGGCCCCGAACTCATCCCCGAAGTCCCGCTGATCTCTGACCCGAGATCGGAAGAGCGGTTCAGCAG	1B|140.757998200|3026224|3026224	0	3026224	2	25:G>T	TT	TT	TT	TT	TT	TT	TT	TT	TT	TT	TT	TT	TT	TT	TT	TT	TT	TT	TT	TT	GG	TT	TT	TT	TT	TT	TT	TT	TT	GT	TT	TT	TT	TT	TT	TT	TT	TT	GG	TT	TT	TT	TT
1089763|F|0-33:C>T-33:C>T	TGCAGTTCTGTGGCTTATAGTACATCCTGCCAACATGGAACTCTACAAGTGGCAACACTCATGCACCGA	1B|141.361977400|1089763|1089763	chr1B	1089763	2	33:C>T	CC	CC	CC	CC	CC	CC	CC	CC	CC	CC	CC	CC	CC	CC	CC	CC	CC	CC	CC	CC	NN	CC	CC	CC	CC	NN	CC	CC	CC	CC	CC	CC	CC	CC	CC	CC	CC	CC	NN	CC	CC	CC	CC
4909460|F|0-15:T>C-15:T>C	TGCAGATCTATCGACTTACGGCTCGAGACTTTTGAGTTTTGATCAGGGAATAATAGCACGCGCGTGTAC	1B|141.954566400|4909460|4909460	chr1B	4909460	3	15:T>C	TT	TT	TT	TT	TT	TT	TT	TT	TT	TT	TT	TT	TT	TT	TT	TT	TT	TT	TT	TT	CC	TT	TT	TT	TT	TT	TT	TT	TT	TC	TT	TT	TT	TT	TT	TT	TT	TT	CC	TT	TT	TT	TT
1114467|F|0-21:T>C-21:T>C	TGCAGGTCACCGACCCATCGGTCTGAAATGGGTCTCCAAGGAGAAGAGGAATGCCGCCGAGATCGGAAG	1B|141.972087300|1114467|1114467	0	1114467	2	21:T>C	TC	TC	TC	TC	TC	TC	TT	TC	TC	TT	TC	TC	TC	TC	TC	TC	TC	TC	TC	TC	CC	CC	TC	CC	TC	CC	TC	TT	TC	TC	TC	TT	CC	TC	TC	TC	TC	TC	NN	TC	TC	TC	TC
2279403|F|0-65:C>T-65:C>T	TGCAGGCAGATTGCACAGAGACCAGGTCTCGTTAGACTCAATGCATGCCATCTCTTCGATCATCGCTGC	1B|141.972087300|2279403|2279403	chr1B	2279403	2	65:C>T	TT	TT	TT	TT	TT	NN	TT	TT	TT	TT	TT	TT	TT	TT	TT	TT	TT	TT	TT	NN	CC	NN	TT	TT	TT	NN	TT	TT	TT	CC	TT	TT	TT	TT	TT	TT	TT	TT	CC	TT	TT	TT	TT
7344584|F|0-9:G>T-9:G>T	TGCAGCGGCGGCGGCTCCGCCGAGATCGGAAGAGCGGTTCAGCAGGAATGCCGAGACCGATCTCGTATG	1B|142.113266800|7344584|7344584	0	7344584	6	9:G>T	GT	GG	GT	GG	GT	GT	GT	GT	GG	GT	GT	GT	GT	GT	GG	GG	GT	GG	GT	GT	GT	GT	GT	GG	GT	GT	GT	GT	GT	GG	GT	GG	GT	GT	GT	GT	GT	GT	GG	GT	GT	GT	GT
1004273|F|0-61:G>C-61:G>C	TGCAGTGTATGCTCTTGGCAAGGCCGTAGGCGATGATGATAGCTGGTAGTAGGATCCATGGGAAAGTGT	1B|142.567084500|1004273|1004273	chr1B	1004273	2	61:G>C	CC	CC	CC	CC	CC	GC	CC	CC	CC	CC	CC	GG	CC	CC	CC	CC	CC	GG	CC	CC	CC	CC	CC	GG	CC	CC	CC	CC	CC	CC	CC	CC	CC	CC	CC	NN	CC	CC	CC	CC	CC	CC	CC
4988980|F|0-53:G>A-53:G>A	TGCAGATCAGTGCTTCTTTGCCATATGAATAATAGTAAATTCTCCACGTAGAAGCAATGGATTGATGAA	1B|142.567084500|1018258|1018258	chr1B	4988980	4	53:G>A	GG	GG	GG	NN	GG	GG	NN	GG	GG	NN	NN	AA	GG	NN	GG	GG	GG	NN	GG	GG	AA	GG	GG	AA	GG	GG	GG	GG	GG	GG	GG	GG	GG	GG	GG	GG	GG	GG	AA	GG	GG	GG	GG
4988980|F|0-47:G>A-47:G>A	TGCAGATCAGTGCTTCTTTGCCATATGAATAATAGTAAATTCTCCACGTAGAAGCAATGGATTGATGAA	1B|142.567084500|1018258|1018258	chr1B	4988980	4	47:G>A	GG	GG	GG	AA	GG	GG	NN	GG	GA	NN	NN	NN	GA	AA	GA	GG	GG	NN	GG	GG	NN	GG	GG	NN	GG	GG	GA	GA	GG	GG	GG	GG	GG	GG	GG	GG	GG	GG	AA	GA	GG	GG	GG
2249474|F|0-6:A>G-6:A>G	TGCAGCATTGATCGATTGATGTGAGGTGAAGAAGAGAGGGGAGCCATGCATATCTTTCCGAGATCGGAA	1B|142.567084500|2249474|2249474	0	2249474	2	6:A>G	AA	AA	AA	AA	AA	AG	AA	AG	AA	AA	AA	AA	AG	AA	AA	AA	AA	AA	AA	GG	AA	GG	AA	AA	AG	GG	AA	AA	AG	AA	AG	AA	AA	AA	AA	AA	AA	AA	AA	AA	AA	AA	AA
987187|F|0-28:C>G-28:C>G	TGCAGCATTGATCCATCCATCTCAACTTCTGAAGAAGAGGGTCCATATCTTCTGGCGGATGTCTGCCGT	1B|142.567084500|987187|987187	chr1B	987187	3	28:C>G	CC	CC	CC	CC	CC	CG	CC	CC	CC	CC	CC	GG	CC	CC	CC	CC	CC	CG	CC	CC	NN	CC	CC	GG	CC	CC	CC	CC	NN	CC	CC	CC	CC	NN	CC	NN	CC	CC	NN	CC	CC	CC	CC
1094239|F|0-18:T>C-18:T>C	TGCAGTGCAGGGTTTAGTTCGCACTCTCCAATGAGCCGCTCTCTGTCGTGCTCCCAGGCGCCGAGATCG	1B|142.576303200|1094239|1094239	chr1B	1094239	2	18:T>C	TT	TT	TT	TT	TT	TT	TT	TT	TT	TT	TT	TT	TT	TT	TT	TT	TT	TC	TT	TT	TT	TC	TT	TT	TT	TT	TT	TT	TT	TT	TT	TT	TT	TT	TT	TT	TT	TT	TT	TT	TT	TT	TT
979184|F|0-40:G>T-40:G>T	TGCAGCATCCATGTGGGGCAGTTGAAAAGATGGTACACAAGTACACCACCGAGATCGGAAGAGCGGTTC	1B|142.576303200|979184|979184	0	979184	2	40:G>T	GG	GG	GG	GG	GG	GG	GG	GG	GG	GG	GG	GG	GG	GG	GG	GG	GG	GG	GG	GG	GG	GG	GG	GG	GG	GG	GG	GG	GG	GG	GG	GG	GG	GG	GG	GG	GG	GG	GG	GG	GG	GG	GG
1110494|F|0-48:C>A-48:C>A	TGCAGGTCACACGACCATTGGCCTCAAGTGGGTGTTTAAACTGAAGAACGATGCCGCCGAGATCGGAAG	1B|143.116557200|1110494|1110494	0	1110494	8	48:C>A	AA	AA	AA	AA	AA	CC	AA	CA	AA	AA	AA	NN	CA	AA	AA	AA	AA	AA	AA	CC	CC	AA	AA	NN	CA	NN	AA	AA	CA	AA	AA	AA	AA	AA	AA	AA	AA	AA	NN	AA	AA	AA	AA
1093490|F|0-28:G>A-28:G>A	TGCAGGAGGAGAGCGGCATGGGCTTCCAGGGCAGCGGAGGTCGCGGCCAAGCCGAGATCGGAAGAGCGG	1B|144.283403800|1093490|1093490	0	1093490	2	28:G>A	AA	GG	NN	AA	AA	AA	AA	GA	NN	GA	AA	AA	GA	AA	AA	AA	AA	GA	AA	AA	AA	AA	AA	AA	GA	NN	NN	NN	AA	AA	AA	AA	AA	AA	AA	GG	AA	AA	AA	GG	AA	AA	AA
4989447|F|0-9:G>A-9:G>A	TGCAGCGGCGGTGGCGAGGGAGCCGAGATCGGAAGAGCGGTTCAGCAGGAATGCCGAGACCGATCTCGT	1B|145.101080100|5350122|5350122	0	4989447	3	9:G>A	GA	GA	GA	NN	AA	GA	GA	GA	GA	GA	AA	GA	GA	GA	GG	GA	GA	GA	GA	GA	AA	GA	GG	GA	GA	GA	AA	AA	GA	GG	GG	GA	GA	GA	GA	GA	GA	GA	AA	AA	GA	AA	GA
2262729|F|0-14:G>A-14:G>A	TGCAGGAATACATGGAGGCGCAGGACGTTGGTGCGTCGAGTACGCGGCCGAGATCGGAAGAGCGGTTCA	1B|145.256514500|2262729|2262729	0	2262729	3	14:G>A	GG	GG	GG	GG	GG	GG	NN	GG	GG	GG	GG	GG	GG	GG	GG	GG	GG	GG	GG	GG	GG	GG	GG	GG	GG	GG	GG	GG	GG	GG	GG	GG	GG	GG	GG	GG	GG	GG	GG	GG	GG	GG	GG
994762|F|0-19:C>G-19:C>G	TGCAGTCCATGCGAACACACGTACTTTAGCTGGCGCCCCATTCTTCCAAATAAGGTTCCACACCGACCG	1B|145.256514500|994762|994762	chr1B	994762	3	19:C>G	GG	NN	CC	CC	GG	CG	GG	CC	GG	CC	GG	CC	CG	CC	CC	GG	CC	GG	CC	CC	CC	GG	GG	CC	CC	CC	CC	CC	CG	CG	CG	CC	GG	GG	GG	CC	GG	CC	CC	CC	GG	GG	GG
1090997|F|0-8:A>G-8:A>G	TGCAGATCAACGTCGGCGGCCAACGATCAGGCGGCTTGCTTGGGGGTTCCCGTTCCGAGATCGGAAGAG	1B|145.791663800|1090997|1090997	0	1090997	5	8:A>G	AG	AG	AG	GG	AG	AG	AG	AG	AG	AG	AG	AG	AG	AG	AG	AA	AA	AG	AG	AG	GG	AG	AG	AG	AG	AA	AG	GG	AG	AA	AG	AG	AG	AG	AG	AA	AG	AG	GG	GG	AG	AA	AA
1111200|F|0-8:T>C-8:T>C	TGCAGCCTTCTTGTCTTTCTGCACGCTCTCACCGTCGTTTTCGCTATGGCCGAGATCGGAAGAGCGGTT	1B|145.866363200|1111200|1111200	0	1111200	2	8:T>C	TT	TT	TT	TT	TT	CC	TT	NN	TT	CC	TT	TT	TT	TT	TT	TT	TT	TT	TT	TT	TT	TT	TT	TT	TT	TT	TT	TT	TT	TT	TT	TT	TT	TT	TT	NN	TT	TT	TT	TT	TT	TT	TT
1043194|F|0-59:C>G-59:C>G	TGCAGTGTCGTCTCAGTCAGTCTTACTCGTTAGCAACTTAACATGACTGCCATTTTTCTCTGAATAAAA	1B|146.092760300|1043194|1043194	chr1B	1043194	2	59:C>G	GG	CC	CC	CC	GG	CG	GG	CG	CC	GG	GG	CC	CG	CC	CC	GG	CC	GG	CC	GG	CC	GG	GG	CC	CG	CC	CC	CC	CG	GG	GG	CG	GG	GG	GG	CC	GG	CC	CC	CC	GG	GG	GG
4989426|F|0-22:G>A-22:G>A	TGCAGGGAGGACGTGCGCGGGGGGAACTCTCCGACTTTGCTGCATTGGTGGCCGTGGGCGGGCAGGATG	1B|146.524110700|4989426|4989426	chr1B	4989426	2	22:G>A	GG	AA	GG	GG	GG	GG	GG	GA	AA	GG	GG	NN	GA	GG	GA	GG	GG	GG	GG	GG	GG	NN	GG	GG	GA	GG	GG	GG	GG	GG	GG	GA	GG	GG	GG	AA	GG	GG	GG	GG	GG	NN	GG
1032650|F|0-10:T>C-10:T>C	TGCAGGTGTCTGATATGGACATGTATTACCATTTACGTGACCCTGTTTTTGTTGATGTCATGATGACAT	1B|146.661149000|1032650|1032650	chr1B	1032650	4	10:T>C	TT	TT	TT	TT	TT	TC	TT	TT	TT	TT	TT	TT	TT	TT	TT	TT	TT	TT	TT	TT	TT	TT	TT	TT	TC	TT	TT	TT	TT	TT	TT	TT	TT	TT	TT	TT	TT	TT	TT	TT	TT	TT	TT
4910411|F|0-29:A>G-29:A>G	TGCAGCGGCCTTTCGATGAGGCAAGCGGCACCCGAGATCGGAAGAGCGGTTCAGCAGGAATGCCGAGAC	1B|146.681530000|4910411|4910411	0	4910411	3	29:A>G	GG	AA	NN	AA	GG	AA	GG	GG	NN	GG	GG	GG	AG	AG	AA	GG	AA	GG	NN	GG	AA	GG	GG	GG	AG	GG	AA	NN	GG	AG	GG	GG	GG	GG	AG	AA	GG	GG	AA	AA	GG	GG	GG
100020312|F|0-10:T>G-10:T>G	TGCAGCGGCCTTTCGATGAGGCAAGCGGCGCCCGAGATCGGAAGAGCGGTTCAGCAGGAATGCCGAGAC	1B|146.681530000|4910411|4910411	0	100020312	3	10:T>G	TG	GG	GG	GG	TG	GG	TG	TG	GG	TG	TG	TG	TG	TG	GG	TG	GG	TG	GG	TT	GG	TG	TG	TT	TG	TG	GG	NN	TG	TG	TG	TT	TG	TG	TT	GG	TG	TT	GG	GG	TG	TG	TG
1667871|F|0-58:G>C-58:G>C	TGCAGAGTGACATCGAGAATTCAATTCCACAATAAAATCTGATGAGAGTATGAGGTATGGGAAATTTGA	1B|146.699518600|1667871|1667871	chr1B	1667871	2	58:G>C	CC	GG	GG	GG	CC	GG	CC	GG	CC	GG	CC	GG	GC	GG	GG	CC	GG	CC	GG	GG	GC	CC	CC	GG	CC	NN	GG	GG	GC	GC	GC	CC	CC	CC	CC	GG	CC	GG	CC	GG	CC	CC	CC
1006460|F|0-46:A>C-46:A>C	TGCAGACAGAGCACAACCAGAGTCACGACGTGCATTTCTCGGAATGAATGTATGGCTAGAGAACGTGAA	1B|147.222890000|1006460|1006460	chr1B	1006460	2	46:A>C	AA	CC	CC	CC	AA	AA	AA	CC	AA	NN	AA	CC	AA	CC	CC	NN	CC	AC	CC	CC	CC	AA	AA	CC	CC	CC	CC	CC	AC	AC	AA	AA	AA	AA	AA	CC	AA	CC	NN	NN	AA	AA	AA
100015683|F|0-10:C>T-10:C>T	TGCAGCTGAACGCTGAAAGCTCTGTGGCATCGGCCGAGATCGGAAGAGCGGTTCAGCAGGAATGCCGAG	1B|147.302645800|4410536|4410536	0	100015683	2	10:C>T	TT	CC	CC	CC	TT	CT	TT	CC	TT	TT	CT	CC	CT	CC	CC	TT	CC	CT	CC	CC	CT	TT	TT	CC	CC	CT	CC	CC	CT	TT	CT	CT	TT	TT	TT	CC	TT	CC	CC	CC	TT	TT	TT
1014052|F|0-33:C>G-33:C>G	TGCAGATGTGTCCGTGACTAGGCGCAACGCTGTCCACGAATTTGATCTGCGGTGAGGTGGCCAGCGTCG	1B|148.082092100|1014052|1014052	chr1B	1014052	3	33:C>G	GG	GG	CC	CC	GG	CG	GG	CC	GG	GG	GG	CC	CG	CC	CG	GG	GG	CC	GG	CC	NN	GG	GG	CC	CG	CC	CC	CC	CG	GG	CG	GG	GG	GG	GG	CC	GG	CC	CC	CC	GG	GG	GG
996292|F|0-36:G>A-36:G>A	TGCAGTCTGCACGCTCATTTGCTCTGCTCCCCCCTAGCAACTAGCAATACATTTCCGAGATCGGAAGAG	1B|148.575718300|996292|996292	0	996292	3	36:G>A	AA	GG	GG	GG	NN	GA	AA	GG	AA	GG	AA	GG	GA	GG	GG	AA	GG	AA	GG	GG	GG	AA	AA	GG	GA	GG	GG	GG	GA	GA	GA	GA	AA	AA	AA	GG	AA	GG	NN	GG	AA	AA	AA
1003008|F|0-39:G>C-39:G>C	TGCAGACACGGTCCAGAATGGCGACGAAGTCCCTCGCCAGAATGAATATCCTCAGAGGGCGCGCCTCCT	1B|149.556316800|1003008|1003008	chr1B	1003008	3	39:G>C	CC	GG	GC	GG	CC	CC	CC	GC	GG	CC	CC	CC	GG	GC	GG	CC	GG	CC	GG	CC	GG	CC	CC	CC	GC	CC	CC	GG	CC	GC	CC	CC	CC	CC	CC	GG	CC	CC	GG	GG	CC	CC	CC
5050457|F|0-9:C>G-9:C>G	TGCAGTCGGCCATGAAAGAAACATTGCGGCTACACCCAGCGGTGCCGCTCCTCCTCCCACGAGAGTCGA	1B|150.195799300|5050457|5050457	chr1B	5050457	2	9:C>G	CC	GG	NN	NN	CC	GG	CC	GG	CC	CC	CC	GG	CG	GG	NN	CC	GG	GG	GG	GG	GG	CC	CC	NN	GG	GG	GG	GG	CG	CC	CC	GG	CC	CC	CC	GG	CC	GG	NN	GG	CC	CC	CC
34876398|F|0-6:A>T-6:A>T	TGCAGCACATGAGCGGGGTCCGAGATCGGAAGAGCGGTTCAGCAGGAATGCCGAGACCGATCTCGTATG	1B|151.425955200|5373571|5373571	0	34876398	2	6:A>T	AT	TT	TT	NN	AT	TT	AT	AT	AT	AT	AT	AT	AT	AT	AT	AT	AT	AT	NN	AT	TT	TT	AT	AA	AT	NN	AT	AT	AA	AT	AT	TT	AT	TT	AT	AT	AT	AT	AA	AT	AT	AT	AT
100025500|F|0-18:G>C-18:G>C	TGCAGCGCGAGCGTGACGGCGATGATGACCAGGAACATCCTGTTCTTGAGCACCCCGAGATCGGAAGAG	1B|151.785167600|1146403|1146403	0	100025500	9	18:G>C	GG	GG	CC	CC	GG	GG	GG	GC	GG	GG	GG	CC	GC	CC	GC	GG	GG	GG	GG	GG	CC	GG	GG	CC	GG	CC	CC	CC	GC	GC	GG	GG	GG	GG	GG	CC	GG	CC	CC	CC	GG	GG	GG
2284499|F|0-60:T>G-60:T>G	TGCAGCTCAAGGATATGCTCTTGGGCAGTTCACGGCGGCGGCGGCGAAAGTGTCCTCTCCTTCGTCCGT	1B|152.020779900|2284499|2284499	chr1B	2284499	2	60:T>G	NN	NN	GG	NN	TT	NN	TT	GG	TT	TT	TT	GG	TG	GG	GG	TT	GG	TT	GG	NN	GG	TT	TT	GG	GG	GG	GG	GG	TT	TT	TT	TT	NN	TT	TT	GG	TT	GG	GG	GG	TT	TT	NN
1090302|F|0-63:T>C-63:T>C	TGCAGGATAGCACCACTGAGGCAACGCATGAATACTGATTACTGAGCATGTGAGGTGACGCAGTTTGCG	1B|153.553618700|1090302|1090302	chr1B	1090302	6	63:T>C	TT	TT	TT	TT	TT	TC	TT	TC	TT	TT	TT	TT	TT	TT	TT	TT	TT	TC	TT	CC	TT	TT	TT	TT	NN	NN	NN	TT	TT	TT	TT	TT	TT	TT	TT	TT	TT	TT	TT	TT	TT	TT	TT
5411777|F|0-64:C>T-64:C>T	TGCAGGAACGCCATCCTCCTCATCCGCCGCAGCTGCTCTGTGGTGGTGGCGTCGTGCGCCTCGCCCTGC	1B|154.006568700|5411777|5411777	chr1B	5411777	3	64:C>T	TT	CC	TT	TT	TT	TT	TT	TT	CC	TT	TT	TT	TT	TT	CT	TT	CC	TT	CC	TT	TT	TT	TT	TT	CT	TT	TT	TT	TT	TT	TT	CT	TT	TT	TT	TT	TT	TT	TT	TT	TT	TT	TT
1082842|F|0-8:A>G-8:A>G	TGCAGCTCAGAGAAGTGCATGATGGCGACGTACCCTGGCGACGGGTCATTGGGCTGGGGCCTCCGAGAT	1B|155.028431200|1082842|1082842	chr1B	1082842	2	8:A>G	AA	GG	GG	GG	GG	AA	AA	AA	AA	NN	AA	GG	AG	GG	GG	AA	GG	AA	GG	AA	GG	AA	AA	GG	AG	AA	GG	GG	AA	AA	AA	AA	AA	GG	AA	GG	AA	GG	GG	GG	AG	AA	AA
1132017|F|0-26:G>A-26:G>A	TGCAGCTCAGAGAAGTGCAAGATGGCGATGTACCCTGGTGACGGGTCGTTCGGCTGGGGCTCCGAGATC	1B|155.028431200|1132017|1132017	chr1B	1132017	3	26:G>A	GG	AA	AA	AA	AA	GG	GG	GA	GG	GG	GG	AA	GA	AA	AA	GG	AA	GG	AA	GG	AA	GG	GG	AA	AA	GG	AA	AA	GG	GG	GG	GG	GG	AA	GG	AA	GG	AA	AA	AA	GA	GG	GG
1132017|F|0-50:C>G-50:C>G	TGCAGCTCAGAGAAGTGCAAGATGGCGATGTACCCTGGTGACGGGTCGTTCGGCTGGGGCTCCGAGATC	1B|155.028431200|1132017|1132017	chr1B	1132017	3	50:C>G	CC	GG	GG	GG	GG	CC	CC	CG	CC	CC	CC	GG	CG	GG	GG	CC	GG	CC	GG	CC	GG	CC	CC	GG	GG	CC	GG	GG	CC	CC	CC	CC	CC	GG	CC	GG	CC	GG	GG	GG	CG	CC	CC
1266026|F|0-56:G>A-56:G>A	TGCAGGGCACGGGGCCGCCACGGAGCGCGGGCGGGCACGGCCAGAGGCTGCGCGGCGTGGAGGCCGAGA	1B|157.447301100|1266026|1266026	chr1B	1266026	8	56:G>A	AA	NN	GG	GG	GG	GG	AA	GG	AA	AA	AA	GG	GA	GG	GG	AA	GG	AA	GG	GG	GG	AA	NN	GG	GG	GG	GG	GG	GG	AA	AA	AA	AA	GG	AA	GG	AA	GG	GG	GG	GA	AA	AA
4991461|F|0-41:A>G-41:A>G	TGCAGTTCGACAAATAGTTACTGTATGCTAAACAAATGTATAAAAGAATCACCTAAGCTATATGAATTG	1B|157.869927300|4991461|4991461	chr1B	4991461	3	41:A>G	AA	GG	GG	NN	AA	AG	AA	GG	AA	AA	AA	GG	AG	GG	GG	AA	GG	GG	GG	GG	GG	AA	NN	GG	GG	NN	GG	GG	AG	AG	AA	AG	AA	NN	AA	GG	AA	NN	GG	NN	AA	AA	AA
2259299|F|0-24:G>T-24:G>T	TGCAGGTATACGGGCTGAAGCAAAGACATAAATTCCCCCCACATTCGAGTTCTGAACTCCCGAAAGCTC	1B|158.602028900|2259299|2259299	chr1B	2259299	2	24:G>T	TT	TT	TT	TT	GG	NN	TT	NN	TT	TT	TT	TT	TT	TT	TT	TT	TT	GT	TT	TT	TT	TT	TT	TT	GG	NN	TT	TT	TT	GG	TT	TT	TT	GG	TT	TT	TT	NN	TT	NN	TT	TT	TT
2257522|F|0-45:C>T-45:C>T	TGCAGGTGTTGTACTTACACTATAACAAGCTCGCTGGTGATGTCGCCATCGATGGCGCCATCGGAGCGG	1B|158.925914000|2257522|2257522	chr1B	2257522	2	45:C>T	TT	CC	CC	CC	CC	CC	TT	CC	CC	TT	TT	CC	CT	CC	CC	TT	CC	CC	CC	CC	CC	TT	TT	CC	CC	CC	CC	CC	CT	CT	CT	TT	TT	TT	TT	CC	TT	CC	TT	CT	CT	TT	TT
1029624|F|0-32:T>C-32:T>C	TGCAGAGGAATGGAGGAGGGAACCTGCTGAGATGGGAGGTGGCGGCGTGGGGAAGAAGGTCTCTCTTCG	1B|159.091429300|1029624|1029624	chrUn	1029624	2	32:T>C	TT	TT	TT	TT	CC	TT	TT	TT	TT	TT	TT	TT	TT	TT	TT	TT	TT	TC	TT	TT	TT	TT	TT	TT	TC	TT	TT	TT	TT	TC	NN	TC	TT	CC	TT	TT	TT	TT	TT	TT	TC	TT	TT
1091858|F|0-45:C>T-45:C>T	TGCAGATGCATTTCCGATGCATTGACGTCTCTGTCGCCCGCTGGCCCTCTCTGCCCAGCCTCCCCGCCT	1B|159.806879000|1091858|1091858	chr1B	1091858	2	45:C>T	CC	TT	CT	NN	CC	CC	CC	CC	CC	CC	CC	CC	CT	CC	CT	CC	TT	NN	TT	NN	CC	CC	CC	CC	CC	CC	CC	CC	CC	CC	CC	CC	CC	CC	CC	CC	CC	TT	CC	CC	CC	CC	CC
1209708|F|0-39:C>T-39:C>T	TGCAGATGATACGAGCAAATCTGAACTTTGTAACTCTTCCTTTTCCTTTTTCCCGTGCTCTGTCACCTA	1B|159.806879000|1209708|1209708	chr1B	1209708	2	39:C>T	CC	TT	CT	CC	CC	CC	CC	CC	CC	CC	CC	NN	TT	CC	CC	CC	TT	CC	NN	NN	CC	CC	CC	CC	CC	CC	TT	CC	CC	CC	CC	CT	NN	CC	CC	CC	CC	TT	CC	CC	CC	CC	CC
978671|F|0-39:T>G-39:T>G	TGCAGGGATGGCGAATCTAGCACCCCCCAAACTTGTCGTTCCTACTTCTACTGGATCACCCGAGATCGG	1B|160.014185000|978671|978671	0	978671	3	39:T>G	TT	GG	TG	TT	TT	TT	TT	TT	TT	TT	TT	TT	TG	TT	TG	TT	GG	TT	GG	TT	TT	TT	TT	TT	TT	NN	TT	TT	TT	TT	TT	TT	TT	TT	TT	TT	TT	GG	TT	TT	TT	TT	TT
2278925|F|0-13:A>C-13:A>C	TGCAGTGAGCGAGACGACGACGTCACTCCATCCTAGTCGAACCACACCACACTGCCGCCGCGTCCCGTG	1B|160.232635200|2278925|2278925	chr1B	2278925	2	13:A>C	AA	CC	AA	AA	AA	AA	AA	AA	AA	AA	NN	AA	AC	AC	AA	AA	CC	AA	CC	AA	AA	NN	AA	AA	AA	AA	AC	AA	AA	AA	NN	NN	AA	AA	NN	AA	AA	CC	AA	AA	AA	AA	AA
2278332|F|0-32:T>C-32:T>C	TGCAGGCGAGCCAATGCTTGCATGCATGCATATGTGTTGGTCGATCAATCTGTATTCTGTAGTTAGGGT	1B|160.417302400|2278332|2278332	chr1B	2278332	2	32:T>C	TT	TT	CC	CC	TT	TT	TT	TT	TT	NN	TT	CC	TC	NN	TC	TT	TT	TT	TT	TT	CC	TT	TT	CC	TT	TT	CC	CC	TT	TT	TT	TT	NN	TT	NN	CC	TT	CC	TT	CC	TT	TT	TT
1220264|F|0-15:G>C-15:G>C	TGCAGCAGCTGGAAGGGAGGGCGCTCGCGAGCATCGCCAGATCGGATCTGGGCGGGCCGAGATCGGAAG	1B|160.467435400|1220264|1220264	0	1220264	2	15:G>C	GG	GG	GG	GG	GG	GC	GG	GC	GG	GG	GG	GG	GG	GG	GG	GG	GG	GC	GG	GC	GG	CC	GG	GG	GC	CC	GG	GG	GC	GG	GC	GG	GG	NN	GG	GG	GG	GG	GG	GG	GG	GG	GG
997875|F|0-7:A>G-7:A>G	TGCAGAGAAGCCGAACCCGTCTCGGCCTAGCACCCTATGTGCAGTAGCGCATTTGGCTCGGTCCGAGAT	1B|160.467435400|997875|997875	chr1B	997875	3	7:A>G	GG	GG	NN	GG	AG	GG	GG	GG	AA	GG	GG	AA	AG	GG	GG	GG	GG	GG	GG	GG	GG	GG	GG	AA	GG	GG	GG	GG	GG	GG	GG	GG	GG	AG	GG	AA	GG	GG	GG	GG	GG	GG	GG
998246|F|0-35:C>A-35:C>A	TGCAGGGGCACCAGCCCGCCGACCCATAGCACCCGCTTGCAGCAGCCATGCCGAGATCGGAAGAGCGGT	1B|160.580971900|998246|998246	0	998246	4	35:C>A	CC	CC	CC	AA	CC	CC	NN	CC	CC	CC	CC	CC	CC	CC	NN	CC	CC	CC	CC	NN	CC	CC	CC	CC	CC	AA	AA	CC	CA	CC	CC	NN	CC	CC	NN	NN	CC	NN	NN	CC	CC	CC	CC
1097511|F|0-35:G>A-35:G>A	TGCAGCACCTATGTTGCGGCTTAATTTCGCAAAAAGGTCGTTGATGCGCTCACCGCCGAGATCGGAAGA	1B|160.877723100|1097511|1097511	0	1097511	2	35:G>A	GG	GG	GG	GG	GG	GG	GG	GG	GG	GG	GG	GG	GG	GG	GG	GG	GG	GA	GG	GG	GG	GG	GG	GG	GG	GG	GG	GG	GG	GG	GG	GG	GG	GG	GG	GG	GG	GG	GG	GG	GG	GG	GG
1203688|F|0-42:A>C-42:A>C	TGCAGTTAAGTAACAAGATAACGTTGGTTGAGCTTAATCATCAGCACGGTCACGTATGTAAAGTATATT	1B|160.880942600|1203688|1203688	chr1B	1203688	2	42:A>C	CC	AA	AA	AA	AA	AA	CC	AA	AA	CC	CC	AA	AC	AA	AA	CC	AA	AC	AA	AA	AA	CC	CC	AA	AA	AA	AA	AA	AC	AC	AC	CC	CC	AA	CC	AA	CC	AA	AA	AA	AC	CC	CC
3950179|F|0-26:T>C-26:T>C	TGCAGCTCCTCCCTAGCAACACAGTGTGACAGTTCTACGCCAGCCTCAACGACCAGCAGTTGTATTCGA	1B|160.880942600|3950179|3950179	0	3950179	4	26:T>C	TT	CC	CC	CC	NN	CC	TT	CC	TT	TT	TT	CC	TC	CC	NN	TT	CC	TT	CC	CC	CC	TT	TT	CC	CC	NN	CC	NN	TT	TT	TT	TT	TT	NN	TT	CC	TT	CC	CC	CC	TT	TT	TT
4989120|F|0-14:G>C-14:G>C	TGCAGTTTGAGTCTGTGAAATTGCTCCGTTACCTCGTCCACCTCGACAATGTATACGCGCTTAAGGCGA	1B|160.948347100|4989120|4989120	chr1B	4989120	2	14:G>C	GG	CC	GG	GG	GG	CC	GG	CC	CC	GG	GG	GG	GG	GG	GG	GG	CC	GG	GC	CC	CC	CC	GG	NN	GC	CC	NN	NN	GC	GG	GC	GG	GG	GG	GG	CC	GG	CC	CC	GG	GG	NN	GG
1139478|F|0-44:G>A-44:G>A	TGCAGAGAGAGAGCCGCAACGGACGAGTTCATAACTTCATATCGGATGAGATGCCGAGATCGGAAGAGC	1B|160.970785700|1139478|1139478	0	1139478	2	44:G>A	GA	AA	AA	AA	GG	AA	GG	AA	AA	GG	GG	AA	GA	NN	AA	GG	AA	NN	AA	AA	AA	GG	GG	AA	GA	AA	AA	AA	GA	GA	GG	GG	GG	GG	GG	NN	GG	AA	GG	AA	GG	GG	GG
1276419|F|0-52:A>C-52:A>C	TGCAGTGTAACAAAACAACCCATTCATACGTTATATTTCACGTCACAAATTTATAGGTAGAAGTTAACA	1B|160.970785700|1276419|1276419	chr1B	1276419	2	52:A>C	AA	CC	NN	CC	CC	CC	AA	NN	AA	NN	AC	CC	CC	CC	CC	AA	CC	AA	CC	AA	AC	NN	AA	NN	CC	AA	CC	CC	AA	AA	AA	NN	AA	CC	AA	CC	AA	NN	CC	CC	AC	AA	AA
100020225|F|0-17:G>T-17:G>T	TGCAGCCGAGGGCCAAAGGGACGGTCTCAAACCCGAGATCGGAAGAGCGGTTCAGCAGGAATGCCGAGA	1B|160.982138700|3943138|3943138	0	100020225	3	17:G>T	TT	TT	GG	GG	TT	GT	TT	GG	GG	TT	TT	GG	GT	GG	GT	TT	TT	GG	TT	GG	GG	TT	TT	GG	GG	GG	GG	GG	GT	TT	TT	TT	TT	TT	TT	GG	TT	GG	GG	GG	TT	TT	TT
100020225|F|0-20:A>G-20:A>G	TGCAGCCGAGGGCCAAAGGGACGGTCTCAAACCCGAGATCGGAAGAGCGGTTCAGCAGGAATGCCGAGA	1B|160.982138700|3943138|3943138	0	100020225	3	20:A>G	GG	GG	AG	AG	GG	AG	GG	AG	AG	GG	NN	AG	AG	AG	AG	GG	GG	AG	GG	AG	AG	GG	GG	AG	AG	AA	AG	AG	AG	GG	GG	GG	GG	GG	GG	AG	GG	AG	AG	AG	GG	GG	NN
3957280|F|0-36:A>G-36:A>G	TGCAGCGCGCCGCCTGCCTCGATCCCGTATGGATCGAGAGAGGCCGAGCTGACCAACCCCCGCGGCGCT	1B|160.982138700|3957280|3957280	chr1B	3957280	3	36:A>G	AA	AA	AA	AA	NN	AA	AA	AA	AA	NN	AA	AA	AA	AA	AA	AA	AA	AG	AA	NN	AA	AA	AA	AA	AA	AA	AA	NN	AA	AG	AA	AG	AA	NN	AA	AA	AA	AA	AA	AA	AA	AA	AA
1060382|F|0-12:C>G-12:C>G	TGCAGTCTCTTGCACATGCCAGCTAATTTGAAGCTAACTTCATTGGAAAGCTCTCCAGTGGAGCTCCCT	1B|161.244783100|1060382|1060382	chr1B	1060382	2	12:C>G	CG	CG	CG	CG	CC	GG	CG	CG	CG	CG	CG	CC	CG	CG	CG	CG	CG	CG	CG	CG	CG	CC	CG	CC	CG	CC	CC	CC	CG	CC	GG	GG	CG	CC	CG	CG	CG	CG	CG	CG	CG	CC	CG
2278315|F|0-29:A>T-29:A>T	TGCAGCCCGCCACACATCCCACCCAAACTAGACCTCCCCGCACGCTCGAACCAGCGGCACCCATGGCAC	1B|161.572951500|2278315|2278315	chr1B	2278315	2	29:A>T	TT	AA	AA	AA	AA	TT	TT	AT	TT	TT	TT	AA	AT	AA	AA	TT	AA	TT	AA	TT	AA	TT	TT	AA	AT	TT	AA	AA	TT	TT	TT	TT	TT	AA	AT	AA	TT	AA	AA	AA	AT	TT	TT
3024957|F|0-12:A>G-12:A>G	TGCAGAGAGCGCACAGGCCATCTCACTGCTCACAATGTCGTCCGAGATCGGAAGAGCGGTTCAGCAGGA	1B|161.826150400|3024957|3024957	0	3024957	2	12:A>G	GG	AA	GG	GG	GG	AA	GG	AA	AA	GG	GG	GG	AG	AG	AG	GG	AA	GG	AA	AA	AA	AA	GG	GG	AG	AA	AG	GG	AG	GG	AG	GG	GG	GG	GG	AA	GG	AA	AA	GG	GG	GG	GG
100021719|F|0-10:T>C-10:T>C	TGCAGCACGTTTGTCAGCTCCTTCACCGCCACCACGGTGGTCTTGTCAAGCACGCCGCGGTACACCACG	1B|162.220409500|1151515|1151515	chr1D	100021719	4	10:T>C	TT	TT	TT	TT	TT	CC	TT	CC	CC	TT	TT	TT	TT	TT	TT	TT	TT	TT	TT	CC	CC	CC	TT	TT	TC	CC	TT	TT	TC	TT	TC	TT	TT	TT	TT	CC	TT	TT	CC	TT	TT	TT	NN
2262137|F|0-49:C>T-49:C>T	TGCAGACGTGCTTGGCGCGTCGACGAGCTGGGCCAGCTGATGTCTCTGACGGAAGACGTTGCATCTCGG	1B|162.834522500|2262137|2262137	chr1B	2262137	2	49:C>T	CC	TT	TT	TT	TT	CC	CC	TT	CC	CC	CC	TT	CT	TT	TT	CC	TT	CC	TT	CC	TT	CC	CC	TT	CT	CC	TT	TT	CC	CC	CC	CC	CC	TT	CC	TT	CC	TT	TT	TT	CT	CC	CC
1003866|F|0-14:C>G-14:C>G	TGCAGCAGCAGCAGCAGCAGCTCAGAGACTCTCAGATCACCAGCGAACCAGACGCCTTGACTAAGACGA	1B|163.096264800|1003866|1003866	chr4B	1003866	2	14:C>G	GG	GG	GG	GG	GG	NN	GG	GG	GG	GG	GG	GG	GG	NN	GG	GG	GG	GG	GG	GG	GG	GG	GG	GG	GG	NN	GG	GG	GG	GG	NN	GG	GG	GG	GG	GG	GG	GG	GG	GG	GG	GG	GG
987134|F|0-13:T>C-13:T>C	TGCAGCGTCTCACTAAAAAATCAGATGTGTACTCCTTTGGGGTTGTGTTGTTTGAGACCTTGTGTGCGC	1B|163.620785100|987134|987134	chr3D	987134	2	13:T>C	TT	NN	TT	TT	TT	TT	TT	TT	TC	TT	TT	TT	TT	TT	TT	TT	TT	TC	TT	TC	TT	TC	TC	TT	TC	NN	TT	TC	TT	TT	TT	TC	TT	TT	CC	CC	TT	NN	NN	TT	TT	TT	NN
1094917|F|0-68:G>A-68:G>A	TGCAGCTCCTCCACCGCGCCCTGCTTCTCCTCCCGTGCTGCGCCTCCACGCGTCATCCGCATCCCCGCG	1B|164.137027100|1094917|1094917	chr7B	1094917	5	68:G>A	GA	AA	GA	AA	AA	AA	AA	AA	AA	AA	AA	AA	AA	GA	AA	AA	GA	GA	AA	NN	AA	NN	AA	AA	AA	NN	AA	AA	GA	GA	AA	GA	GA	GA	AA	GA	GA	GA	AA	AA	AA	AA	GA
1094917|F|0-64:C>T-64:C>T	TGCAGCTCCTCCACCGCGCCCTGCTTCTCCTCCCGTGCTGCGCCTCCACGCGTCATCCGCATCCCCGCG	1B|164.137027100|1094917|1094917	chr7B	1094917	5	64:C>T	CT	TT	CT	TT	TT	TT	TT	TT	NN	TT	TT	TT	NN	CT	NN	TT	CT	CT	TT	TT	TT	TT	TT	TT	TT	NN	TT	TT	CT	CT	TT	CT	CT	CT	TT	CT	CT	CT	TT	TT	TT	TT	CC
1219891|F|0-14:T>G-14:T>G	TGCAGGAGTACAAGTCCCACGCCGACAGCTTCATATGCTCCATGGTGCCCGAGATCGGAAGAGCGGTTC	1B|165.977023000|1219891|1219891	0	1219891	3	14:T>G	TG	TT	TT	TT	TT	TT	TG	TT	TT	TT	TT	TG	TT	TG	TT	TT	TT	TT	TT	TT	TT	TT	TT	TT	TT	TT	TT	TT	TT	TT	GG	TG	TT	TT	TT	TT	TT	TT	TT	TT	TT	TT	TG
5323591|F|0-22:A>G-22:A>G	TGCAGCGTGAACCACAATCAAAACATTTACCGAGTTGCATGCACGATGCATGCATGCGTAGATCGGAAG	1B|165.977023000|5323591|5323591	chr1B	5323591	2	22:A>G	AG	AA	AG	GG	AA	AA	GG	AG	GG	NN	AA	AA	AA	GG	AG	AA	AA	AA	AA	AA	AA	AA	AA	AA	AA	AA	GG	NN	AA	AG	NN	AA	AA	AA	AA	GG	AA	AA	AA	GG	AA	AA	AA
2258021|F|0-10:C>T-10:C>T	TGCAGGTTGACGGCCTCTGCATCCCGTGTGTGTCGAAGTTATATAGGAAGGATGTGCAATTTAACCTGA	1B|166.551536300|2258021|2258021	chr1B	2258021	3	10:C>T	TT	CC	TT	TT	TT	TT	TT	CT	TT	CC	TT	TT	TT	TT	CT	TT	CC	TT	CC	TT	TT	TT	TT	TT	TT	TT	TT	TT	TT	TT	TT	TT	TT	TT	TT	CC	TT	TT	TT	TT	TT	TT	TT
1046220|F|0-20:G>C-20:G>C	TGCAGTACAATTTTGTTTGTGGATTTTGTTGCGTGCCGACGTAAATGCCGAAGATGGGGCATTTTAAAC	1B|167.864064600|1046220|1046220	chr1B	1046220	3	20:G>C	GC	GG	GG	GG	GG	GG	NN	GG	GG	GG	GG	GG	GG	GG	GG	GG	GG	GG	GG	GG	GG	GG	GG	GG	GG	GG	GC	GG	GG	NN	NN	GG	GG	GG	GG	GG	GG	GG	GG	GG	GG	GG	GG
4992397|F|0-19:T>C-19:T>C	TGCAGCTCTCGTACAGCTCTCCCGAGATCGGAAGAGCGGTTCAGCAGGAATGCCGAGACCGATCTCGTA	1B|169.299823400|4992397|4992397	0	4992397	4	19:T>C	CC	TT	CC	CC	CC	CC	CC	TC	CC	TT	CC	CC	CC	CC	CC	CC	TT	CC	TT	CC	CC	CC	CC	CC	CC	CC	CC	CC	CC	CC	CC	TC	CC	CC	CC	NN	CC	CC	CC	CC	CC	CC	CC
1242275|F|0-50:G>A-50:G>A	TGCAGCTCCCGCAGCTCCCTCTTGACGCGGTCCAGCTCGCGCATCACCTCGGCGTACGTCGCGCCGCCG	1B|169.523525100|1242275|1242275	chr3A	1242275	4	50:G>A	AA	AA	AA	AA	AA	AA	AA	AA	AA	AA	AA	GA	GA	AA	AA	AA	AA	AA	AA	AA	AA	AA	AA	AA	AA	AA	AA	AA	AA	AA	AA	AA	AA	AA	AA	AA	AA	AA	AA	AA	AA	AA	AA
4993244|F|0-13:C>G-13:C>G	TGCAGAGAGGCGCCGCCATGGGCCGAGATCGGAAGAGCGGTTCAGCAGGAATGCCGAGACCGATCTCGT	1B|169.523525100|4993244|4993244	0	4993244	2	13:C>G	GG	GG	GG	GG	GG	GG	GG	GG	GG	GG	GG	GG	CG	GG	GG	GG	GG	GG	GG	GG	GG	GG	GG	GG	GG	GG	GG	GG	GG	GG	GG	NN	GG	GG	GG	GG	GG	GG	GG	GG	GG	GG	GG
11313341|F|0-7:G>A-7:G>A	TGCAGAGGGAGCGCCGCCTCCGCCGAGATCGGAAGAGCGGTTCAGCAGGAATGCCGAGACCGATCTCGT	1B|169.523525100|4993244|4993244	0	11313341	3	7:G>A	AA	AA	AA	GG	AA	AA	AA	AA	AA	AA	AA	GA	AA	AA	AA	AA	AA	AA	AA	NN	AA	AA	AA	GA	AA	NN	AA	GG	AA	AA	AA	AA	AA	AA	AA	AA	AA	AA	GG	GA	AA	AA	NN
3064493|F|0-20:T>C-20:T>C	TGCAGTTAAGTGGGTCACAGTACCCGCGGTTGGAACGCCGAGATCGGAAGAGCGGTTCAGCAGGAATGC	1B|169.891742400|3064493|3064493	0	3064493	2	20:T>C	TT	TT	TT	TT	TT	TT	TT	TT	TT	TT	TT	TT	TC	TT	TT	TT	TT	TT	TT	TT	TT	TT	TT	TT	TT	TT	TT	TT	TT	TT	TT	TT	TT	TT	TT	TT	TT	TT	TT	TT	TT	TC	TT
1113979|F|0-17:T>C-17:T>C	TGCAGCCCCATGGTCGGTGGCGTCCACCTCGTCACCTCTTCCTCTGTATCTCTCGCAGACGACCGAGAT	1B|170.258677500|1113979|1113979	chr1B	1113979	2	17:T>C	TT	TT	TT	TT	TT	TT	TT	TT	TT	TT	TT	TT	TC	TT	NN	TT	TT	TT	TT	TT	TT	TT	TT	NN	TT	TT	TT	TT	TT	TT	TT	TT	TT	TT	TT	TT	TT	TT	TT	TT	TT	TT	TT
1054439|F|0-11:A>T-11:A>T	TGCAGGTCATGATAATCAGTTGGTTTTCATGATCACCAGAGCAAAGCATAGCGTAATCTTCACTTTTTT	1B|171.187532100|1054439|1054439	chr1B	1054439	2	11:A>T	AA	TT	AA	AA	AA	AA	AA	NN	AA	TT	AA	AA	AA	AA	AT	AA	TT	AA	TT	AA	AA	AA	AA	AA	AA	AA	AT	AA	AA	AA	AA	AT	AA	AA	AA	NN	AA	AA	AA	AA	AA	AA	AA
1074158|F|0-5:C>T-5:C>T	TGCAGCTGTAATAAACTAATAACAAATCTTGGTATTTTTGACATATGAAATGAAACTCAACTTGGTGAG	1B|172.147166900|1074158|1074158	chr1B	1074158	2	5:C>T	CC	TT	CC	CC	CC	CC	CC	TT	CC	TT	CC	CC	CC	CC	CC	CC	TT	CC	CT	CC	CC	CC	CC	CC	CC	CC	CC	CC	CC	CC	CC	CT	CC	CC	CC	TT	CC	CC	CC	CC	CC	CC	CC
1254550|F|0-13:G>T-13:G>T	TGCAGCGACGAGCGTCCATATAGGGCATGCCATGCATGCGTGTACATGCGCAAGCACAGCTACGTCCAT	1B|172.298288000|1361863|1361863	chr1B	1254550	2	13:G>T	GT	GG	GG	GG	TT	GG	GG	GG	TT	TT	TT	TT	GG	GG	GG	TT	TT	GT	TT	GG	GG	TT	TT	TT	GG	NN	GG	GG	GT	TT	NN	NN	TT	TT	TT	NN	TT	GG	GG	GG	TT	NN	TT
1666917|F|0-44:A>C-44:A>C	TGCAGGCCTCGACCCGTAGTCGCACGCCCGTCATCAAGTACCAGAAGCAAGAGGCGGCCGTCATCACCG	1B|172.356500900|1666917|1666917	chr1B	1666917	2	44:A>C	CC	AA	CC	CC	CC	CC	CC	AC	CC	CC	CC	CC	CC	CC	CC	CC	AA	CC	AA	CC	CC	CC	CC	CC	CC	CC	AC	CC	CC	CC	CC	AC	CC	CC	CC	CC	CC	CC	NN	CC	AC	CC	CC
1064677|F|0-10:A>G-10:A>G	TGCAGAGGCAACGGTCTGGGGGCGTGCCGTATTACAGCAGAAGGGTGGCGCTCTCCTCGTTGGACTCGG	1B|172.486372600|1064677|1064677	chr1B	1064677	2	10:A>G	AA	AA	AA	AA	AA	AA	AA	AA	AA	AA	AA	AA	AA	AA	AA	AA	GG	AA	GG	AA	AA	AA	AA	AA	AA	AA	AA	AA	AA	NN	AA	AG	AA	AA	AA	AA	AA	AA	AA	AA	AA	AA	AA
1229124|F|0-14:T>G-14:T>G	TGCAGCTGGACGAATTCCTCCTTGCCGACATGCCGTGCCCTGCCCACCGCCGAGATCGGAAGAGCGGTT	1B|172.616244300|1229124|1229124	0	1229124	3	14:T>G	TT	GG	TT	TT	TT	TT	TT	TT	TT	GG	TT	TT	TT	TT	TT	TT	GG	TT	GG	TT	NN	TT	TT	TT	TT	TT	TT	TT	TT	TT	TT	TG	TT	TT	TT	GG	TT	TT	TT	TT	TT	TT	TT
3942658|F|0-25:A>G-25:A>G	TGCAGTGGGAAGTGCTTCTCGGCGTACTGCTTCGGTATCACCAGCCGAGATCGGAAGAGCGGTTCAGCA	1B|172.616244300|3942658|3942658	0	3942658	9	25:A>G	AA	AA	AA	AA	AA	AA	AA	AA	AA	AA	AA	AA	AG	AA	AA	AA	AA	AA	AA	AA	AA	AA	AA	AA	AA	AA	AA	AA	AA	AA	AA	AA	AA	AA	AA	AA	AA	AA	AA	AA	AA	AA	AA
4992341|F|0-9:G>T-9:G>T	TGCAGAACAGCGCTAGCTAGCCGAGATCGGAAGAGCGGTTCAGCAGGAATGCCGAGACCGATCTCGTAT	1B|172.681706100|4992341|4992341	0	4992341	2	9:G>T	TT	TT	TT	TT	TT	TT	TT	TT	TT	TT	TT	TT	GT	TT	TT	TT	TT	TT	TT	TT	TT	TT	TT	TT	TT	TT	TT	TT	TT	NN	TT	TT	TT	TT	TT	TT	TT	TT	TT	TT	TT	NN	NN
2253996|F|0-24:G>A-24:G>A	TGCAGATTTCTGGCATTGCCTATCGACGATGGTATGGCGCCGAGGAACCGAGATCGGAAGAGCGGTTCA	1B|173.469699200|2253996|2253996	0	2253996	2	24:G>A	GA	GG	AA	AA	GG	GA	AA	GA	GG	GG	GG	GG	GG	AA	GA	GG	GG	GG	GG	AA	AA	AA	GG	GG	GA	AA	GA	AA	GA	GG	GA	NN	GG	GG	GG	GG	GG	AA	GG	AA	GG	GG	GG
1204085|F|0-36:G>A-36:G>A	TGCAGGACGCCATGGCCACGGATTAAAGCTCCGTCGGACTTTCGCTCGCGACTGCCGAGATCGGAAGAG	1B|173.949789800|1204085|1204085	0	1204085	5	36:G>A	GA	GA	GG	GG	GA	GG	GA	GA	GA	GA	GG	GA	GA	GG	GG	GA	GG	NN	GG	GG	GG	GG	AA	GA	GA	GG	GG	GG	GG	AA	GA	AA	GA	GA	GA	GA	GA	GG	GG	GG	GA	GA	AA
100019237|F|0-52:C>G-52:C>G	TGCAGGTAGATGAAACGGTGGACGTGCGGATGGTGGGACGAGACGGGGCCGCCGTGCGTGTGACCACCA	1B|174.384309900|1297956|1297956	chr1B	100019237	3	52:C>G	CC	CC	CC	CC	CC	CG	CC	CC	CC	CC	CC	CC	CC	CC	CC	CC	NN	CC	NN	CC	CC	CC	CC	CC	CC	CC	CC	CC	CC	CC	CC	CC	CC	CC	CC	CC	CC	CC	CC	CC	CC	NN	CC
3026994|F|0-21:T>C-21:T>C	TGCAGCTCACTCCTCTCCATCTCTGCACCGCACGACTGCCGCCGAGATCGGAAGAGCGGTTCAGCAGGA	1B|174.614868200|3026994|3026994	0	3026994	2	21:T>C	TC	TT	TC	TC	TC	TC	TC	TT	TC	TC	CC	TC	CC	TC	TC	TC	TC	CC	TC	TT	TC	TT	TC	TC	TC	CC	TC	TC	TC	TC	TC	TC	TT	TC	TC	TC	TC	TC	TC	TC	TC	TC	TC
3064922|F|0-24:C>A-24:C>A	TGCAGAGCTGGGCCGTGGGCCTCTCTCCCTGTCAGAGCGGGCGGGCCGAGATCGGAAGAGCGGTTCAGC	1B|174.614868200|3064922|3064922	0	3064922	2	24:C>A	AA	CC	AA	AA	AA	CA	AA	CA	AA	AA	AA	AA	CA	AA	CA	AA	AA	AA	AA	AA	AA	AA	AA	AA	AA	AA	CA	AA	AA	AA	AA	CA	AA	AA	NN	AA	AA	AA	AA	AA	AA	AA	AA
100013685|F|0-48:C>G-48:C>G	TGCAGTGGCCATCTCCCTTTGTTCTCTAGCATTTGTCCCTCATGGCTCCTCACCTCTCCAAGATTCGGC	1B|176.095445600|1026479|1026479	chr1B	100013685	2	48:C>G	GG	GG	GG	NN	GG	GG	GG	GG	GG	CC	GG	NN	GG	GG	GG	NN	GG	GG	GG	GG	GG	GG	NN	GG	GG	NN	GG	GG	GG	CG	GG	GG	GG	NN	GG	CC	GG	NN	GG	GG	GG	GG	NN
3020340|F|0-22:T>C-22:T>C	TGCAGCCACATTGAGTCCTATGTACTTTACACACTACACACCCGAGATCGGAAGAGCGGTTCAGCAGGA	1B|176.708783600|3021333|3021333	0	3020340	11	22:T>C	TT	TT	NN	NN	TT	TT	TT	TT	TT	TT	TC	TT	TT	TC	NN	TT	TT	TC	TT	NN	TT	TT	TT	TT	TT	TT	TC	TT	TT	TT	TT	TT	TT	TT	TT	TT	TT	NN	TT	CC	TT	TT	CC
3020340|F|0-36:C>T-36:C>T	TGCAGCCACATTGAGTCCTATGTACTTTACACACTACACACCCGAGATCGGAAGAGCGGTTCAGCAGGA	1B|176.708783600|3021333|3021333	0	3020340	11	36:C>T	CT	CC	NN	TT	CT	CT	CT	CT	CT	CC	CT	CT	CT	CT	TT	CC	CT	CT	CT	TT	CC	CT	CT	CC	CT	CC	CT	CT	CT	CT	CC	CT	CT	CT	CT	CC	CT	TT	CT	TT	CT	CT	TT
100025297|F|0-21:G>C-21:G>C	TGCAGCGCGTTGCAGGTCGCCGCCTCCGCGCCCGCCGAGATCGGAAGAGCGGTTCAGCAGGAATGCCGA	1B|181.585975700|3935582|3935582	0	100025297	8	21:G>C	GC	GC	GC	GC	GC	GC	GC	GG	GC	GC	GC	GC	GC	GC	GC	CC	GC	GC	CC	GC	GC	GC	GC	GC	GC	GC	GC	GC	GC	GC	GC	GC	GC	GC	GC	GC	GC	GC	CC	GC	GC	CC	GC
1083038|F|0-25:T>C-25:T>C	TGCAGCAAAACATTCTATCTTTATCTGCAAGTTAGCACAACAATCTTGATGCCAGGACGAAGGGCAACA	1B|184.342772800|1083038|1083038	chr1B	1083038	2	25:T>C	TT	NN	TT	NN	TT	CC	TT	CC	CC	TT	TT	TT	TT	TT	TT	TT	TT	TC	TT	CC	TT	CC	TT	TT	CC	NN	NN	TT	TC	TT	TT	CC	TT	TT	TT	TT	TT	TT	TT	TT	NN	TT	TT
982742|F|0-24:T>C-24:T>C	TGCAGACAATCCATTAATTTGGAGTGAGATGATGTTTGTTGTTGCAGGATTGATTGGTTGGGGAAGAAA	1B|184.429245100|982742|982742	chr1B	982742	2	24:T>C	CC	TT	TT	TT	CC	TT	NN	CC	TT	CC	NN	CC	TC	TT	TT	CC	TT	CC	TT	TT	TT	NN	CC	CC	TC	TT	TT	NN	TC	CC	CC	TC	CC	NN	CC	CC	CC	TT	TT	TT	TC	CC	CC
4989526|F|0-25:C>T-25:C>T	TGCAGCAGAAGTACACCCAGAGCGGCGGAGTCCGCCCCTTCGGCCTCTCCACCCTCATCGTCGGCTTCG	1B|184.742138300|1686848|1686848	chr5D	4989526	5	25:C>T	TT	TT	TT	TT	TT	TT	TT	TT	TT	TT	TT	TT	TT	TT	TT	NN	TT	TT	TT	TT	TT	NN	NN	TT	TT	TT	TT	TT	TT	TT	TT	CC	NN	TT	TT	TT	TT	TT	TT	TT	TT	TT	TT
1686848|F|0-31:A>C-31:A>C	TGCAGCAGAAGTACACCCAGAGCGGTGGGGTACGCCCCTTCGGCCTCTCCACCCTCATCGTCGGCTTCG	1B|184.742138300|1686848|1686848	chr5A	1686848	5	31:A>C	AA	AA	AA	AA	AA	NN	AA	AA	NN	AA	AA	AA	AA	AA	AA	CC	AA	NN	AA	AA	AA	NN	AA	NN	AA	AA	AC	AA	AA	AA	AA	AA	AA	AA	AA	AA	AA	NN	NN	CC	AA	AA	AA
2279611|F|0-53:G>A-53:G>A	TGCAGGTCGACGTCGTCCTCGAAGTCCTCGAAGGCGGCCTCGAAGTCGTCGACGTCGGGGGTGCTGCTG	1B|184.742138300|2279611|2279611	chr4A	2279611	3	53:G>A	AA	NN	AA	AA	AA	AA	AA	AA	AA	NN	AA	NN	AA	GG	AA	AA	AA	AA	NN	AA	AA	AA	AA	AA	AA	NN	AA	AA	AA	AA	NN	AA	NN	AA	AA	AA	AA	AA	NN	AA	AA	AA	AA
1217279|F|0-35:C>A-35:C>A	TGCAGTGTAAAGCTAACCTTAACTATCTAACCGATCTTTCGGTGGATGTGTAGTACTAGCACTAGTACT	1B|185.783730000|1217279|1217279	chr1B	1217279	4	35:C>A	CA	CC	CC	CC	CC	CC	AA	CC	AA	NN	CC	CC	CC	CC	CC	CC	CC	CC	CC	CC	CC	CC	CC	CC	CC	CC	CC	CC	CC	CC	CC	CC	CC	CC	CC	AA	CC	CC	CC	CC	CC	CC	CC
1217279|F|0-54:A>G-54:A>G	TGCAGTGTAAAGCTAACCTTAACTATCTAACCGATCTTTCGGTGGATGTGTAGTACTAGCACTAGTACT	1B|185.783730000|1217279|1217279	chr1B	1217279	4	54:A>G	AA	AA	AA	AA	AA	AA	NN	AA	GG	GG	AA	AG	AA	AA	AA	AA	AA	AA	AA	AA	AA	AA	AA	AA	AA	AA	AA	AA	AA	AA	AA	AA	AA	AA	AA	NN	AA	AA	AA	AA	AA	AA	AA
985289|F|0-51:C>G-51:C>G	TGCAGCATCAGGTTGAGCATGGTGAAAGTAGTTTGTTTTGTTGTTTGCAGTCTATGGTCTGCCAAATTA	1B|185.820609000|985289|985289	chr1B	985289	2	51:C>G	CG	GG	GG	GG	CC	CG	GG	GG	CC	CC	CC	CC	CC	GG	GG	CC	GG	NN	NN	GG	GG	GG	NN	GG	CG	GG	GG	NN	CG	CG	CG	CC	CC	CC	NN	NN	CC	GG	GG	GG	CG	CC	CC
5325241|F|0-10:C>G-10:C>G	TGCAGCTGGCCGACGTCCTGCACGCCCGAGATCGGAAGAGCGGTTCAGCAGGAATGCCGAGACCGATCT	1B|186.420863200|5582750|5582750	0	5325241	8	10:C>G	GG	CC	CG	GG	GG	CG	GG	GG	CC	GG	GG	GG	GG	GG	GG	NN	CC	GG	GG	GG	GG	GG	GG	CC	GG	GG	GG	CG	GG	CG	GG	GG	GG	GG	GG	CC	GG	CC	GG	CC	CG	GG	GG
980103|F|0-49:T>C-49:T>C	TGCAGGTGGTGGGGTTGGGCCTGGAGCGCGAGGCCTTGCATTACTACGGTAATCAGGCCAAGGCGGTGA	1B|188.365282800|980103|980103	chr5B	980103	7	49:T>C	TT	NN	TT	TT	TT	CC	TT	TT	TT	TT	TT	TT	CC	TT	TT	TT	TT	TC	TT	TT	TT	CC	TT	TT	TT	CC	TT	TT	TC	TT	TT	TC	TT	TT	TT	TT	TT	TT	TT	TT	TC	TT	TT
980103|F|0-15:T>C-15:T>C	TGCAGGTGGTGGGGTTGGGCCTGGAGCGCGAGGCCTTGCATTACTACGGTAATCAGGCCAAGGCGGTGA	1B|188.365282800|980103|980103	chr5B	980103	7	15:T>C	TT	NN	TC	TT	TT	CC	TT	TT	TC	TC	TT	TT	CC	TC	TT	TT	TC	TC	TT	TT	TT	NN	TT	TC	TT	NN	TT	TT	TT	TT	TT	TT	TT	TT	TT	TT	TT	TC	TT	TC	TT	TC	TT
987417|F|0-44:C>G-44:C>G	TGCAGGTTTGGAGCAACAGCAGGCTGGGGGAAGCGCCACATGCACATATCATCGTCCCATCCATGAGGC	1B|192.256166600|987417|987417	chr1B	987417	2	44:C>G	CG	NN	NN	CC	CC	CC	CC	CC	GG	GG	CC	CC	CC	CC	CC	CC	GG	CC	GG	CC	CC	CC	CC	GG	CC	CC	CC	CC	CC	CC	GG	CC	CC	CC	CC	GG	CC	NN	CC	CC	CG	CC	CC
2276913|F|0-28:C>G-28:C>G	TGCAGAAATCCATCGATGCATCCGCTCTCAACTTTTGGTCCTGAACCAATGCTGGGCAGAGGACGAACA	1B|192.281780200|2276913|2276913	chr1B	2276913	3	28:C>G	CC	NN	NN	GG	CC	CC	NN	NN	CC	CC	CC	CC	CC	GG	GG	CC	GG	CG	GG	GG	GG	GG	CC	GG	CG	NN	NN	CG	CC	CC	CG	CC	CC	NN	CC	CC	CC	GG	GG	CG	CG	CC	CC
4992707|F|0-5:C>T-5:C>T	TGCAGCGACAGGCAGGTACCTGATCGGCCGAGATCGGAAGAGCGGTTCAGCAGGAATGCCGAGACCGAT	1B|193.241080600|4992707|4992707	0	4992707	4	5:C>T	TT	TT	CT	TT	NN	TT	TT	TT	CC	CT	CT	NN	TT	CT	CT	NN	CT	TT	CC	CT	CT	TT	TT	NN	TT	NN	CT	CT	TT	TT	TT	CC	TT	TT	TT	CT	TT	NN	CC	CT	CC	TT	TT
100023997|F|0-22:G>A-22:G>A	TGCAGGGTGACGGGGCTGTGGCGCTCGCCGAGATCGGAAGAGCGGTTCAGCAGGAATGCCGAGACCGAT	1B|194.068967400|4992146|4992146	0	100023997	5	22:G>A	GG	GG	GA	AA	GG	GG	GG	GG	GG	GG	GA	GG	GG	GG	GA	GG	GG	GA	GG	GG	GG	GG	GG	GG	GG	NN	GG	AA	GG	GG	GG	GG	GG	GG	GG	NN	GG	GA	NN	GG	GG	GG	NN
4992146|F|0-6:A>G-6:A>G	TGCAGGATGACGGGGCTAAGGCGCTCGCCGAGATCGGAAGAGCGGTTCAGCAGGAATGCCGAGACCGAT	1B|194.068967400|4992146|4992146	0	4992146	5	6:A>G	GG	GG	GG	AA	GG	GG	GG	GG	GG	AG	GG	GG	GG	AG	AG	GG	GG	GG	GG	GG	AG	AG	GG	GG	GG	NN	AG	AA	GG	GG	GG	GG	GG	GG	GG	NN	GG	GG	AA	AG	GG	GG	NN
984868|F|0-11:G>A-11:G>A	TGCAGCTGGGGGCTCTCTAAACACAGAGAACTATCTAGAGGATGCCAAACCGAGATCGGAAGAGCGGTT	1B|194.779818200|984868|984868	0	984868	2	11:G>A	GA	AA	GG	GG	GG	GG	AA	GG	GG	GG	GG	GG	GG	GA	GA	GG	GG	GG	GG	GG	GG	GG	GG	GG	GG	GG	GG	GG	GG	GG	GG	GG	GG	GG	GG	GG	GG	GG	GG	GG	GG	GG	GG
1091990|F|0-20:G>A-20:G>A	TGCAGTGGGCGGCGCGGTCGGTCGCTGCGGGGCGATATAGCGGCGTTCCGAGATCGGAAGAGCGGTTCA	1B|195.953205400|1091990|1091990	0	1091990	5	20:G>A	GA	GG	GG	GG	GG	GG	GA	GA	AA	AA	GG	GG	GG	GG	GG	GG	AA	GG	AA	GG	GG	GG	GG	AA	GG	GG	GG	GA	GG	GG	GG	GG	GG	GG	GG	AA	GG	GG	GG	GG	GA	GG	GG
1091990|F|0-42:G>A-42:G>A	TGCAGTGGGCGGCGCGGTCGGTCGCTGCGGGGCGATATAGCGGCGTTCCGAGATCGGAAGAGCGGTTCA	1B|195.953205400|1091990|1091990	0	1091990	5	42:G>A	GA	GG	GG	GG	GG	GG	GA	GA	AA	AA	GG	GG	GG	GG	GG	GG	AA	GG	AA	GG	GG	GG	GG	AA	GG	GG	GG	GA	GG	GG	GA	GG	GG	GG	GG	AA	GG	GG	GG	GG	GA	GG	GG
1164082|F|0-38:G>A-38:G>A	TGCAGTAAAGGGGTACAGCGCCCGCCATAGCCGAGATGGGACTCTACCTCGCAACAGGCGATATATAGC	1B|196.080820100|1164082|1164082	chr1B	1164082	2	38:G>A	AA	GG	AA	AA	AA	AA	AA	GA	AA	AA	GA	AA	AA	AA	AA	AA	GG	AA	GG	AA	AA	NN	AA	GG	AA	AA	NN	NN	AA	AA	AA	AA	AA	NN	AA	AA	AA	NN	AA	AA	GA	AA	AA
986158|F|0-56:A>T-56:A>T	TGCAGTGCCACATTGGCTAGGCGAATTGACCTCTCTCAAGACACTTTGGATACATAACAGTGGAGGCTT	1B|196.195906400|986158|986158	chr1B	986158	6	56:A>T	AT	AA	TT	TT	AA	AA	TT	AT	AA	TT	AA	AA	AA	AT	TT	TT	AA	AA	TT	AA	TT	AA	AA	AA	AA	AA	AT	AT	AA	AA	AT	AA	AA	AA	AA	NN	AA	TT	NN	TT	AT	AA	AA
4992632|F|0-16:G>C-16:G>C	TGCAGCAAACAACAAAGGGGAGAGCGATTCATCCGAGATCGGAAGAGCGGTTCAGCAGGAATGCCGAGA	1B|196.561238600|4411005|4411005	0	4992632	2	16:G>C	GC	CC	GC	NN	CC	GG	GC	CC	CC	CC	CC	GC	CC	CC	CC	CC	GC	CC	CC	GG	GC	CC	GC	CC	GC	GG	CC	CC	CC	CC	CC	CC	CC	CC	CC	CC	CC	GC	GC	NN	GC	CC	GC
2255532|F|0-7:C>G-7:C>G	TGCAGACCCCTCCGCCGCTCGTACGTTTAAAGAAGGAAATATGAGGCGTGTTACAGACGTCGATTTGTT	1B|197.078482400|2255532|2255532	chr1B	2255532	2	7:C>G	CC	GG	CC	CC	CC	CC	GG	NN	CC	CC	CG	CC	CC	CC	CG	CC	GG	CC	GG	CC	CC	CC	CC	GG	CC	CC	CG	NN	CC	CC	CC	CC	CC	CC	CC	CC	CC	CC	CC	CC	CG	CC	CC
7338636|F|0-5:C>T-5:C>T	TGCAGCGCTGTGCCTGCGCCGAGATCGGAAGAGCGGTTCAGCAGGAATGCCGAGACCGATCTCGTATGC	1B|197.677836800|7338636|7338636	0	7338636	2	5:C>T	CT	CC	CT	TT	CT	TT	TT	NN	TT	CT	CT	CC	CC	TT	CT	CC	TT	CT	TT	NN	CT	CC	TT	CT	CT	TT	TT	TT	CT	CT	TT	CC	CT	CT	CC	CT	CT	NN	TT	TT	CT	TT	TT
1101736|F|0-6:C>T-6:C>T	TGCAGGCGGCATGTATATATATCTCAGGATTGGGTTAGTTTATCTCTCGGTCCAGTCTCCGAGATCGGA	1B|198.678301500|1101736|1101736	0	1101736	2	6:C>T	CT	CC	CC	CC	CC	CC	CT	CT	TT	TT	CC	CC	CC	CC	CC	CC	TT	CC	TT	CC	CC	CC	CC	TT	CC	CC	CC	TT	CC	CC	CT	CC	CC	CC	CC	TT	CC	CC	CC	CC	CT	CC	CC
2257560|F|0-35:A>G-35:A>G	TGCAGCTTCTCGGTGGCACCAACATCGACGGCGAGATGGTCATGGCGCAGTTCAGCGTCAGCTTGCTCG	1B|198.802575400|2257560|2257560	chr1B	2257560	3	35:A>G	AG	AA	AA	AA	AA	AG	GG	AA	GG	GG	AG	AA	AA	AA	AA	AA	AA	AA	AA	AA	AA	AA	AA	AA	AA	AA	AA	AA	AA	AA	AG	AG	AA	AA	AA	GG	AA	NN	AA	AA	AA	AA	AA
977296|F|0-58:T>C-58:T>C	TGCAGGAGTTGGCGATGGGTGCAGCAAGCCAACCAATACAAAGTTCATCCAAAGTTAATATCGTTAGCT	1B|199.334678500|977296|977296	chr1B	977296	2	58:T>C	TC	TT	TT	TT	TT	TC	TC	TC	TT	TT	TC	TT	TT	TT	TT	TT	TT	TT	TT	CC	TT	CC	TT	TT	TC	CC	TT	CC	TC	TT	TT	TT	TT	TT	TT	TT	TT	TT	TT	TT	TT	TT	TT
1109266|F|0-12:A>G-12:A>G	TGCAGCAGCATCAACCAACCACGGGCGACGTGCCTCGTGGCGTAGCCAACTGCTCCAGCACGACAGCAT	1B|200.084626700|1109266|1109266	chr1B	1109266	3	12:A>G	AG	NN	GG	GG	GG	NN	AA	AA	AA	AA	AG	GG	GG	NN	GG	NN	AA	GG	AA	NN	GG	NN	GG	NN	GG	NN	GG	AA	GG	GG	AA	AG	GG	GG	GG	AA	GG	GG	GG	GG	AG	GG	GG
4260633|F|0-15:A>G-15:A>G	TGCAGCGGCAGCGGCAGCGGCGTTCACACGCGAGGAAATAGATCGAGAGAGGGATCGAGGCCAGAAAAA	1B|200.546343800|4260633|4260633	chr1B	4260633	4	15:A>G	AA	AA	AG	AA	AA	GG	NN	AA	GG	NN	AA	AA	AA	AG	AG	AA	NN	AG	NN	NN	AA	NN	AA	GG	AA	NN	AA	GG	AA	AA	NN	AA	AA	AA	AA	GG	AA	AA	AG	AG	AA	AA	AG
4910661|F|0-36:A>C-36:A>C	TGCAGCAGGCGCCGAAGGAGGAAGTTCACTGGCGGCAGCTGCGGTAGGCGCCGAGGGAGGAAGGTCACC	1B|201.411013300|4910661|4910661	chr1D	4910661	4	36:A>C	AA	CC	AA	AA	AA	AC	AA	AC	AA	AA	AA	AA	AC	AC	AA	AA	AA	AC	AA	CC	AA	CC	AA	AA	AC	CC	AA	AA	AC	AA	AA	AA	AA	AA	AA	AA	AA	AA	AA	AA	AA	AA	AA
1235724|F|0-29:T>C-29:T>C	TGCAGGGGCAGCTGCCGCATTCATTAGTCTGTGCGTATTTATTGTGCTGCCAGAGTGACGAATTATTGC	1B|202.243144900|1235724|1235724	chr1B	1235724	2	29:T>C	CC	CC	NN	CC	CC	CC	CC	CC	CC	CC	CC	CC	CC	CC	CC	CC	CC	CC	NN	CC	CC	CC	CC	NN	CC	CC	CC	TT	CC	CC	CC	CC	CC	CC	CC	CC	CC	CC	CC	CC	CC	CC	CC
100015710|F|0-8:T>G-8:T>G	TGCAGCTGTGACTGGGTAAACGACTGGCCCGAGATCGGAAGAGCGGTTCAGCAGGAATGCCGAGACCGA	1B|202.243144900|4405622|4405622	0	100015710	2	8:T>G	TT	TT	TT	TT	TT	TT	TT	TT	TT	TT	TT	TT	TT	TT	TT	TT	TT	TT	TT	TT	TT	TT	TT	TT	TT	TT	TT	GG	TT	TT	TT	TT	TT	TT	TT	TT	TT	TT	TT	TT	TT	TT	TT
1093315|F|0-60:C>A-60:C>A	TGCAGGTGGTGGGGCTGGGCCTGGAGCGCGAGGCCTTGCATTACTACGGCAATCAGGCCACGGCGGTGA	1B|202.243144900|4992509|4992509	chr5A	1093315	7	60:C>A	CC	CC	CA	CC	CC	CA	CC	CC	CA	CA	CC	CC	CA	CA	CC	CC	CA	CA	CC	NN	CC	CC	CC	CA	CC	CC	CC	CC	CC	CC	CC	CC	CC	NN	CC	CC	CC	CA	CC	CA	CC	AA	CC
1098323|F|0-29:C>T-29:C>T	TGCAGGCGACCAGAGAATGGGAGCGGGGCCACGTCGCGGAGGGGCTGGAGGGCGTCCGAGATCGGAAGA	1B|202.531440400|1098323|1098323	0	1098323	2	29:C>T	CT	CC	CC	CC	TT	CC	CC	CC	CC	CC	CT	TT	TT	CC	CC	CC	CC	CT	CC	CC	CC	CC	TT	CC	CT	CC	CC	CC	CT	TT	CC	CT	TT	TT	TT	CC	TT	CC	CC	CC	CT	TT	TT
999132|F|0-12:T>G-12:T>G	TGCAGTAATCTTTCTACTGCGAGGAGCCTTTCTAGCTAAATGTCACATGTAATGTGGTTGTTTATGCCG	1B|204.592976100|999132|999132	chr1B	999132	3	12:T>G	TT	GG	TT	TT	TT	TT	TT	TT	NN	TT	TT	TT	TT	TG	TT	TT	TT	TT	TT	TT	TT	TT	TT	GG	TT	TT	TG	TG	TT	TT	TT	TT	TT	TT	TT	TT	TT	TT	TT	TT	TT	TT	TT
1006956|F|0-50:A>G-50:A>G	TGCAGGCATGACACTGACGCTGCGAGTTTAATACTGTACTAGGAAATCGGACGTTGAGTGCACGCATCC	1B|205.389683300|1006956|1006956	chr1B	1006956	3	50:A>G	AG	NN	AA	AA	GG	AA	AA	GG	NN	AA	GG	GG	GG	NN	AA	AA	AA	NN	AA	GG	AA	NN	GG	GG	GG	GG	AG	AG	GG	GG	AA	NN	GG	GG	NN	AA	GG	AA	AA	AA	AG	GG	GG
1015710|F|0-61:T>C-61:T>C	TGCAGCACCTGTCGGCGACGCCGCGCGCGGTCCCCATCGTCGTCGGCGAGGCGGTCACCACTGCCGCCG	1B|206.998664200|1015710|1015710	chr1B	1015710	4	61:T>C	TC	CC	TT	TT	CC	TT	TT	TC	NN	TT	NN	CC	CC	TC	CC	CC	CC	TC	CC	TT	TT	TT	CC	NN	TC	TT	TT	TC	TC	CC	TT	CC	CC	CC	NN	TT	CC	CC	TT	TT	CC	CC	CC
1113207|F|0-31:T>G-31:T>G	TGCAGCCAGAGCCGACGCCTCATGCCGTCATTCGTTGCTTCTGTAGTTTGGTAGTTGCCGCCGAGATCG	1B|208.695052200|1113207|1113207	chr1B	1113207	4	31:T>G	GG	TT	GG	GG	GG	TT	GG	TG	TT	GG	TG	GG	GG	TG	TG	GG	GG	GG	GG	TT	GG	TT	NN	TT	TG	TT	TG	TG	TG	GG	GG	GG	GG	GG	GG	GG	GG	GG	GG	GG	GG	GG	GG
5579286|F|0-10:C>T-10:C>T	TGCAGCGGTGCGGCAATGGTGACCCGAGATCGGAAGAGCGGTTCAGCAGGAATGCCGAGACCGATCTCG	1B|208.958183000|5373570|5373570	0	5579286	2	10:C>T	CC	CC	CT	CC	NN	CC	CC	CT	CC	CC	TT	CC	CC	CC	CC	NN	CC	CC	CC	CC	TT	CC	CC	CC	CC	CT	CC	CC	CC	CC	CC	CC	CC	CC	CC	CT	CC	CC	TT	CC	CC	CC	CT
3064469|F|0-19:C>A-19:C>A	TGCAGCATGATTATGCACACAACTCTCTTTCGATTCATTTGTCGCCTTGGCTACGGTGGTTGCCGAGAT	1B|209.567706800|3064469|3064469	chr1B	3064469	3	19:C>A	CC	CC	CC	AA	CC	AA	CC	CA	NN	CC	AA	CC	CC	AA	AA	AA	CC	CA	AA	CC	AA	CC	CC	NN	CC	CC	AA	AA	CC	CC	CC	CA	CC	CC	CC	CC	CC	CC	AA	AA	CA	CC	CC
3064484|F|0-11:A>G-11:A>G	TGCAGAGCGGCACCGAGGCGCATAGCTAGCTTGCTGGTCCCTCCGAGATCGGAAGAGCGGTTCAGCAGG	1B|212.103011600|3064484|3064484	0	3064484	2	11:A>G	AA	AA	GG	AA	AA	AA	AA	AG	GG	GG	AG	AA	AA	AG	GG	NN	AA	AA	GG	AA	AA	AA	AA	GG	AA	AA	AA	AA	AA	AA	AA	AA	AA	AA	AA	GG	AA	GG	AA	AA	AG	AA	AA
1061145|F|0-36:A>G-36:A>G	TGCAGGTAGGAGTAGGTTAGATAGATCCATATATAGACGCTACGTACCCTTGAATGGTGCATCGCCCTT	1B|212.671400300|1061145|1061145	chr1B	1061145	2	36:A>G	GG	GG	AA	AA	GG	AG	GG	GG	AA	AA	AG	GG	GG	AA	AA	AA	GG	GG	AA	GG	AA	GG	GG	AA	GG	GG	AA	AG	GG	GG	GG	AG	GG	GG	GG	AA	GG	AA	AA	AA	AG	GG	GG
1025497|F|0-52:C>A-52:C>A	TGCAGGAGACGCAGCGGCTGCTCAGCGAGCCAGGTTTTTCCTCCTTCTCGCACACAGAGAATTCCGAGA	1B|213.227006400|1025497|1025497	chr5B	1025497	2	52:C>A	CC	CC	CC	AA	CC	CC	CC	CC	CC	CC	CC	CC	CC	CC	CC	CC	CC	CC	CC	CC	AA	CC	CC	CC	CC	CC	CA	CC	CC	CC	CC	CC	CC	CC	CC	CC	CC	CC	AA	AA	CC	CC	CC
1666488|F|0-63:G>C-63:G>C	TGCAGCGTGGGGCCGCTGCCACGAACGAGTTGTTGCGTTATATATAAGCGGAGGGGAACAGTAGCAGCA	1B|213.788747300|1666488|1666488	0	1666488	2	63:G>C	CC	CC	GG	GG	CC	CC	CC	GC	GG	GG	GC	CC	CC	GG	GG	GG	CC	CC	GG	CC	GG	CC	CC	GG	CC	CC	GG	GC	CC	CC	CC	GC	CC	CC	CC	GG	CC	GG	GG	GG	GC	CC	CC
1398976|F|0-52:G>C-52:G>C	TGCAGCATCGATGACCTCTCCGGCACCAACTCCTGCTTCCAATCGCGCAACCGGAACCTCAATCTTCAT	1B|214.572212200|1398976|1398976	chr1D	1398976	4	52:G>C	GG	GG	GG	CC	GG	GG	GG	GG	GG	GG	GG	NN	GG	NN	GG	GG	CC	GG	GG	NN	GC	GG	GG	GG	GC	GG	GC	GG	GG	GG	GG	GG	GG	GC	GG	GG	GG	GG	GC	GC	GG	GG	NN
3064575|F|0-60:A>G-60:A>G	TGCAGCCTTGTCCGCCTCCAATCCTCCATCGATCCAATCGAGAATTTCTGATGGGTGAGCAACCGAGAT	1B|216.169951100|3064575|3064575	chr1B	3064575	8	60:A>G	GG	NN	AG	GG	GG	GG	GG	GG	GG	GG	AG	GG	GG	GG	GG	GG	GG	GG	GG	GG	GG	GG	GG	GG	GG	NN	GG	GG	GG	GG	GG	GG	GG	GG	GG	GG	GG	GG	GG	GG	GG	GG	GG
1026485|F|0-55:T>C-55:T>C	TGCAGTGAGCGTCGGGCCAGGGAACTGGCGGCTAGTCGCATCGCCTGGAGGACACTGTTCCGAGATCGG	1B|217.319585700|1026485|1026485	chr4A	1026485	4	55:T>C	TC	CC	TC	TC	TC	TC	TC	TC	TT	TC	TC	TC	TT	TC	TC	TC	TT	TC	TT	TC	TT	TC	TC	TC	TC	CC	TC	TC	TC	TC	TC	TC	TC	TC	TC	TC	TC	TT	TT	TC	TC	TC	CC
100022169|F|0-46:A>G-46:A>G	TGCAGTGAGCGTCGGGCCAGGGAACTGGCGGCTAGTCGCATCGCCTAGAGGACACTGTTCCGAGATCGG	1B|217.319585700|1026485|1026485	chr4A	100022169	4	46:A>G	AG	AG	AG	AG	AG	AG	AG	AG	AA	AG	AG	AG	AA	AG	AG	AG	AA	AG	AA	AG	AA	AG	AG	AG	AG	AG	AG	AG	AG	AG	AG	AG	AG	AG	AG	AG	AG	AA	AA	AG	AG	AG	AG
1667467|F|0-49:G>T-49:G>T	TGCAGGTTGGCGCATCGTCACGTCGACAACACATGGCACGGGGCCAACTGAAGCACGAGGAGGTGCATG	1B|218.128741000|1667467|1667467	chr1B	1667467	2	49:G>T	GG	GG	GG	TT	GG	GG	GG	GG	GG	GG	GG	GG	GG	TT	GG	NN	GG	GG	GG	GG	TT	GG	GG	GG	GG	GG	TT	GT	GT	GG	GG	GG	GG	GG	GG	GG	GG	GG	TT	TT	GG	GG	GG
992991|F|0-9:G>T-9:G>T	TGCAGCCCTGCTGAACTCTTGCTGTAGCTGTACTAGCGTAGCCGTTTGACAAGATGCCCGAGATCGGAA	1B|218.656847900|992991|992991	0	992991	2	9:G>T	GT	GG	TT	GG	TT	TT	TT	TT	GG	TT	TT	TT	TT	GT	GT	GG	TT	TT	TT	TT	GG	TT	TT	GG	TT	GG	GG	GG	GT	TT	TT	TT	TT	TT	TT	TT	TT	TT	GG	GG	TT	TT	TT
1203589|F|0-67:A>G-67:A>G	TGCAGCATCATCCAAGAATCGCCGACGACAAGGGGCCATGAGATCCACATGCCACACCAGCTGCTGTAA	1B|222.252550400|1203589|1203589	chr1B	1203589	2	67:A>G	AG	GG	GG	GG	GG	GG	GG	GG	AA	NN	GG	NN	GG	GG	GG	GG	GG	GG	GG	GG	GG	NN	GG	NN	GG	GG	GG	GG	GG	GG	NN	AG	NN	GG	NN	GG	GG	GG	GG	GG	GG	GG	GG
1074770|F|0-42:T>C-42:T>C	TGCAGTTTAGTTTCATGGATGAGGTTGAAAAGCAACAGCCTATACACATTCGTGCAATCAAAACTATTG	1B|222.323631200|1074770|1074770	chr1B	1074770	6	42:T>C	TC	NN	CC	CC	CC	TC	CC	CC	TT	CC	CC	CC	CC	CC	CC	CC	CC	CC	CC	CC	CC	CC	CC	TT	CC	NN	CC	CC	CC	CC	CC	TC	CC	CC	CC	CC	CC	CC	CC	CC	CC	CC	CC
1120451|F|0-19:G>C-19:G>C	TGCAGATTCACTTGTGTGCGAAACATGCAAGCAACTTAGGGTCACAGATTTGTTGGATGGACCCCCACC	1B|222.898157900|1120451|1120451	chr1B	1120451	2	19:G>C	GC	CC	CC	CC	CC	NN	CC	CC	GG	CC	NN	CC	CC	CC	NN	NN	CC	CC	CC	CC	CC	CC	CC	NN	CC	CC	CC	NN	CC	CC	CC	NN	CC	CC	CC	CC	CC	NN	CC	CC	CC	CC	CC
4990075|F|0-21:T>C-21:T>C	TGCAGGGCGCGTCGTACACGATGAGCATACCGAGATCGGAAGAGCGGTTCAGCAGGAATGCCGAGACCG	1B|223.473512100|3950074|3950074	0	4990075	7	21:T>C	TC	TT	TC	CC	NN	CC	TC	TC	NN	TC	TC	TC	CC	TC	CC	TC	CC	TC	TT	TC	CC	TC	TT	CC	TT	TT	CC	CC	TT	TT	TC	TC	TT	CC	TT	TC	TT	TT	TC	CC	CC	TT	TT
5581979|F|0-18:G>A-18:G>A	TGCAGCGTGGCGTCAGGGGTCGCCGAGATCGGAAGAGCGGTTCAGCAGGAATGCCGAGACCGATCTCGT	1B|223.473512100|4992979|4992979	0	5581979	4	18:G>A	GA	GG	GG	GG	GA	GA	GA	GA	GA	GA	GA	GG	GA	GG	GA	AA	GG	GA	GG	GG	GA	GG	GG	GG	GG	GG	GG	GG	GG	GG	GA	GG	GG	GG	GG	GG	GG	GG	GG	GG	GA	GG	GG
1088931|F|0-23:G>T-23:G>T	TGCAGTTTAGTTTCATGGATGAGGTTGACAAGCAACAGCCTACACACACTCGTGCAATCAATACTGTTG	1B|223.508006500|1088931|1088931	chr1B	1088931	6	23:G>T	GT	NN	TT	TT	TT	GT	TT	TT	GG	TT	TT	TT	TT	TT	TT	TT	TT	TT	TT	TT	TT	TT	TT	GG	TT	NN	TT	TT	TT	TT	TT	GT	TT	TT	TT	TT	TT	TT	TT	TT	TT	TT	TT
1088931|F|0-28:C>A-28:C>A	TGCAGTTTAGTTTCATGGATGAGGTTGACAAGCAACAGCCTACACACACTCGTGCAATCAATACTGTTG	1B|223.508006500|1088931|1088931	chr1B	1088931	6	28:C>A	CA	AA	AA	AA	AA	CA	AA	AA	CC	AA	AA	AA	AA	AA	AA	AA	AA	AA	AA	AA	AA	AA	AA	CC	AA	AA	AA	AA	AA	AA	AA	CA	AA	AA	AA	AA	AA	AA	AA	AA	AA	AA	AA
1066531|F|0-43:G>A-43:G>A	TGCAGTTTAGTTTCATGGATGAGGTTGACAAGCAACAGCCTACGCACATTCATGCAATCAATACTGTTG	1B|224.110172300|1066531|1066531	chr1B	1066531	6	43:G>A	AA	NN	AA	AA	AA	GA	AA	AA	GG	AA	AA	AA	AA	AA	AA	AA	AA	AA	AA	AA	AA	AA	AA	GG	AA	NN	AA	AA	AA	AA	AA	GA	AA	AA	AA	AA	AA	AA	AA	AA	AA	AA	AA
2291988|F|0-48:A>G-48:A>G	TGCAGCCGTCCGCGGAGTCGGCCATGACCTACTCTGGCACCGCCAGCCATAGTTGGTACCACTTGCTTT	1B|224.937783100|2300676|2300676	chr1B	2291988	2	48:A>G	GG	AA	GG	NN	GG	GG	GG	GG	AA	GG	NN	GG	GG	GG	GG	NN	GG	GG	GG	GG	GG	GG	GG	AA	GG	AA	GG	GG	AG	GG	GG	GG	GG	GG	NN	NN	GG	NN	NN	GG	GG	GG	GG
1064357|F|0-67:G>C-67:G>C	TGCAGGAGTCTCCGTTTGAACATGGAAATGATCCAGCTTTTCTGTGCTAATTTGACAGGGCAAGGTAGC	1B|225.600600900|1064357|1064357	chr1B	1064357	2	67:G>C	GC	GG	GG	GG	GG	GG	GG	GG	GG	GG	GG	NN	CC	GC	GC	GG	GG	GG	GG	GG	GG	GG	GG	GG	GG	GG	GG	GG	GG	GG	GG	GG	GG	GG	GG	GG	GG	NN	GG	GG	GG	GG	GG
3954513|F|0-11:A>G-11:A>G	TGCAGGGTGGCACGCCACGTACCACGTGGACGGCGGACCGAGATCGGAAGAGCGGTTCAGCAGGAATGC	1B|226.571700900|3954513|3954513	0	3954513	2	11:A>G	GG	AA	GG	GG	GG	AG	GG	GG	AA	GG	GG	GG	GG	GG	AG	GG	GG	GG	GG	GG	GG	GG	GG	GG	GG	AA	GG	GG	AG	GG	GG	AG	GG	GG	GG	GG	GG	GG	GG	GG	GG	GG	GG
1005607|F|0-36:G>A-36:G>A	TGCAGGTTCGTCGGCCGTAAGCACCTCCACGACGACGAGGCCGACGGCTCCGAGATCGGAAGAGCGGTT	1B|226.729946300|1005607|1005607	0	1005607	2	36:G>A	GG	NN	GG	GG	GG	GG	GG	GG	GG	GG	NN	GG	NN	NN	GG	GG	GG	NN	NN	GG	GG	GG	GG	GG	GG	NN	GG	GG	GG	GG	GG	GG	GG	GG	GG	GG	GG	GG	GG	GG	GG	NN	GG
1089603|F|0-10:G>C-10:G>C	TGCAGACACAGACAGACTGGTCGGAACGGGACGGCGTCGGTTGGTCAAGATTTCGCCCCGAGATCGGAA	1B|226.729946300|1089603|1089603	0	1089603	2	10:G>C	GC	GG	GG	GG	GG	GG	GG	GG	GG	GG	GG	CC	GG	GG	CC	GG	GG	GG	CC	GG	GG	GG	GG	CC	GG	GG	GG	GG	GG	GG	GG	GG	GG	GG	GG	GG	GG	GG	GG	GG	GC	GG	GG
100024733|F|0-28:T>G-28:T>G	TGCAGAAGCTCACCGCCGATAGGAGGCCTCAGTACTACGTGGCCGGGATGCCGGGTTCTTTCTACACCA	1B|226.806454300|4538918|4538918	chrUn	100024733	7	28:T>G	GG	NN	GG	GG	GG	NN	GG	GG	TT	GG	NN	GG	GG	NN	TT	GG	GG	GG	GG	GG	NN	GG	GG	NN	GG	NN	GG	NN	GG	GG	GG	GG	GG	NN	GG	GG	GG	GG	GG	GG	GG	GG	NN
985744|F|0-53:C>T-53:C>T	TGCAGAAAATGTCCAAATGAAGGCCATCCACGGCATCACGTGTTAGACAGCCACAGAAAATGTCCAATA	1B|230.206897300|985744|985744	chr1B	985744	2	53:C>T	CC	TT	CC	NN	CC	CC	CC	CC	TT	CC	CC	CC	CC	CC	CC	TT	CC	CC	CC	CC	CC	CC	CC	CC	CC	TT	CC	CC	CT	CC	CC	CC	CC	CC	CC	CC	CC	CC	CC	CC	CC	CC	CC
1218477|F|0-58:G>A-58:G>A	TGCAGCAAGCTCTTTTACACACTATACCTCAGAAACGGACAGAGAAATTTTACCAATCGTACATTGACA	1B|230.623337100|1218477|1218477	chr1B	1218477	2	58:G>A	AA	GG	AA	AA	AA	AA	AA	GG	GG	GG	AA	AA	AA	GA	GG	GG	GG	AA	GG	GA	AA	AA	NN	AA	AA	NN	AA	AA	GA	AA	NN	AA	AA	AA	AA	AA	AA	AA	AA	AA	GA	AA	AA
3033806|F|0-22:A>C-22:A>C	TGCAGATATATGCAACAGACAAAATAAGATAGCACCGAGATCGGAAGAGCGGTTCAGCAGGAATGCCGA	1B|230.768638200|3033806|3033806	0	3033806	2	22:A>C	CC	AA	CC	CC	AC	CC	CC	CC	AA	AA	CC	CC	CC	CC	AC	AA	AC	CC	AA	CC	CC	CC	CC	CC	CC	AA	CC	CC	AC	CC	CC	AC	CC	CC	CC	CC	CC	CC	CC	CC	AC	CC	CC
1018735|F|0-13:T>C-13:T>C	TGCAGTCATTTCATATGGCCCACATTGTTCAGACACTTATTGCAACGTTTGTCGTTATGCCACGTCCGA	1B|232.932964900|1018735|1018735	chr5B	1018735	4	13:T>C	CC	CC	CC	CC	TC	CC	CC	TC	NN	CC	TC	CC	CC	CC	CC	CC	CC	CC	CC	CC	CC	CC	CC	TC	TC	CC	CC	TC	CC	CC	CC	CC	CC	CC	CC	CC	CC	CC	CC	CC	TC	CC	CC
100015276|F|0-20:C>T-20:C>T	TGCAGACCTTTTCGCAGCAGCGAAAGAGACCGAGATCGGAAGAGCGGTTCAGCAGGAATGCCGAGACCG	1B|236.528096500|3938793|3938793	0	100015276	2	20:C>T	TT	CC	TT	TT	TT	CT	TT	CT	CC	CC	TT	CC	CT	CT	CC	CC	CC	TT	CC	TT	TT	TT	TT	CC	TT	CC	TT	TT	CT	TT	TT	CT	TT	TT	TT	TT	TT	TT	TT	TT	CT	TT	TT
4991040|F|0-17:C>G-17:C>G	TGCAGAAAAAGTAGGCACTACACAAAAACCGAGATCGGAAGAGCGGTTCAGCAGGAATGCCGAGACCGA	1B|236.528096500|3947207|3947207	0	4991040	4	17:C>G	CG	CG	GG	NN	GG	CC	NN	CC	CG	CC	CC	CC	CG	NN	CC	CC	CG	CG	CG	CC	GG	CC	CC	CC	CC	GG	CG	CG	CG	CC	CC	CC	CC	CC	CC	CC	CC	GG	GG	CC	CG	CC	GG
1058527|F|0-21:A>G-21:A>G	TGCAGGAAAAAAAAAGCAAAAACCAAAAGCATGTAACTTAGTGCGAGGGAGTGGGCCGAGATCGGAAGA	1B|237.173691400|1058527|1058527	0	1058527	2	21:A>G	AG	GG	AG	AG	AA	AG	AG	AG	AG	AG	AG	AG	AG	AG	AG	GG	AG	AG	AG	AG	AG	AG	AG	AG	AG	GG	AG	AG	AG	AG	AG	AG	AG	AG	AG	AG	AG	AG	AA	AG	AG	AG	AA
4910421|F|0-64:T>G-64:T>G	TGCAGGGGAACAAGAAGAGGGGGGCGGAGTGGATGGACGAGGGGTCGGAGAGGCAGCACTGGCCTTGGA	1B|237.742080100|4910421|4910421	chr1B	4910421	2	64:T>G	TG	GG	TT	TT	TT	TT	TT	NN	GG	GG	TT	NN	TT	TT	GG	GG	GG	TT	GG	TG	TT	NN	TT	NN	TT	GG	TT	TT	TG	NN	TT	TG	TT	TT	TT	TT	TT	TT	TT	TT	TG	TT	TT
5323507|F|0-10:T>C-10:T>C	TGCAGACTTGTTGCCGACGGATTGCCGAGATCGGAAGAGCGGTTCAGCAGGAATGCCGAGACCGATCTC	1B|237.911232400|5323507|5323507	0	5323507	2	10:T>C	CC	TT	CC	CC	CC	CC	CC	TC	NN	TT	CC	CC	CC	TC	TT	NN	TT	NN	TT	CC	CC	CC	CC	CC	CC	TT	CC	CC	TC	CC	CC	CC	CC	CC	CC	CC	CC	CC	CC	CC	TC	CC	CC
7492276|F|0-16:G>C-16:G>C	TGCAGCGTAGAGAGTAGACATCGACCATCATGACCTCGAATGGCCACCCCATGTGGCCCGAGATCGGAA	1B|239.030398600|2248378|2248378	0	7492276	3	16:G>C	CC	CC	CC	CC	CC	CC	CC	CC	CC	CC	CC	CC	CC	GG	CC	CC	CC	CC	CC	CC	CC	CC	CC	CC	CC	GG	CC	CC	GC	CC	CC	CC	CC	CC	CC	CC	CC	CC	GG	CC	CC	CC	CC
1231191|F|0-34:A>G-34:A>G	TGCAGAGGCTGCTGCGGCGGGAGGTCTTCAGGCAAGTCCGCGAGTGGAAGTTCGCGTCCAGGGGTCCGA	1B|239.091026000|1231191|1231191	chr1B	1231191	2	34:A>G	AA	GG	AA	AA	AA	AA	AA	AA	AA	AA	AA	AA	AA	AA	AA	GG	AA	AA	AA	AG	AA	AA	AA	AA	AA	GG	AA	AA	AG	AA	AA	AA	AA	AA	AA	AA	AA	AA	AA	AA	AG	AA	AA
2264140|F|0-23:C>G-23:C>G	TGCAGGATCTTGGCCGCCCTGCTCCGCGCGAGGGGGCTCCCGAGCAGCGACACCTCGAGGAGCGCCTGC	1B|241.932641900|2264140|2264140	chr1D	2264140	2	23:C>G	CC	NN	NN	CC	CC	CC	CC	CC	CC	CC	CC	CC	CG	CC	CC	CC	CC	CC	CC	CC	CC	CC	CC	NN	CC	GG	CC	CC	CG	CC	NN	CC	CC	CC	CC	CC	CC	NN	NN	CC	CC	CC	NN
4993605|F|0-24:T>G-24:T>G	TGCAGGCTAGGGTGCTCGACTGGTTATGGCCGAGATCGGAAGAGCGGTTCAGCAGGAATGCCGAGACCG	1B|241.932641900|4993605|4993605	0	4993605	3	24:T>G	TT	GG	TT	TT	TT	TT	TT	TG	TT	NN	TT	TT	TT	TT	TT	GG	NN	TT	NN	TG	TT	TT	TT	TT	TT	GG	TT	TT	TG	TT	TT	TT	TT	TT	TT	TT	TT	TT	TT	TT	TT	TT	TT
5324988|F|0-14:G>A-14:G>A	TGCAGCTCGCCCGCGTGGGCTACGCCGATGGCCGAGATCGGAAGAGCGGTTCAGCAGGAATGCCGAGAC	1B|241.932641900|5324988|5324988	0	5324988	8	14:G>A	AA	GG	GA	GG	AA	AA	GA	AA	GA	GG	AA	AA	GA	GG	GA	GG	AA	GG	AA	AA	GG	AA	AA	AA	AA	GG	GA	GG	GG	AA	GA	GG	AA	GG	AA	AA	AA	AA	GG	GG	AA	AA	AA
100020050|F|0-11:A>G-11:A>G	TGCAGATTGTCACTGCCTAGCCCGACTGGCCGCACACTGGAGCACCGAGATCGGAAGAGCGGTTCAGCA	1B|242.217755200|3025068|3025068	0	100020050	3	11:A>G	AA	AA	AG	GG	AA	AA	AA	AA	GG	AA	AG	AA	AA	GG	GG	AA	AA	AG	AA	AA	GG	AA	AA	AA	AA	AA	GG	AA	AA	AA	AA	AA	AA	AA	AA	GG	AA	AA	GG	GG	AA	AA	GG
1075792|F|0-29:T>C-29:T>C	TGCAGGTGAGCTCAACACTGAACTGTATATGGTATAGTAATACGTGACAATGATGTCGTTTAGTCACAA	1B|244.356797700|1075792|1075792	chr1B	1075792	2	29:T>C	TT	CC	TT	TT	TT	TT	TT	TC	TT	TT	TT	TT	TT	TT	TT	TT	TT	TT	TT	CC	TT	NN	TT	TT	TT	CC	TT	TT	TC	TT	TT	TT	TT	NN	TT	TT	TT	TT	TT	TT	TT	TT	TT
1002884|F|0-15:G>A-15:G>A	TGCAGATCTAGAGCGGCATGGCGGCAGAGTGGGTGATAAGGGGGCTTACGTTGGGGCAGTGCGTGGCGA	1B|246.049187700|1002884|1002884	chr1B	1002884	3	15:G>A	GG	AA	GG	GG	GG	GG	GG	GA	NN	NN	GG	GG	GA	GG	GG	GG	GG	GG	GG	GA	NN	GG	GG	GG	GG	AA	GG	GG	GA	GG	GG	GG	GG	GG	NN	GG	GG	GG	GG	NN	GG	GG	GG
1135836|F|0-65:G>C-65:G>C	TGCAGTTTCCTCTGAAGAACTCTGTACCCGAGTGTAACTGACGAACACTGCATGACTGCATCCGAGTGT	1B|246.049187700|1135836|1135836	chr1B	1135836	2	65:G>C	CC	GG	NN	GG	CC	NN	CC	GC	CC	GG	NN	GG	CC	GG	GG	GG	GG	GG	GG	CC	GG	CC	NN	GG	CC	GG	GG	GG	GG	CC	CC	CC	CC	NN	CC	NN	CC	CC	GC	NN	GC	CC	CC
4993516|F|0-14:C>T-14:C>T	TGCAGCGTGTCGTTCGCGGAGGCGGCCGCCGAGATCGGAAGAGCGGTTCAGCAGGAATGCCGAGACCGA	1B|246.694820800|4910013|4910013	0	4993516	6	14:C>T	TT	CC	CT	NN	TT	TT	TT	TT	TT	NN	TT	NN	TT	CT	CC	CC	CC	TT	CC	TT	CC	TT	TT	CC	TT	CC	CC	CC	CT	TT	TT	NN	TT	TT	TT	TT	TT	TT	CC	CC	CT	TT	TT
100021581|F|0-46:G>C-46:G>C	TGCAGAAGCTCCTCGTCCTCGCCTCGCTCGCCGTCTGGTCCCGCCTGCCCGTCCCCTTCGCCGAGATCG	1B|247.531565800|1738865|1738865	chr1B	100021581	4	46:G>C	CC	NN	GC	GG	CC	CC	CC	CC	CC	GG	CC	NN	CC	GG	GG	GG	NN	GG	NN	CC	GG	CC	CC	NN	CC	NN	GG	GG	CC	CC	CC	CC	CC	GG	CC	CC	CC	CC	GG	GG	CC	CC	CC
5578553|F|0-17:A>G-17:A>G	TGCAGGAACAGGGACTTAACCGCCGAGATCGGAAGAGCGGTTCAGCAGGAATGCCGAGACCGATCTCGT	1B|247.531565800|3949857|3949857	0	5578553	2	17:A>G	AG	AA	AG	AA	AG	AG	AG	GG	GG	AG	GG	AG	AG	AG	AG	AG	GG	AG	AG	GG	AG	GG	GG	AG	GG	AA	AG	AA	AA	GG	AG	GG	AG	AG	GG	GG	AG	GG	AA	NN	AG	GG	GG
997126|F|0-33:T>G-33:T>G	TGCAGTGCAGGAGCGGCGAAAGTAGACAGGAAATAGACTGGAAACAGAACTACAGCCAGCCTTGCATCT	1B|247.960025600|1385941|1385941	chr1A	997126	2	33:T>G	GG	GG	GG	GG	GG	GG	GG	GG	GG	GG	GG	GG	GG	GG	GG	GG	GG	GG	GG	GG	GG	GG	GG	GG	GG	GG	GG	TT	GG	GG	GG	GG	GG	NN	GG	GG	GG	GG	GG	GG	GG	GG	GG
2259129|F|0-67:G>C-67:G>C	TGCAGCGCAGGTCTGAGTTCCTCATCTCCGAGGTGGGCTTGGAACCAGTGTACATTGCTCATCGACCGT	1B|248.623260700|2259129|2259129	chr1B	2259129	2	67:G>C	GG	CC	GG	GG	GG	CC	GG	GC	CC	CC	GG	GG	GC	GG	CC	CC	CC	GG	CC	GC	GG	GG	GG	NN	GG	CC	GG	GG	GG	GG	GG	GG	GG	CC	GG	GC	GG	NN	GG	NN	GC	GG	GG
1071085|F|0-41:A>G-41:A>G	TGCAGCAGCCAAGCTGGTCAAAGGCTGGCTCCATAACTAGTACAGCCTGGCGATTCTGCTAGCTTGCTA	1B|248.897270900|1071085|1071085	chr1B	1071085	2	41:A>G	AA	NN	AA	AA	AA	NN	AA	AA	AA	NN	AA	AA	AA	AA	AA	AA	AA	AA	AA	AA	AA	AA	AA	AA	AA	NN	AA	AA	NN	NN	AA	NN	AA	NN	AA	AA	AA	AA	AA	AA	AA	AA	AA
3028545|F|0-34:C>T-34:C>T	TGCAGCAGCGTCGTCGACTGGTCGTCCAGGTCCGCGCGCCCCGAGATCGGAAGAGCGGTTCAGCAGGAA	1B|249.527151700|3028545|3028545	0	3028545	4	34:C>T	CC	TT	CC	CC	CC	NN	NN	CT	CC	CC	TT	NN	CC	CC	CT	CC	TT	CC	TT	CC	CC	CC	CC	TT	CC	TT	CC	CC	CT	CC	CC	CC	NN	CC	CC	CC	CC	CC	CC	CC	CT	CC	CC
3064679|F|0-36:G>A-36:G>A	TGCAGGTCTCTGGGGCTGCACCTCCGTCAGGACTGGGTTGGCAGTCCGAGATCGGAAGAGCGGTTCAGC	1B|250.144685600|3064679|3064679	0	3064679	3	36:G>A	AA	NN	AA	AA	AA	AA	NN	AA	AA	AA	AA	AA	GA	AA	AA	AA	AA	AA	AA	GA	AA	AA	NN	AA	AA	NN	AA	AA	AA	AA	AA	GG	AA	AA	AA	AA	AA	AA	AA	NN	AA	AA	AA
3026898|F|0-28:G>T-28:G>T	TGCAGGCCCAGACCGATTTACGTGGCAAGGCCAGGCCCGAGATCGGAAGAGCGGTTCAGCAGGAATGCC	1B|251.094392500|3026898|3026898	0	3026898	2	28:G>T	GG	GG	GG	GG	GG	GG	GG	GG	GG	GG	GG	GG	GG	GG	GG	GG	GG	GG	GG	GG	GG	GG	GG	GG	GG	GG	GG	TT	GG	GG	GG	GG	GG	GG	GG	GG	GG	GG	GG	GG	GG	GG	GG
1025832|F|0-20:T>C-20:T>C	TGCAGGGCCAAAATTGTCAATTGACAGACAAGCCTGCTAATGCTTCTCATCAACAGCAACAGTGTGGTG	1B|252.425705900|1025832|1025832	chr1D	1025832	3	20:T>C	TT	TT	TT	TT	TT	TT	TT	TT	TT	TT	TT	TT	TT	TT	TT	TT	TT	TT	TT	TT	TT	TT	TT	TT	TT	TT	TT	CC	TT	TT	TT	TT	TT	TT	TT	TT	TT	TT	TT	TT	TT	TT	TT
1092272|F|0-23:G>A-23:G>A	TGCAGAGCGGGCAAGATAAAGATGGGAACCGCGTTCGCTGTCTCGCCCTCCGAGATCGGAAGAGCGGTT	1B|254.852102300|1092272|1092272	0	1092272	2	23:G>A	GG	GG	GG	GG	GG	GG	GG	GG	GG	GG	GG	GG	GG	GG	GG	AA	GG	GG	GG	GG	GG	GG	GG	GG	GG	GG	GG	GA	GG	GG	NN	GG	GG	GG	NN	GG	GG	GG	GG	GG	GG	GG	GG
100021807|F|0-56:G>T-56:G>T	TGCAGCCTCTTCAACCCGACGCCCTCGCTCTCCGCCATGGTCGTCAACAAGTACAAGCTCCGAGATCGG	1B|254.917998800|1021257|1021257	0	100021807	4	56:G>T	GG	TT	GG	GG	GG	GG	GG	GT	GG	GG	GG	GG	GT	GG	GG	GG	GG	GG	GG	GT	GG	GG	GG	GG	GG	TT	GG	GG	GT	GG	GG	TT	GG	GG	GG	GG	GG	GG	GG	GG	GG	GG	GG
3958040|F|0-29:T>A-29:T>A	TGCAGGATAATGAGTCGATTTCGGCATGGTGTATTGTGTTGTAAACTTGTGATTGATAGTGACCGCCTA	1B|257.662550700|3958040|3958040	chr1B	3958040	3	29:T>A	TT	TT	TT	TT	TA	TT	TT	TT	TT	TT	TT	TT	TT	TT	TT	AA	TT	TT	TT	TT	TT	TT	TT	TT	TT	TT	TT	TA	TT	TT	TT	TT	TT	TT	TT	TT	TT	TT	TT	TT	TT	TT	TT
1137809|F|0-19:A>G-19:A>G	TGCAGCGGAGATCATTGCGACGTCGGTATTTGCCTTCACATTTACCGAGGAGAAGACCGCAATCCTCCG	1B|257.663026100|1137809|1137809	chr1B	1137809	2	19:A>G	AA	AA	AG	GG	AA	AA	AA	AA	GG	NN	AG	NN	AG	GG	GG	NN	AA	GG	NN	AA	AA	AA	AA	AA	AA	GG	AG	GG	GG	AA	NN	NN	NN	AA	NN	GG	AA	AA	NN	GG	AA	AA	GG
5324108|F|0-18:A>G-18:A>G	TGCAGGAGGAGACCAACAATACTGCGACCATGGCCGAGATCGGAAGAGCGGTTCAGCAGGAATGCCGAG	1B|257.663026100|5324108|5324108	0	5324108	3	18:A>G	GG	GG	GG	GG	GG	GG	GG	GG	GG	GG	GG	GG	GG	GG	NN	GG	GG	GG	GG	GG	GG	GG	NN	GG	GG	GG	GG	AA	GG	GG	GG	GG	GG	GG	GG	GG	GG	GG	GG	GG	GG	GG	GG
977077|F|0-9:C>G-9:C>G	TGCAGGTGCCATGCACCAGATTATGCAGACGCCCACTGCCGCGATGAGGATAGCAACGAAGGCCATGAT	1B|257.663026100|977077|977077	chr1B	977077	2	9:C>G	CC	CC	CC	CC	CC	CC	CC	CC	CC	CC	CC	CC	CC	CC	CC	CC	CG	CC	CC	CC	CC	CC	CC	CC	CC	CC	CC	GG	CC	CC	CC	CC	CC	CC	CC	NN	CC	CC	CC	CC	CC	NN	CC
1122155|F|0-53:C>G-53:C>G	TGCAGCGCCTCCATCTCCCGCCGCTGCCGCGCGTTGACGAGGCCCGTGAAGTACGCCGAGTCGGCGTGC	1B|258.315639000|1122155|1122155	chr1B	1122155	5	53:C>G	CC	CC	CC	CC	CC	CC	CC	CC	CC	CC	NN	CC	CC	CC	CC	CC	CC	CC	CC	CC	CC	CC	CC	CC	CC	GG	CC	GG	GG	CC	CC	CC	CC	CC	CC	CC	CC	CC	CC	NN	CC	CC	CC
24052750|F|0-20:A>G-20:A>G	TGCAGCACACACTTAATTCGAGACTGACTACATCGCTAAAGCCAAGGGTTAAACGTATCCGATGGCCCG	1B|261.816065100|1074469|1074469	chr1B	24052750	3	20:A>G	GG	GG	GG	GG	GG	GG	GG	GG	GG	AA	GG	GG	GG	GG	GG	GG	GG	GG	GG	GG	GG	GG	GG	GG	GG	GG	GG	NN	GG	GG	GG	AG	GG	GG	GG	AA	GG	GG	GG	GG	GG	GG	GG
100022392|F|0-21:C>T-21:C>T	TGCAGAGCGAGCCGACGGACGCGGAGGTCGCCGAGGCCATGAACATGCCGAGATCGGAAGAGCGGTTCA	1B|262.383442000|989564|989564	0	100022392	4	21:C>T	TT	TT	CC	CC	TT	TT	TT	CT	CC	TT	CT	CT	CC	CT	CC	CC	TT	CT	TT	CT	CT	CC	CC	CC	CT	CC	CT	TT	CC	TT	TT	TT	TT	TT	CC	TT	TT	CC	CC	TT	TT	TT	CC
995000|F|0-56:A>G-56:A>G	TGCAGCTTTGCACCTACCGTGAGCATGGCCGAGCCGACTCCAAACCCCATGTCGCCAAGAACCGCCTCT	1B|262.383442000|995000|995000	chr1B	995000	2	56:A>G	GG	GG	AA	AA	GG	AA	GG	AG	GG	AA	AA	AA	AA	AA	AA	AA	GG	NN	GG	AA	AG	AA	AA	AA	AG	GG	AG	GG	GG	GG	GG	NN	GG	GG	AA	AA	GG	AA	NN	AA	GG	GG	GG
2263671|F|0-64:A>G-64:A>G	TGCAGCTGCTTGCTATAGAACGGAAAGGGAGTCGATGCCGTCAACAAAAATACGCCGCCGACCCACCGT	1B|263.050482700|2263671|2263671	chr1B	2263671	2	64:A>G	AA	AA	GG	GG	AA	AA	AA	AA	NN	AA	AA	AA	AA	AG	GG	AA	AA	AA	AA	AA	AG	AA	AA	AA	AA	AA	GG	NN	AA	AA	AA	AA	AA	AA	AA	AA	AA	AA	GG	GG	AA	AA	GG
1077149|F|0-18:T>A-18:T>A	TGCAGAAACTCTCATTTTTTAATTGGAAGAAACTCTCTACTTTTTGGTTTGACTCTTCATGCCGAGATC	1B|265.491436200|1077149|1077149	chr5B	1077149	2	18:T>A	TA	AA	TT	TT	TA	AA	TA	TA	TA	TA	TA	TA	TA	TT	TA	TA	TA	AA	TA	TA	TA	TA	TA	TA	TA	NN	TA	TT	TA	TA	TA	TA	TA	TA	TA	TA	TA	TT	TT	TT	TA	TA	TA
1078370|F|0-42:G>T-42:G>T	TGCAGACAATTATTCCATGCATTAGCTAGTCAAGTGACTCTTGTCTCCGCGCGTACCGTAGACAGTATC	1B|265.491436200|1078370|1078370	chr5B	1078370	3	42:G>T	GT	TT	GG	GG	GT	TT	GT	GT	GT	GT	GT	GT	GT	GG	GT	GT	GT	GT	GT	GT	GT	GT	GT	GT	GT	NN	GT	GG	GT	GT	GT	GT	GT	GT	GT	GT	GT	GG	GG	GG	GT	GT	GT
2253824|F|0-43:G>A-43:G>A	TGCAGTGCCTCCTCCTATCGACCATGGACGAGCTATGTGAGGGGCACCACGCCGAGATCGGAAGAGCGG	1B|268.273028100|2253824|2253824	0	2253824	3	43:G>A	AA	AA	GG	GG	AA	GA	AA	GA	GG	AA	GA	GG	GG	GG	GG	GG	GG	GA	AA	GG	GG	GG	GG	GG	GA	GG	GA	AA	GA	AA	AA	GG	AA	AA	GG	AA	AA	GG	GG	GG	GA	AA	GG
2286161|F|0-9:G>A-9:G>A	TGCAGCGCCGCGGTAACGAAGTGGACGCGAGGGGTGATGGAGACCTTGGTGCCGTCGACCTTCATGTCA	1B|268.704214800|2286161|2286161	chrUn	2286161	2	9:G>A	GA	AA	AA	AA	AA	GG	GA	AA	NN	GG	AA	AA	AA	NN	GA	NN	AA	GA	AA	AA	AA	AA	NN	AA	AA	GA	AA	GG	GA	AA	GG	AA	AA	AA	AA	GG	AA	AA	AA	NN	AA	AA	GA
1102235|F|0-11:A>C-11:A>C	TGCAGGTCACCAAGAGATCCTAAGAACTCTGGGAGGCGTCCTCCAGGCCCGAGATCGGAAGAGCGGTTC	1B|268.943799200|1102235|1102235	0	1102235	2	11:A>C	AA	AA	CC	CC	AA	AA	AA	AA	AA	CC	CC	NN	NN	CC	CC	NN	CC	AA	CC	CC	CC	NN	NN	NN	AA	NN	AC	AC	AA	AA	AA	CC	AA	AA	NN	CC	AA	NN	CC	CC	AC	AA	CC
1102277|F|0-15:G>A-15:G>A	TGCAGCCTTTCGGAGGTACCACCATGGAGTACGGCGACAGCACCACCACGGTCGGGTCCGAGATCGGAA	1B|268.943799200|1102277|1102277	0	1102277	7	15:G>A	GG	GG	AA	AA	GG	GG	GG	GG	GG	AA	AA	NN	NN	AA	AA	NN	AA	GG	AA	AA	AA	NN	NN	NN	GG	GG	GA	GA	GG	GG	GG	AA	GG	GG	NN	AA	GG	NN	AA	AA	GA	GG	NN
1085895|F|0-6:G>T-6:G>T	TGCAGAGGTTGCAGAGGTTCTGATTTATGAGAAGCGACCACACTGATGTTGCCCTCCGAGATCGGAAGA	1B|269.087778200|1085895|1085895	0	1085895	3	6:G>T	GG	GG	TT	TT	GG	TT	GG	GT	GG	TT	TT	TT	TT	TT	TT	TT	NN	GT	NN	TT	TT	TT	TT	TT	GT	NN	GT	GG	NN	GG	GG	TT	GG	GG	TT	TT	GG	TT	TT	TT	GG	GG	GG
3022562|F|0-56:G>C-56:G>C	TGCAGGCGTCACCGTCACCTCCTCGGTCAGCTTCTCGATCTCTGGATAGGTGGCATGCTAGTCTATGGA	1B|269.096127500|3022562|3022562	chr1B	3022562	9	56:G>C	GG	GG	CC	CC	GG	GG	GG	GC	GG	NN	CC	CC	CC	NN	CC	CC	GG	GG	GG	GG	GG	CC	CC	NN	GC	GG	GG	GG	GG	GG	GG	NN	GG	GG	CC	CC	GG	CC	CC	NN	GG	GG	GG
3064624|F|0-41:T>G-41:T>G	TGCAGACCAACATCGAGAAGGTCTTTGCCGCTTGGAGCGTTTGCCGAGATCGGAAGAGCGGTTCAGCAG	1B|269.096127500|3064624|3064624	0	3064624	2	41:T>G	TT	TT	GG	GG	TT	GG	TT	TG	TT	GG	GG	GG	GG	GG	GG	GG	TT	TG	TT	TG	TG	GG	GG	GG	TG	TT	GG	TT	TT	TT	TT	GG	TT	TT	GG	GG	TT	GG	GG	GG	TT	TT	TG
1113340|F|0-11:G>A-11:G>A	TGCAGGAAATCGTCGTCGCTGTACCCGTCCTTGAGCCTCTCGTTGAGCACCGCCACGAACCCCGAGATC	1B|269.229639300|1113340|1113340	chr1B	1113340	5	11:G>A	AA	AA	NN	GG	AA	AA	AA	AA	AA	GG	GG	NN	NN	GG	GG	NN	GG	GA	GG	GG	GG	NN	NN	NN	AA	AA	GG	GA	AA	AA	AA	GG	AA	AA	NN	GG	AA	AA	GG	GG	GA	AA	GG
1113340|F|0-8:A>G-8:A>G	TGCAGGAAATCGTCGTCGCTGTACCCGTCCTTGAGCCTCTCGTTGAGCACCGCCACGAACCCCGAGATC	1B|269.229639300|1113340|1113340	chr1B	1113340	5	8:A>G	GG	GG	GG	AG	GG	GG	GG	GG	GG	AG	AG	GG	GG	AG	AG	GG	AG	AG	AG	AG	AG	GG	GG	GG	GG	GG	AG	AG	GG	GG	GG	AG	GG	GG	GG	AG	GG	GG	AG	AG	AG	GG	AG
2275932|F|0-39:A>T-39:A>T	TGCAGCTTAATTGGCGATCGAGTAGAAGTGACTAATGGCATGATCGATCAGCTAGCAATGCATCTCCGT	1B|269.614570300|2275932|2275932	chr1B	2275932	2	39:A>T	AA	NN	AT	AA	AA	AA	AA	AA	TT	TT	AT	AA	AA	AT	TT	AA	TT	AA	TT	AT	TT	AA	AA	AA	AA	AA	AT	TT	AA	AA	AA	TT	AA	AA	AA	TT	AA	AA	TT	TT	AT	NN	AA
5410848|F|0-20:C>G-20:C>G	TGCAGGTAGGGCTGGCGCGACGACGATTGGGCAACGATGAGCGGCTCCCGAGATCGGAAGAGCGGTTCA	1B|269.800368100|5410848|5410848	0	5410848	3	20:C>G	CC	CC	GG	GG	CC	CC	CC	NN	CC	GG	GG	GG	GG	GG	GG	GG	GG	GG	GG	GG	GG	GG	GG	GG	CG	NN	GG	CC	CC	CC	CC	GG	CC	CC	GG	GG	CC	GG	GG	GG	CG	CC	NN
994956|F|0-44:G>A-44:G>A	TGCAGGATTAGGGACCAGCTCGGGCATAGCTCCACGTCTCCCTCGCTAGGAACGCGGTCCAGCACCCGA	1B|270.559133000|994956|994956	chr1B	994956	2	44:G>A	GG	GG	GG	AA	GG	AA	GG	GG	GG	GG	GG	GG	GG	GG	GG	GG	GG	GG	GG	GG	GG	GG	GG	GG	GG	NN	GG	AA	GA	GG	GG	GG	GG	GG	GG	GG	GG	GG	GG	GG	GG	GG	AA
1090606|F|0-7:G>A-7:G>A	TGCAGTTGAATTTGTGGCGAAGGGGTTTCCAACTTGGGGGCAGCGTGCGTGTGAGGTGAGGTGTTTTCA	1B|272.336047900|1090606|1090606	chr1B	1090606	2	7:G>A	GG	GG	AA	AA	AA	GG	GG	AA	GG	AA	AA	AA	AA	AA	AA	AA	GG	GG	GG	NN	NN	NN	AA	AA	GA	GG	AA	GG	GG	GG	GG	GG	NN	GG	AA	GG	GG	AA	GG	AA	GA	GG	GG
3030959|F|0-14:A>G-14:A>G	TGCAGTGGGGGTAGAATCACAAAATGTCAGGGAGTACCGAGATCGGAAGAGCGGTTCAGCAGGAATGCC	1B|273.899830700|3030959|3030959	0	3030959	6	14:A>G	AA	AA	AG	AA	AA	AA	AA	AA	GG	GG	AG	AA	AA	AG	GG	AA	GG	AA	GG	AG	GG	AA	AA	AA	AA	AA	GG	AG	AA	AA	AA	GG	AA	AA	AA	GG	AA	AA	GG	GG	AG	AA	AA
39680409|F|0-7:C>T-7:C>T	TGCAGGACGAGCATCTCGGCGACGGCGATGATGACCAGGAACATCATCCTGTTCTTGAGCACCCCGACC	1B|276.305208500|986710|986710	chr1A	39680409	3	7:C>T	TT	CC	CC	CC	TT	TT	TT	TT	CC	TT	TT	TT	CT	CT	CT	TT	TT	CT	TT	TT	TT	TT	TT	TT	TT	TT	CC	CT	TT	TT	TT	TT	TT	NN	TT	TT	TT	CC	CC	CT	TT	TT	CT
986710|F|0-12:G>A-12:G>A	TGCAGGACGAGCGTCTCGGCGACGGCGATGATGACCAGGAACATCATCCTGTTCTTGAGCACCCCGACC	1B|276.305208500|986710|986710	chr1B	986710	3	12:G>A	GA	GG	GG	GG	GA	GA	GA	GA	GG	GA	AA	AA	GA	GA	GA	GA	GA	GA	GA	GA	GA	AA	GA	AA	GA	GA	GG	GA	GA	GA	GA	GA	GA	GG	GA	GA	GA	NN	GG	GA	GA	GA	GA
1037722|F|0-23:C>T-23:C>T	TGCAGCCTTGGAGAATGATGGATCCATGCTGCTGAAATGGGCAGCTTGACTGTTGCCCTGTGAAACCTG	1B|277.103090600|1037722|1037722	chr1B	1037722	4	23:C>T	TT	TT	CC	CC	TT	CC	TT	TT	CC	CC	CC	CC	CC	CC	CC	CC	CC	CC	CC	CC	NN	NN	CC	NN	CT	NN	CC	CC	CT	TT	TT	NN	TT	TT	CC	NN	TT	CC	CC	CC	CT	TT	CC
4993200|F|0-56:C>A-56:C>A	TGCAGCTGCGCACGAACGCGTAAGGTTGCAATCTAGACACTGCTGGGAGTGCGGACCACCGAGGGGGAC	1B|277.597234200|4993200|4993200	chr1B	4993200	2	56:C>A	AA	AA	AA	CC	AA	NN	AA	AA	AA	AA	AA	AA	AA	AA	AA	AA	AA	AA	AA	AA	AA	AA	AA	AA	AA	CC	AA	CA	CA	AA	AA	AA	AA	AA	AA	AA	AA	AA	NN	AA	AA	AA	CC
1022619|F|0-32:T>A-32:T>A	TGCAGCTACGCAGCGCCCACGTCTCCTGCGCATACATGCACGTAGCGGAGCGAGCGATCCGCCCGAGAT	1B|278.543606900|1022619|1022619	chr1B	1022619	11	32:T>A	AA	AA	TT	TT	AA	TA	AA	NN	TT	TT	TA	TT	TT	TT	TT	TT	TT	TT	TT	TT	TT	TT	TT	TT	TA	TT	TT	AA	TA	AA	AA	TT	AA	AA	TT	TT	AA	TT	TT	TT	TA	AA	AA
996082|F|0-15:C>G-15:C>G	TGCAGAGGCGACTCCCTCTCCGTCTACAACCCCGTCTCCATTTCCCACCGAGATCGGAAGAGCGGTTCA	1B|279.654763400|996082|996082	0	996082	4	15:C>G	CC	CC	CC	CC	CC	CC	CC	CC	CC	CC	CC	CC	CC	CC	CC	CC	CC	NN	CC	CC	CC	CC	CC	CC	CC	CC	CC	CC	CC	CC	CC	CC	CC	CC	CC	CC	CC	CC	CC	CC	CC	CC	GG
992448|F|0-43:G>A-43:G>A	TGCAGATGAGCTCTTGGCAGGAAAACACCAGCCCGTGCAACTGGACGGGCATCATGTGCGCGGCTGTTC	1B|283.379479500|992448|992448	chr1B	992448	6	43:G>A	AA	NN	GG	GG	GG	AA	AA	GA	AA	GG	GG	GG	GG	NN	GG	GG	GG	NN	GG	GG	GG	GG	GG	GG	GA	NN	GG	AA	AA	AA	AA	GG	AA	AA	GG	AA	AA	GG	AA	GG	GG	AA	GG
2310215|F|0-66:A>G-66:A>G	TGCAGCCTGGCGAGCGAGCTGCTGGCCACCGAGTCGAATGCATGCGTGCATGCGCTGGCCGCCGAGATC	1B|284.503491200|2310215|2310215	0	2310215	2	66:A>G	AA	AA	AA	AA	AA	GG	AA	AG	AA	AA	AA	GG	GG	AA	AA	GG	AA	AA	AA	AG	AA	GG	NN	GG	AG	AA	AA	NN	AA	AA	AA	AA	AA	AA	GG	AA	AA	GG	AA	AA	AA	AA	AA
3064765|F|0-26:T>C-26:T>C	TGCAGTTCACGCTCGCCCGCCCTGGTTAGTCTGGGGACCAGACAACCGAGATCGGAAGAGCGGTTCAGC	1B|286.649473700|3064765|3064765	0	3064765	2	26:T>C	TT	TT	TT	CC	TT	TT	TT	TT	CC	TT	TT	TT	TT	TT	TT	TT	TT	TT	TT	TT	TT	TT	TT	TT	TT	TT	TT	NN	TT	TT	TT	TT	TT	TT	TT	TT	TT	TT	TT	TT	TT	TT	TT
3020463|F|0-7:A>G-7:A>G	TGCAGATATGAAAATCCACTTCCCGTGCTATGGCATTCTCCGAGATCGGAAGAGCGGTTCAGCAGGAAT	1D|009.288125328|3020463|3020463	0	3020463	2	7:A>G	AA	AA	AA	AA	AA	AA	AG	AA	AA	GG	AA	AA	AA	AA	AA	AA	AA	AG	NN	AA	AA	AA	AA	AA	AA	AA	AA	AA	AA	AA	AA	AA	AA	AA	AA	AA	AA	AA	AA	AA	AA	AA	AA
7351885|F|0-15:A>C-15:A>C	TGCAGCGCCTGCCTGAGTGGCCTGCTCCGCACCCCCGTGGCAGTGGCGCACTGCTCCCGAGATCGGAAG	1D|009.288125328|7351885|7351885	0	7351885	3	15:A>C	CC	CC	CC	CC	CC	NN	NN	CC	CC	CC	CC	AA	CC	CC	CC	CC	CC	CC	CC	CC	CC	CC	CC	AA	CC	CC	CC	CC	CC	CC	CC	CC	CC	CC	CC	CC	CC	CC	CC	CC	CC	CC	CC
2249152|F|0-50:C>A-50:C>A	TGCAGTAGCTATCGATGGAGAAGAGTGGGATGACTGCTTGGCTTCGGAGTCAGAGTCGAGCATCGCTGA	1D|010.020342240|2249152|2249152	chr1D	2249152	2	50:C>A	AA	AA	CC	CC	AA	CC	AA	NN	NN	CC	CA	CC	CA	CC	CC	NN	AA	CC	NN	CC	CC	CC	NN	CC	CC	CC	AA	CA	CA	AA	AA	NN	AA	AA	AA	CC	AA	CC	CC	AA	CA	AA	AA
1104052|F|0-5:A>G-5:A>G	TGCAGAAGAGTCCTGAATTTCCTGACCAGATCTTGCGCCGACTCCATGGAAGATCGGTCACACCGAGAT	1D|012.268553160|1104052|1104052	chr1D	1104052	2	5:A>G	AA	AA	AG	GG	AA	AA	AA	AA	AA	AA	AA	AA	AA	AG	AG	AA	AA	AA	NN	AA	GG	AA	AA	AA	AA	AA	GG	GG	AA	AA	AA	AA	AA	AA	AA	AA	AA	AA	GG	GG	AA	AA	AA
1233512|F|0-30:G>C-30:G>C	TGCAGCTGCGCGCGGTGGCTACCATGCCAGGGCGACGCTCTCGTAAGAATTCAGGCGAGAAACAATTTA	1D|014.982846330|1233512|1233512	0	1233512	2	30:G>C	GC	CC	CC	GG	CC	GG	CC	GC	CC	CC	CC	GG	GC	GG	GC	GG	CC	CC	NN	GG	GG	GG	GG	GG	GC	GG	CC	GC	GG	CC	CC	GG	GG	CC	GG	CC	GG	GG	GG	CC	GC	CC	GG
1237068|F|0-11:C>A-11:C>A	TGCAGGCACCACGAATGATAGCTTGGACGTGGTAACGGCCATGTCACCTTTGCCGCACGCCGAGATCGG	1D|015.210791040|1237068|1237068	0	1237068	4	11:C>A	AA	AA	CA	CC	AA	CC	AA	CA	AA	AA	AA	AA	CA	CC	CA	AA	CA	CA	NN	CA	CC	CC	AA	AA	CA	CC	AA	AA	CA	AA	AA	AA	AA	AA	AA	AA	AA	CC	CC	AA	AA	AA	AA
7333575|F|0-6:T>C-6:T>C	TGCAGCTCCCGCAGTGCCGCGAGGCCCGAGATCGGAAGAGCGGTTCAGCAGGAATGCCGAGACCGATCT	1D|015.210791040|7333575|7333575	0	7333575	2	6:T>C	TC	CC	CC	CC	CC	CC	TT	TC	CC	CC	CC	CC	CC	CC	CC	NN	TT	CC	CC	NN	CC	CC	CC	CC	TC	NN	CC	CC	CC	CC	NN	NN	CC	CC	CC	CC	CC	CC	CC	CC	CC	CC	CC
2257004|F|0-63:A>T-63:A>T	TGCAGCAGCGGTGGTCGTCGCCTTGTATGTGTCGAGCTTCCAACGTGCAGGTGTGCTTCACTAAGCCGC	1D|018.493953560|2257004|2257004	chr1D	2257004	2	63:A>T	AT	NN	TT	AA	AA	AA	AA	AA	AA	AA	AT	AA	AA	AA	AA	TT	AA	AA	NN	TT	AA	AA	AA	AA	TT	TT	AA	AA	AT	AA	AA	AA	AA	AA	AA	AA	AA	TT	AA	AA	AT	AA	TT
1099289|F|0-13:C>T-13:C>T	TGCAGATACTCGGCAAGAGTGTTGCGTTCGGCAAAATGCACTTGGCTTACCCCCTTTGGCAAAGCCAGT	1D|019.487865670|1099289|1099289	chr1D	1099289	2	13:C>T	CT	CC	CT	TT	CC	CC	TT	CC	CC	TT	CT	TT	CT	CC	CT	CC	TT	CT	NN	CC	TT	TT	CC	TT	CC	CC	TT	TT	CC	CC	TT	TT	CC	TT	CC	TT	CC	CC	TT	TT	CT	NN	CC
1217227|F|0-46:T>A-46:T>A	TGCAGGACATAAAAAGGCTAACCCAATTGCGCAAGCTGGGAGTGACTGGCGTCAAGAAGGAAAATGGAC	1D|021.270677560|1217227|1217227	chr1D	1217227	2	46:T>A	TA	NN	TT	TT	TT	TT	TT	TT	TT	TT	AA	NN	TT	TT	TA	TT	TT	TT	NN	TT	TT	NN	AA	TT	TT	TT	TT	TT	AA	TT	TT	NN	AA	NN	AA	TT	AA	NN	TT	TT	TA	TT	NN
1113227|F|0-65:G>A-65:G>A	TGCAGCCTAACCTCAAGGGTGTTGGACACTTAATTCACCTAAGGTACCTAGGTCTATCAGGTACCGAGA	1D|023.032250490|1113227|1113227	chr1D	1113227	5	65:G>A	GA	AA	GG	GG	GG	AA	GA	AA	GG	GG	GG	GG	GA	GA	GG	GG	GG	GG	NN	AA	GG	GG	NN	GG	AA	GG	GG	GG	GG	AA	AA	GG	GG	GG	GG	AA	GG	GG	GG	GG	GA	AA	GG
4909489|F|0-7:T>C-7:T>C	TGCAGGGTGTGCGAGGAGAGTGGAGGCTTTTGCCGAGATCGGAAGAGCGGTTCAGCAGGAATGCCGAGA	1D|024.836300500|4909489|4909489	0	4909489	4	7:T>C	TC	CC	CC	CC	CC	CC	CC	TT	CC	CC	TC	CC	CC	CC	CC	CC	CC	CC	TT	TT	NN	TT	TT	CC	TC	TT	NN	CC	TT	CC	CC	TT	NN	CC	TT	TT	TT	CC	CC	CC	CC	CC	CC
4990322|F|0-27:C>T-27:C>T	TGCAGGGCGTGCGAGGAGAGTGGAGGGCTTTGCCGAGATCGGAAGAGCGGTTCAGCAGGAATGCCGAGA	1D|024.836300500|4909489|4909489	0	4990322	4	27:C>T	CT	CT	CT	TT	CT	CT	TT	CC	CT	CT	CT	CT	CT	CT	CT	TT	CT	CT	CC	CC	CC	CC	CC	CT	CT	CC	CC	TT	CC	CT	CT	CC	CC	TT	NN	CC	CC	TT	CT	TT	CT	CT	CT
1004576|F|0-49:C>T-49:C>T	TGCAGGCGGCACCGCAGGGCGCTTGCGCCCTGATGGTGTCCACAGAGGGCACCTCTATCATCAACTATG	1D|024.836300500|4909712|4909712	chr1D	1004576	2	49:C>T	CC	CC	CC	CC	CC	TT	CC	CC	CC	NN	CC	CC	CC	CC	CC	CC	CC	TT	CC	CC	CC	CC	CC	CC	CC	CC	CC	CC	CC	CC	CC	CC	CC	CC	CC	TT	CC	CC	CC	CC	CC	CC	NN
100022533|F|0-37:G>A-37:G>A	TGCAGCCCAAGGAAGGGCTTGCCATGGTGAACGGCACGGCAGTGGGCTCCGAGATCGGAAGAGCGGTTC	1D|024.943147780|1396882|1396882	0	100022533	4	37:G>A	GA	GG	GG	GG	GG	GG	GG	GG	GG	GG	GG	GG	GA	GG	GG	AA	GG	GG	GG	GG	GG	GG	NN	GG	GG	GG	GG	GG	GG	GA	GG	GG	GG	GG	GG	GG	GA	GG	GG	GG	GA	AA	AA
100025312|F|0-19:T>C-19:T>C	TGCAGCGGCGTTGGCATGGTGGAGGATTTGAGCCGAGATCGGAAGAGCGGTTCAGCAGGAATGCCGAGA	1D|024.943147780|4439874|4439874	0	100025312	8	19:T>C	TT	TC	TC	CC	TT	TT	TT	TC	TT	TT	TT	TT	TT	TC	TT	TT	CC	TT	TT	TC	TT	TT	TT	TT	TT	CC	TC	TT	TT	TT	TT	TT	NN	TT	TT	TC	TT	CC	TT	TT	TT	TT	TC
1019993|F|0-7:A>G-7:A>G	TGCAGGTAACGCGGCTCAAGTGTGGAGGCTTCATATTTGGGCATCGTGTGTGCCACTGCATGGTGGACG	1D|025.312697170|1019993|1019993	chr1A	1019993	5	7:A>G	AG	GG	AA	AA	GG	GG	AA	GG	AA	AA	AG	AA	AG	AG	AA	AA	AA	AG	NN	GG	AA	AA	AA	AA	AG	AA	AA	AA	AA	GG	AG	AA	AA	AA	AA	GG	AA	AA	AA	AA	GG	GG	AA
3028391|F|0-10:A>G-10:A>G	TGCAGACCCCACTGCTGCTGCCGACACCGCCGCCGCCGATGGCCGAGATCGGAAGAGCGGTTCAGCAGG	1D|025.339535130|3028391|3028391	0	3028391	2	10:A>G	GG	GG	AA	GG	GG	GG	GG	GG	AA	NN	AA	GG	GG	AA	AG	GG	GG	GG	NN	GG	AA	AA	GG	GG	GG	AA	AA	AA	AA	GG	AA	GG	AA	NN	GG	GG	AA	NN	GG	AA	AG	GG	NN
1048631|F|0-30:G>A-30:G>A	TGCAGATGTGGAGCCTGAAGAGGAATGGAGGCAACTTCTCCAGCAGCTTGTGCCGAGATCGGAAGAGCG	1D|025.424642920|1048631|1048631	0	1048631	2	30:G>A	GA	AA	GA	GG	AA	GA	GG	GA	GG	AA	GA	NN	GA	GA	GG	GA	NN	AA	GA	GA	GG	GA	AA	NN	GA	GA	GG	GA	GA	GA	GA	AA	GA	AA	AA	GA	GA	GA	GG	GG	GA	GA	GA
1076039|F|0-10:C>T-10:C>T	TGCAGTGTTTCTGTCAGGTCAAAGCTTTTTGACCGCTTCTTTTTTCCAAAATGCCCGTTGGTAATTAGC	1D|025.424642920|1076039|1076039	chrUn	1076039	2	10:C>T	CT	TT	CC	CC	TT	TT	CT	CC	CC	TT	CC	TT	CT	CC	CC	CC	TT	TT	NN	CC	CC	CC	TT	TT	CC	CC	CC	CC	CC	CC	CT	TT	CC	TT	TT	CC	CC	CC	CC	CC	CT	CC	CC
1090318|F|0-34:C>G-34:C>G	TGCAGGTGGCTGCTTCACGAGGGCCGCCGAGCGGCCAAAATGAATGGAGAGAGTAGTGCCGAGATCGGA	1D|025.424642920|1090318|1090318	0	1090318	2	34:C>G	CG	CC	GG	GG	GG	CC	GG	CG	GG	CC	GG	GG	CG	GG	CC	CC	GG	CC	CC	CG	GG	CC	GG	GG	GG	GG	GG	GG	CG	CC	GG	GG	CC	GG	GG	CC	CC	CC	GG	GG	CG	CC	CC
1257096|F|0-20:C>T-20:C>T	TGCAGCTTAGAGAAACTCTACCATAATGGCCGTCTTAAGGAGCATGGCGTACAAAAGTATCAGCTTAAT	1D|025.424642920|1257096|1257096	chr1D	1257096	6	20:C>T	CT	CC	TT	TT	CC	CC	TT	TT	TT	CC	NN	CC	CT	TT	TT	NN	CC	CC	TT	TT	TT	TT	CC	NN	TT	TT	TT	TT	TT	TT	CT	CC	NN	CC	CC	NN	TT	TT	TT	TT	CT	TT	TT
7351616|F|0-51:A>G-51:A>G	TGCAGGGCATCCCCGCCCAGCGACCAAGCCTGGCCGCCGCATCCGCCCTGCATCAGCTGCCGACGACTC	1D|025.424642920|1669316|1669316	chr1D	7351616	2	51:A>G	AG	GG	AA	AA	GG	GG	AG	AA	AA	GG	NN	GG	AG	AA	AA	AA	GG	GG	AA	AA	AA	AA	GG	GG	AA	AA	AA	AA	AA	AA	AG	GG	AA	GG	GG	AA	AA	AA	AA	AA	AG	AA	AA
2250495|F|0-37:C>T-37:C>T	TGCAGGCGAGCCCTAGTAGGACTCGCATCGAGCGGCACATAACCGCGCCCATGAACAAGGATGGCGATC	1D|025.424642920|2250495|2250495	chr1D	2250495	2	37:C>T	CT	TT	CC	CC	TT	CT	TT	CC	CC	NN	CC	TT	CT	NN	CC	CC	TT	NN	CC	CC	CC	CC	TT	NN	CC	CC	CC	CC	NN	CC	CC	TT	CC	TT	TT	CC	CC	CC	CC	CC	CT	CC	CC
3021667|F|0-17:C>G-17:C>G	TGCAGCCCCTGCAAATGCCAAACCATCATGAGGATTAACCGAGATCGGAAGAGCGGTTCAGCAGGAATG	1D|025.424642920|3021667|3021667	0	3021667	3	17:C>G	CG	CC	GG	GG	CC	CG	CG	GG	GG	CC	GG	CC	GG	GG	GG	GG	CC	CC	GG	GG	GG	GG	CC	CC	GG	GG	GG	GG	GG	GG	CG	GG	GG	CC	NN	GG	GG	NN	GG	GG	CG	GG	GG
1027422|F|0-66:T>C-66:T>C	TGCAGGATTTCCCAGTCGCGGAGCTGGTGTCGCCTGATTTAATGGACATGGCGAGTAGGCAGCGGCTGC	1D|025.424642920|4909750|4909750	chr1D	1027422	2	66:T>C	CC	CC	TC	TT	CC	NN	CC	TT	TT	CC	TT	NN	TC	TT	TT	NN	CC	CC	TT	TT	TT	TT	CC	CC	TT	NN	NN	TT	TT	TT	TT	CC	TT	CC	CC	NN	TT	TT	TT	TT	TC	TT	TT
981077|F|0-26:G>C-26:G>C	TGCAGAGTCCTATTCTGCTGCCTGCTGTTATTTAGTACCATGCGATCAGATCATTTATCGTTAAGATTC	1D|025.424642920|981077|981077	chr1D	981077	2	26:G>C	GC	GG	CC	CC	CC	GG	CC	GC	NN	CC	CC	CC	GG	NN	CC	CC	CC	GG	CC	CC	CC	GG	CC	CC	CC	CC	CC	CC	GC	NN	CC	NN	GG	CC	NN	NN	GG	NN	NN	CC	CC	GG	GG
10592751|F|0-5:G>A-5:G>A	TGCAGGCCGCGACGGCGCCGAGATCGGAAGAGCGGTTCAGCAGGAATGCCGAGACCGATCTCGTATGCC	1D|026.128930550|7330978|7330978	0	10592751	8	5:G>A	GG	GG	GG	GG	GG	GG	GG	GG	NN	GG	AA	AA	GA	AA	GG	GG	GG	GA	AA	GA	AA	GG	GG	GG	GG	AA	AA	NN	GA	GG	GG	GG	GG	GG	GG	GG	GG	GG	GG	AA	GG	GG	AA
10592751|F|0-7:C>G-7:C>G	TGCAGGCCGCGACGGCGCCGAGATCGGAAGAGCGGTTCAGCAGGAATGCCGAGACCGATCTCGTATGCC	1D|026.128930550|7330978|7330978	0	10592751	8	7:C>G	CC	CC	CG	CG	CC	CG	CC	CG	NN	CC	GG	GG	CG	GG	CG	CC	CC	CG	NN	CG	GG	CC	CC	CG	CG	GG	GG	GG	CG	CC	CG	CG	CC	CC	CC	CG	CC	CG	CG	GG	CC	CC	NN
1235160|F|0-34:C>T-34:C>T	TGCAGCAGTGAATGCGAACCAATCACCGAGACCACGGACACGCTTGTGAGCTTGACACCAGAGCGCGGC	1D|026.160138160|1235160|1235160	chr1D	1235160	2	34:C>T	CT	TT	TT	TT	TT	CT	TT	CT	TT	CT	TT	TT	CT	TT	TT	TT	TT	CT	TT	TT	TT	CT	TT	TT	TT	NN	TT	TT	CC	CT	TT	TT	CT	TT	TT	CT	CT	TT	TT	TT	TT	CT	CT
4909985|F|0-13:G>C-13:G>C	TGCAGCAGTTGCCGCCTACGGCTCCCCGAGATCGGAAGAGCGGTTCAGCAGGAATGCCGAGACCGATCT	1D|026.322551460|4909985|4909985	0	4909985	3	13:G>C	GC	GG	CC	CC	GG	GC	GG	CC	CC	GG	CC	GG	CC	CC	CC	CC	GG	GG	CC	CC	CC	NN	GG	GG	CC	CC	CC	CC	CC	CC	GC	GG	CC	GG	GG	CC	CC	CC	CC	CC	GC	CC	CC
3952470|F|0-6:T>C-6:T>C	TGCAGATTGGCACACCATCGGCTGATGGGATCGAGAGCGTGATGTTCACGTACCGATTCATGGAGGACC	1D|028.010457100|3952470|3952470	chr1A	3952470	5	6:T>C	TC	CC	TT	TT	CC	CC	CC	NN	TT	CC	TT	CC	TC	NN	TT	TT	CC	CC	TT	TT	TT	TT	CC	CC	TT	TT	TT	TT	TT	TT	TT	TT	TT	CC	CC	TT	TT	TT	TT	TT	TC	TT	TT
991664|F|0-49:A>G-49:A>G	TGCAGCTGCACTTTAATTGTCAGCCTAATAGCATGCAAGCCAGAGATGAACCGAATGTATATCTTGCAC	1D|028.059307510|991664|991664	chr1D	991664	2	49:A>G	GG	GG	NN	GG	GG	AA	GG	GG	GG	AA	GG	GG	AA	GG	GG	GG	GG	AA	GG	GG	GG	AA	NN	GG	GG	GG	GG	GG	AG	AA	GG	GG	AA	GG	GG	AA	AA	GG	GG	GG	GG	AA	AA
1040433|F|0-7:T>C-7:T>C	TGCAGCCTGATGCAGTCTCTGAACACCGTCTCGTACACGTTCACGGGTGTGGAAGCAGACATGTCATGC	1D|028.501961060|1040433|1040433	0	1040433	7	7:T>C	TC	TT	CC	TT	TT	TT	TT	TT	TC	TT	CC	TT	TT	TT	TT	TT	TC	TC	TC	TT	TT	TC	TC	TT	TT	TT	TT	TT	TC	TC	TT	TT	TC	TT	TC	TT	TC	TT	TT	TT	TT	TT	TC
100015242|F|0-13:A>G-13:A>G	TGCAGAACTGAGCATGGTGAACCAGACAGGCCGAGATCGGAAGAGCGGTTCAGCAGGAATGCCGAGACC	1D|033.686208210|4543091|4543091	0	100015242	2	13:A>G	AG	AA	GG	GG	AA	AA	AA	AG	AA	GG	GG	GG	GG	AG	GG	GG	AA	AA	GG	GG	AA	GG	AA	AA	GG	GG	AA	AA	GG	AA	AA	GG	GG	AA	AA	GG	GG	GG	AA	AA	AG	AA	GG
2243260|F|0-30:A>G-30:A>G	TGCAGAAAAAGCGCAATACTTGGGGACAGTATTAGATCGAACCCTAGGCACCCAGGAGACCCACGAGAG	1D|036.199545450|2243260|2243260	chr1D	2243260	2	30:A>G	AG	NN	GG	GG	GG	AA	GG	AG	GG	GG	GG	GG	AA	GG	NN	GG	GG	AG	GG	GG	NN	AA	GG	GG	GG	GG	NN	GG	AA	AA	GG	GG	AA	GG	GG	NN	AA	NN	NN	NN	GG	AA	AA
1043105|F|0-37:T>A-37:T>A	TGCAGATTTCCAGATCTGACTCCCATCGGGGCACTCCTATGTTATGCTACCAGTACCATTCCATCTCCA	1D|039.348051620|1043105|1043105	chr1D	1043105	2	37:T>A	TT	NN	AA	TT	TT	TT	TT	NN	TT	AA	TA	TT	TT	TT	TT	TT	TT	TT	TT	TT	TT	NN	TT	TT	TT	TT	TT	NN	TT	TT	NN	TT	TT	TT	NN	TT	TT	TT	TT	TT	TT	NN	TT
1005316|F|0-65:A>G-65:A>G	TGCAGAAACGAGTCACAACCTGTGGCTGTGGTGCCACCCGCTTGCAAAGGGCGTCGTCTCCCTTCAGTT	1D|039.897524390|1005316|1005316	chr1D	1005316	2	65:A>G	AA	AA	GG	GG	AA	AA	AA	AA	AA	GG	AG	AA	AG	AG	AA	AA	AA	AA	AA	AA	AA	AA	AA	AA	AA	AA	NN	GG	AA	AA	AA	AA	AA	AA	AA	AA	AA	AA	AA	AA	AA	AA	NN
2250871|F|0-46:G>C-46:G>C	TGCAGTTGAGCTATCAAATGGTTGCTAGTTCGACTGGTGTTGCTTGGTGCCCTCGCTATTGAGGTCGTC	1D|041.276257710|2250871|2250871	chr1D	2250871	2	46:G>C	CC	CC	CC	GG	CC	CC	CC	NN	CC	GG	GC	CC	GC	GC	NN	CC	CC	CC	CC	CC	CC	CC	NN	NN	CC	NN	CC	GC	CC	CC	CC	CC	CC	CC	CC	CC	CC	CC	CC	CC	CC	CC	CC
3222548|F|0-5:G>A-5:G>A	TGCAGGCACTGATGCGACGGCGGAGAGTTGCTGGTTCCGAGATCGGAAGAGCGGTTCAGCAGGAATGCC	1D|042.156858200|3222548|3222548	0	3222548	2	5:G>A	AA	AA	NN	NN	AA	NN	AA	AA	AA	NN	NN	AA	GG	GA	AA	AA	AA	AA	AA	AA	AA	AA	AA	NN	AA	AA	AA	NN	AA	AA	AA	AA	AA	AA	AA	GA	AA	AA	AA	AA	AA	NN	AA
1092511|F|0-38:G>A-38:G>A	TGCAGTGCGGATGACATTGATGGCAACCGAAACGAACTGCATGTTAGGGGAGAAGAGAGCCGCAAGGGG	1D|042.792475520|1092511|1092511	chr1D	1092511	2	38:G>A	AA	AA	AA	GG	GG	AA	GA	GA	AA	GG	GG	AA	GA	GA	AA	AA	AA	AA	AA	AA	AA	AA	AA	AA	AA	AA	AA	GA	AA	AA	GG	AA	NN	NN	AA	AA	AA	AA	AA	AA	GA	AA	AA
985618|F|0-23:T>C-23:T>C	TGCAGCCTGCATATGGCTCCTCGTAATAATATGATTTGAGCCTCTAGGTTTGATGGCCAGCCTAGGTTG	1D|042.792475520|985618|985618	chrUn	985618	3	23:T>C	TT	TT	TT	TC	CC	TT	TT	TC	TT	CC	CC	TT	TC	TC	TT	TT	TT	NN	TT	TT	TT	TT	TT	NN	TT	TT	TT	CC	TT	TT	TC	TT	NN	TT	TT	TT	TT	TT	TT	TT	TC	TT	TT
1201492|F|0-45:A>G-45:A>G	TGCAGGCTCGCGCTCCGCTGCTGCCACAACCTAGCCAAGGTATTCATCGCGGCCGACGGCAATCTCCAC	1D|043.594026750|1201492|1201492	chr1D	1201492	2	45:A>G	AA	AA	AA	NN	AA	AA	AA	AA	AA	NN	GG	AA	AA	AA	AA	NN	AA	AA	AA	AA	AA	AA	AA	AA	AA	AA	AA	AA	AA	NN	AA	AA	NN	AA	AA	AA	AA	AA	AA	AA	AA	AA	AA
1014132|F|0-35:A>G-35:A>G	TGCAGCCATCTCCCTCATTTCCTCATCAATCTTACAGCGCCTACCATCATCTCGTCTCAAGGCCCATAC	1D|044.016326480|1014132|1014132	chr1D	1014132	2	35:A>G	AG	AA	AA	NN	AG	AG	GG	AG	GG	NN	GG	GG	AG	AG	AA	AG	GG	GG	NN	NN	AG	NN	GG	GG	GG	AA	NN	NN	AG	GG	GG	GG	GG	NN	GG	NN	GG	AA	AG	AG	AG	GG	NN
1032466|F|0-11:T>A-11:T>A	TGCAGTTGGTGTGCTCCAGGACGCGGAGGGTCTCTGAGGGCAGGGAGCCGAGACCGAGCGGGTAGATCC	1D|044.016326480|1032466|1032466	chr1D	1032466	4	11:T>A	TT	TT	TT	TT	TT	TT	TT	TT	TT	AA	TA	TT	TT	TT	TA	TT	TT	TA	TT	TT	TT	TT	TT	TT	TT	TT	TT	TT	TT	TT	TT	TT	TT	TT	TT	TT	TT	TT	TT	TT	TT	NN	TT
1057945|F|0-61:C>G-61:C>G	TGCAGCCTTCTTCATATCTGTTTCTGAGGCCTATCCGACAACACGCCGCACCATCTGTTTTCTGAAACC	1D|044.016326480|1057945|1057945	chr1D	1057945	2	61:C>G	CC	CC	CC	CC	CC	CC	CC	CC	CC	GG	GG	CC	CC	CC	CG	CC	CC	CG	CC	CC	CC	CC	CC	CC	CC	CC	CC	CC	CC	CC	CC	CC	CC	CC	CC	CC	CC	CC	CC	CC	CC	CC	CC
1089532|F|0-30:G>A-30:G>A	TGCAGTTAACAAATGAGTACCATCAAGAGTGCAACCGACCTAATAAAACAAATGGACCTTCCTTCCGAG	1D|044.016326480|1089532|1089532	chr1D	1089532	2	30:G>A	AA	AA	AA	AA	AA	AA	AA	AA	AA	GG	GG	AA	AA	AA	GA	AA	AA	GA	AA	AA	AA	AA	AA	AA	AA	AA	AA	AA	AA	AA	AA	AA	AA	AA	AA	AA	AA	AA	AA	AA	AA	AA	AA
1110095|F|0-14:C>A-14:C>A	TGCAGAAGAAGAACCTGGAGGAGTCTAACTCTCGCGCCGAGGTAGATTAATCCGACCGAGATCGGAAGA	1D|044.016326480|1110095|1110095	0	1110095	8	14:C>A	CC	CC	CC	CC	CC	CC	CC	CC	CC	AA	AA	CC	CC	CC	CA	CC	CC	CA	CC	CC	CC	CC	CC	CC	CC	CC	CC	CC	CC	CC	CC	NN	CC	CC	CC	CC	CC	CC	CC	CC	CC	CC	CC
1167826|F|0-16:C>A-16:C>A	TGCAGCAGCTGCGGATCCAGAGGAAGGGGACCTCAGGATCAGCGTGCAGTACGCAACCGAGGAGGAGTC	1D|044.016326480|1167826|1167826	chr1A	1167826	4	16:C>A	AA	AA	AA	AA	AA	AA	AA	AA	AA	CC	CA	AA	AA	AA	AA	AA	AA	CC	AA	AA	AA	AA	AA	AA	AA	AA	AA	AA	AA	AA	NN	AA	AA	AA	AA	AA	AA	NN	AA	AA	AA	NN	AA
100021739|F|0-29:A>G-29:A>G	TGCAGCAGCTGCGGATACAGAGGAAGGGGACCTCAGGATCAGCGTGCAGTACGCAACCGAGGAGGAGTC	1D|044.016326480|1167826|1167826	chr1D	100021739	4	29:A>G	AA	AA	AA	AA	AA	AA	AA	AA	AA	NN	AA	AA	AG	AA	AA	AG	AA	GG	AA	AA	AA	AA	AA	AA	AA	AA	AA	AA	AA	AG	NN	AA	AA	AA	AA	AA	AA	NN	AA	AA	AA	GG	AG
100021739|F|0-57:C>G-57:C>G	TGCAGCAGCTGCGGATACAGAGGAAGGGGACCTCAGGATCAGCGTGCAGTACGCAACCGAGGAGGAGTC	1D|044.016326480|1167826|1167826	chr1D	100021739	4	57:C>G	CC	CC	CC	CC	CC	CC	CC	CC	CC	NN	CC	CC	CG	CC	CC	CC	CC	GG	CC	CC	CC	CC	CC	CC	CC	CC	CC	CC	CC	CG	NN	CC	CC	CC	CC	CC	CC	NN	CC	CC	CC	GG	CG
1258947|F|0-7:C>T-7:C>T	TGCAGCTCGCCGCGCTAGCAGCAGGCGTGGTGGCGTTGCTGGCGCTGCTGCCTCTGCTGGAGCCGAGAT	1D|044.016326480|1258947|1258947	chr1D	1258947	2	7:C>T	CC	CC	CC	CC	CC	CC	CC	CC	CC	NN	CT	CC	CC	CC	CT	CC	CC	CT	CC	CC	CC	CC	CC	CC	CC	CC	NN	CC	CC	CC	CC	NN	CC	CC	CC	CC	CC	CC	CC	CC	CC	CC	CC
1105581|F|0-68:A>T-68:A>T	TGCAGGAGCAGTAAGACAGAAGGATACCCTCGTGTTTTTGTTTCTGTTAAGTTATTGCACCAGTAAAAA	1D|044.854881040|1105581|1105581	chr1D	1105581	2	68:A>T	TT	TT	TT	AA	NN	TT	TT	TT	TT	AA	AA	TT	AT	AA	TT	TT	TT	TT	TT	TT	TT	TT	TT	TT	TT	NN	TT	AA	TT	TT	AA	TT	TT	TT	TT	TT	TT	TT	NN	NN	AT	TT	TT
1218540|F|0-14:T>G-14:T>G	TGCAGCTATGGCGGTATTGCACCAGAATGGTGGCAGATGCGCCAGAGTAGCATCATGCGTCGGCGGCGG	1D|045.594269950|1218540|1218540	chr1D	1218540	2	14:T>G	TG	TT	TT	TT	TT	TG	TT	TT	TT	GG	TG	GG	TG	TT	TG	NN	GG	GG	GG	GG	TT	GG	GG	GG	GG	TT	GG	TT	TG	GG	TT	GG	GG	GG	GG	GG	GG	TT	TT	TG	TT	GG	GG
1216886|F|0-44:C>T-44:C>T	TGCAGAAGTATTGATAATGTCATGAAGTTGATCTGCTTGTCATCCCGAAAGGCTTACATGAGATAGATA	1D|046.440575280|1216886|1216886	chr1D	1216886	2	44:C>T	TT	CC	CC	TT	NN	TT	TT	CC	CC	TT	TT	TT	CC	TT	NN	CC	TT	TT	TT	TT	CC	TT	TT	TT	TT	CC	CT	TT	CT	TT	NN	TT	TT	TT	TT	NN	TT	NN	CC	CC	CC	TT	TT
3024430|F|0-5:T>C-5:T>C	TGCAGTGCTGCCTAGCTAGTCTTCGCGCTGCTTGGCCGAGATCGGAAGAGCGGTTCAGCAGGAATGCCG	1D|046.625960140|3024430|3024430	0	3024430	2	5:T>C	TT	TT	TT	TT	TT	TT	TT	TT	TT	CC	CC	TT	TT	TT	CC	TT	TT	NN	TT	TT	TT	TT	TT	TT	TT	TT	TT	TT	TT	TT	TT	TT	TT	TT	TT	TT	TT	TT	TT	TT	TT	TT	TT
3064683|F|0-24:A>G-24:A>G	TGCAGCTGTTCACGCGGCTCACGCAGCTCTGCTCTAACCTAACCGAGATCGGAAGAGCGGTTCAGCAGG	1D|046.625960140|3064683|3064683	0	3064683	3	24:A>G	AA	AA	AA	AA	AA	AA	AA	AA	AA	GG	AG	AA	AA	AA	GG	AA	AA	AG	AA	AA	AA	AA	AA	AA	AA	AA	AA	AA	AA	AA	AA	AA	AA	AA	AA	AA	AA	AA	AA	AA	AA	AA	AA
39679409|F|0-33:C>G-33:C>G	TGCAGCTGTTCACGCGGCTCACGCGGCTCTGCTCTAACCTAACCGAGATCGGAAGAGCGGTTCAGCAGG	1D|046.625960140|3064683|3064683	0	39679409	3	33:C>G	GG	NN	GG	GG	GG	GG	GG	GG	GG	CG	CG	GG	GG	GG	CG	NN	GG	CG	GG	NN	GG	NN	NN	GG	GG	NN	GG	GG	GG	NN	GG	GG	GG	GG	NN	GG	GG	GG	GG	GG	GG	NN	NN
100015246|F|0-13:T>C-13:T>C	TGCAGAAGCTGATTGCCTGTGGAGTTCCGAGATCGGAAGAGCGGTTCAGCAGGAATGCCGAGACCGATC	1D|046.625960140|4989839|4989839	0	100015246	2	13:T>C	TC	CC	NN	TT	TC	TC	TC	CC	TT	TC	TC	TC	TC	CC	CC	TC	TC	CC	NN	TT	TT	TT	NN	TC	TC	TC	TC	TC	TC	TC	CC	TT	TC	TT	TT	TC	TC	CC	TC	TC	CC	TC	CC
4993247|F|0-5:A>G-5:A>G	TGCAGACGTTAGCTGGGATTTCATGCCCGAGATCGGAAGAGCGGTTCAGCAGGAATGCCGAGACCGATC	1D|046.625960140|4993247|4993247	0	4993247	2	5:A>G	GG	AA	AA	GG	AA	AG	AG	AG	AA	GG	GG	NN	AG	AG	AG	AA	GG	GG	GG	GG	AA	GG	GG	GG	GG	AA	AG	AG	AG	GG	AA	GG	GG	GG	GG	GG	GG	AA	AA	AA	AA	GG	GG
100024726|F|0-49:C>T-49:C>T	TGCAGAAACTGTCATGCAAAATTCAGAATGGGGCAGCTCCTCACCAACACGCGGACATTCAAAAAGGGA	1D|046.830883130|1022670|1022670	chr1D	100024726	7	49:C>T	CC	CC	CC	CC	CC	CC	CC	CC	CC	CC	TT	CC	CC	CC	CC	CC	CC	CC	CC	CC	CC	CC	CC	CC	CC	NN	CC	CC	CC	CC	CC	CC	CC	CC	CC	CC	CC	CC	CC	CC	CC	CC	CC
2257768|F|0-47:C>T-47:C>T	TGCAGCAGCTGCGCGTGGCCGACCTTCCTACGCAGCGCGCTGGTGAGCTTGACGGAGTCGACGCCATCG	1D|046.856446040|2257768|2257768	chr1D	2257768	8	47:C>T	TT	TT	TT	NN	TT	NN	TT	TT	TT	CC	CT	TT	TT	NN	CT	NN	TT	TT	TT	TT	NN	NN	TT	TT	TT	TT	TT	CT	TT	TT	TT	TT	NN	TT	TT	TT	TT	NN	TT	TT	TT	TT	TT
2257768|F|0-29:A>G-29:A>G	TGCAGCAGCTGCGCGTGGCCGACCTTCCTACGCAGCGCGCTGGTGAGCTTGACGGAGTCGACGCCATCG	1D|046.856446040|2257768|2257768	chr1D	2257768	8	29:A>G	GG	GG	NN	NN	GG	GG	GG	NN	GG	AG	AG	GG	GG	GG	AG	NN	GG	NN	GG	GG	GG	NN	NN	GG	GG	GG	GG	AG	GG	GG	NN	GG	GG	GG	NN	GG	GG	GG	GG	GG	GG	NN	NN
4911026|F|0-11:G>A-11:G>A	TGCAGACCTTAGGCTCAACGAAGGAACCCAGCCGAGATCGGAAGAGCGGTTCAGCAGGAATGCCGAGAC	1D|047.818452100|4911026|4911026	0	4911026	2	11:G>A	GA	AA	AA	AA	AA	NN	AA	GA	AA	GG	GA	GG	GA	AA	GA	AA	GG	GG	GG	GG	AA	GG	GG	GG	GG	AA	AA	AA	GA	GG	GA	GG	GG	GG	GG	GG	GG	AA	AA	AA	AA	GG	GG
1101281|F|0-20:A>G-20:A>G	TGCAGTTCTTTGGTGCATCTAGAAATATAGAAACGGCATGATTTTTGATTTTCTTTCCTGGACTGATAT	1D|048.198023090|1101281|1101281	chr1D	1101281	2	20:A>G	AA	GG	GG	GG	GG	AA	GG	AG	GG	AA	AG	AA	AG	GG	NN	GG	AA	NN	AA	AA	GG	AA	AA	AA	AA	GG	AA	NN	AG	AA	GG	AA	AA	AA	AA	AA	AA	GG	GG	GG	GG	AA	AA
1037975|F|0-11:T>G-11:T>G	TGCAGCTCCAATGCAAGGACAAGGCTCATGTTGTGCATCTCTAGTGGTGAAGCTCCAAGGCACACACAG	1D|051.423202130|1037975|1037975	chr1D	1037975	3	11:T>G	GG	GG	TT	GG	TT	TT	TG	TG	GG	TT	TT	GG	GG	NN	TT	GG	GG	GG	TT	GG	NN	NN	GG	GG	GG	GG	GG	NN	GG	NN	TT	GG	GG	NN	GG	GG	GG	GG	GG	TT	TT	TT	GG
1208668|F|0-34:T>C-34:T>C	TGCAGCGCGTGTTGAACTTGGCAACCGAAGCTGGTGTCCTTTCGCGTTTGCTGGGACGACGTCCCGTTC	1D|052.185157600|1208668|1208668	chr1D	1208668	2	34:T>C	TT	TT	TT	NN	CC	TT	TT	CC	TT	CC	TT	CC	TC	TC	TT	TT	CC	CC	CC	CC	NN	NN	NN	CC	CC	CC	TT	TT	CC	CC	TC	NN	CC	CC	CC	CC	CC	TT	CC	TT	TC	CC	CC
1084468|F|0-49:G>A-49:G>A	TGCAGGCCCGCTGCTTTATATCATCTTCCCTCCTCATTCCTCAACGACTGCTTCACCGCCGAGATCGGA	1D|052.187374640|1084468|1084468	0	1084468	2	49:G>A	GG	GG	GG	AA	GG	GG	GG	GG	GG	GG	GG	GG	GG	AA	GG	GG	GG	GG	GG	GG	GA	GG	GG	GG	GG	GG	NN	AA	GG	GG	GG	GG	GG	GG	NN	GA	GG	GG	GG	GG	GG	GG	GG
1122716|F|0-7:T>G-7:T>G	TGCAGACTTCGGTGTCTGGCGCACGGGCACGGGTGAGGGCGGCAAGGAAGCCGTTCAGGGCTTGCTCGG	1D|054.198302210|1122716|1122716	chr1D	1122716	2	7:T>G	TG	GG	GG	GG	GG	TG	GG	TG	GG	TT	TT	TT	TG	GG	TG	GG	TT	TT	TT	TT	GG	TT	TT	TT	TT	GG	TG	GG	TG	TT	TG	TT	TT	TT	TT	TT	TT	GG	GG	GG	GG	TT	TT
1230368|F|0-42:A>G-42:A>G	TGCAGCAGGCGCACCCTCCGCCGCCGCCACCACCAGCTCGCCACCCACCGAGATCGGAAGAGCGGTTCA	1D|054.413851680|1230368|1230368	0	1230368	2	42:A>G	GG	NN	NN	GG	GG	GG	GG	GG	NN	GG	GG	GG	GG	GG	GG	NN	GG	GG	GG	GG	NN	GG	GG	GG	GG	GG	NN	GG	GG	GG	GG	GG	GG	GG	GG	GG	GG	NN	GG	NN	GG	GG	GG
1126182|F|0-29:A>C-29:A>C	TGCAGAAGATTTTCTGTCCTAATGATGGCAAAGGCTACTAGTAATCTCTTCTCCCTGTCAAAACTTCAC	1D|055.583996880|1126182|1126182	chr1D	1126182	2	29:A>C	AC	CC	CC	CC	CC	AC	CC	AA	CC	NN	AA	AA	AA	CC	AC	CC	AA	NN	AA	AA	CC	AA	AA	AA	AA	NN	AC	CC	AC	AA	CC	AA	AA	AA	AA	AA	AA	NN	CC	CC	CC	AA	NN
3020901|F|0-33:C>T-33:C>T	TGCAGCCTGATTAGTATCATGCCTATCGAGCTACCAGTGGTGCTGCTTGATCCTCTTTAGCAAGCTAGC	1D|057.465793580|3020901|3020901	chr1D	3020901	4	33:C>T	CC	CC	CC	CC	TT	CT	CC	TT	CC	NN	NN	TT	CT	CC	CC	CC	TT	CT	TT	TT	CC	TT	TT	NN	TT	CC	TT	CC	CT	TT	CC	TT	TT	TT	TT	TT	TT	CC	CC	CC	CT	TT	TT
1020484|F|0-11:C>T-11:C>T	TGCAGAAGGCGCGTACAGGGTGAGCTCGCTAGAGGAAGAGGCGTCGGCTGTTGTGGAGGAGATCGGGGC	1D|058.131838820|1020484|1020484	chr1D	1020484	5	11:C>T	TT	TT	TT	TT	TT	CT	TT	NN	CT	TT	NN	CT	TT	TT	CT	TT	TT	NN	CT	TT	CT	NN	NN	CT	TT	NN	TT	CT	TT	TT	TT	NN	TT	TT	NN	TT	TT	TT	TT	CT	CT	TT	NN
100025022|F|0-12:G>T-12:G>T	TGCAGGCGTTTTGGGCGCTCCACTCATGAGACCGAGATCGGAAGAGCGGTTCAGCAGGAATGCCGAGAC	1D|060.547978340|6049727|6049727	0	100025022	7	12:G>T	GG	GG	NN	GT	GG	GT	GG	GG	GT	GG	GG	GG	GT	GT	GT	NN	GG	GG	GG	GG	GT	GG	GG	GT	GG	GG	GT	GT	GG	GT	GG	GG	GG	GG	GG	GG	GG	NN	NN	GG	GT	GG	GG
1144606|F|0-34:G>A-34:G>A	TGCAGGCAGCCAGGCAGCGGCGAGGCACACATGCGCTACATCACATCAGCCTAGTTATTACTAGTCACG	1D|068.096318690|1144606|1144606	chr1D	1144606	2	34:G>A	GG	GG	GG	AA	GG	GG	GG	GG	GG	GG	GG	AA	GG	GA	AA	AA	GG	GA	NN	GA	GG	GG	NN	GG	GG	GG	GG	AA	GG	GG	GG	GG	GG	GG	GG	GG	GG	GG	GG	AA	GA	GG	GG
1129658|F|0-57:T>C-57:T>C	TGCAGCTCTTTTGCACCAGGATGCATTTTATATTGTTTTCTCTTACATTATCGTCAATACTGCATGATT	1D|068.910799070|1058562|1058562	chr7B	1129658	3	57:T>C	TT	NN	CC	TT	TT	TC	TT	NN	TT	TT	TT	NN	TT	TT	NN	TT	TT	NN	TT	NN	TT	CC	CC	NN	TC	CC	TT	TT	TT	TT	TC	CC	TT	CC	CC	TT	TT	TT	TT	TT	TT	TT	CC
1229828|F|0-6:G>A-6:G>A	TGCAGCGGTGGCAGCCGCGGCCGTGAGGCGGCGGCGGAGGAGCAGGCAGCGCGCCATGGGCTTGCTCCA	1D|076.300881290|1229828|1229828	chr1D	1229828	2	6:G>A	GG	GG	NN	GG	GG	GG	GG	NN	NN	NN	NN	GG	GG	GG	GG	AA	GG	AA	GG	AA	AA	GG	GG	GG	GG	AA	GA	NN	AA	GG	GG	GG	GG	GG	GG	GG	GG	GG	GG	AA	GA	NN	GG
3064833|F|0-23:C>A-23:C>A	TGCAGCCACGGCGCCGCTCCCCGCGAGGAGCGCCCACCGAGATCGGAAGAGCGGTTCAGCAGGAATGCC	1D|076.300881290|3064833|3064833	0	3064833	2	23:C>A	AA	AA	AA	AA	AA	AA	AA	AA	AA	AA	AA	AA	CA	AA	AA	CC	AA	CC	AA	CA	CC	AA	AA	AA	AA	CC	CA	CA	CA	AA	AA	AA	AA	AA	AA	AA	AA	AA	AA	CC	CA	AA	AA
4911092|F|0-34:G>C-34:G>C	TGCAGTCGGCCCTGCTCGACGACGTGTCCTCCGTGGCCGTCGCCGTCGCCGTGGCCGCGGCCCGCCTCG	1D|079.061658050|4911092|4911092	chr1A	4911092	5	34:G>C	GG	GG	GG	CC	GG	GC	GG	GG	GG	GG	GG	CC	GG	GC	CC	CC	GG	GG	GG	NN	GG	GG	GG	GG	GG	GG	GG	CC	GG	GG	GG	GG	GG	GG	GG	GG	GG	GG	GG	CC	GC	GG	GG
4911092|F|0-35:G>C-35:G>C	TGCAGTCGGCCCTGCTCGACGACGTGTCCTCCGTGGCCGTCGCCGTCGCCGTGGCCGCGGCCCGCCTCG	1D|079.061658050|4911092|4911092	chr1A	4911092	5	35:G>C	GC	GC	GC	CC	GC	GC	GC	GG	GC	GC	GC	NN	GC	GC	CC	CC	GC	GC	GC	CC	GG	GC	GC	GG	GC	GC	GC	CC	GC	GC	GC	GC	GC	GC	GC	GC	GC	GC	GG	CC	GC	GC	GC
5323704|F|0-13:G>C-13:G>C	TGCAGAGGGCAGCGATGGTTCGCAAGGCCGAGATCGGAAGAGCGGTTCAGCAGGAATGCCGAGACCGAT	1D|079.061658050|5323704|5323704	0	5323704	2	13:G>C	CC	CC	CC	GG	CC	NN	CC	CC	CC	CC	CC	GG	CC	NN	NN	GG	CC	GC	NN	GC	NN	CC	CC	CC	CC	CC	NN	GG	CC	CC	CC	CC	CC	CC	CC	CC	CC	CC	CC	GG	GG	CC	CC
978089|F|0-46:T>C-46:T>C	TGCAGAACTGAGTAAATTACTAACGTGCTCGCATATAAATGAGGCCTATGCTTTCCTAGCTAGCCGAGA	1D|079.061658050|978089|978089	chr1D	978089	2	46:T>C	TC	TT	TT	CC	TT	TC	TT	TC	TT	CC	CC	TT	TC	CC	CC	TT	CC	TT	CC	TT	TT	CC	CC	CC	CC	TT	TT	CC	TC	CC	TC	TT	CC	TT	CC	CC	CC	CC	TT	TT	TT	CC	TT
1060154|F|0-7:A>T-7:A>T	TGCAGATAATGATTGGCGATGTTGTCATGTTGACCAATGGATAATGGAAGCTTTGTACGCCGAGATCGG	1D|079.079510220|1060154|1060154	0	1060154	2	7:A>T	TT	TT	TT	AA	TT	AT	TT	TT	TT	TT	TT	AA	TT	AT	AA	AA	TT	AT	TT	AT	TT	TT	TT	TT	TT	TT	TT	AA	TT	TT	TT	TT	TT	TT	TT	TT	TT	TT	TT	AA	AT	TT	TT
1102497|F|0-8:G>T-8:G>T	TGCAGGTTGGTTGGGTTAACGCGTTAGGCGCGTCACACGAATAGCCCCCTTTCGTCCCTTTCATGCAAA	1D|079.079510220|1102497|1102497	chr1A	1102497	2	8:G>T	GT	GT	GT	NN	GT	GT	GT	GT	TT	GT	GT	TT	GT	NN	TT	GG	GT	GG	GT	GT	GT	GT	GT	GT	GT	GT	GT	TT	GT	GT	GT	TT	GT	GT	GT	GT	GT	GT	GT	NN	TT	GT	GG
1233262|F|0-22:C>T-22:C>T	TGCAGCCTCCACAGGGCCAAGGCCGAGGCCGAGCCAGCACCGCCACCAAAGCTGCTATTCATCTCGCCG	1D|079.079510220|1233262|1233262	chr1B	1233262	3	22:C>T	CC	CC	CC	TT	CC	CT	CC	CC	CC	CC	CC	TT	CC	TT	TT	TT	CC	CT	CC	CT	CC	CC	CC	CC	CC	CC	CC	TT	CC	CC	CC	CC	NN	CC	CC	CC	CC	CC	CC	TT	CT	CC	CC
1233262|F|0-39:C>G-39:C>G	TGCAGCCTCCACAGGGCCAAGGCCGAGGCCGAGCCAGCACCGCCACCAAAGCTGCTATTCATCTCGCCG	1D|079.079510220|1233262|1233262	chr1B	1233262	3	39:C>G	CG	CG	CG	GG	CC	CG	CG	CG	CG	CG	CC	NN	CG	GG	GG	NN	CC	CG	CC	CG	CG	CG	CC	CC	CG	CG	CC	GG	CG	CC	CG	CG	NN	CC	CC	CC	CC	CG	CG	GG	CG	CC	CG
981695|F|0-44:C>T-44:C>T	TGCAGTACAGCATTTATCCATGGACGATGGAAAGCACGTTGTCCCTGCCGAGATCGGAAGAGCGGTTCA	1D|079.079510220|981695|981695	0	981695	5	44:C>T	TT	TT	TT	CC	TT	CT	TT	TT	TT	TT	TT	CC	TT	CT	CC	TT	TT	CT	TT	CT	TT	TT	TT	TT	TT	TT	TT	CC	TT	TT	TT	CC	TT	TT	TT	TT	TT	TT	TT	CC	CT	TT	TT
992228|F|0-63:A>G-63:A>G	TGCAGCTTGGAGACGATGGATGTGAGATGTAAGTTGCCGTGGCAGCAGGAGATGAGGCGCGCGATCTGA	1D|079.079510220|992228|992228	chr1D	992228	8	63:A>G	GG	GG	GG	AA	GG	AG	GG	GG	GG	GG	GG	AA	GG	AA	AA	GG	GG	GG	GG	AG	GG	GG	GG	GG	GG	GG	GG	AA	GG	GG	GG	GG	GG	GG	GG	GG	GG	GG	GG	AA	AG	GG	GG
1215797|F|0-17:G>T-17:G>T	TGCAGACGGTAGCTGTTGTATGAATGTTTCTGTTTAGTTCCCTGGGACATGATTCCATACGCCGAGATC	1D|079.417276640|1215797|1215797	chr1D	1215797	2	17:G>T	TT	TT	TT	NN	TT	GT	TT	TT	TT	TT	TT	GG	TT	GG	GG	GG	TT	TT	TT	GT	TT	TT	TT	TT	TT	TT	TT	GG	TT	TT	TT	TT	TT	TT	TT	TT	TT	TT	TT	GG	GT	TT	TT
1683089|F|0-43:G>A-43:G>A	TGCAGCGATACATCGTTCAGTTTTCTCGCCGAGTTACAAAGTTGCTGCGCTCCGTCGGAATACGATCGA	1D|079.417276640|1683089|1683089	chr1D	1683089	4	43:G>A	AA	NN	AA	GG	AA	GG	AA	NN	AA	AA	AA	GG	AA	GG	GG	NN	AA	AA	AA	AA	AA	NN	AA	AA	AA	AA	AA	GG	AA	AA	AA	AA	NN	NN	NN	AA	AA	AA	AA	NN	GA	AA	AA
7492221|F|0-30:A>G-30:A>G	TGCAGCGATACATCGTTCAGTTTTCTCGCCAAGTTACAAAGTCGCTGCGCTCCGTCGGAATACGATCGA	1D|079.417276640|1683089|1683089	chr1D	7492221	4	30:A>G	AA	AA	AA	GG	AA	GG	AA	AA	AA	AA	AA	GG	AA	AG	GG	NN	AA	AA	AA	NN	AA	AA	AA	NN	AA	AA	AA	GG	AA	NN	AA	NN	AA	AA	AA	AA	AA	AA	AA	NN	AG	AA	AA
3021953|F|0-6:G>A-6:G>A	TGCAGAGCTTCGGATAGCTCAAAGTGTGTAATCTGCCCCGAGATCGGAAGAGCGGTTCAGCAGGAATGC	1D|079.417276640|3021953|3021953	0	3021953	3	6:G>A	AA	AA	AA	GG	AA	AA	AA	AA	AA	AA	AA	GG	AA	GA	GG	AA	AA	GA	AA	GA	GA	AA	AA	AA	AA	AA	AA	GG	AA	AA	AA	AA	AA	AA	AA	AA	AA	AA	AA	GG	GA	AA	AA
1109179|F|0-17:A>G-17:A>G	TGCAGATTCAATCGCGCACGCTAAATAGCCGTTGTTTGGGCGCGCCGCTTATTTAGCGCCTCCGAGATC	1D|079.697044140|1109179|1109179	chr1D	1109179	2	17:A>G	GG	AA	AG	AA	GG	AA	GG	GG	GG	GG	NN	AA	AG	AG	AA	NN	GG	AA	GG	AA	AA	GG	GG	GG	GG	AA	AG	AA	GG	NN	GG	AA	NN	GG	GG	GG	GG	GG	AA	AA	AG	GG	AA
9725048|F|0-10:C>G-10:C>G	TGCAGTAGGGCCCCTTGAGCCACCCGTTGGCGATCGAACGGTACGCCGCCTCCGTGAGGTGGATGCCGT	1D|079.958633130|1042696|1042696	chr1A	9725048	4	10:C>G	CC	CC	CC	GG	CC	CC	CC	CC	CC	CC	NN	GG	CC	GG	GG	GG	CC	CG	CC	GG	CC	CC	CC	CC	CC	CC	CC	GG	CC	CC	NN	NN	NN	CC	CC	CC	CC	CC	NN	GG	CG	CC	CC
1214867|F|0-17:T>A-17:T>A	TGCAGCTGCACAGTGGCTGATGCGAATCGTAACGCAGCTGGACGGACAAGATAATAGGGTGCCGAGATC	1D|079.996281430|1214867|1214867	chr1D	1214867	7	17:T>A	AA	AA	AA	TT	AA	TA	AA	AA	AA	AA	AA	TT	AA	TA	TT	AA	AA	TA	AA	TA	AA	AA	AA	NN	AA	AA	AA	TT	AA	AA	AA	AA	AA	AA	AA	AA	AA	AA	AA	TT	TA	NN	AA
1125875|F|0-23:A>G-23:A>G	TGCAGAGTGCAGAGCATAGTTCAAAAGGGAGAGAGTGGAGTGGAGCAGCAGCGATGGCCGAGATCGGAA	1D|080.047818910|1125875|1125875	0	1125875	2	23:A>G	AA	AA	AA	GG	AA	AA	NN	AA	NN	AA	AA	GG	AA	GG	GG	AA	AG	NN	AA	AG	AA	AA	AA	AA	AA	AA	AA	GG	AA	AA	AA	NN	NN	AA	AA	NN	AA	AA	AA	GG	AG	AA	AA
3023502|F|0-35:G>A-35:G>A	TGCAGAAGAGCAAGCAGCCTCCCAAAGAGGAAGTGGAGCATATCCGAGATCGGAAGAGCGGTTCAGCAG	1D|080.255685120|3023502|3023502	0	3023502	3	35:G>A	GA	GG	GA	GG	GG	GA	AA	GA	AA	AA	AA	GG	GA	GA	GG	GA	GA	GG	AA	GA	GG	AA	AA	AA	AA	GG	GA	GG	GA	AA	AA	GG	AA	AA	AA	AA	AA	AA	GG	GG	GG	AA	GG
1120590|F|0-29:A>G-29:A>G	TGCAGTAGCGTTGGCCGCGCGGCTTCTTCAGCCTGGCCCGCGACCTGGCCGCCGACGAACCACCGAGAT	1D|080.999499170|1120590|1120590	chr1D	1120590	3	29:A>G	AG	AA	GG	AA	GG	GG	NN	GG	GG	GG	GG	AA	AG	GG	AA	NN	GG	AA	GG	AA	AA	GG	GG	GG	GG	AA	AG	AA	AG	GG	GG	AA	GG	GG	GG	GG	GG	GG	AA	AA	AG	GG	AA
992070|F|0-27:T>C-27:T>C	TGCAGTAGAAGGAGGTGGACTGCGCGGTCGCCAGACCGAGCACGATGAGTGCGAGGGTTCTCAGTCACC	1D|080.999499170|992070|992070	chr1D	992070	2	27:T>C	TC	TT	NN	TT	TT	CC	CC	TC	CC	CC	CC	TT	TC	TC	TT	TT	CC	TT	CC	TC	TT	CC	CC	CC	CC	TT	TC	TT	TC	CC	CC	TT	CC	CC	CC	CC	CC	CC	TT	NN	TT	CC	TT
14924867|F|0-5:T>C-5:T>C	TGCAGTGCGCAAGCCATGGATACCGCTGTGGCGTGAAGTGTCCGTGCTTGATAAGATGTGGCAGCTCTG	1D|082.419690380|1001504|1001504	chr1D	14924867	3	5:T>C	TC	CC	TC	CC	CC	TT	TC	TC	NN	TT	TT	CC	TT	TC	NN	NN	TT	CC	TT	TC	NN	TT	TT	TT	TC	CC	CC	NN	TT	TT	NN	CC	TT	CC	TT	TT	TT	TT	CC	CC	TC	TT	CC
1059039|F|0-11:G>A-11:G>A	TGCAGGTTTATGCCCTTAAACACTCCATTCAACTGTCCATGCTCCGATGTTGCAATATTGGACCGTGTG	1D|082.419690380|1059039|1059039	chr1D	1059039	2	11:G>A	GA	NN	GA	GG	GG	AA	GA	GG	GG	AA	AA	GG	GA	GA	GG	GG	AA	GG	AA	GA	GG	AA	AA	AA	GA	GG	GA	GG	GA	AA	GA	GG	NN	GG	AA	AA	AA	AA	GG	GG	GG	AA	GG
100025501|F|0-39:C>A-39:C>A	TGCAGGACGAGCGTGACGGCGATGATGACGAGGAACATCCTGTTCTTGAGCACCCCGAGATCGGAAGAG	1D|082.419690380|1066256|1066256	0	100025501	9	39:C>A	CA	AA	CA	AA	AA	CA	CC	CC	AA	CC	CC	AA	CA	CA	AA	AA	CC	AA	CC	CA	AA	CC	CC	CC	CC	AA	CA	AA	CA	CC	CC	AA	CC	AA	CC	CC	CC	CC	AA	AA	CA	CC	AA
100025501|F|0-44:C>G-44:C>G	TGCAGGACGAGCGTGACGGCGATGATGACGAGGAACATCCTGTTCTTGAGCACCCCGAGATCGGAAGAG	1D|082.419690380|1066256|1066256	0	100025501	9	44:C>G	CG	GG	CG	GG	GG	CG	CC	CG	GG	CC	CC	GG	CG	CG	GG	GG	CC	GG	CC	CG	GG	CC	CC	CC	CG	GG	CG	GG	CG	CC	CC	GG	CC	GG	CC	CG	CC	CC	GG	GG	CG	CC	GG
1090670|F|0-68:G>C-68:G>C	TGCAGCACGCTTGCACACGGCGGCTTAACTTAACAGAGCATGCGTACGCAGGCGTGCGAGTGCGACGTG	1D|082.419690380|1090670|1090670	chr1D	1090670	4	68:G>C	GC	GG	GG	GG	GG	GC	GC	GC	NN	CC	CC	GG	GC	GC	GG	GG	GC	GG	CC	GC	GG	CC	CC	CC	GC	GG	NN	GG	GC	CC	CC	GG	NN	GG	CC	CC	CC	NN	GG	GG	GC	CC	NN
1091928|F|0-59:A>G-59:A>G	TGCAGCCGCAGCCTTGACGAGGCGGGTCATGGAGGGGCGCATGCCTTGGAAGACCACTTAGTGCCGAGA	1D|082.419690380|1091928|1091928	chr1D	1091928	5	59:A>G	AG	AA	AG	AG	AG	GG	GG	AA	AA	GG	NN	AG	AA	AG	AG	AG	GG	AA	GG	AG	AG	NN	NN	NN	AG	AA	AA	AA	AA	GG	GG	AG	NN	AA	NN	GG	NN	GG	AG	AA	AG	NN	AA
1091949|F|0-59:C>A-59:C>A	TGCAGGGACATCGCCTTCAGCCCCTACGGCGAGCGGTGGCGTCAAGCCCGCTGCATCGCCTTCGTGCAA	1D|082.419690380|1091949|1091949	chr1D	1091949	2	59:C>A	CA	CC	CA	NN	CC	CC	CA	CC	CC	AA	AA	CC	AA	CC	CC	CC	AA	NN	AA	CA	NN	AA	AA	AA	CA	CC	CA	CC	CA	AA	CC	CC	AA	CC	AA	NN	AA	AA	CC	CC	AA	AA	NN
1099661|F|0-29:A>T-29:A>T	TGCAGCGGGTAACCATCTGCAAGATCAACATGATCGTTCACATGACCGTCGCTGTCACGAGATTCGTTA	1D|082.419690380|1099661|1099661	chr1D	1099661	4	29:A>T	AA	AA	AA	AA	AA	AT	AA	TT	AA	NN	TT	AA	TT	AT	AA	NN	TT	NN	TT	AA	AA	TT	TT	TT	AT	AA	AA	AA	AT	TT	AA	AA	TT	AA	NN	NN	TT	TT	AA	AA	AT	TT	AA
1104021|F|0-40:T>G-40:T>G	TGCAGCCTACGCCTAGTCGCGCCCGCAGCCAGCAACCACGTCTAGCACCGAGATCGGAAGAGCGGTTCA	1D|082.419690380|1104021|1104021	0	1104021	2	40:T>G	TG	TT	TG	TT	TT	TG	TT	TG	TT	GG	GG	TT	TG	TG	TT	TT	GG	TT	GG	TG	TT	GG	GG	GG	TG	TT	TG	TT	TG	GG	TG	TT	GG	TT	GG	GG	GG	GG	TT	TT	TT	GG	TT
1201067|F|0-10:A>T-10:A>T	TGCAGTGCCGAGCTGAATCATCTCGGCGAAGAAATCCGTGAGAGCGGTCTCGTAGCCCGAGATCGGAAG	1D|082.419690380|1201067|1201067	0	1201067	3	10:A>T	AT	AA	AT	AA	AA	AT	TT	AT	AA	TT	TT	AA	AT	AT	AA	AA	TT	AA	TT	AT	AA	TT	TT	TT	AT	AA	AA	AA	AT	TT	TT	AA	TT	AA	TT	TT	TT	TT	AA	AA	AT	TT	AA
1210335|F|0-45:G>C-45:G>C	TGCAGTCCCCAGCTGCTGCTGCCCTGTCAGGAAAGGGCCGCCATGGCGCTCACTCAGGAGGGCCACTCT	1D|082.419690380|1210335|1210335	chr1D	1210335	2	45:G>C	GC	GG	GG	GG	GG	NN	CC	GC	CC	CC	CC	GG	GC	GC	NN	NN	CC	NN	CC	GC	NN	CC	NN	NN	CC	NN	GC	GG	GC	CC	CC	GG	CC	CC	CC	CC	CC	CC	GG	GG	GG	CC	GG
1229683|F|0-19:G>A-19:G>A	TGCAGCATTAGGCGGGCGCGCGCGGTGAGCGACGGCGGCGCGACAAGGCAGACAAACGAGACGGCCCAT	1D|082.419690380|1229683|1229683	chr1D	1229683	3	19:G>A	GA	GG	AA	GG	GG	AA	GA	GA	GG	AA	AA	GG	GA	GA	GG	GG	AA	GG	AA	GA	GG	AA	AA	AA	GA	GG	AA	GG	GA	AA	GG	GG	AA	GG	AA	AA	AA	AA	GG	GG	GG	AA	GG
1233801|F|0-55:A>G-55:A>G	TGCAGAAGACGTGGTCCTGGGTCCTGAGCACCGCGTCGGCGAGCGGGGCCGAGGAAACCACGACGGCCC	1D|082.419690380|1233801|1233801	chr1D	1233801	2	55:A>G	AA	NN	NN	AA	AA	AG	AA	AG	AA	GG	NN	AA	AG	AG	AA	AA	GG	AA	GG	AA	AA	GG	GG	GG	AG	AA	AA	AA	AA	GG	GG	AA	GG	AA	GG	GG	GG	NN	AA	NN	AG	GG	AA
1410859|F|0-49:T>C-49:T>C	TGCAGCAGCCAAAGCTCCGACGGCGTCAGCGGGGACGCGCTCCACATGGTCAACGCCACCGTGGTGCGC	1D|082.419690380|1410859|1410859	chr1D	1410859	4	49:T>C	TC	CC	TC	CC	CC	TC	TT	TC	CC	NN	TT	CC	TC	TT	NN	CC	TT	CC	TT	NN	CC	TT	TT	TT	TT	CC	CC	CC	TC	TT	NN	CC	TT	TT	TT	TT	TT	TT	TC	CC	CC	TT	CC
2248106|F|0-67:G>A-67:G>A	TGCAGAAAGCAAAGGGGCCATGGAAAAGAAACGGAAGGGGACGTCTGTGGGTCGATCTGGGGCGATCGA	1D|082.419690380|2248106|2248106	chr1D	2248106	2	67:G>A	GA	AA	AA	AA	AA	GG	AA	AA	AA	GG	GG	AA	GA	GA	AA	NN	GG	AA	GG	AA	AA	GG	NN	GG	GA	AA	GG	AA	GG	GG	GA	AA	GG	AA	GG	GG	GG	GG	AA	AA	GA	GG	AA
3028761|F|0-6:C>T-6:C>T	TGCAGACGCACGCTCGAGAGGCTCAGCTCTGTCATCCGCCGAGATCGGAAGAGCGGTTCAGCAGGAATG	1D|082.419690380|3028761|3028761	0	3028761	4	6:C>T	CT	CC	CT	CC	CC	TT	TT	CT	CC	TT	TT	CC	CT	CT	CC	CC	TT	CC	TT	CT	CC	TT	TT	TT	CT	CC	CC	CC	CT	TT	TT	CC	TT	CC	TT	TT	TT	TT	CC	CC	CT	TT	CC
100015283|F|0-5:A>G-5:A>G	TGCAGACGAGAATTGATGCCGCAAGGGAACTCCGAGATCGGAAGAGCGGTTCAGCAGGAATGCCGAGAC	1D|082.419690380|3935258|3935258	0	100015283	2	5:A>G	AG	AA	AA	GG	AA	AA	AA	AA	AA	GG	GG	AA	AG	GG	AG	AA	GG	AA	GG	AG	AA	GG	GG	GG	AG	AA	AG	AG	AG	GG	AA	AA	GG	AA	GG	GG	GG	GG	AA	AA	AA	GG	AA
12766766|F|0-8:A>G-8:A>G	TGCAGTTTACAGTGCACATTTCGTTGGCCGAGATCGGAAGAGCGGTTCAGCAGGAATGCCGAGACCGAT	1D|082.419690380|3944948|3944948	0	12766766	2	8:A>G	AG	GG	AG	GG	GG	AG	AA	GG	GG	AA	AA	GG	AG	AA	GG	GG	AA	GG	AA	AG	GG	AA	AA	AA	AG	GG	GG	GG	AG	AA	AA	GG	AA	GG	AA	AA	AA	AA	GG	GG	AG	AA	GG
10592670|F|0-22:T>C-22:T>C	TGCAGCTCATCTCGGCAACCAATGAGCTCAACCCCGAGATCGGAAGAGCGGTTCAGCAGGAATGCCGAG	1D|082.419690380|3957032|3957032	0	10592670	2	22:T>C	TC	CC	TC	TT	CC	TC	TT	TC	CC	TT	TT	CC	TC	TT	TC	CC	TT	TC	TT	TC	CC	TT	TT	TT	TT	CC	TC	TT	TC	TT	TT	CC	TT	CC	TT	TT	TT	TT	CC	CC	CC	TT	CC
100025796|F|0-9:T>G-9:T>G	TGCAGTTTTTATCGTGTTTAGGGACAAACCGAGATCGGAAGAGCGGTTCAGCAGGAATGCCGAGACCGA	1D|082.419690380|4543396|4543396	0	100025796	11	9:T>G	TT	TT	TT	NN	TT	TG	TT	TT	TT	TT	TT	GG	TT	TG	GG	TT	TT	TG	TT	TG	TT	TT	TT	TG	TT	TT	TT	GG	TT	TT	TT	TT	TT	TT	TT	TT	TT	TT	TT	GG	TG	TT	TT
4910667|F|0-7:G>A-7:G>A	TGCAGGTGGTGGCTTCCAAACTCCGAGATCGGAAGAGCGGTTCAGCAGGAATGCCGAGACCGATCTCGT	1D|082.419690380|4910667|4910667	0	4910667	4	7:G>A	GA	AA	GA	AA	AA	GA	GG	GA	AA	GA	GG	AA	GA	GA	AA	AA	GA	AA	GG	GA	AA	GG	GG	GG	GA	AA	GA	AA	GA	GG	GG	AA	GG	AA	GG	GA	GG	GG	AA	AA	GA	GG	AA
5323580|F|0-14:T>C-14:T>C	TGCAGCGCGCAGGGTGGCCGTGCACGAAGGCCGAGATCGGAAGAGCGGTTCAGCAGGAATGCCGAGACC	1D|082.419690380|5323580|5323580	0	5323580	2	14:T>C	TT	CC	TT	TT	CC	TT	TT	NN	CC	TT	NN	CC	TC	NN	NN	NN	TT	CC	TT	CC	CC	TT	TT	TT	TT	CC	NN	NN	TC	TT	TT	CC	TT	CC	TT	TT	TT	TT	NN	CC	CC	TT	CC
5323886|F|0-20:C>G-20:C>G	TGCAGCTCCAGCTTGGCCCACACGAGCTCCAGGTAGGCGTCGCTCATGAAGTCGCTGGCGGAGCTGAGG	1D|082.419690380|5323886|5323886	chr1D	5323886	3	20:C>G	CG	CC	CC	CG	CC	GG	GG	GG	GG	NN	GG	CC	CG	GG	CC	CC	GG	CC	GG	GG	CC	GG	GG	GG	GG	CC	CC	CC	CG	GG	GG	CC	GG	GG	GG	GG	GG	GG	NN	CC	CC	GG	CC
5324415|F|0-22:A>G-22:A>G	TGCAGCCACCGCGCACAGCGGCAGCGCTGGCCGAGATCGGAAGAGCGGTTCAGCAGGAATGCCGAGACC	1D|082.419690380|5324415|5324415	0	5324415	4	22:A>G	AG	AA	AA	AA	AA	AG	GG	AG	AA	GG	GG	AA	AA	GG	AA	AA	GG	AA	GG	AG	AA	NN	GG	GG	AG	AA	AG	AA	AG	GG	GG	AA	GG	AA	GG	GG	GG	GG	AA	AA	AA	GG	AA
5325054|F|0-21:T>G-21:T>G	TGCAGCGTGTGTGTGGCCGCATGGTATGCCGAGATCGGAAGAGCGGTTCAGCAGGAATGCCGAGACCGA	1D|082.419690380|5325054|5325054	0	5325054	7	21:T>G	TG	GG	TT	GG	GG	TG	TT	TG	TT	TT	TT	GG	TG	TG	GG	GG	TT	GG	TT	TG	GG	TT	TT	TT	TT	GG	GG	GG	TG	TT	TT	GG	TT	TT	TT	TT	TT	TT	GG	GG	GG	TT	GG
982479|F|0-45:T>C-45:T>C	TGCAGCAAATATACGTCACTCAAATAAAAGGTTTGGTACAAGACCTTTGTCTATCTGAATTTGACAAAA	1D|082.419690380|982479|982479	chr1D	982479	2	45:T>C	TC	TT	CC	TT	TT	CC	TC	TT	TT	CC	CC	TT	CC	CC	TT	TT	CC	TT	CC	TC	TT	NN	CC	CC	CC	TT	TC	TT	CC	CC	TT	TT	CC	TT	CC	CC	CC	CC	TT	TT	TT	CC	TT
994639|F|0-23:C>G-23:C>G	TGCAGAACCTCGCGAGGGCACGGCCACGGCCACGCGTGCGCGTGCGGTTGCCGTTGCGACCGCCGAGAT	1D|082.419690380|994639|994639	chr1D	994639	2	23:C>G	CG	CC	CG	GG	CC	NN	GG	GG	CC	GG	GG	CC	CG	CG	CG	CC	GG	GG	GG	CG	CC	CG	GG	GG	GG	CC	CC	CG	CG	GG	GG	CG	GG	CC	GG	GG	GG	GG	CC	CC	CC	GG	CC
1085746|F|0-24:C>T-24:C>T	TGCAGTTCCAGTGGTGCTCCATTGCAACCCTGACAAAGTTTTGACGACCCTCCAGTGTGCTTCACGGCG	1D|082.487127270|1085746|1085746	chr1D	1085746	4	24:C>T	TT	CC	TT	NN	TT	TT	TT	TT	TT	TT	TT	CC	TT	TT	CC	NN	TT	CC	TT	CT	CC	TT	TT	TT	TT	CC	CT	CC	TT	TT	TT	CC	TT	TT	TT	TT	TT	TT	CC	CC	CT	TT	CC
1054222|F|0-8:G>A-8:G>A	TGCAGACAGAACCGTGTCAATCTTCTCCACGTTTGTGTGCCTATTTGTCTGTTTAGTTGCAGATGCTAA	1D|082.724885700|1054222|1054222	chr1D	1054222	2	8:G>A	GA	GG	GA	GG	GG	AA	AA	GA	GG	AA	AA	GG	GA	GA	GG	GG	AA	GG	AA	GA	GG	AA	AA	AA	GA	GG	GA	GG	GA	AA	AA	GG	AA	GG	AA	AA	AA	AA	GG	GG	GA	AA	GG
1093267|F|0-26:C>G-26:C>G	TGCAGGACGCCCGCGACTATGAAGGCCAGAAGGAGAAGCCATCGCGGCCCGAGATCGGAAGAGCGGTTC	1D|083.132746230|1093267|1093267	0	1093267	2	26:C>G	CC	NN	CC	NN	CC	CC	CC	CC	CC	CC	CC	GG	CC	CG	GG	NN	CC	CG	CC	NN	NN	CC	CC	CC	CC	CC	CC	GG	CC	CC	CC	GG	CC	CC	CC	CC	CC	CC	CC	NN	CG	CC	CC
1020505|F|0-19:A>C-19:A>C	TGCAGGGCTCCCTCAGCTGAGGGTGACCAGGGCTGAGAAGCTGAGGTGCGGCTACTCCAAGGACGGCAA	1D|083.773801220|1020505|1020505	chr1D	1020505	3	19:A>C	AC	NN	AA	AA	AA	AC	CC	AC	CC	CC	CC	AA	CC	AC	AA	AA	CC	AA	CC	AC	AA	CC	CC	CC	CC	AA	AC	AA	AC	CC	CC	AA	CC	CC	CC	CC	CC	CC	AA	AA	AA	CC	AA
1112284|F|0-19:C>T-19:C>T	TGCAGCAACAAGTCGTCTTCGGCTCTGGCTCCGTTGGTAGCCAAAGCCAAGGGCGCGCCACTGCTTACT	1D|083.773801220|1112284|1112284	chr1D	1112284	2	19:C>T	CT	CC	CC	CC	CC	TT	TT	CT	TT	TT	TT	CC	CT	CT	CC	CC	TT	CC	TT	CC	CC	TT	TT	TT	CT	CC	CT	CC	CT	TT	TT	CC	TT	CC	TT	TT	TT	TT	CC	CC	CT	TT	CC
1128816|F|0-45:T>C-45:T>C	TGCAGGCTCTGGAAAAACCACTACGTGTACCAAATACGCGCATTATCATCAGCGCAAGGGATTCAAACC	1D|083.773801220|1128816|1128816	chr1D	1128816	2	45:T>C	TC	TT	TC	TT	TT	CC	CC	CC	CC	CC	CC	TT	TC	CC	TT	TT	TC	TT	CC	CC	TT	CC	CC	CC	CC	TT	TT	TT	TC	CC	CC	TT	CC	CC	CC	CC	CC	CC	TT	TT	TT	CC	TT
2255270|F|0-55:T>C-55:T>C	TGCAGGTCTGAACCGCACCACGTACCAACAGATCGATATCCATGGCGACTAGAGGTAGGCGCGACTCGA	1D|083.773801220|2255270|2255270	chr1D	2255270	2	55:T>C	TC	CC	TC	CC	CC	TT	TT	TT	TT	TT	NN	CC	TC	TC	CC	NN	TT	CC	TT	TC	CC	TT	TT	TT	TT	CC	CC	CC	TC	TT	TT	CC	TT	CC	NN	TT	TT	TT	CC	CC	CC	TT	CC
1117337|F|0-66:A>T-66:A>T	TGCAGCGAGCGGCAGCCAAGCAAGTCGTGTCGGCACCCCCTGCTCTGCCTGCGAGGCACCCAACCGAGA	1D|083.822471090|1117337|1117337	chr1D	1117337	2	66:A>T	AA	AA	AA	TT	AA	AT	AA	AA	NN	AA	AA	TT	AA	TT	TT	AA	AA	AA	AA	AA	AT	AA	AA	AA	AA	AA	AA	TT	AA	AA	AA	TT	AA	AA	AA	AA	AA	AA	AA	TT	AA	AA	AA
1097176|F|0-14:T>G-14:T>G	TGCAGAGCCAAATATGAAATGCCTTTCATCTACCGCTCAAAATTGTCTGGACGCGTCTTCCCCGAGATC	1D|084.435179220|1097176|1097176	chr1D	1097176	2	14:T>G	TG	TT	TG	TT	TT	GG	TG	TG	TT	GG	GG	TT	TG	TG	TT	TT	GG	TT	GG	TG	TT	GG	GG	GG	TG	TT	TT	TT	TG	GG	TT	TT	GG	TT	GG	GG	GG	GG	TT	TT	TG	GG	TT
1338445|F|0-52:T>C-52:T>C	TGCAGTGTGGGAGGGAGACTCGTCGGCCTAAGCGCGTCGGGAATCTTGCCGATGACTGTGACCCGAGAT	1D|085.304862120|1338445|1338445	chr3B	1338445	2	52:T>C	CC	TT	TT	TT	CC	TC	CC	CC	TT	CC	TC	NN	TT	TT	TC	TT	TT	TC	TT	TC	TT	CC	CC	CC	TC	TT	TT	TT	TC	CC	CC	CC	CC	CC	CC	CC	CC	TT	TT	TT	TC	NN	CC
1202435|F|0-65:A>C-65:A>C	TGCAGCGGATTCTAGCTTATGACTTTTGATCGTTGTGGACACTAGTTTGACCATTTGCGTGTCCTATCT	1D|085.746040900|1202435|1202435	chr1D	1202435	2	65:A>C	AC	AA	AC	NN	AA	NN	AA	AC	AA	CC	CC	AA	AC	CC	AC	AA	CC	AA	CC	AC	AA	CC	CC	CC	CC	AA	AA	AC	AC	CC	AA	AA	CC	AA	CC	CC	CC	CC	AA	AA	AA	CC	AA
3064732|F|0-30:A>C-30:A>C	TGCAGTTAGAGACATGCGGGGAGGCTCTCAACAGCGGTGCCGAGATCGGAAGAGCGGTTCAGCAGGAAT	1D|085.746040900|3064732|3064732	0	3064732	2	30:A>C	AC	AA	AC	AA	AA	AC	AC	AC	AA	CC	NN	AA	AC	AC	AA	AA	CC	AA	CC	AC	AA	CC	CC	CC	CC	AA	AC	AA	CC	CC	AC	NN	CC	AA	NN	CC	CC	CC	AA	AA	AA	AC	AA
2244149|F|0-26:T>C-26:T>C	TGCAGGCTCTCAAGTCAGAGTTTGATTTCCACGGTACAGTGTCCAAAATTGGATCTGCACAGCGGAGAT	1D|087.553064710|2244149|2244149	chr1D	2244149	2	26:T>C	TC	TT	TT	TT	TT	TT	CC	TT	TT	NN	CC	TT	TC	TC	TT	TT	CC	TC	CC	TT	TT	CC	CC	CC	CC	NN	TT	TT	TC	CC	CC	TT	NN	TT	NN	CC	CC	NN	TT	TT	TT	CC	NN
1089803|F|0-17:G>C-17:G>C	TGCAGAGTTAAGGTGCAGACCCAACAGTCTGGCTAGAAAATAAAAATGGCATAACGGAAATAGGTAAAC	1D|088.170280980|1089803|1089803	chr1D	1089803	2	17:G>C	GG	GG	GG	NN	GG	GG	GG	NN	NN	GG	GG	GG	GG	GG	NN	CC	GG	CC	GG	NN	NN	NN	GG	NN	GG	CC	CC	NN	GC	GG	GG	NN	GG	GG	GG	GG	NN	GG	GG	NN	GC	GG	NN
1318890|F|0-30:A>G-30:A>G	TGCAGGGATGATCGCAGTCGTTAGAGAATCAACTTGAGGCGATCTAAGAAGCAGAATCAGCGAGGACGT	1D|088.757920070|1318890|1318890	chr1D	1318890	2	30:A>G	AA	AA	AG	AA	AA	GG	AG	AG	AA	GG	GG	AA	GG	GG	AA	GG	AG	GG	GG	GG	GG	GG	GG	GG	GG	GG	GG	AG	GG	NN	AA	AA	GG	AA	GG	GG	GG	GG	AA	NN	AG	GG	AA
5580970|F|0-54:G>A-54:G>A	TGCAGAGGGGCTCGGGTGTGGCTTGCTCCTGCTCAGGCCGCTCTCCTTCGCGCTGCCACACTACGCCGA	1D|089.826034870|5580970|5580970	chr5B	5580970	4	54:G>A	GG	GG	NN	GG	NN	NN	GG	GG	GG	GG	GG	NN	GG	GG	GG	GG	GG	NN	NN	GG	GG	NN	GG	GG	GG	GG	GG	GG	GG	GG	NN	AA	NN	GG	GG	GG	GG	GG	GG	GG	GG	GG	GG
4911213|F|0-7:G>A-7:G>A	TGCAGGTGGACAGCCGCGGCCTCGAGCACCGCCGCGGCCACGTTGGCCCACACCAGGTACACGAAGGCG	1D|101.412445300|4911213|4911213	chr1B	4911213	5	7:G>A	GG	AA	GG	GG	GG	GA	NN	AA	GG	NN	GA	GG	GG	GG	GA	GG	AA	GG	AA	GG	GG	GG	GG	NN	GG	GG	GG	NN	GG	GG	GG	GA	GG	GG	GG	NN	GG	GG	GG	GG	GA	NN	GG
1089214|F|0-18:G>C-18:G>C	TGCAGCCTAAACACCTGTGAGGGCTCCCCAAGTGCGTGTACTTGACGAGGGGGCTGCACTGCATCCTTC	1D|116.300933600|1089214|1089214	chr1D	1089214	3	18:G>C	CC	NN	GG	GG	GG	GG	NN	GG	GG	NN	CC	GG	GG	GG	GG	CC	CC	NN	NN	NN	GG	GC	GG	GG	GG	GG	NN	GG	GC	GC	NN	GC	CC	GG	GG	GG	CC	GG	GG	GG	GG	NN	GC
1089214|F|0-14:C>T-14:C>T	TGCAGCCTAAACACCTGTGAGGGCTCCCCAAGTGCGTGTACTTGACGAGGGGGCTGCACTGCATCCTTC	1D|116.300933600|1089214|1089214	chr1D	1089214	3	14:C>T	TT	NN	CC	CC	CC	CC	TT	CC	CC	TT	TT	CT	CC	CC	CC	TT	NN	NN	NN	NN	CC	CC	CT	CC	CT	CC	NN	CC	CT	CT	NN	CT	TT	CC	CT	CT	TT	CC	CC	CC	CT	TT	CT
978587|F|0-64:T>G-64:T>G	TGCAGGTCGTCAACCTCTTGACTAGTAAACTGGTGGCTTTCAAATCAAACGTAGTGGGTGAAAGTCATG	1D|120.514168000|978587|978587	chr1D	978587	2	64:T>G	TT	TT	NN	TT	TT	NN	TT	NN	TT	GG	TT	TT	TT	TT	TT	TT	TT	TT	NN	TG	TT	TT	NN	TT	TT	TT	GG	TT	TT	GG	NN	GG	GG	TT	TT	TT	GG	TT	TT	TT	TT	GG	TT
983198|F|0-7:A>G-7:A>G	TGCAGTCAGCTAATGATTCTGCACAAGAAGATTATATTAGCTACCTAGCCCGAGATCGGAAGAGCGGTT	1D|124.679793300|983198|983198	0	983198	2	7:A>G	AG	AA	AG	AA	NN	AA	AA	AA	AA	AA	AA	AA	AA	AA	AA	GG	AA	AA	GG	AA	AA	AA	AA	AA	AA	AA	AA	AG	AA	AA	AA	AA	AA	AA	AA	AA	AA	GG	AA	GG	AA	AA	AA
1125780|F|0-26:G>T-26:G>T	TGCAGGTAGCCCGCGCGGGGCCGTGGGCCTGCCTCTCGGGCGGGATTTCTGGCGCTGAGGTGGCCGCCC	1D|127.679394800|1125780|1125780	chr1D	1125780	2	26:G>T	GG	TT	GG	GG	GG	GG	GG	GG	GG	GG	GG	GG	GG	GG	GG	GG	GG	NN	GG	GG	GG	GG	GG	GG	GG	TT	GG	GG	GT	GG	GG	GG	GG	GG	GG	GG	GG	GG	TT	GG	GG	GG	NN
3022608|F|0-22:A>G-22:A>G	TGCAGCCTTGAAGATGCTTTCCACAGTACACAAGCATCCGAGATCGGAAGAGCGGTTCAGCAGGAATGC	1D|127.679394800|3022608|3022608	0	3022608	2	22:A>G	AA	NN	AA	NN	AA	AA	AA	AA	NN	AA	AA	AA	AA	AG	AA	AA	AA	AA	NN	AA	AA	AA	AA	AA	AA	GG	NN	AA	AG	AA	AA	NN	AA	AA	NN	AA	AA	AA	GG	AA	AA	AA	AA
100018199|F|0-12:C>T-12:C>T	TGCAGCAGTACGCCTCCACCGAGATCGGAAGAGCGGTTCAGCAGGAATGCCGAGACCGATCTCGTATGC	1D|127.679394800|7331133|7331133	0	100018199	2	12:C>T	CC	CT	CT	TT	CT	CT	CT	CT	CT	CT	CT	CT	CT	CT	TT	CT	TT	TT	TT	CT	TT	CT	CT	CT	CT	TT	CT	TT	CT	CC	CC	CT	CT	CT	CT	CT	CT	CT	TT	TT	CT	CC	CT
1051397|F|0-10:A>C-10:A>C	TGCAGATTGGATAAGATACGATCATGATTCCATCAAAAAAGAACAAAGAGTATCATTCCGAGATCGGAA	1D|128.442640500|1051397|1051397	chr1D	1051397	2	10:A>C	AA	AA	AA	AA	CC	AC	AA	AA	AA	NN	AA	AA	AA	CC	AA	AA	AA	AA	AA	AA	AA	AA	AA	AA	AA	AA	AA	AA	AA	AA	AA	AA	AA	AA	AA	AA	AA	AA	CC	AA	AC	AA	AA
2244932|F|0-35:C>G-35:C>G	TGCAGGTCTTTCAGAGAAGAGCTTATCTCACCTTCCAGGGAAGACTGGTCGTCCCGTTTATGGAGGTCG	1D|130.050570500|2244932|2244932	chr1D	2244932	5	35:C>G	CC	CG	CC	CG	CC	CC	CC	CC	CC	CC	CC	CC	CG	CG	CC	CC	CC	GG	CC	CC	CC	CC	CC	CC	CC	CG	GG	CC	CC	CC	CC	CC	CC	CC	CC	CC	CC	CG	NN	CC	CC	CC	CG
1103188|F|0-17:T>A-17:T>A	TGCAGCCTTTCGGAGATTCCGCCATGGAGTACGGCGACAGCACCACCACGGTTGGGTCCGAGATCGGAA	1D|130.638912900|1103188|1103188	0	1103188	7	17:T>A	TT	TT	TT	TT	TT	TT	TT	TT	TT	TT	TT	TT	TT	TT	TT	TT	TT	TA	TT	TT	TT	TT	TT	TT	TT	TT	TT	TT	TT	TT	TT	TT	TT	TT	TT	TT	TT	TT	TT	TT	TT	TT	TA
1030253|F|0-5:G>A-5:G>A	TGCAGGGCAGTACAAGAGAGATTAGAGTCCTTGTAAACCAAGACTGTAACAGGCATATAGAACAATACC	1D|132.476357800|1030253|1030253	chr1D	1030253	6	5:G>A	GG	GA	GA	GG	GG	GA	GG	GG	GG	GG	GG	GG	GG	GG	GG	GG	GG	GA	GG	GG	GG	GG	GG	GG	GG	GG	GG	GG	GG	GG	GG	NN	GG	GG	GG	GG	GG	GG	GG	GG	GG	GG	GG
1200710|F|0-35:C>A-35:C>A	TGCAGCTTTTTCTCTGCTTTTCTGTTATTTGTAGCCAGCTCAAACGGCTGACGAATTACACCGAGATCG	1D|132.476357800|1200710|1200710	chr4D	1200710	2	35:C>A	CC	CC	CC	NN	CC	CC	CC	CC	CC	CC	CC	CC	CC	CC	CC	CC	CC	AA	CC	CC	CC	CC	CC	CC	CC	NN	CC	CC	CC	CC	CC	CC	CC	CC	NN	AA	CC	CC	CC	CC	CC	CC	AA
7351417|F|0-6:T>G-6:T>G	TGCAGGTGGTGGCTGGCCCGAGATCGGAAGAGCGGTTCAGCAGGAATGCCGAGACCGATCTCGTATGCC	1D|132.521489100|7351417|7351417	0	7351417	2	6:T>G	TG	TG	TT	TT	TG	TG	TG	TG	TT	TG	GG	TT	TG	TG	TG	TG	TG	NN	TT	TG	TT	TG	TG	TT	TG	TT	TG	TT	TT	TT	TT	TT	TT	TG	TG	TG	TT	TG	TG	TG	TT	TG	TT
1201927|F|0-13:T>C-13:T>C	TGCAGATGACCGATGGTCGCGTGCAAGACGCCAAGACCCAGCCAGCTGCTCTCCTCATGCCGCCTGTAA	1D|132.678614100|1201927|1201927	chr1D	1201927	2	13:T>C	TC	TC	TT	TT	TC	TC	TT	TT	TC	TT	TT	TT	TT	TT	TT	TT	TT	TC	TT	TT	TT	TT	TT	TT	TC	TC	TT	TC	TC	TC	TC	TT	TC	TC	TT	TT	TC	TT	TT	TT	TC	TC	TC
3022216|F|0-29:T>C-29:T>C	TGCAGTTCTGTTGGTTTAGGGTTGAGATGTGCTCCTTCCGAGATCGGAAGAGCGGTTCAGCAGGAATGC	1D|132.678614100|3022216|3022216	0	3022216	2	29:T>C	CC	CC	CC	CC	CC	CC	CC	CC	CC	CC	CC	CC	CC	CC	CC	CC	CC	TC	CC	CC	CC	CC	CC	CC	CC	CC	CC	CC	CC	CC	CC	CC	CC	CC	CC	CC	CC	CC	CC	CC	CC	CC	CC
5970583|F|0-6:G>C-6:G>C	TGCAGAGCACCAGCCAATCGCCCACCCAGCCCGAGATCGGAAGAGCGGTTCAGCAGGAATGCCGAGACC	1D|132.678614100|4396706|4396706	0	5970583	2	6:G>C	GG	GG	GG	GG	GG	GG	GG	GG	GG	GG	GG	GG	GG	NN	GG	GG	GG	GC	GG	GG	GG	GG	GG	GG	GG	GG	GG	GG	GG	GG	GG	GG	GG	GG	GG	GG	GG	GG	GG	GG	GG	GG	GC
5970475|F|0-11:A>G-11:A>G	TGCAGCCACACAAGCAGCTCGCGCACGTCCGCCGAGATCGGAAGAGCGGTTCAGCAGGAATGCCGAGAC	1D|132.732997000|5411478|5411478	0	5970475	2	11:A>G	AA	AA	AA	NN	AA	AA	AA	AA	AA	AA	AA	AA	AA	AA	AA	AA	AA	GG	AA	AA	AA	AA	AA	AA	AA	AA	AA	AA	AA	AA	AA	AA	AA	AA	AA	AA	AA	AA	AA	AA	AA	AA	AA
3958280|F|0-38:C>G-38:C>G	TGCAGCGCCGACTTGTCGAGCACCTGGTCGTCGGCGAGCGAGCCCGAGATCGGAAGAGCGGTTCAGCAG	1D|132.856315100|3958280|3958280	0	3958280	4	38:C>G	CC	CC	CC	CC	CC	CC	CC	CC	CC	CC	CC	CC	CC	CC	CC	CC	CC	GG	CC	CC	CC	CC	CC	CC	CC	CC	CC	CC	CC	NN	CC	CC	CC	CC	CC	CC	CC	CC	CC	CC	CC	CC	CG
3958280|F|0-41:G>C-41:G>C	TGCAGCGCCGACTTGTCGAGCACCTGGTCGTCGGCGAGCGAGCCCGAGATCGGAAGAGCGGTTCAGCAG	1D|132.856315100|3958280|3958280	0	3958280	4	41:G>C	GC	GC	GC	GC	GC	GC	GG	GG	GC	GC	GC	GC	GC	GC	GC	GC	GC	CC	GC	GC	GC	GC	GC	GC	GC	GC	GC	GC	GC	CC	GG	GC	GC	GC	GC	GC	GC	GC	GC	GC	GC	GC	GC
7353530|F|0-27:C>T-27:C>T	TGCAGTTTCGCATAAGCAGGTCTCTGTCTGGGCCGAGATCGGAAGAGCGGTTCAGCAGGAATGCCGAGA	1D|132.856315100|4394280|4394280	0	7353530	9	27:C>T	CC	CC	CC	CC	CC	CC	CC	CC	CC	CC	CC	CC	CC	CC	CC	CC	CC	CT	CC	CC	CC	CC	CC	CC	CC	CC	CC	CC	CC	CC	CC	CC	CC	CC	CC	CC	CC	CC	CC	NN	CC	CC	CT
100022528|F|0-35:A>G-35:A>G	TGCAGCCAGTAGGCGTCGTCGCCGTTGCCCAACCAAAAGTCATCGCCGAGATCGGAAGAGCGGTTCAGC	1D|132.856315100|4396182|4396182	0	100022528	4	35:A>G	AA	AA	AA	AA	AA	AA	AA	AA	AA	AA	AA	AA	AA	AA	AA	AA	AA	NN	AA	AA	AA	AA	AA	AA	AA	AA	AA	AA	AA	AA	AA	AA	AA	AA	AA	AA	AA	AA	AA	AA	AA	AA	AG
1101899|F|0-17:C>T-17:C>T	TGCAGTTCCAAGCAAGCCGCCTCGCGCCTTTTCTCTGTGGCTATGGGTGCGCCGTAAACCGCCGAGATC	1D|133.543257800|1101899|1101899	chr1D	1101899	4	17:C>T	CT	CC	CT	CT	CC	CT	CC	CT	CT	CT	CC	CC	CT	CT	CC	CC	CT	CT	CC	CT	CC	CT	CC	CC	CT	CC	CC	CC	CC	CT	CT	CC	CC	CT	CC	CT	CC	CT	CC	CT	CC	CT	CT
1106635|F|0-24:A>G-24:A>G	TGCAGTGATGAATATAGGGTTCGTACCGTGGTCTTCTCGTCGGAGACATGGGACTGGGTCATCCATCCG	1D|133.543257800|1106635|1106635	chr1D	1106635	2	24:A>G	AG	AG	AG	AG	AG	AG	AG	AG	AG	AA	AG	AG	AG	AG	AG	AG	AG	GG	AG	AG	GG	AG	AG	AG	AG	AG	AG	AG	AG	AG	GG	AG	AA	AG	AG	AG	AG	GG	AG	AG	AG	AG	AG
1066774|F|0-51:A>G-51:A>G	TGCAGGTCCATCGCTGAGTAGAGTAGATACAAGGTGTAGCAGACATGCGGTAGAGAGTATAGGATGGAC	1D|139.532442600|1066774|1066774	chr1D	1066774	3	51:A>G	AA	AA	AA	AA	AA	AA	AA	AA	AA	NN	NN	AA	AA	AA	AA	AA	AA	GG	AA	AA	AA	AA	AA	AA	AA	AA	AA	AA	AA	AA	AA	AA	NN	AA	AA	AA	AA	AA	AA	AA	AA	AA	AG
1122770|F|0-21:T>A-21:T>A	TGCAGTGCTGTAGGCACACAATTTAATTGCGGGAGTCGTCGGGTCGGTGCGTGGCAGTCCTTGTGTGCC	2A|004.227547215|1122770|1122770	chr2A	1122770	2	21:T>A	TA	TT	TT	AA	AA	TT	AA	TT	AA	AA	AA	TT	AA	TA	AA	TT	TA	TA	TT	TA	AA	TT	TT	TT	TA	AA	TT	TT	TA	AA	TT	AA	TT	NN	NN	AA	TT	TT	TT	AA	AA	AA	TT
1126529|F|0-7:T>C-7:T>C	TGCAGGATCTCGTAGTCCACGCGGTCCCCGTGCCGCGCCATGATCCGCTCCTGCTCCTGGACGGCAGCG	2A|004.227547215|1126529|1126529	chr2A	1126529	2	7:T>C	TT	TT	NN	TT	TT	NN	TT	TT	CC	CC	CC	TT	CC	CC	TC	TT	CC	TC	TT	TT	CC	NN	NN	TT	TC	NN	TT	TT	NN	TT	TT	TT	TT	CC	TT	CC	TT	CC	TT	TT	TT	TT	TT
5970446|F|0-18:C>T-18:C>T	TGCAGAACGGACGCTTTGCCCTCGGCCGAGATCGGAAGAGCGGTTCAGCAGGAATGCCGAGACCGATCT	2A|004.227547215|5970446|5970446	0	5970446	4	18:C>T	TT	CC	TT	CC	TT	CT	TT	CT	CC	CC	TT	TT	TT	CT	TT	TT	TT	CT	TT	TT	TT	TT	TT	TT	TT	CC	TT	CT	CC	TT	TT	TT	TT	TT	TT	TT	TT	TT	TT	CC	TT	TT	TT
100013678|F|0-6:G>A-6:G>A	TGCAGTGCTGTGCGAGACAGCGTGGCCGTGTGATGCGGCAAGCGCATGAGAGGCTGGAGCATGACGGGC	2A|005.363794633|1092844|1092844	chr2A	100013678	2	6:G>A	GG	GG	AA	GG	GG	GG	GG	GG	GG	GG	GG	GG	GG	GA	GA	GG	GG	GG	GG	GG	GG	GG	GG	GG	GG	NN	GG	GG	GA	GG	GG	GG	GG	GG	GG	GG	GG	AA	GG	GG	GG	GG	GG
1138862|F|0-16:G>C-16:G>C	TGCAGTGCTTCCTCCAGTCACTCCACAGGGTCCCTGTCCTCCCCCAGGATCACAACCCCTTTCTCCGAG	2A|005.639014077|1138862|1138862	chr2B	1138862	7	16:G>C	GG	GG	CC	GG	GG	GG	GG	GG	GG	GG	CC	GG	GG	CC	GC	CC	GG	GC	GG	CC	GG	GG	GG	GG	GG	CC	CC	CC	GC	GC	CC	GG	GG	GG	GG	GG	GG	CC	CC	GC	GG	CC	CC
1696033|F|0-39:A>G-39:A>G	TGCAGTCTGTCGAACCATGCATTCAGATCGGCACATTCAATGCACACCATGTGGATATCTTCTCAAGCT	2A|006.260135233|1696033|1696033	chr2D	1696033	2	39:A>G	GG	GG	AA	GG	GG	GG	GG	GG	GG	GG	AG	GG	GG	AA	GG	AA	GG	AG	GG	AA	GG	GG	GG	GG	AG	AA	AA	AA	AG	AG	AG	GG	GG	GG	GG	GG	GG	AA	AA	AA	GG	AA	AA
1232836|F|0-20:G>A-20:G>A	TGCAGACCTCGGGATACCGTGAAGAAAATTTACACACAGCGTGTAAATGAAATTTGCGGGGAGCTACAT	2A|006.500042051|1232836|1232836	chr2A	1232836	2	20:G>A	GG	GG	AA	AA	AA	AA	AA	GA	GG	GG	AA	GG	GG	AA	AA	GG	GG	GA	GG	GA	AA	GG	GG	GG	GG	AA	AA	AA	GA	AA	AA	GG	GG	NN	GG	AA	GG	AA	GG	AA	AA	AA	GG
998448|F|0-12:T>C-12:T>C	TGCAGCTCCAGATCAACTACCTGACCGCCCATCACGCCCTCCTCTCGCGCGGCAACGTACGATGGCAGC	2A|006.812674487|998448|998448	chr2D	998448	2	12:T>C	TT	TT	TT	TT	TT	TT	TT	TT	TT	TT	TT	TT	TT	TC	CC	CC	CC	TT	CC	CC	TT	TT	TT	TT	TT	CC	CC	CC	TC	TT	CC	CC	TT	TT	TT	TT	TT	TT	CC	CC	TC	TT	TT
1104531|F|0-39:T>A-39:T>A	TGCAGCAAGATTTCCTCCTCCAGGATCCCGCCAGGGATATCCACGCCCTGAGCATTAAGAGGTACGCAG	2A|007.125114741|1104531|1104531	chr2B	1104531	3	39:T>A	TA	NN	TT	TT	AA	AA	AA	AA	TT	AA	NN	NN	TA	TT	TT	TT	TA	TA	TA	AA	AA	AA	AA	NN	AA	TT	AA	TT	TT	TT	AA	TT	TT	NN	AA	AA	TT	NN	TT	NN	AA	TT	TT
984902|F|0-58:G>A-58:G>A	TGCAGCCCTCTCGCTCTCTCCATTCTCATCTTACCACTTGCTCAGTTGGACGCTAACGGATTTTAGCTT	2A|007.125114741|984902|984902	chr2D	984902	2	58:G>A	GG	GG	GG	GG	GG	GG	GG	GG	GG	GG	GG	NN	GG	AA	AA	AA	AA	GG	AA	GG	GG	GG	NN	GG	GG	AA	AA	AA	GA	NN	GG	NN	GG	GG	GG	NN	GG	GG	AA	AA	AA	GG	GG
4911034|F|0-15:A>T-15:A>T	TGCAGCAGTAGTTGTAGGTGCAAGGGGTGCCGCCGAGATCGGAAGAGCGGTTCAGCAGGAATGCCGAGA	2A|007.303893955|4911034|4911034	0	4911034	3	15:A>T	AA	AA	AA	AA	AA	AT	NN	AA	AA	NN	NN	AA	AT	AA	AA	TT	TT	AT	TT	TT	NN	AA	AA	AA	AA	TT	TT	TT	TT	AA	TT	TT	AA	AA	NN	AA	AA	AA	TT	TT	TT	AA	AA
1023566|F|0-36:A>G-36:A>G	TGCAGAGAGCGAAGTCTGTCAGGTGAGAGTAGTTAAAGCAAGCAAGCCACGGGAGAGAGTGAGAGGGTG	2A|007.412254308|1023566|1023566	chr2D	1023566	3	36:A>G	AA	AA	AA	AA	AA	AG	AA	AA	AA	AA	AA	AA	AA	AG	AG	NN	GG	AA	GG	GG	AA	AA	AA	AA	AA	NN	GG	GG	AG	AA	AG	GG	AA	AA	AA	AA	AA	AA	GG	NN	AG	AA	AA
2244477|F|0-58:G>C-58:G>C	TGCAGCTGTTGGCGATGGACTGGAGGAATGGCGTTGCAGATCGAGCCGCCGTGCTTCGGATCCAGCCGC	2A|007.686753071|2244477|2244477	chr2D	2244477	2	58:G>C	GG	GG	GG	GG	GG	GC	GG	GG	GG	GG	GG	GG	GG	GC	GC	CC	CC	GG	CC	GG	GG	GG	GG	GG	GG	CC	CC	CC	GC	GG	GC	CC	GG	GG	GG	GG	GG	GG	CC	CC	GC	GG	GG
1249852|F|0-10:C>T-10:C>T	TGCAGGGTGCCAGCTAGCTTGATTCTTTCTCGGCTAAACACATGATTACATGTCAAGCAGGCTGGTGGA	2A|007.881406215|1249852|1249852	chrUn	1249852	4	10:C>T	TT	TT	TT	TT	TT	TT	TT	TT	CT	CC	CT	TT	CT	CT	TT	TT	TT	CT	TT	TT	CC	TT	TT	TT	TT	TT	TT	TT	TT	TT	TT	TT	TT	NN	TT	TT	TT	TT	TT	TT	TT	TT	TT
1718739|F|0-40:C>G-40:C>G	TGCAGCCGTCGATGGTGTAGAAGCGTAACATGCGGTTCGCCTGGTCGGCCAAGATGACCTTGCTCTCCA	2A|007.881406215|1718739|1718739	chr2A	1718739	2	40:C>G	CC	CC	CC	CC	CC	CC	CC	NN	CC	CC	NN	CC	CC	CC	CC	CC	GG	CG	CC	CC	CC	CC	CC	CC	CG	CC	CC	NN	CC	CC	CC	NN	CC	NN	CC	CC	CC	CC	GG	CC	CC	NN	NN
100024857|F|0-20:T>C-20:T>C	TGCAGTTGAAGTAGGCTCCCTTTGGCCTGGATTTGGAGCTCACGTACGGCGCCATGAAGGCATACATGT	2A|007.881406215|4409132|4409132	chr2A	100024857	7	20:T>C	TT	CC	CC	TT	TT	CC	TT	TT	TT	TT	TT	CC	TT	TT	TT	CC	CC	CC	CC	TC	TT	CC	CC	CC	CC	NN	CC	TT	CC	TT	CC	TT	CC	NN	NN	NN	CC	CC	TT	TT	TT	TT	CC
1116549|F|0-15:A>G-15:A>G	TGCAGCTTCCTCTGAAGTGTTCCCGATGTTGTCGTTCGTCGTTTGTGTGCAGCGGCCACAGCCGCCGGC	2A|008.259706435|1116549|1116549	chrUn	1116549	5	15:A>G	AA	AA	AA	AA	AA	NN	NN	NN	AA	AA	GG	NN	AA	AA	NN	AA	AA	AA	NN	AA	AA	NN	AA	NN	AA	GG	AA	AA	AA	AA	AA	AA	AA	AA	AA	AA	AA	AA	AA	AA	AA	AA	AA
3026032|F|0-13:C>T-13:C>T	TGCAGACGGAACTCGACAACCATGGTCGCAATACCATAATTGTCACCGAGATCGGAAGAGCGGTTCAGC	2A|008.259706435|3026032|3026032	0	3026032	2	13:C>T	TT	TT	CC	NN	TT	CC	NN	TT	TT	NN	CC	TT	CT	CC	TT	TT	TT	CT	TT	TT	CC	TT	TT	TT	TT	CC	CC	TT	CT	TT	CT	TT	TT	TT	TT	CC	TT	CC	TT	TT	TT	TT	TT
3034005|F|0-33:T>C-33:T>C	TGCAGGTACTCCGCGACTGCATGAATCAACTTTTCCGAGATCGGAAGAGCGGTTCAGCAGGAATGCCGA	2A|008.259706435|3034005|3034005	0	3034005	2	33:T>C	CC	CC	TT	TT	CC	TC	CC	CC	CC	TT	TT	CC	CC	TT	TC	CC	CC	TC	CC	CC	TT	CC	CC	CC	CC	TT	TT	CC	TC	CC	TC	CC	CC	CC	CC	TT	CC	TT	CC	CC	CC	CC	CC
2263639|F|0-26:C>T-26:C>T	TGCAGGACCACGGCCTCCTCGACGCACCCTTCTCGATGAGCCTGCTGGACCGCCTCGCCGTGGCTTACC	2A|008.259706435|4544248|4544248	chr2A	2263639	4	26:C>T	CC	CC	CC	CC	CC	NN	CC	CC	CC	CC	CC	NN	TT	CC	CC	CC	CC	CT	CC	CC	CC	NN	CC	NN	CC	CC	CC	CC	CC	CC	CC	NN	NN	CC	CC	CC	NN	CC	CC	CC	CC	CC	TT
100021949|F|0-25:A>G-25:A>G	TGCAGGACCACGGCCTCCTCGACGCATCCTTCTCGATGAGCCTGCTGGACCGCCTCGCCGTGGCTTACC	2A|008.259706435|4544248|4544248	chr2A	100021949	4	25:A>G	GG	NN	NN	GG	GG	GG	GG	GG	GG	NN	NN	NN	AG	GG	GG	GG	GG	AG	GG	NN	NN	GG	NN	GG	GG	GG	GG	GG	GG	GG	NN	GG	NN	GG	GG	GG	GG	GG	GG	GG	GG	NN	AG
100020422|F|0-23:C>T-23:C>T	TGCAGCTTAATAACTGCTTGGTGCCATCAGCTAAATTTCTACCGAGATCGGAAGAGCGGTTCAGCAGGA	2A|008.294105853|3020336|3020336	0	100020422	3	23:C>T	TT	CC	TT	TT	TT	TT	TT	TT	CC	TT	CT	TT	CC	CT	TT	TT	TT	TT	TT	TT	TT	TT	TT	CC	TT	CC	TT	NN	CT	TT	TT	TT	TT	CC	TT	TT	TT	TT	TT	CC	TT	TT	NN
1094463|F|0-59:A>G-59:A>G	TGCAGGAGGGACGACGGCCTTCCCCCGTTCTTCGGCTTGGCGCTGAAGTTCTTCCTCGCATGTCCGAGA	2A|008.408025754|1094463|1094463	chr2A	1094463	2	59:A>G	AA	NN	AA	NN	AA	AA	AA	AA	GG	GG	GG	AA	GG	AA	AA	AA	AA	GG	AA	AA	GG	AA	AA	AA	AA	AA	AA	AA	AA	AA	NN	AA	AA	NN	AA	AA	AA	NN	AA	AA	AA	AA	AA
1230957|F|0-42:T>C-42:T>C	TGCAGCTGGGTAGGGTTTAGCGGTGGCTGAGGGAGGTCTCGGTGGCATGGCGCCGTCCAAGGGGGAGCG	2A|008.408025754|1230957|1230957	chr2A	1230957	2	42:T>C	TT	TT	NN	CC	NN	CC	TT	TT	TT	CC	CC	TT	TT	CC	CC	TT	TT	CC	TT	TT	CC	TT	TT	TT	TT	CC	NN	NN	TC	NN	TC	TT	TT	TT	TT	NN	TT	NN	TT	NN	TT	TT	TT
3064809|F|0-32:C>G-32:C>G	TGCAGGGTGGTGTCGTCGCCCAAGAACGGGACCAAGCTGGACCGAGATCGGAAGAGCGGTTCAGCAGGA	2A|008.408025754|3064809|3064809	0	3064809	3	32:C>G	CC	CC	GG	CC	CC	CC	CC	CC	CC	CC	CC	CC	CC	CG	CG	CC	CC	CC	CC	CC	CC	CC	CC	CC	CC	CC	CC	CC	CC	CC	CC	CC	CC	CC	CC	CC	CC	GG	CC	CC	CC	CC	CC
3026669|F|0-22:T>C-22:T>C	TGCAGGCTGTTCCTTGTCATCGTGGCCACCACACGCTCTGGCCGAGATCGGAAGAGCGGTTCAGCAGGA	2A|008.759355303|3026669|3026669	0	3026669	7	22:T>C	TT	TT	TT	TT	TT	TT	TT	TT	TT	TT	NN	TT	TT	TT	TT	TT	CC	TC	TT	TT	TT	TT	TT	TT	TC	TT	TT	TT	TT	TT	TT	TT	TT	NN	TT	TT	TT	TT	CC	TT	TT	TT	TT
3027261|F|0-29:T>A-29:T>A	TGCAGCTCTGTTAGAAGGCATAAAACTTCTCCAAAACCGCGGCCGAGATCGGAAGAGCGGTTCAGCAGG	2A|008.759355303|3027261|3027261	0	3027261	3	29:T>A	TT	TT	AA	TT	TT	TT	TT	TT	TT	TT	TT	NN	TT	AA	TA	TT	TT	NN	TT	TT	TT	NN	TT	TT	TT	TT	TT	TT	TT	TT	NN	TT	TT	TT	TT	TT	TT	NN	TT	TT	TT	TT	TT
3955835|F|0-5:A>T-5:A>T	TGCAGAACCTGGAACTCAGGGGACGACAGCAAGGCCAGTGGCCAGCCGAGATCGGAAGAGCGGTTCAGC	2A|008.759355303|3955835|3955835	0	3955835	2	5:A>T	TT	TT	TT	TT	TT	TT	TT	TT	AA	NN	TT	TT	AT	AT	TT	TT	TT	TT	TT	TT	AA	TT	TT	TT	TT	TT	TT	TT	TT	TT	TT	TT	TT	TT	TT	TT	TT	TT	TT	TT	TT	TT	TT
3027663|F|0-8:T>C-8:T>C	TGCAGCGATGATGGCGCCGAGTTCGTCCACGCCGTGGCGCCCGAGATCGGAAGAGCGGTTCAGCAGGAA	2A|009.107187926|3027663|3027663	0	3027663	15	8:T>C	TT	TT	TC	TT	TT	TC	TT	TT	TT	TT	TT	TT	TT	TT	TT	TT	TT	TT	TT	TT	TT	TT	TT	TT	TT	CC	TT	TC	TT	TT	TT	TT	TT	TT	TT	TT	TT	TT	TT	TT	TT	TT	TT
3027663|F|0-6:G>C-6:G>C	TGCAGCGATGATGGCGCCGAGTTCGTCCACGCCGTGGCGCCCGAGATCGGAAGAGCGGTTCAGCAGGAA	2A|009.107187926|3027663|3027663	0	3027663	15	6:G>C	GC	GG	GC	GC	GG	GC	GC	GG	GG	GG	GG	GC	GC	GC	GC	GC	GG	GC	GC	GC	GC	GC	GG	GC	GC	CC	GC	GC	GC	GC	GG	GG	GC	GC	GG	GG	GC	GC	GC	GC	GC	GC	GC
1088217|F|0-21:A>G-21:A>G	TGCAGAAAACAAATATAGAGAACAGAAAAAAAACATAAGAACACAAATGTATAGAACTTAACAAACATG	2A|009.358145905|1088217|1088217	chr2A	1088217	2	21:A>G	AA	AA	GG	AA	AA	AA	AA	AA	NN	NN	GG	AA	AA	GG	AA	AA	AA	AA	AA	AA	NN	AG	AA	AA	AA	AA	AA	AA	AA	AA	NN	AA	AA	AA	AA	AA	AA	GG	NN	AA	AA	AA	AA
1229240|F|0-20:G>C-20:G>C	TGCAGCAGCAGCTGCTGCTGGTGGTGGTGGTACATCTCGGCGGGGAAGAACTGGAAGCACTCGCCAAAA	2A|009.416800654|1229240|1229240	chr2A	1229240	2	20:G>C	GG	GG	CC	GG	GG	GC	GG	GG	GG	GG	CC	GG	GG	GC	GG	GG	GG	GG	GG	GG	CC	GG	GG	GG	GG	CC	CC	GG	GC	GG	GG	NN	GG	GG	GG	CC	GG	CC	GG	GG	GG	GG	GG
5323752|F|0-16:A>G-16:A>G	TGCAGAAAAAACAGAGAAGGCGCCCGAGATCGGAAGAGCGGTTCAGCAGGAATGCCGAGACCGATCTCG	2A|009.416800654|5323752|5323752	0	5323752	2	16:A>G	GG	GG	AA	GG	GG	AA	GG	GG	GG	GG	AA	GG	GG	AG	GG	GG	GG	GG	GG	GG	AA	GG	GG	GG	GG	AA	AA	GG	AG	GG	AG	GG	GG	GG	GG	AA	GG	AA	GG	GG	GG	GG	GG
5325001|F|0-27:A>C-27:A>C	TGCAGGGGGAGATGGGATCGGCTTCGCAGTTGGATAGTATCTCTTCACCGAGATCGGAAGAGCGGTTCA	2A|009.416800654|5325001|5325001	0	5325001	6	27:A>C	CC	CC	AA	CC	CC	AC	CC	CC	CC	CC	AA	CC	CC	AC	CC	CC	CC	AC	CC	CC	AA	NN	CC	CC	CC	AA	AA	CC	AC	CC	AA	CC	CC	CC	CC	AA	CC	AA	CC	CC	CC	CC	CC
100015939|F|0-42:A>G-42:A>G	TGCAGGTAATTTTCACAAAGGGAAAATAAGTTAAATTTTGATACGGCCGAGATCGGAAGAGCGGTTCAG	2A|009.429105046|1133120|1133120	0	100015939	2	42:A>G	AA	AA	GG	AA	AA	AA	AA	AA	AA	AA	AA	AA	AA	AG	AA	AA	AA	AA	AA	AA	AA	AA	AA	AA	AA	AA	AA	AA	AA	AA	AA	AA	AA	AA	AA	AA	AA	GG	AA	AA	AA	AA	AA
1213197|F|0-58:C>A-58:C>A	TGCAGCTCCTTTCAAAAAGAAAAATGAAATGGGCGAGTGGTGAGGACGCAGATTTTTACAGCTTACGCA	2A|009.429105046|1213197|1213197	chr2A	1213197	2	58:C>A	CC	CC	CC	NN	CC	AA	CC	CC	CC	CC	CC	CC	CC	CA	CC	CC	CC	CC	CC	CC	AA	CC	CC	CC	CC	NN	CC	AA	CA	CC	CC	CC	CC	CC	CC	CC	CC	CC	CC	CC	CC	CC	CC
2254967|F|0-8:T>C-8:T>C	TGCAGTCCTGTCGATTTAACCCGTAGTAGTTCACACCTGAATTAAATACGGCGTTTTTGCACCCCGAGA	2A|009.429105046|2254967|2254967	chr2A	2254967	2	8:T>C	TT	TT	TT	TT	TT	NN	TT	TT	TT	TT	NN	TT	TT	TT	TT	TT	CC	CC	TT	TT	TT	TT	TT	TT	TC	TT	TT	TT	TT	TT	TT	TT	TT	NN	NN	TT	TT	TT	CC	TT	TT	TT	TT
7930518|F|0-28:A>G-28:A>G	TGCAGGGGGAGATGGGATCGGCTTCGCCATTGGATAGTATCTCTTCACCGAGATCGGAAGAGCGGTTCA	2A|009.801225316|1023627|1023627	0	7930518	6	28:A>G	GG	GG	NN	AG	GG	GG	GG	GG	GG	GG	NN	GG	GG	AG	AG	AG	GG	GG	GG	GG	NN	NN	GG	GG	GG	NN	NN	AG	GG	GG	NN	GG	GG	GG	GG	NN	GG	AA	AG	AG	GG	GG	GG
6045764|F|0-9:G>A-9:G>A	TGCAGGGGGGGATGGGATCGGCTTCGCCGTTGGATAGTATCTCTTCACCGAGATCGGAAGAGCGGTTCA	2A|009.801225316|1023627|1023627	0	6045764	6	9:G>A	GA	GA	GG	AA	GA	GA	GA	GA	GA	GA	GG	GA	GA	GA	GA	GA	AA	GA	AA	GA	GA	GA	GA	GA	GA	AA	GA	GA	AA	GA	GA	AA	GA	GA	GA	GA	GA	GG	GA	AA	GA	GA	GA
1088498|F|0-8:G>A-8:G>A	TGCAGATCGTTGATCAAGAGGAGGAAGGAGCGGAGTGAAAGAATTCATCAAATCGGTGGTCGTGCAACG	2A|009.930027826|1088498|1088498	chr2A	1088498	3	8:G>A	GA	GA	GA	GA	GA	GA	GA	GA	AA	AA	AA	GA	GG	GA	GA	GG	GA	GA	GA	GA	AA	GA	GA	GA	GA	GA	GA	GA	GA	GA	GA	GA	GA	AA	GA	GA	GA	GA	GA	GA	GA	GA	GA
1093207|F|0-25:T>C-25:T>C	TGCAGGTGGCGGGCGAGGCAAGAAGTCGGGGGGCGTCCGAGGCGGAGTCCGAGATCGGAAGAGCGGTTC	2A|009.972108179|1093207|1093207	0	1093207	2	25:T>C	TT	TT	TT	NN	TT	NN	TT	TT	TT	TT	TT	TT	TT	TC	NN	TT	TT	TC	CC	NN	NN	TT	TT	TT	TT	NN	TC	TC	TC	TT	CC	TT	TT	TT	TT	TT	TT	TT	TC	TT	TT	TT	NN
1279066|F|0-61:C>A-61:C>A	TGCAGCGACTAGGGCAGAAGCGGCTGCTGCGGCGAGGAATAGAGGCAGACGGCGGCAGCGACTAGGGCA	2A|010.154955010|1279066|1279066	chr2D	1279066	2	61:C>A	CC	CC	AA	CC	CC	CC	CC	CC	NN	CC	CC	CC	CC	CA	CA	CC	CC	CC	CC	CC	CC	CC	CC	CC	CC	CC	CC	CC	CC	CC	CC	NN	CC	NN	CC	CC	CC	NN	CC	NN	CC	CC	CC
3064371|F|0-33:C>T-33:C>T	TGCAGATCCATCGTCTCCACGCTGGAGTACTGCCTGCCCCTCTTCGGGTCCTCCGAGAACTTCCTTCGA	2A|010.280675860|3064371|3064371	chr6A	3064371	2	33:C>T	CC	CC	CC	CC	CC	CC	CC	CC	CC	CC	CC	CC	CC	CC	CC	TT	CC	CC	CC	CC	CC	CC	CC	TT	CC	TT	NN	CC	CT	CC	CC	CC	CC	CC	CC	CC	CC	CC	CC	CC	CC	CC	CC
7341335|F|0-13:G>A-13:G>A	TGCAGTATTGCTCGGATGCTCTGCCGAGATCGGAAGAGCGGTTCAGCAGGAATGCCGAGACCGATCTCG	2A|010.798013130|7341335|7341335	0	7341335	2	13:G>A	GA	GG	GG	GG	GG	GG	GG	GG	GG	GG	GG	GG	GG	GG	GG	GG	GG	GG	GG	GG	GG	GG	AA	GG	GG	GG	GG	GG	GA	GG	GG	AA	AA	GG	AA	GG	AA	GG	GG	GG	GG	GG	GG
999518|F|0-12:T>C-12:T>C	TGCAGCGATGATTGCAACTAGGGTTTTGCCTGTGGGCGGCGACAGGTCACACGCGGCGTGTTGTTTGGG	2A|011.429431420|999518|999518	chr2D	999518	2	12:T>C	TT	TT	TT	TT	TT	TC	TT	TT	TT	TT	TT	TT	TT	NN	CC	NN	CC	TT	CC	TT	TT	TT	TT	TT	TT	NN	CC	CC	TT	TT	NN	CC	TT	TT	TT	TT	TT	TT	CC	CC	TC	TT	TT
1066330|F|0-58:T>C-58:T>C	TGCAGGAGATGTTCAAGATCTCGCGCGCGCAGACGCTGGTCGCGCTGTGCGGCACCATTCCGAGATCGG	2A|011.566545150|1066330|1066330	0	1066330	2	58:T>C	CC	CC	TC	CC	CC	NN	NN	CC	TT	CC	CC	TC	TC	CC	CC	CC	TC	TC	NN	CC	CC	CC	CC	TC	TC	TT	NN	TC	TT	TC	NN	CC	CC	TT	CC	CC	CC	TC	TC	CC	CC	CC	TC
1099344|F|0-21:G>C-21:G>C	TGCAGTTTGACTTGAGGCGGTGTGGAGTTGCAGTGGTCAGTACTTGGGCGGGCCTCTAGTGGCCGAGAT	2A|011.566545150|1099344|1099344	chr2A	1099344	2	21:G>C	GG	GG	GG	CC	GG	CC	GG	GG	NN	GG	GG	GG	GG	GG	CC	GG	GG	CC	CC	GG	CC	GG	GG	GG	GG	CC	GG	GC	GC	GG	CC	GG	GG	GG	GG	GG	GG	GG	GG	GG	GG	GG	GG
1103764|F|0-50:G>T-50:G>T	TGCAGGCAACAATGGAGGAGTACTCATACCTGTACCTTGGCTTGGCTCTGGTGTCGCTGCTCGTCGTCG	2A|011.566545150|1103764|1103764	chr2A	1103764	2	50:G>T	GT	GG	GG	GG	TT	GG	TT	GG	GG	GG	GG	NN	GT	GG	TT	NN	TT	GG	NN	TT	GG	GG	GG	NN	GT	TT	GG	GG	TT	TT	GG	NN	GG	NN	NN	TT	GG	GG	GG	TT	TT	TT	GG
1127593|F|0-6:G>C-6:G>C	TGCAGAGGTTATATAGGATCGGGCGTGACTATATCTCACTTACAGAGCACCTATGTCCCGCTTGACAAA	2A|011.566545150|1127593|1127593	chr2A	1127593	2	6:G>C	GG	GG	NN	CC	GG	GG	GG	GG	GG	CC	NN	GG	GG	CC	GC	GG	GG	GG	GG	GG	NN	GG	GG	GG	GG	NN	NN	GG	GG	GG	GG	GG	GG	GG	GG	NN	GG	NN	GG	GG	GG	GG	GG
1021368|F|0-22:T>G-22:T>G	TGCAGACCTCACCGTATAGTTGTTGTTCAGGTGCCTAGAGGTATTGGGAAACTGACGGCGTTGCACACG	2A|012.562783420|1021368|1021368	chr2D	1021368	4	22:T>G	TT	TT	TG	NN	TT	TG	TT	TT	TT	TT	NN	TT	TT	TG	GG	NN	GG	TT	GG	TT	TT	TT	TT	TT	TT	TT	TT	TT	TT	TT	TT	GG	TT	NN	TT	TT	TT	GG	TT	NN	TT	TT	TT
1127467|F|0-67:T>C-67:T>C	TGCAGCTTGATCACGCGCATGTAGTTGAGCAACTCGGTGATGGCCTTCATGCGCTCATCGCGCTTGCTG	2A|013.336319830|1127467|1127467	chrUn	1127467	3	67:T>C	TC	TC	TT	CC	TC	CC	TT	TC	TT	TT	CC	TC	TC	TC	TC	TT	TC	TC	CC	TT	CC	TC	TC	TC	TC	CC	CC	NN	TC	TC	CC	NN	TC	TC	TC	TT	TC	TT	TT	TT	TC	TC	TT
3023152|F|0-22:G>A-22:G>A	TGCAGGATGTGCAAGATGTGACGGTCTTCTGACGCCCGAGATCGGAAGAGCGGTTCAGCAGGAATGCCG	2A|013.336319830|3023152|3023152	0	3023152	2	22:G>A	GG	GG	GG	GG	GG	AA	GG	GG	AA	AA	AA	GG	GA	GA	GG	GG	GG	GG	GG	GG	GA	GG	GG	GG	GG	GG	GG	GG	GG	GG	GG	GG	GG	AA	GG	GG	GG	GG	GG	GG	GG	GG	GG
5324985|F|0-13:A>G-13:A>G	TGCAGCTCACGCCAGCGGTCCCAGGCCACGCCGAGATCGGAAGAGCGGTTCAGCAGGAATGCCGAGACC	2A|013.336319830|4538671|4538671	0	5324985	5	13:A>G	GG	GG	GG	GG	NN	GG	GG	GG	GG	GG	GG	GG	GG	NN	GG	GG	GG	GG	GG	GG	GG	AG	AG	NN	GG	GG	AA	GG	AG	AA	GG	AG	AA	AA	AA	GG	AG	GG	GG	GG	AG	AG	GG
1005080|F|0-41:G>T-41:G>T	TGCAGCAAAAAGATGGACATCCCAGTCATGCCATCCTCGCTGGTGGACGCAGCAAGCTTGCCACCCATG	2A|016.176217130|1005080|1005080	chrUn	1005080	2	41:G>T	TT	GT	GT	GG	GT	TT	NN	GT	NN	GT	NN	GG	GT	GT	GT	GT	GG	TT	NN	GT	GT	GT	GT	TT	GT	NN	GT	GG	GT	GT	NN	GT	GT	GT	GT	NN	GT	GT	GT	NN	GT	GT	GT
1084265|F|0-49:T>G-49:T>G	TGCAGTACACGGCGTACATATTCTTCGGCGACGCCATCAACAGCAAGCCTCTGGAGGCCCTTCTCCTCA	2A|016.176217130|1084265|1084265	chr2A	1084265	14	49:T>G	TT	TT	TT	TT	TT	TT	TT	TT	GG	TT	TG	TT	TT	TT	TT	TT	TT	TT	GG	TT	TT	TT	TT	TT	TT	NN	TT	TT	TT	TT	GG	TT	TT	TG	TT	TT	TT	TT	TT	TT	TT	TT	TT
1084265|F|0-31:C>T-31:C>T	TGCAGTACACGGCGTACATATTCTTCGGCGACGCCATCAACAGCAAGCCTCTGGAGGCCCTTCTCCTCA	2A|016.176217130|1084265|1084265	chr2A	1084265	14	31:C>T	CC	CC	CC	CC	CC	CT	CC	CC	TT	CC	CT	CC	CC	CC	CC	CC	CC	CT	TT	CC	CC	CC	CC	CC	CC	TT	CC	CC	CT	CC	TT	CC	CC	CC	CC	CC	CC	CC	CC	CC	CC	CC	CC
1089011|F|0-25:T>C-25:T>C	TGCAGCACAAGGCGTACCTATACTTTGGCAAAGCCAGCAACAACAAGCCGCTGGAGGCGCTCCTCCTCA	2A|016.176217130|1089011|1089011	chr2A	1089011	3	25:T>C	TT	TT	TT	TT	TT	TT	TT	TT	CC	TT	TT	TT	TT	TT	TT	TT	TT	TT	CC	TT	TT	TT	TT	TT	TT	NN	TT	TT	TT	TT	CC	TT	TT	TT	TT	TT	TT	TT	TT	TT	TT	TT	TT
100024380|F|0-40:C>A-40:C>A	TGCAGTTGCCGAGGTACAGGGACTGGAAGGTCGCCTGACGCTTCTGGACGACGACACGTACGCTGAGGT	2A|016.176217130|1094282|1094282	chr2B	100024380	6	40:C>A	AA	NN	AA	NN	AA	NN	AA	AA	CC	AA	NN	NN	AA	NN	NN	AA	AA	AA	CC	AA	AA	AA	AA	AA	AA	NN	AA	AA	AA	AA	CC	AA	AA	AA	AA	AA	AA	AA	AA	AA	AA	AA	NN
1119700|F|0-31:G>A-31:G>A	TGCAGCGAGGCAGCAAAGCAGTTTATAGTGCGTTTTCTGGTCTTGAACTTAATCCATGGAGTCTGAGAA	2A|016.176217130|1119700|1119700	chr2A	1119700	4	31:G>A	AA	AA	AA	AA	AA	AA	AA	AA	NN	AA	GG	AA	AA	NN	AA	AA	AA	AA	NN	AA	NN	AA	AA	AA	AA	NN	AA	AA	AA	NN	GG	AA	AA	NN	AA	AA	AA	AA	AA	AA	AA	NN	AA
1127526|F|0-16:C>T-16:C>T	TGCAGCCCCTCCGTCACGTCTCCGCCGCGGCGAACGAACTGGACGAACCTGTCCACGAGCGACGGGCCG	2A|016.176217130|1127526|1127526	chrUn	1127526	2	16:C>T	CC	CC	CC	NN	CC	TT	CC	CC	CC	NN	CT	CC	CC	CC	CT	CC	NN	NN	TT	CC	TT	CC	CC	CC	CC	TT	NN	CT	CC	NN	TT	CC	NN	NN	CC	CC	CC	NN	CC	NN	CC	NN	CC
1129427|F|0-42:T>C-42:T>C	TGCAGGCTGGTTTGCCTCTACTGCTGCTGCCAGATTTTGGCATCAATAATAAGGCAAGGCGATGATCAA	2A|016.176217130|1129427|1129427	chr2A	1129427	3	42:T>C	TT	TT	TT	TT	TT	TC	TT	NN	CC	TT	TC	NN	TT	TT	TT	TT	TT	TC	CC	NN	TT	TT	TT	TT	TT	CC	TT	TT	TC	TT	CC	NN	TT	TT	TT	TT	TT	TT	TT	NN	TT	TT	TT
100025947|F|0-40:C>T-40:C>T	TGCAGTACACGGCGTACATATACTTCGGCGATGCCATCAACAGCAAGCCGCTGGAGGGGCTCCTCCTCA	2A|016.176217130|1151250|1151250	chr2A	100025947	14	40:C>T	CC	CC	CC	CC	CC	NN	CC	CC	TT	CC	CT	CC	CC	CC	CC	CC	CC	CC	TT	CC	CC	CC	CC	CC	CC	NN	CC	CC	CC	CC	TT	CC	CC	TT	CC	CC	CC	CC	CC	CC	CC	CC	CC
3029535|F|0-42:C>T-42:C>T	TGCAGCAAAAGGGGCACGCTTAGCAGGAATTCGATCCCGCGCCGTCCGAGATCGGAAGAGCGGTTCAGC	2A|016.176217130|3029535|3029535	0	3029535	4	42:C>T	CC	CC	CC	TT	CC	CC	CC	CC	CC	CC	CC	CC	CC	CT	CT	CC	CC	CC	CC	CC	TT	CC	CC	CC	CC	CC	CC	CT	CC	CC	CC	CC	CC	CC	CC	CC	CC	CC	CC	CC	CC	CT	CC
4910162|F|0-16:C>T-16:C>T	TGCAGGCTGCTCGTAGCGTCTGTTGGAGCCGCCGAGATCGGAAGAGCGGTTCAGCAGGAATGCCGAGAC	2A|016.176217130|4910162|4910162	0	4910162	3	16:C>T	CC	CC	CC	TT	CC	TT	CC	CC	CC	CC	CC	CC	CC	CC	CT	CC	CC	TT	TT	CC	TT	CC	CC	NN	CC	TT	CT	CT	CT	NN	TT	CC	CC	CC	CC	CT	CC	CC	CC	CC	CC	CC	CC
1126914|F|0-21:T>A-21:T>A	TGCAGTACACGGCGTACATATTCTTCGGCGATGCCATCAACAGCAAGCCACTGGAGGCGCTCCTCCTCA	2A|016.248863640|1126914|1126914	chr2D	1126914	14	21:T>A	AA	AA	AA	AA	AA	TT	AA	AA	TT	AA	TA	AA	AA	AA	AA	AA	AA	TA	TT	AA	AA	AA	AA	AA	AA	TT	AA	AA	TA	AA	TT	AA	AA	NN	AA	AA	AA	AA	AA	AA	AA	AA	AA
100023723|F|0-7:A>G-7:A>G	TGCAGAAAAAGATCGACACGCTCGCCGAGATCGGAAGAGCGGTTCAGCAGGAATGCCGAGACCGATCTC	2A|016.248863640|3953859|3953859	0	100023723	5	7:A>G	AA	AA	NN	AA	AA	AG	AA	AA	AG	AA	GG	AA	AA	AA	AA	AA	AA	AG	AG	AA	AA	AA	AA	AA	AA	GG	AA	AA	AG	AA	AG	AA	AA	AA	AA	AA	AA	AA	AA	AA	AA	AA	AA
100023723|F|0-19:G>A-19:G>A	TGCAGAAAAAGATCGACACGCTCGCCGAGATCGGAAGAGCGGTTCAGCAGGAATGCCGAGACCGATCTC	2A|016.248863640|3953859|3953859	0	100023723	5	19:G>A	GA	GG	AA	GG	GG	GG	GA	GG	GG	GG	AA	GG	GA	GA	GA	GG	GG	GG	GG	GG	GA	GA	GA	GG	GG	NN	GA	GA	GA	GA	GG	GA	GA	GA	GA	GG	GA	GA	GA	GG	GA	GA	GG
1211822|F|0-57:C>T-57:C>T	TGCAGTTTCCGATCACGCAGCTATCTGTTGTTGCCTGCTTGCTCATGTGTTTTTGTGCCCTGGACCAGC	2A|016.518544960|1211822|1211822	chr2A	1211822	3	57:C>T	CT	CC	CC	CC	TT	CT	TT	CT	CC	CC	NN	CC	CT	CC	CT	CC	CC	CC	CC	CT	CC	CC	CC	CC	CC	CC	CC	CC	CC	TT	CC	CC	CC	NN	CC	TT	CC	CC	CC	CC	TT	TT	CC
1038630|F|0-37:G>C-37:G>C	TGCAGTCTCCCGTCAGCATTTTTCTTTTGGTGATGAAGTCTCATGTCAGCTTTAGGCAGGGAGATGCCA	2A|018.091518590|1038630|1038630	chr2A	1038630	2	37:G>C	GG	CC	CC	GG	GG	GG	GG	GG	GG	GG	GG	CC	GG	GC	GC	GG	GG	GG	GG	GG	GG	GG	GG	CC	GG	GG	GC	GC	GG	GG	GG	GG	GG	GG	GG	GG	GG	GG	GG	CC	GG	GG	GG
100020731|F|0-12:T>G-12:T>G	TGCAGGTTGTCCTCCTCCTCTTGGCAGGGATCCGCCGAGATCGGAAGAGCGGTTCAGCAGGAATGCCGA	2A|019.401212160|3960080|3960080	0	100020731	3	12:T>G	TT	TG	NN	TT	TG	TG	TT	TG	TT	TG	GG	TT	TG	TT	TG	TT	TG	TT	TT	TG	NN	TG	TG	TT	TG	NN	TG	TT	TT	TT	TG	TG	TT	TG	TG	TG	TT	NN	TT	TT	TG	TT	TG
1092690|F|0-63:T>C-63:T>C	TGCAGGTGGGCCCCCCTCCTCCACGTCCTTCCAGAAACATCCACACCACTCGCCACTGCCCACTCCACT	2A|021.471653130|1092690|1092690	chr2A	1092690	2	63:T>C	TC	CC	TT	TT	TT	TT	TT	CC	CC	CC	NN	CC	NN	TT	TT	CC	CC	TT	NN	CC	TT	CC	NN	CC	NN	TT	TT	TT	TT	TT	TT	CC	NN	NN	CC	TT	CC	TT	CC	TT	TT	TT	CC
1279811|F|0-57:A>G-57:A>G	TGCAGCGATTTCAGCGCTGGAGTCTTCAACATTTTTCACTCATCAGGTGACACCAGCACGCCGAGCTTG	2A|022.171770420|1279811|1279811	chr2A	1279811	2	57:A>G	GG	AA	GG	GG	GG	GG	AG	NN	GG	GG	GG	AA	GG	AG	AG	GG	GG	GG	GG	GG	GG	GG	GG	AA	GG	GG	AA	GG	GG	GG	GG	GG	GG	GG	GG	GG	GG	GG	AA	GG	AG	GG	GG
1022158|F|0-20:G>A-20:G>A	TGCAGGTTGCTCATGGCGGCGCCGAGGAGACTCTGTTGATCCCACGACTGCTGAGCGGGGCCGAGATCG	2A|023.555631230|1022158|1022158	chr2A	1022158	5	20:G>A	GG	GG	GG	GG	GG	GG	GG	GG	NN	NN	NN	GG	GA	GG	GG	GG	GG	GG	GG	GG	GG	GG	GG	GG	GG	GG	GG	GG	GG	GG	GG	GG	GG	GG	GG	NN	GG	GG	NN	GG	GG	GG	GG
1212067|F|0-56:A>G-56:A>G	TGCAGCTGTACCGCGGAGGCGCCGTTGCTGTTGCCCATGGGGTTCAGGGAGCCTGAACTTCCGAGCATG	2A|024.555853420|1212067|1212067	chr2A	1212067	2	56:A>G	AA	NN	AA	GG	AA	AA	AA	AA	AA	AA	AA	GG	AA	AG	GG	AA	AA	AA	NN	AA	GG	AA	AA	GG	AG	AA	GG	GG	NN	NN	NN	AA	AA	AA	AA	AA	AA	AA	GG	GG	AA	AA	AA
3020873|F|0-35:A>G-35:A>G	TGCAGACAAGTAGAGGAACATAAATCTTGAAGTGCACCCGAGATCGGAAGAGCGGTTCAGCAGGAATGC	2A|024.555853420|3020873|3020873	0	3020873	4	35:A>G	AA	GG	AA	GG	AA	AA	AA	AA	GG	AA	AA	GG	AA	GG	GG	AA	AA	AG	NN	AA	GG	AA	AA	GG	AA	AA	AG	GG	AA	AA	AA	AA	AA	AA	AA	AA	AA	AA	GG	GG	AA	AA	GG
998359|F|0-66:C>T-66:C>T	TGCAGGACGAGGGACTACCGACCTGCGCAACCGTACTAGGCGATAGGCGGATGGAGAACCGACCAACGA	2A|024.555853420|998359|998359	chr2A	998359	2	66:C>T	CC	TT	CC	TT	CC	CC	CC	CC	TT	CC	CC	TT	CC	TT	TT	CC	CC	CC	NN	CC	TT	CC	CC	TT	CT	CC	TT	TT	CC	CC	NN	CC	CC	CC	CC	CC	CC	CC	TT	TT	CT	CC	TT
100024467|F|0-11:A>G-11:A>G	TGCAGCAGCTCAATGATCGCTTCCGAGATCGGAAGAGCGGTTCAGCAGGAATGCCGAGACCGATCTCGT	2A|025.506190570|4541897|4541897	0	100024467	6	11:A>G	AA	NN	AA	GG	AA	AA	AA	AA	AG	NN	AA	GG	GG	AG	GG	AG	AA	AA	AG	AA	GG	AA	AA	NN	AA	NN	AG	GG	AA	AA	AA	AA	AA	AG	AA	NN	AA	AA	GG	GG	AA	AA	AG
3064473|F|0-6:G>A-6:G>A	TGCAGCGCGGATCCCTATTGCAAGCACGGCCTCCGTTTGCATTTTCCGAGATCGGAAGAGCGGTTCAGC	2A|025.925361290|3064473|3064473	0	3064473	2	6:G>A	GG	GG	GG	AA	GG	GG	GG	GG	GG	AA	GG	GG	AA	GG	GG	GG	GG	GG	GG	NN	AA	GG	GG	GG	GA	GG	GG	AA	GG	GG	GG	GG	GG	GG	GG	AA	GG	GG	AA	AA	GG	GG	GG
1038091|F|0-36:C>T-36:C>T	TGCAGGCACCATCGCTGATATGTGGGGGCACTCCGACTGCTACTATGACAAGCATTATGCTGTCTACTG	2A|028.819454950|1038091|1038091	chr2A	1038091	3	36:C>T	CT	CC	CT	TT	NN	CC	TT	CT	CC	CC	CC	CC	CC	CT	CT	TT	TT	CC	TT	TT	TT	TT	TT	CC	TT	CC	CC	TT	CC	CT	TT	TT	TT	TT	TT	CC	TT	TT	TT	TT	TT	TT	CC
1064047|F|0-26:C>A-26:C>A	TGCAGTTCCCACTCGTAGTCGGGGTCCTCCCAGTAGTTGCACTTGTACCGCTTCTCTATCATCACGTCG	2A|028.819454950|1064047|1064047	chr2A	1064047	5	26:C>A	CA	CC	CC	CC	AA	CC	CA	CC	CC	CC	CC	CC	CC	CC	CC	NN	AA	CC	NN	AA	CC	AA	AA	CC	CA	CC	CC	CC	CA	CC	AA	AA	AA	AA	AA	CC	NN	NN	CC	CC	CA	CC	CC
1277633|F|0-33:G>A-33:G>A	TGCAGCAATCTAGGCTCTCAGGGTACTCATCAGGACGGGGCAAGTAGCTAGTCGAACCTGCCGAGATCG	2A|028.819454950|1277633|1277633	chr2A	1277633	3	33:G>A	GA	GA	GA	AA	AA	AA	AA	AA	GG	GG	GA	GG	GG	GA	AA	AA	AA	GA	AA	AA	AA	AA	AA	GG	AA	AA	GG	AA	AA	GA	AA	AA	AA	AA	AA	GG	AA	AA	NN	AA	AA	AA	AA
1667915|F|0-6:A>C-6:A>C	TGCAGAAACCATCGCTGATATGCGGCGGCATTTCGACAAGCACTATGCTGTCTACTGCCGAGATCGGAA	2A|028.819454950|1667915|1667915	0	1667915	3	6:A>C	AA	CC	AC	AA	AA	AC	AA	AA	CC	CC	AC	CC	CC	CC	AC	AA	AA	CC	AA	AA	AA	AA	AA	CC	AA	CC	AC	AA	AC	AC	AA	AA	AA	AA	AA	CC	AA	AA	AA	AA	AA	AA	CC
2257945|F|0-32:C>G-32:C>G	TGCAGCATTGCGGACCACTGCAACGGCCTCCTCTTACTCGATGTTCACGAGGACCATTACTACGTGGTT	2A|028.819454950|2257945|2257945	chr2A	2257945	4	32:C>G	CG	CC	GG	GG	GG	NN	GG	CG	CC	CC	CG	CC	CC	CG	CG	GG	GG	CC	GG	GG	GG	GG	GG	CC	GG	NN	CC	GG	GG	CG	GG	GG	GG	GG	GG	CC	GG	GG	GG	GG	GG	GG	NN
2258664|F|0-28:A>G-28:A>G	TGCAGGCTTCAGGAGCGGCACCACGTTCACCTCGGCCCAGGGCTCTAGCTGGTCGAATACCTCTAGCTT	2A|029.407797380|2258664|2258664	chr2A	2258664	2	28:A>G	GG	GG	GG	GG	GG	AG	GG	GG	GG	GG	GG	GG	GG	GG	GG	GG	GG	AG	GG	GG	GG	GG	GG	GG	GG	AA	GG	GG	AA	GG	AG	GG	GG	GG	GG	GG	GG	GG	GG	GG	GG	GG	AA
1061775|F|0-41:A>T-41:A>T	TGCAGTCACTTGTATCGGTTGATGGGTCCGCAGGTATCCTAAGTCTGAAAAGATGTGACGAAACTGGGT	2A|029.658624450|1061775|1061775	chr2A	1061775	3	41:A>T	AA	AA	AA	NN	AA	AA	AA	AA	AA	AA	AA	AA	AA	AA	TT	AA	AA	AA	AA	AA	AA	AA	AA	AA	AA	AA	AA	TT	AA	AA	AA	AA	AA	TT	AA	AA	AA	AA	AA	TT	AA	TT	AA
1061775|F|0-54:G>A-54:G>A	TGCAGTCACTTGTATCGGTTGATGGGTCCGCAGGTATCCTAAGTCTGAAAAGATGTGACGAAACTGGGT	2A|029.658624450|1061775|1061775	chr2A	1061775	3	54:G>A	GG	GG	GG	AA	GG	GG	GG	GG	GG	GG	GG	GG	GG	GG	AA	GG	GG	GG	GG	GG	GG	GG	GG	GG	GG	GG	GG	AA	GG	GA	GG	GG	GG	AA	GG	GG	GG	GG	GG	NN	GG	NN	GG
1120653|F|0-29:G>A-29:G>A	TGCAGGATGAAGAAGATAAAAGGAGAATAGAGAGATGAATCAATGTGCACAGTTACTCTTGAGTCTTGG	2A|029.830139390|1120653|1120653	chr2A	1120653	2	29:G>A	AA	AA	AA	AA	AA	AA	NN	AA	AA	AA	NN	AA	GG	AA	AA	GG	NN	AA	NN	AA	NN	AA	AA	AA	AA	GG	AA	AA	GG	AA	AA	AA	AA	AA	AA	NN	AA	AA	AA	AA	AA	NN	NN
3064836|F|0-24:A>T-24:A>T	TGCAGGTCGGCAGCTCCGACATTGACGTGGAGATGGTGATGAAGCCGAGATCGGAAGAGCGGTTCAGCA	2A|029.830139390|3064836|3064836	0	3064836	2	24:A>T	TT	TT	TT	TT	TT	TT	TT	TT	TT	TT	TT	NN	TT	TT	TT	AA	TT	AT	TT	TT	TT	TT	TT	TT	TT	AA	TT	TT	AA	TT	TT	TT	TT	AA	TT	TT	TT	TT	TT	TT	TT	TT	AA
3064800|F|0-41:C>T-41:C>T	TGCAGCGGGAAGCTGGTTTCGTGTCGACCCAATAAACGTCGCGGCGCTCTGTACGTCAAATCCTAAGCG	2A|031.134390870|3064800|3064800	chr2A	3064800	6	41:C>T	CC	CC	CC	CC	CC	CC	CC	CC	NN	CC	CC	CC	CT	CC	CC	CC	CC	CC	CC	CC	CC	CC	CC	CC	CC	CC	CC	CC	CC	CC	CC	CC	CC	CC	CC	CC	CC	CC	CC	NN	CC	CC	CC
3064800|F|0-5:C>T-5:C>T	TGCAGCGGGAAGCTGGTTTCGTGTCGACCCAATAAACGTCGCGGCGCTCTGTACGTCAAATCCTAAGCG	2A|031.134390870|3064800|3064800	chr2A	3064800	6	5:C>T	CC	CC	CC	CC	CC	CC	CC	CC	NN	CC	CC	CC	CC	CC	CC	CC	CC	CC	CC	CC	CC	CC	CC	CC	CC	CC	CC	CC	CC	CC	CC	CC	CC	CC	CC	CC	CC	CC	CC	TT	CC	CC	CC
1088624|F|0-9:T>C-9:T>C	TGCAGAGGATGCAGCAGTGCTGACTAGTTAATGCCAAATGATCAAGTGATGTATGCTCACTGGGACTGT	2A|031.521870590|1088624|1088624	chr2A	1088624	2	9:T>C	TT	TT	TT	TT	TT	TT	TT	TT	TT	TT	TT	TT	TT	TT	TT	TT	TT	TT	TT	TT	TT	NN	NN	TT	TT	NN	TT	TT	TT	TT	TT	TT	NN	TT	NN	TT	TT	TT	TT	TT	TT	TT	TT
1048259|F|0-39:C>A-39:C>A	TGCAGCAGCAGCCCGCTCCACGTCCTCATCTTCCTCCTCCTCCTCATCATCATGCTGCTGCCTACCATG	2A|032.569602770|1048259|1048259	chr2A	1048259	3	39:C>A	CC	CC	CC	CC	CC	CC	CC	CC	NN	CC	CC	CC	CC	CC	CC	NN	CC	CC	CC	CC	CC	CC	CC	CC	CC	NN	CC	CC	NN	CC	CC	CC	CC	CC	CC	CC	CC	CC	CC	CC	CC	CC	NN
1076875|F|0-42:G>A-42:G>A	TGCAGATTGTGTTGGCGCAAATCAACGGCTGTCTAGGTGGCTGGCCTTTTTCTAAGATCAGCCGAGATC	2A|040.076400880|1076875|1076875	chr2A	1076875	2	42:G>A	GG	NN	GG	NN	GG	GG	GG	GG	GG	GG	GG	GG	GG	GA	GG	NN	GG	GG	GG	GG	GG	GG	GG	GG	GG	NN	GG	AA	NN	GG	GG	GG	GG	GG	GG	GG	GG	GG	GG	AA	GG	GG	GG
5971560|F|0-15:G>C-15:G>C	TGCAGCGCCGCCCTAGTGGCTGCCCGAGATCGGAAGAGCGGTTCAGCAGGAATGCCGAGACCGATCTCG	2A|040.176318600|5373292|5373292	0	5971560	7	15:G>C	GC	GC	GC	CC	GC	GC	GC	GC	CC	GC	GC	CC	GG	CC	CC	GC	GC	CC	CC	CC	NN	GG	CC	GC	GC	CC	CC	CC	GC	GG	CC	NN	CC	GC	GC	GC	GC	GC	CC	CC	GC	GC	CC
5323916|F|0-37:T>C-37:T>C	TGCAGTAGATCTCGCTTGCCGCGGGCGCCGTCCCGTCTTGCTCTCTTGACGACGGGGCACTGGGCGGAG	2A|044.748682040|2283781|2283781	chr2A	5323916	3	37:T>C	TT	NN	TT	CC	TT	TT	TC	CC	TT	CC	TT	TT	TC	TC	TT	NN	TT	TT	TT	CC	TT	TT	NN	TT	TC	NN	TT	CC	NN	TT	CC	TT	TT	TT	NN	TT	TT	TT	TT	CC	TT	TT	TT
1129174|F|0-29:G>A-29:G>A	TGCAGCGGCGGATCCATGACGGGAAAGTCGTACTGGTGCAGGGGGCATACTACCCAGCCATCACCGAGC	2A|045.201393100|1129174|1129174	chr2A	1129174	2	29:G>A	GG	GG	GG	AA	GG	GG	GG	GA	GG	AA	GG	GG	GG	GA	GG	GG	GG	AA	GG	NN	GG	GG	GG	GG	GG	GA	NN	AA	GG	NN	NN	GG	GG	GG	GG	GG	GG	GG	GG	AA	GG	GG	GG
2255628|F|0-61:A>G-61:A>G	TGCAGCACATCGTGCACGTTGTGGTGATCACCTAGTGTGCATCTCAGATAACAAGGTGGGCATCGAAGA	2A|045.561436470|2255628|2255628	chr2A	2255628	2	61:A>G	GG	NN	GG	AA	GG	NN	AG	AG	GG	GG	GG	GG	AG	AG	GG	GG	GG	AG	GG	GG	GG	GG	NN	GG	AG	NN	GG	AA	NN	GG	AA	GG	GG	GG	NN	GG	GG	GG	AA	AA	GG	GG	AA
2268043|F|0-47:C>G-47:C>G	TGCAGGTGGTGGCACAGCGCCACCTCCACCAAGAAGTTCATCCTGGACCACCACCGCCGCCAGCCCTTG	2A|045.561436470|2268043|2268043	chr2A	2268043	5	47:C>G	CC	CC	CC	GG	CC	CC	CG	NN	NN	CC	CC	CC	CG	GG	CC	CC	CC	CG	CC	CC	NN	CC	CC	NN	CG	NN	CC	GG	CC	CC	GG	CC	CC	CC	CC	CC	CC	CC	CC	NN	CC	CC	GG
3023415|F|0-29:C>T-29:C>T	TGCAGCTCCGCTTCAAAATGGTTCAGAGACATGCTCTGTTCGCCCGAGATCGGAAGAGCGGTTCAGCAG	2A|045.561436470|3023415|3023415	0	3023415	2	29:C>T	CC	CC	CC	TT	CT	CC	CT	CT	CC	CC	CC	CC	CT	CT	CC	CC	CC	CT	CC	CT	CC	CC	CC	CC	CT	CC	CC	TT	CC	CC	CT	CC	CC	CC	CC	CC	CC	CC	CC	TT	CC	CC	TT
3026365|F|0-18:A>G-18:A>G	TGCAGAGCGACTTCATCAACGCGGCGCAAATCCCTGCCGAGATCGGAAGAGCGGTTCAGCAGGAATGCC	2A|045.561436470|3026365|3026365	0	3026365	2	18:A>G	AA	AA	AA	GG	AA	AA	AA	AG	AA	AA	AA	AA	AG	AG	AA	AA	AA	AG	AA	AG	AA	AA	AA	AA	AG	AA	AA	GG	AA	AA	GG	AA	AA	AA	AA	AA	AA	AA	AA	GG	AA	AA	GG
3064681|F|0-24:A>G-24:A>G	TGCAGCAGCTGTTCCTCGACGACAACAGCTTCGATGGGGAGCTGCCGAGATCGGAAGAGCGGTTCAGCA	2A|045.561436470|3064681|3064681	0	3064681	4	24:A>G	AA	AA	AA	GG	AA	AA	AA	AG	AA	GG	AA	AA	AG	AG	AA	AA	AA	AG	AA	AA	AA	AA	AA	AA	AA	AA	AA	GG	AA	AA	AA	AA	AA	AA	AA	AA	AA	AA	AA	GG	AA	AA	AA
4910578|F|0-59:G>T-59:G>T	TGCAGTCATGAGTCACTCTAGTGTAACTCTGTGTATCATGTGTAGCTATTAAATCTTAAGCATGTCCAA	2A|045.561436470|4910578|4910578	chr2A	4910578	2	59:G>T	TT	TT	TT	GG	TT	TT	TT	TT	TT	GG	TT	TT	TT	GT	TT	TT	TT	GG	TT	TT	TT	TT	TT	TT	TT	NN	TT	GG	TT	TT	TT	TT	TT	TT	NN	TT	TT	TT	TT	GG	TT	TT	TT
1127399|F|0-16:C>T-16:C>T	TGCAGACGCAGCGGGACGCCGCGAGCCAGCGCGGCGCGAGATGGCGCAAGACGTCTGCTAGCATGTCCT	2A|045.577096200|1127399|1127399	chr2B	1127399	3	16:C>T	CT	CC	CC	TT	TT	CC	TT	TT	TT	TT	CC	CC	TT	TT	TT	TT	TT	TT	TT	TT	TT	TT	CC	CC	TT	CC	CC	TT	CC	TT	CT	TT	TT	TT	CC	TT	TT	CC	TT	TT	TT	TT	TT
100018485|F|0-54:C>T-54:C>T	TGCAGACGCAGCGGGATGCCGCGAGCCAGCGCGGCGCGAGATGGCGCAAGACGTCTGCTAGCATGTCCT	2A|045.577096200|1127399|1127399	chr2A	100018485	3	54:C>T	CT	TT	NN	CT	CC	TT	CC	CC	CC	CC	NN	NN	CC	CC	CC	CC	CC	CT	CC	CC	CC	CC	NN	NN	CC	TT	NN	CT	NN	CC	CC	CT	CC	CC	NN	CC	CC	NN	CC	CC	CC	CC	CC
7333774|F|0-13:G>A-13:G>A	TGCAGGACAGGATGCAGCTGGTTTCGATTCCGAGATCGGAAGAGCGGTTCAGCAGGAATGCCGAGACCG	2A|046.049008580|3958043|3958043	0	7333774	2	13:G>A	AA	AA	GA	AA	AA	GA	GA	AA	AA	AA	AA	AA	GA	AA	AA	AA	AA	AA	AA	AA	AA	AA	GG	AA	AA	AA	AA	AA	AA	AA	GA	AA	AA	AA	GG	AA	AA	AA	AA	AA	GA	AA	AA
991804|F|0-53:C>G-53:C>G	TGCAGCAATTCAGTCTTCTCTTCAGGCATTCGGTCAGAAGGCTTGTGTCGTGTCGCAGGCCACGGCGTG	2A|046.784719970|991804|991804	chr2A	991804	3	53:C>G	CG	CC	CC	CC	CC	GG	CG	CG	CC	CC	CC	GG	CG	CG	CC	CC	CC	CG	CC	CC	CG	CC	GG	GG	CG	CC	CC	GG	CC	CC	CG	CC	CC	CC	GG	CC	CC	CC	CC	GG	CC	CC	GG
11914882|F|0-19:T>C-19:T>C	TGCAGGCGCACAGCCACTCTCGCAAGATGGGCCGAGATCGGAAGAGCGGTTCAGCAGGAATGCCGAGAC	2A|047.886253160|7353742|7353742	0	11914882	7	19:T>C	CC	CC	CC	TT	CC	CC	CC	CC	CC	CC	CC	CC	CC	CC	CC	TT	CC	CC	CC	CC	TT	NN	CC	CC	CC	CC	TC	CC	CC	CC	CC	CC	CC	CC	CC	CC	CC	CC	TT	NN	CC	CC	CC
100025029|F|0-20:C>A-20:C>A	TGCAGGCGCACAGCCACTCCCGCAAGATGGGCCGAGATCGGAAGAGCGGTTCAGCAGGAATGCCGAGAC	2A|047.886253160|7353742|7353742	0	100025029	7	20:C>A	CA	CA	CC	AA	CA	CA	CA	CA	CA	CC	CC	CA	CA	CA	CA	AA	CA	CA	CA	CA	AA	AA	CA	CA	CA	CC	CA	CA	CA	CA	CA	CA	CA	CA	CA	CA	CA	CA	AA	NN	CA	CA	CA
1079678|F|0-48:C>G-48:C>G	TGCAGAGAGTGGTGTAAGTGGGCTGGACTTGGTCAGTGTTGGGCTACACTATGAAGAAGTGGGTGATCT	2A|048.366018250|1079678|1079678	chr5A	1079678	2	48:C>G	CC	CC	CC	CC	CC	CC	CC	CC	CC	GG	CC	CC	CC	CC	CC	CC	CC	CC	CC	CC	CC	CC	CC	CC	CC	CC	CC	CC	CC	CC	CC	CC	CC	CC	CC	GG	CC	CC	CC	CC	CC	CC	CC
100022593|F|0-52:C>G-52:C>G	TGCAGCGCCGCTTCGAGCCCTGCCGCGACGACATCATCGTCGCAAGCTTTCCCAAGTCCGAGATCGGAA	2A|049.799256060|3222442|3222442	0	100022593	4	52:C>G	CC	CC	CC	GG	CC	CG	CC	CC	NN	CC	CC	CC	CC	CC	CG	CC	CC	CC	GG	NN	GG	CC	CC	CC	CC	GG	CG	CG	CG	CC	GG	CC	CC	CC	CC	CC	CC	CC	CC	CC	CC	CC	CC
2250973|F|0-26:A>G-26:A>G	TGCAGCGCCGCTTCGAGCCCTGCCGCAACGACGTAATCGTCGCAAGCTTTCCCAAGTCCGAGATCGGAA	2A|049.799256060|3222442|3222442	0	2250973	4	26:A>G	AG	AG	AG	NN	AG	AG	AG	AG	AA	AG	AG	AG	AG	AG	AG	AG	AG	AG	AA	AA	AA	GG	AG	AG	AG	AA	AG	AG	AG	AG	NN	AG	AG	AG	AG	AG	AG	AG	AG	AG	AG	AG	AG
100015592|F|0-23:A>G-23:A>G	TGCAGCGCCTCCATGAACTCCTTAGTGCCGAGATCGGAAGAGCGGTTCAGCAGGAATGCCGAGACCGAT	2A|049.799256060|4537942|4537942	0	100015592	2	23:A>G	AA	AA	AA	AA	AA	AG	AA	AA	AA	AA	AA	AA	AA	AA	AG	AA	GG	AG	GG	AG	AA	AA	AA	AA	AA	AG	GG	AG	AG	AA	GG	GG	AG	AA	AA	AA	AA	AG	GG	AG	AG	AA	AA
4993325|F|0-5:T>C-5:T>C	TGCAGTGCCGCCACGGCGTCGGCCGAGATCGGAAGAGCGGTTCAGCAGGAATGCCGAGACCGATCTCGT	2A|053.572630940|4993325|4993325	0	4993325	7	5:T>C	CC	CC	CC	CC	CC	CC	CC	NN	CC	NN	CC	CC	CC	CC	NN	CC	CC	TT	CC	CC	CC	NN	CC	CC	CC	NN	CC	CC	CC	CC	CC	CC	NN	CC	CC	CC	CC	CC	CC	CC	CC	CC	TT
1234571|F|0-47:T>G-47:T>G	TGCAGGCACCGAATCATAGCTGCTGAAAACATCAAGAACTAACTTGGTTCGCACTCCTACCTAACCACC	2A|054.750545670|1234571|1234571	chr2A	1234571	2	47:T>G	TT	GG	TT	TT	TT	GG	TT	TT	TT	TT	TT	TT	TG	TT	TT	TT	TT	GG	TT	TT	NN	NN	GG	NN	TT	GG	TT	GG	TG	TG	TG	TT	TT	TT	GG	TT	TT	TT	NN	TT	TT	NN	GG
4910904|F|0-22:C>T-22:C>T	TGCAGTCGGGCCAGCGGTGGAGCGGTCGAATGCGACGTGAGGAACTCCAGACGAACAGGCGGTGCTCCG	2A|054.750545670|4910904|4910904	chr2A	4910904	5	22:C>T	TT	CC	TT	TT	TT	CT	TT	TT	TT	TT	TT	TT	CT	TT	TT	TT	CT	CT	TT	TT	TT	TT	CC	TT	TT	CC	TT	CT	CT	CT	CT	TT	TT	TT	CC	TT	TT	TT	TT	TT	TT	CC	CC
1081999|F|0-29:T>G-29:T>G	TGCAGGCCAGGCCACTGCCGAACTTCTTCTTTACTCCGTGCTGCTTCGGCAGCAGACCGTCGTCCATCC	2A|057.030993390|1081999|1081999	chr2A	1081999	2	29:T>G	TT	TT	TT	TT	TT	TT	TT	TT	TT	TT	TG	TT	TT	TT	TG	TT	TT	TT	GG	TT	GG	TT	TT	TT	TT	TT	TT	TT	TT	TT	TT	TT	TT	TT	TT	TT	TT	TT	TT	TT	TT	TT	TT
1087875|F|0-10:T>C-10:T>C	TGCAGTGCTCTCTACTGTGTAGAATTCAAAGTAAGCAGTACCACTGCTTCAGGTCTCTGGCCGAGATCG	2A|057.030993390|1087875|1087875	chr2A	1087875	2	10:T>C	TT	TT	CC	TT	TT	TT	TT	TT	TT	TT	TC	TT	TT	TC	CC	TT	TT	TT	CC	TT	CC	TT	TT	TT	TT	TT	CC	TT	TT	TT	TT	TT	TT	TT	TT	TT	TT	CC	TT	TT	TT	TT	TT
5323750|F|0-56:G>T-56:G>T	TGCAGTTGGCGTCGTTGCACTGACCCGCGGAGGAATTGGGGCGTCTCCGCTGCGTAGGAGATCGGAAGA	2A|057.252043820|1092750|1092750	chr2A	5323750	2	56:G>T	GT	TT	TT	TT	TT	GG	GG	GG	TT	NN	GG	NN	TT	TT	GG	TT	TT	TT	GG	GG	NN	NN	NN	TT	GT	TT	TT	TT	TT	GT	GT	NN	TT	TT	NN	TT	TT	TT	TT	TT	TT	GG	GG
1063013|F|0-31:A>G-31:A>G	TGCAGCAGAAGAAGAAGAGGGAGGCGCGACAAAGGCGATGGCACGCGGGTCCGAGATCGGAAGAGCGGT	2A|058.207542250|1063013|1063013	0	1063013	4	31:A>G	AG	GG	AA	AA	AA	GG	AG	GG	AA	GG	GG	AA	AA	AA	GG	AA	AA	AA	GG	GG	GG	AA	GG	AA	AG	GG	AA	AA	AG	AG	AG	GG	AA	AA	GG	AG	AA	AA	AA	AA	AA	GG	AG
1063013|F|0-18:G>C-18:G>C	TGCAGCAGAAGAAGAAGAGGGAGGCGCGACAAAGGCGATGGCACGCGGGTCCGAGATCGGAAGAGCGGT	2A|058.207542250|1063013|1063013	0	1063013	4	18:G>C	GC	CC	GG	GG	GG	CC	GC	CC	GG	CC	CC	GG	GG	GG	CC	GC	GG	GG	CC	CC	CC	GG	CC	GG	GC	CC	GG	GG	GC	GC	GC	CC	GG	GG	CC	GG	GG	GG	GG	GG	GG	CC	GC
1105748|F|0-62:C>G-62:C>G	TGCAGAGCATCATCCATCCCATCCCCAGGTCATAAACCCAAGTCGGACTCGCCTTCCTCCTCCCCAACT	2A|058.207542250|1105748|1105748	chr2A	1105748	2	62:C>G	CG	CC	CC	GG	GG	CC	CC	CC	GG	CC	CC	GG	GG	GG	CC	GG	GG	GG	CC	NN	CC	GG	CC	GG	CG	CC	CC	GG	CG	CC	GG	CC	NN	GG	CC	GG	GG	CC	GG	GG	GG	CC	CC
1230245|F|0-58:A>G-58:A>G	TGCAGCAGCTGGGCGGCTCCCACGGTTGGTTCCCTTTCCCTCACCAGATTGGTTACTTATTCCCCTCAT	2A|058.207542250|1230245|1230245	chr2A	1230245	2	58:A>G	GG	AA	GG	AA	GG	AA	GG	GG	GG	GG	GG	GG	GG	AG	GG	NN	GG	GG	GG	GG	GG	GG	NN	GG	GG	AA	NN	AA	GG	NN	NN	AA	GG	GG	AA	GG	GG	GG	AA	AA	GG	GG	AA
981946|F|0-37:T>C-37:T>C	TGCAGGATTTTTATTCAAGTTTGACGTACTTATTTAGTTATATATCCTGATGAATATGGGAAGTTTTCA	2A|058.207542250|981946|981946	chr2A	981946	2	37:T>C	TT	CC	TT	CC	TT	TC	TT	TT	TT	TT	TT	TT	TT	TC	TC	TT	TT	TT	TT	TT	TT	TT	CC	TT	TT	CC	TT	CC	NN	NN	TT	CC	TT	TT	CC	TT	TT	TT	CC	TT	TT	TT	CC
988703|F|0-15:C>T-15:C>T	TGCAGTGCGGCGCCACCGCAGTACCGCCCTGACCTTTGCATCGCCAGCGTCCCTGCCTCGCTGACCCAT	2A|058.207542250|988703|988703	chr2A	988703	4	15:C>T	CT	NN	CC	CC	CC	TT	CT	NN	CC	CC	TT	CC	CC	CC	TT	CC	CC	CC	TT	TT	TT	CC	NN	CC	CT	NN	CC	CC	CC	CC	CC	TT	CC	CC	NN	CC	CC	CC	CC	CC	CC	TT	TT
989003|F|0-45:T>C-45:T>C	TGCAGCAGGGCATGGAAGGAGGAGTAGCAGAGGAAGGGGGCCGCGTGGAGGGGTGACGTGCTCGCCGAG	2A|058.207542250|989003|989003	chr6A	989003	5	45:T>C	TC	NN	TT	TT	TT	NN	CC	CC	TT	NN	CC	TT	TT	TT	CC	TT	TT	TT	CC	CC	CC	TT	NN	TT	TC	NN	TT	TT	TT	TC	TC	CC	TT	TT	NN	TT	TT	TT	TT	TT	TT	CC	TC
1026470|F|0-46:A>G-46:A>G	TGCAGTTAGTGGCAGTAATAGGTTATGCTAGTGGGAGCAGCTAGCCATGGAGCATGATGGTGAGCAGGT	2A|058.318619560|1026470|1026470	chr2A	1026470	2	46:A>G	AA	AA	AA	AA	AA	AG	AA	AA	GG	GG	AA	AA	AA	AG	AA	AA	AA	AA	AA	AA	AA	AA	AA	AA	AA	AA	AA	NN	AA	AA	AA	AA	AA	AA	AA	AA	AA	NN	GG	GG	AA	AA	AA
4993308|F|0-20:T>C-20:T>C	TGCAGCTGCCGCACTCAGGCTTGACGTGGTCGCAGCAGCTGTGCCGAGATCGGAAGAGCGGTTCAGCAG	2A|058.639916790|3029106|3029106	0	4993308	3	20:T>C	TT	TT	TT	TT	TT	TT	TT	TT	TT	TT	NN	TT	TC	TT	TT	TT	TT	TT	TT	TT	TT	TT	TT	TT	TT	TT	TT	TT	TT	TT	TT	CC	NN	TT	TT	NN	TT	TT	TT	TT	TT	TT	TT
3029106|F|0-22:A>G-22:A>G	TGCAGCTGCCGCACTCAGGCCTAACGTGGTCGCAGCAGCTGTGCCGAGATCGGAAGAGCGGTTCAGCAG	2A|058.639916790|3029106|3029106	0	3029106	3	22:A>G	AG	GG	AG	GG	AG	GG	AG	AG	AG	AG	AA	AG	AG	AG	AG	AG	AG	AG	AG	AG	AG	AG	AG	AG	AG	AG	AG	AG	AG	AG	AG	NN	AA	AG	AG	AA	AG	AG	AG	AG	AG	AG	AG
1114595|F|0-18:T>C-18:T>C	TGCAGACGCCCGCCTCCGTTCGTCGGTGCCCGTCGCCGTGGATTTTCCCTCGCGCCACCGAGATCGGAA	2A|058.856104060|1114595|1114595	0	1114595	2	18:T>C	TT	TT	TT	TT	TT	TT	TT	NN	TT	TT	TT	TT	CC	TT	TT	TT	TT	TT	TT	TT	TT	TT	NN	TT	TT	NN	TT	TT	TT	TT	NN	CC	TT	TT	TT	TT	TT	TT	TT	TT	TT	TT	NN
1228614|F|0-42:G>C-42:G>C	TGCAGCAGCAGCACGGCTCGCCCAAGGGCCAGCTTCAGGAACGCAACCTGGTTTGTCCCCCCGAGATCG	2A|058.856104060|1228614|1228614	chr2A	1228614	2	42:G>C	GG	GG	GG	GG	GG	GG	GG	GG	GG	GG	GG	GG	GC	GG	GG	GG	GG	GC	GG	GG	GG	GG	NN	GG	GG	GG	GG	GG	GG	GG	NN	CC	GG	GG	GG	GG	GG	GG	GG	GG	GG	GG	GG
3385596|F|0-38:G>A-38:G>A	TGCAGGGGGCACTGCTGCCGCCCGTCGAGAGCGCAGGAGCCCGCGCGGCCGAGATCGGAAGAGCGGTTC	2A|058.856104060|3385596|3385596	0	3385596	4	38:G>A	AA	AA	AA	AA	AA	AA	NN	AA	AA	NN	AA	AA	GA	AA	AA	AA	AA	AA	AA	AA	AA	AA	AA	NN	AA	AA	AA	AA	AA	AA	AA	GG	AA	AA	AA	AA	AA	AA	AA	AA	AA	AA	AA
5969885|F|0-9:C>G-9:C>G	TGCAGCTGCCAACAGTCGAGGCGCACTGGCATGGCACCGCCACCGACCGAGATCGGAAGAGCGGTTCAG	2A|058.856104060|5969885|5969885	0	5969885	2	9:C>G	GG	GG	GG	GG	GG	GG	GG	GG	GG	GG	GG	GG	CG	GG	GG	GG	GG	CG	GG	GG	GG	GG	GG	GG	GG	GG	GG	GG	GG	GG	GG	CC	GG	GG	GG	GG	GG	GG	GG	GG	GG	GG	GG
999517|F|0-41:C>T-41:C>T	TGCAGCGATGCTGTGCTGCTGTAGCTACTCTTCCTACGCGCCGCCTCCCTCGCTGAGCCCCGTGGCGTG	2A|058.856104060|999517|999517	chr2A	999517	2	41:C>T	CC	CC	CC	TT	CC	CT	CC	CC	TT	CC	CC	CC	TT	CT	CC	CC	CC	CT	CC	CC	CC	CC	CC	CC	CC	CC	CC	CT	CC	TT	CC	CC	CC	CC	CC	CC	CC	CC	TT	TT	CC	TT	CC
1078780|F|0-14:T>C-14:T>C	TGCAGTATACGTAGTATTTTTTTGTTTCCATTTGCACATCCCAATCACTCCACATCAAATATTGACCTT	2A|058.985738160|1078780|1078780	chr2A	1078780	2	14:T>C	TT	TT	CC	NN	TT	TT	TT	TT	TT	NN	TT	TT	TT	NN	TC	TT	TT	TT	CC	TT	CC	TT	TT	NN	TT	TT	CC	TT	TT	TT	TT	TT	TT	TT	TT	TT	TT	CC	TT	NN	TC	TT	TT
1094923|F|0-51:A>G-51:A>G	TGCAGCCGCTCGTGCACCCACGCCCGCACCCACGCGAGCGAAGAGGATAGCATTTCACTCCCGAGATCG	2A|059.099795380|1094923|1094923	chr2A	1094923	2	51:A>G	GG	NN	AA	NN	AA	GG	GG	GG	AA	NN	GG	AA	AA	AA	GG	AA	AA	NN	GG	GG	GG	AA	GG	AA	GG	NN	AA	AA	AA	AG	GG	GG	AA	AA	NN	AA	AA	AA	AA	AA	AA	GG	AG
100022455|F|0-22:A>G-22:A>G	TGCAGCGCATCCTGTCCTTCGCACCGAGATCGGAAGAGCGGTTCAGCAGGAATGCCGAGACCGATCTCG	2A|059.229023880|3939545|3939545	0	100022455	4	22:A>G	AA	GG	AA	AA	AA	GG	AA	AA	AA	AA	AA	AA	AG	AA	AA	AA	AA	AG	AA	AA	AA	AA	NN	AA	AA	GG	AA	AG	AG	AA	AA	AA	AA	AA	GG	AA	AA	AA	AA	AA	AA	GG	GG
7351364|F|0-17:T>C-17:T>C	TGCAGCCTCGACCCCAATCCGAGATCGGAAGAGCGGTTCAGCAGGAATGCCGAGACCGATCTCGTATGC	2A|059.229023880|4536077|4536077	0	7351364	2	17:T>C	CC	TT	TT	CC	CC	TT	CC	TC	CC	CC	CC	CC	TC	TC	TT	CC	NN	CC	TT	CC	TT	CC	TT	CC	CC	TT	TC	CC	TC	TC	CC	NN	CC	CC	TT	CC	CC	TT	CC	CC	CC	TT	CC
1289432|F|0-35:A>T-35:A>T	TGCAGATCTTATTATCGTCGCACCTTGGGCTCCGTAATTGGTCCGTTCACAGATATTTTCTGGAGTCAG	2A|059.296245950|1289432|1289432	chr2A	1289432	2	35:A>T	AA	TT	NN	NN	TT	NN	AA	AA	AA	AA	AA	TT	TT	NN	AA	TT	TT	AA	AA	TT	AA	TT	TT	TT	AT	TT	AA	AA	TT	TT	AA	NN	NN	TT	TT	TT	TT	AA	AA	AA	TT	TT	AA
1072955|F|0-32:A>G-32:A>G	TGCAGCTTGTTGTCATCGTCCTGACGACGATGATACAAGTACTTGTCAAGGCTTCCGTTGGGCATGTAG	2A|059.398237830|1072955|1072955	chr2B	1072955	4	32:A>G	AG	GG	AA	GG	GG	AG	AA	AG	AA	GG	AA	GG	GG	AG	AA	GG	GG	AG	AA	GG	AA	GG	GG	GG	AG	GG	AA	GG	GG	GG	AG	AA	GG	GG	GG	GG	GG	AA	GG	GG	GG	GG	AA
1115924|F|0-27:G>C-27:G>C	TGCAGGCGTGACGACCAAACCAGACGAGTCATTTATTAGCGGCACTACACGGGCAGATGAGATTAACCA	2A|059.398237830|1115924|1115924	chr2A	1115924	2	27:G>C	CC	GG	CC	GG	GG	GC	GC	GC	CC	GG	CC	GG	GC	GG	CC	NN	GG	CC	CC	GC	CC	GG	GG	GG	GC	GG	CC	GG	GG	GG	CC	CC	NN	GG	GG	GG	GG	NN	GG	GG	GG	GG	CC
1240078|F|0-54:T>C-54:T>C	TGCAGAGACGGAAGAGTTCACCCGTCACTCGCTAGCTATCTCCTTTCAGTCGAGTCACCGAGATCGGAA	2A|059.398237830|1240078|1240078	0	1240078	2	54:T>C	TT	TT	CC	TT	TT	TT	TT	TT	TT	TT	TT	TT	TT	TC	TC	TT	TC	TT	CC	TT	CC	TT	TT	TT	TT	NN	CC	TT	TT	TT	TT	TT	TT	TT	TT	TT	TT	CC	TT	TT	TT	TT	TT
5581968|F|0-34:T>C-34:T>C	TGCAGCCGTTGTATCCTCTCCAACAGCTCCTTCATGTAGTCGATCGTGTCCCCCGAGATCGGAAGAGCG	2A|059.591201940|5581968|5581968	0	5581968	4	34:T>C	CC	TT	CC	CC	NN	TC	TC	CC	CC	CC	NN	TT	TC	CC	CC	NN	CC	CC	CC	CC	CC	CC	TC	TT	NN	TC	CC	NN	TT	CC	CC	TC	NN	NN	TT	NN	TT	TC	CC	TC	TT	CC	NN
5579629|F|0-18:G>A-18:G>A	TGCAGCTAGCCGATCGGCGATGGCGACCAAGATCTACATCGTGTAATGCTCCGCCTCTGCTTGCTCTTC	2A|059.843199300|5579629|5579629	chr2A	5579629	3	18:G>A	AA	AA	AA	GG	AA	AA	AA	GA	AA	GG	AA	NN	AA	GA	AA	AA	AA	AA	AA	AA	AA	AA	AA	AA	AA	AA	AA	GG	AA	AA	AA	AA	AA	AA	AA	AA	AA	AA	GG	GG	NN	AA	AA
3064660|F|0-8:T>C-8:T>C	TGCAGTTATGATTGGGACTCGTCCCTGATAATCGTCGCCGCCCGAGATCGGAAGAGCGGTTCAGCAGGA	2A|059.979415560|3064660|3064660	0	3064660	5	8:T>C	TT	TT	TT	CC	TT	TT	TT	TT	TT	CC	TT	TT	TT	TC	TT	TT	TT	TT	TT	TT	TT	TT	TT	TT	TT	TC	TT	CC	TC	TC	TT	TT	TT	TT	TT	TT	TT	TT	CC	CC	TT	CC	TT
2283934|F|0-46:A>G-46:A>G	TGCAGCTGGAAGAGAGCTGCTTGAGGACCCTGTCGTCGAGCCTAGCATACGACAGCTTCAGCACCTTGA	2A|060.019292190|2283934|2283934	chr2A	2283934	3	46:A>G	AG	NN	AA	AA	AA	GG	GG	GG	AA	NN	GG	AA	AA	AA	GG	AA	AA	AA	GG	GG	GG	AA	NN	NN	AG	NN	AA	AA	AA	AG	GG	GG	AA	AA	NN	AA	AA	AA	AA	AA	AA	GG	GG
1021498|F|0-35:A>G-35:A>G	TGCAGGTACAGTCCTAGCATGCGGTATAGTTGGGCACCGTAGGCCTGCCCGCATAGCGTCTCCAGGGCG	2A|060.517136920|1021498|1021498	chr2D	1021498	5	35:A>G	AG	NN	AG	GG	AA	AA	AG	AG	AA	AA	AA	AA	AA	AG	AG	AA	AA	AG	AA	NN	AA	AA	NN	AA	AG	NN	GG	GG	AA	AA	GG	GG	AA	AA	NN	AA	AA	AA	GG	GG	AA	AA	NN
1094287|F|0-6:T>A-6:T>A	TGCAGGTGGCGCTGCGGCCGCGGAGGCGGAGCCCATGCTGCTCAACGACGCCATCCGCCGAGATCGGAA	2A|060.517136920|1094287|1094287	0	1094287	3	6:T>A	TT	AA	NN	NN	TT	TT	NN	TT	TT	TT	TT	TT	TT	TT	TT	TT	TT	TT	TT	AA	NN	TT	AA	TT	TT	AA	NN	TT	TA	TT	TA	NN	TT	TT	AA	TT	TT	TT	TT	TT	TT	TT	NN
1219652|F|0-23:A>G-23:A>G	TGCAGTGGTTTTGGCTCGTAGTCAAGGAAGTAGTCACCCCACAGAGAGGGCTCATAGCTGGACAGCGTC	2A|060.517136920|1219652|1219652	chr2A	1219652	2	23:A>G	AA	GG	NN	NN	AA	AA	AA	AA	NN	AA	GG	AA	AA	AA	AA	AA	AA	AA	AA	AA	AA	AA	NN	AA	AA	NN	AA	AA	AG	AA	AA	AA	NN	AA	NN	AA	AA	AA	AA	AA	AA	NN	GG
1228285|F|0-17:T>C-17:T>C	TGCAGCTCCGCCAACTCTCGGAGCGGAGTTGGGGAGCGGAGCATTACCGAATAGCCCCACAACCCTCTT	2A|060.517136920|1228285|1228285	chr2A	1228285	2	17:T>C	TT	TT	TT	TT	TT	TT	TT	TT	TT	TT	CC	TT	TC	TT	TT	TT	TT	CC	TT	TT	TT	TT	TT	TT	TT	TT	TT	TT	TT	TT	NN	TT	TT	TT	TT	TT	TT	TT	NN	TT	TT	CC	TT
3064776|F|0-11:A>G-11:A>G	TGCAGCGGCTCAAAGACGATCTATCGACCTTCCGTGGCCGAGATCGGAAGAGCGGTTCAGCAGGAATGC	2A|060.517136920|3064776|3064776	0	3064776	3	11:A>G	GG	GG	GG	GG	AA	AA	GG	GG	GG	GG	GG	AA	AA	NN	GG	AA	AA	AG	GG	NN	GG	AA	GG	AA	GG	GG	GG	GG	AG	NN	GG	GG	AA	NN	GG	AA	AA	GG	GG	GG	AA	GG	GG
982854|F|0-31:C>T-31:C>T	TGCAGAAAAGCAGCGGTGAAAACAAACTTTTCTTTTGAAGGCAAAACATAGCTTTATAGATTAACTACG	2A|060.517136920|982854|982854	chr2A	982854	3	31:C>T	CC	TT	CC	CC	TT	NN	CC	CC	CC	CC	CC	TT	TT	TT	CC	TT	TT	CC	CC	CT	CC	TT	TT	TT	CT	TT	CC	CC	TT	TT	CC	CC	NN	TT	TT	TT	TT	CC	NN	CC	TT	TT	CC
993063|F|0-24:T>C-24:T>C	TGCAGCACGTGCCGCAAGAGAAGCTGACGGGCCGTCTGCTCCCATGCCTCAGTTAATTACCTTCTGCAC	2A|060.517136920|993063|993063	chr2D	993063	2	24:T>C	TT	NN	TT	CC	TT	TT	TT	TT	TT	NN	TT	TT	TT	TT	TT	TT	TT	TT	TT	TT	TT	TT	NN	TT	TT	NN	TT	TT	TT	TT	NN	CC	TT	TT	NN	TT	TT	TT	NN	TT	TT	TT	CC
982253|F|0-14:G>A-14:G>A	TGCAGCCTCCTCTCGCTTCCATGTGCGGCCGTGCAGTATTTTCAGGAAGAGGATGAAGAAGACAGACGA	2A|060.561948090|982253|982253	chr7A	982253	6	14:G>A	AA	AA	AA	AA	AA	GA	AA	AA	GG	GG	AA	AA	AA	NN	AA	AA	AA	AA	AA	AA	AA	AA	NN	AA	AA	AA	AA	GG	AA	AA	NN	AA	AA	AA	NN	AA	AA	AA	AA	AA	AA	AA	AA
1113430|F|0-44:C>G-44:C>G	TGCAGTGCGGCGCCATCGCAGTACTGCCCTGACCTTTGCATCGTCAGCGTCCCTGCCTCGCTGACCCAT	2A|060.640346540|1113430|1113430	0	1113430	4	44:C>G	CG	NN	GG	GG	GG	CC	CC	NN	GG	NN	CC	GG	GG	GG	CC	GG	GG	GG	CC	CC	CC	GG	NN	GG	CG	NN	GG	GG	GG	GG	NN	CC	GG	GG	NN	GG	GG	GG	GG	GG	GG	CC	CG
1067817|F|0-68:C>G-68:C>G	TGCAGGATCGGAGGAAAAGAGTTTGCTTCCCTACAAAGGCATTGTGCCCAATCACAAGGAGGTGCTATC	2A|061.224102450|1067817|1067817	chr2A	1067817	2	68:C>G	GG	CC	CC	GG	GG	CC	GG	CG	GG	GG	GG	GG	CG	CG	CC	GG	GG	NN	CC	GG	CC	GG	CC	GG	GG	CC	CC	NN	CG	NN	GG	GG	NN	GG	CC	GG	GG	CC	GG	GG	GG	NN	GG
1069828|F|0-52:C>T-52:C>T	TGCAGCTGGGACGCTGAGAGGTGAGCCTAGCTTCTCAAACGCACGGTGGGAACGGTGAGGCAGAACTGA	2A|061.224102450|1069828|1069828	chr2A	1069828	2	52:C>T	TT	CC	CC	TT	TT	CC	TT	CT	TT	TT	NN	TT	CT	TT	CC	TT	TT	TT	CC	TT	CC	TT	CC	TT	TT	CC	CC	TT	TT	CT	CT	TT	TT	TT	CC	TT	TT	CC	TT	TT	TT	CC	TT
1111617|F|0-17:A>T-17:A>T	TGCAGGACCGTTTGGTTATCCATTTGGCGATTTGGCACGCGAGGCGGCCATGAACCGAGATCGGAAGAG	2A|061.224102450|1111617|1111617	0	1111617	5	17:A>T	AT	AT	AA	TT	AA	AT	TT	TT	TT	TT	AA	AA	AA	AT	AA	AA	AA	AT	NN	AT	NN	AA	TT	AA	AT	AA	AA	TT	AA	AT	TT	AA	AA	AA	TT	AA	AA	AA	TT	TT	AA	TT	NN
100022695|F|0-52:C>G-52:C>G	TGCAGCTGTCGCAAAGGAGGGGGAGTCCGTGAGAAAGCGTGCGGTGGAGCTCCGCCGAGATCGGAAGAG	2A|062.603946030|3938659|3938659	0	100022695	4	52:C>G	CC	GG	CG	CC	CC	CC	CC	CC	CC	CC	CC	CC	CC	CC	CC	CC	CC	CC	CC	CC	CC	CC	CC	CC	CC	GG	CC	CC	CG	CC	CC	CC	CC	CC	CC	CC	CC	CC	CC	CC	CC	CC	GG
3957579|F|0-27:A>G-27:A>G	TGCAGTGCCTTGGTCCTCTCCTCCTCGAAGCTGGGCTGCGCTGCCACGGCGGACATGCCGTCCACCCTC	2A|062.829429800|3957579|3957579	chr2A	3957579	5	27:A>G	AG	AA	GG	AA	AA	AG	GG	AG	GG	AA	GG	AA	AG	AG	GG	AA	AA	AG	GG	AG	GG	AA	AA	AA	AG	AA	GG	AA	AA	AA	AG	GG	AA	AA	AA	AA	AA	GG	AA	AA	AA	AA	GG
1039232|F|0-34:C>T-34:C>T	TGCAGACATGGCAAACCTCGCCGTTGCCATCTTGCTTGCATCGCTCGGAGCCGTGGCTACTGCTCAAAA	2A|062.926939650|1039232|1039232	chr2A	1039232	3	34:C>T	TT	CC	TT	TT	TT	TT	TT	TT	TT	TT	TT	TT	TT	TT	TT	TT	TT	TT	TT	CT	TT	TT	CC	TT	TT	CC	TT	TT	CT	TT	TT	CC	TT	TT	CC	TT	TT	TT	TT	TT	TT	TT	CC
1046310|F|0-24:T>C-24:T>C	TGCAGCTATTGCTTTACAGTACATTAACTATTACCATTGAGCCGCCCCACACATGCTAGCTATGCATTA	2A|062.926939650|1046310|1046310	chr2A	1046310	3	24:T>C	TT	CC	TT	NN	TT	TT	TT	TT	TT	TT	TT	TT	TT	TT	TT	TT	TT	TT	TT	CC	TT	TT	CC	TT	TT	CC	TT	TT	TC	TT	TT	CC	TT	TT	NN	TT	TT	TT	TT	TT	TT	TT	TC
1074973|F|0-41:A>G-41:A>G	TGCAGTATAGATGATAACATCTTGGGCGTCTTATGATTCACATGGTATGTGGACGGCCGCATAGCGAGG	2A|062.926939650|1074973|1074973	chr2A	1074973	2	41:A>G	GG	AA	GG	GG	GG	GG	GG	GG	GG	GG	GG	GG	GG	GG	GG	GG	GG	NN	NN	GG	GG	GG	AA	GG	GG	AA	GG	GG	AG	GG	GG	AA	GG	GG	AA	NN	GG	GG	GG	GG	GG	GG	AA
1108327|F|0-52:C>T-52:C>T	TGCAGGGCAGCCCTGGGCTGGATCTTGGGCAAGTTTGACCGACCGAGCCAAACTGGTGATTGTTGATTC	2A|062.926939650|1108327|1108327	chr2A	1108327	2	52:C>T	CC	TT	CC	CC	CC	CC	CC	CC	CC	CC	CC	CC	NN	CC	CC	CC	CC	CC	CC	NN	CC	CC	TT	CC	NN	TT	CC	CC	CT	CC	CT	TT	CC	CC	TT	CC	CC	CC	CC	CC	CC	CC	TT
1111962|F|0-15:T>C-15:T>C	TGCAGGTCGCGAGTTTGACCTTCGCACGCACATATTTTTTTAGAAATTACAACATAGTGTGGCGTGCAT	2A|062.926939650|1111962|1111962	chr2A	1111962	14	15:T>C	CC	TT	NN	NN	CC	CC	CC	CC	NN	CC	CC	CC	CC	NN	CC	CC	CC	CC	CC	TC	CC	CC	TT	CC	CC	TT	CC	NN	TC	CC	CC	TT	CC	NN	TT	NN	CC	CC	CC	CC	CC	CC	TT
1166053|F|0-7:G>A-7:G>A	TGCAGCCGTCCCAGCTTGCAGCTCCTCGGTATGGAGGACCCCCTCTCGTGCTCCAGCACGTGGAGGATG	2A|062.926939650|1166053|1166053	chr2A	1166053	2	7:G>A	GG	AA	GA	GG	GG	GG	GG	GG	GG	GG	GG	GG	GG	GG	GG	GG	GG	NN	GG	GG	GG	GG	GG	GG	GG	AA	GG	GG	GA	GG	GG	GG	NN	GG	GG	GG	GG	GG	GG	GG	GG	GG	NN
3025548|F|0-9:T>C-9:T>C	TGCAGTGCGTCTGCCGTGCCTTCTGCGTTTACACTGCCCCGAGATCGGAAGAGCGGTTCAGCAGGAATG	2A|062.926939650|3025548|3025548	0	3025548	2	9:T>C	TT	CC	TC	TT	TT	NN	TT	TT	TT	TT	TT	TT	TT	TT	TT	TT	TT	TT	TT	TT	NN	TT	TT	TT	TT	CC	TT	TT	TC	TT	TT	TT	TT	TT	TT	TT	TT	TT	TT	TT	TT	TT	CC
[truncated: 6,749 more rows]
[truncated: 148 more columns]
