# Supplementary material for: Genetic dissection of Septoria tritici blotch and Septoria nodorum blotch resistance in wheat using GWAS
Source: Front Plant Sci. 2025 May 13;16:1524912. doi: 10.3389/fpls.2025.1524912 (PMC12106303; doi:10.3389/fpls.2025.1524912)
Supplement: Supplementary file 4 [file Table4.xlsx]

## Sheet: Sheet1
Table S4: Percent reduction of disease incidence with favourable allele in comparision to unfavourable alleles for the identified MTAs
MTAs	Alleles	Allele type	Average disease scores	Allelic difference	% disease reduction
Pn ToxA_Russia
1234457	A	Favourable	1.97	0.4	16.8776
	G	Unfavourable	2.37
100021621	C	Unfavourable	3.06	0.96	31.3725
	T	Favourable	2.1
2275733	C	Unfavourable	2.79	0.65	23.2975
	T	Favourable	2.14
Pn Tox3_Russia
5971516	C	Unfavourable	2.5	0.64	25.6
	T	Favourable	1.86
1070935	G	Favourable	2.05	0.48	18.9723
	A	Unfavourable	2.53
Pn Sn2K_USA
100023665	G	Unfavourable	3.46	1.3	37.5723
	T	Favourable	2.16
Pn ToxA_USA
100023665	G	Unfavourable	2.65	0.97	36.6038
	T	Favourable	1.68
AUDPC 2020_Natural
1230893	C	Favourable	60.07	119.43	66.5348
	T	Unfavourable	179.5
1202459	G	Favourable	68.56	75.39	52.3724
	T	Unfavourable	143.95
AUDPC 2021_Artificial
1212480	C	Favourable	123.85	70.07	36.1335
	T	Unfavourable	193.92
Allelic difference = Difference in average disease scores between unfavorable and favorable allele
% disease reduction = Allelic difference/Average disease scores of unfavourable allele
