# Supplementary material for: Genetic dissection of Septoria tritici blotch and Septoria nodorum blotch resistance in wheat using GWAS
Source: Front Plant Sci. 2025 May 13;16:1524912. doi: 10.3389/fpls.2025.1524912 (PMC12106303; doi:10.3389/fpls.2025.1524912)
Supplement: Supplementary file 5 [file DataSheet1.xlsx]

## Sheet: Septoria-greenhouse
Table S1. Phenotyping data under greenhouse conditions for different isolates of Septoria (mix isolates of Zymoseptoria tritici; isolates of Parastagonospora nodorum which are ToxA, Tox1, and Tox3 producers and isolate of Septoria nodorum blotch)
#	Name	Zymoseptoria tritici ((mix of isolates)							Parastagonospora nodorum (149-22-P.nodorum_ToxA)							Parastagonospora nodorum (150-22-P.nodorum_Tox1)							Parastagonospora nodorum (118-22-P.nodorum_Tox3)							Parastagonospora nodorum (Isolate Sn2K)					Parastagonospora nodorum (SnTox A)
		Rep 1	Rep 2	Rep 3	Rep 4	Rep 5	AVG	Type	Rep 1	Rep 2	Rep 3	Rep 4	Rep 5	AVG	Type	Rep 1	Rep 2	Rep 3	Rep 4	Rep 5	AVG	Type	Rep 1	Rep 2	Rep 3	Rep 4	Rep 5	AVG	Type	Rep 1	Rep 2	Rep 3	Race SNB average	Type	Rep 1	Rep 2	Rep 3	Rep 4	Rep 5	AVG	Type
1	Almaly	1	1	1	1	2	1.2	R	1	1	1	1	1	1	R	1	1	1	1	1	1	R	3	3	3	3	3	3	S	4.33333	4	4	4.14286	S	3	4	3	3	3	3.2	S
2	Kazakhstanskaya3	3	3	3	3	2	2.8	S	3	3	3	3	3	3	S	2	2	2	1	1	1.6	R	2	2	1	1	1	1.4	R	4	5	4.2	4.375	S	4	3	4	3	3	3.4	S
3	Lutescens32	3	3	3	3	3	3	S	3	3	3	3	3	3	S	4	4	3	3	3	3.4	S	3	3	3	3	3	3	S	1.5	1	2	1.5	I	1	1	2	3	1	1.6	I
4	Saratovskaya70	3	3	3	2	2	2.6	S	2	2	1	1	1	1.4	R	3	3	3	3	3	3	S	2	2	2	1	1	1.6	R	2	1	1.5	1.5	I	2	1	1	3	2	1.8	I
5	Bulava	2	2	3	3	3	2.6	S	1	1	1	1	1	1	R	1	1	1	1	1	1	R	4	4	4	4	4	4	S	4.5	5	5	4.75	S	3	3	4	4	3	3.4	S
6	Konditerskaya	3	3	2	2	2	2.4	R	1	1	1	1	1	1	R	1	1	1	1	1	1	R	3	3	3	3	3	3	S	1	2	1	1.71429	I	1	1	1	1	2	1.2	I
7	Mereke75	2	2	3	3	3	2.6	S	1	1	1	1	1	1	R	1	1	1	1	1	1	R	3	2	2	2	2	2.2	R	5	4.2	4.4	4.5	S	4	3	3	4	4	3.6	S
8	Reke	1	2	2	2	1	1.6	R	3	3	3	3	3	3	S	1	1	1	1	1	1	R	3	3	2	2	2	2.4	R	1	1	2	1.28571	I	1	2	1	2	1	1.4	I
9	Ybileinaya60	3	3	3	2	2	2.6	S	4	4	3	3	3	3.4	S	1	1	1	1	1	1	R	3	3	3	3	3	3	S	1	1	1	1.25	I	2	2	1	1	1	1.4	I
10	Naz/GF55-2	3	3	2	2	2	2.4	R	3	3	3	3	3	3	S	2	2	2	1	1	1.6	R	2	2	2	2	2	2	R	4	4	3.5	3.75	S	2	1	1	2	2	1.6	I
11	425/GF55-1	2	2	2	3	3	2.4	R	3	3	3	3	3	3	S	4	4	4	3	3	3.6	S	3	3	2	2	2	2.4	R	4	4	4.3	4.125	S	3	3	3	3	3	3	S
12	428/Umanka-1	2	2	2	2	2	2	R	3	3	3	3	3	3	S	3	3	3	2	2	2.6	S	2	2	2	2	2	2	R	5	5	3.6	4.5	S	3	3	2	4	4	3.2	S
13	Alatau	1	1	1	1	1	1	R	1	1	1	1	1	1	R	1	1	1	1	1	1	R	3	3	2	2	2	2.4	R	1.625	1.7	1.5	1.625	I	2	2	3	1	1	1.8	I
14	Kazakhtanskayarannespelaya	3	3	2	2	2	2.4	R	2	2	2	2	2	2	R	2	2	2	2	1	1.8	R	1	1	1	1	1	1	R	2	1.5	1.4	1.6	I	1	2	1	1	1	1.2	I
15	Lutescens90	1	1	1	1	1	1	R	2	1	1	1	1	1.2	R	2	2	1	1	1	1.4	R	3	3	3	2	2	2.6	S	1	1	2	1.25	I	2	3	1	1	1	1.6	I
16	Severyanka	2	2	2	2	2	2	R	2	2	1	1	1	1.4	R	4	4	3	3	3	3.4	S	3	3	2	2	2	2.4	R	3	3	2.2	2.71429	S	1	1	2	1	3	1.6	I
17	Batyr	3	3	3	3	2	2.8	S	4	4	4	3	3	3.6	S	2	2	1	1	1	1.4	R	4	4	4	4	4	4	S	4.5	4.3	4.3	4.375	S	3	4	4	3	2	3.2	S
18	Keremet	3	3	3	4	4	3.4	S	2	2	2	2	2	2	R	2	2	2	1	1	1.6	R	4	4	4	3	3	3.6	S	4	3	5	4	S	1	1	2	3	2	1.8	I
19	Naz	1	1	1	1	2	1.2	R	2	2	2	2	2	2	R	2	2	2	2	2	2	R	3	3	3	2	2	2.6	S	1	2	1	1.25	I	1	2	1	1	1	1.2	I
20	Sapaly	2	2	2	1	1	1.6	R	2	2	2	1	1	1.6	R	4	4	4	3	3	3.6	S	3	3	3	3	3	3	S	2	2.4	1	1.75	I	1	1	1	1	2	1.2	I
21	Alem	4	4	3	3	3	3.4	S	3	3	3	2	2	2.6	S	1	1	1	2	2	1.4	R	3	3	3	3	3	3	S	4.33333	4	4	4.125	S	3	4	4	3	3	3.4	S
22	Naz/GF55-3	3	3	3	2	2	2.6	S	3	3	3	2	2	2.6	S	2	2	1	1	1	1.4	R	3	3	2	2	2	2.4	R	5	4	4	4.25	S	1	1	1	1	1	1	I
23	425/GF55-2	4	4	3	3	3	3.4	S	3	3	3	3	3	3	S	3	3	3	3	3	3	S	3	3	3	3	3	3	S	5	5	3.8	4.57143	S	4	3	3	4	4	3.6	S
24	428/Umanka-2	3	3	3	2	2	2.6	S	2	2	2	2	2	2	R	3	3	3	2	2	2.6	S	3	3	3	2	2	2.6	S	5	5	3.6	4.5	S	4	2	3	3	3	3	S
25	Akbiday	1	1	1	1	1	1	R	3	3	3	3	3	3	S	1	1	1	1	1	1	R	3	3	3	3	3	3	S	4.2	4.3	4.4	4.33333	S	3	4	4	4	4	3.8	S
26	Kazakhstanskaya4	4	4	4	3	3	3.6	S	3	3	3	3	3	3	S	4	4	3	3	3	3.4	S	2	2	1	1	1	1.4	R	4	4	4	4	S	3	3	3	3	3	3	S
27	Lazzat	2	2	2	1	1	1.6	R	1	1	1	1	1	1	R	1	1	1	1	1	1	R	3	3	2	2	2	2.4	R	2	1.8	1	1.57143	I	1	1	1	1	1	1	I
28	Stepnaya16	2	2	2	3	2	2.2	R	3	3	3	3	3	3	S	2	2	2	2	2	2	R	2	2	2	2	2	2	R	2	2	2	2	I	3	4	4	3	3	3.4	S
29	Bayandy	3	3	3	2	2	2.6	S	4	4	3	3	3	3.4	S	3	3	3	3	3	3	S	4	4	4	4	4	4	S	3.8	3	4	3.625	S	2	2	1	2	1	1.6	I
30	Koksy	3	3	3	3	3	3	S	2	2	2	1	1	1.6	R	1	1	1	1	1	1	R	3	3	3	3	4	3.2	S	5	4	4.6	4.5	S	3	4	3	4	3	3.4	S
31	Nureke	2	2	2	2	2	2	R	2	2	2	2	2	2	R	3	2	2	2	2	2.2	R	3	3	2	2	2	2.4	R	3	3	2.2	2.71429	S	4	3	3	3	2	3	S
32	Sultan2	3	3	3	3	3	3	S	3	3	3	3	2	2.8	S	3	3	3	3	3	3	S	3	3	2	2	2	2.4	R	4	4	2.7	3.57143	S	1	2	2	1	3	1.8	I
33	A-Ap-k/Progress	3	3	3	2	2	2.6	S	4	4	4	4	4	4	S	4	4	3	3	3	3.4	S	3	3	3	2	2	2.6	S	2	2	2	2	I	1	2	2	1	1	1.4	I
34	Naz/GF55-4	3	3	3	3	3	3	S	3	3	3	3	3	3	S	3	3	2	2	2	2.4	R	3	3	3	3	3	3	S	1	1	1	1	I	3	2	2	2	1	2	I
35	Almaly/GF92	3	3	2	2	2	2.4	R	3	3	3	3	3	3	S	4	3	3	3	3	3.2	S	3	3	3	3	3	3	S	2	1	1	1.25	I	2	2	2	1	1	1.6	I
36	425/Umanka	3	3	3	3	3	3	S	2	2	2	2	2	2	R	2	2	1	1	1	1.4	R	3	3	3	2	2	2.6	S	4	5	4.2	4.375	S	3	4	4	4	3	3.6	S
37	Alikhan	3	3	3	2	2	2.6	S	2	2	1	1	1	1.4	R	2	2	2	2	2	2	R	3	3	3	3	3	3	S	3	2.8	2.9	2.875	S	2	1	1	1	2	1.4	I
38	Kazakhstanskaya10	4	4	4	3	3	3.6	S	3	3	3	3	3	3	S	3	3	3	3	3	3	S	2	2	1	1	1	1.4	R	3	2	2.5	2.5	I	1	1	1	1	1	1	I
39	Pavlodarskaya93	1	1	1	1	2	1.2	R	2	2	2	2	2	2	R	2	2	2	2	2	2	R	1	1	1	1	1	1	R	2	2	1.8	1.875	I	1	1	2	2	1	1.4	I
40	Celinnaya26	3	3	3	3	3	3	S	3	3	3	3	3	3	S	2	1	1	1	1	1.2	R	3	3	2	2	2	2.4	R	1	1	2	1.28571	I	2	2	2	1	1	1.6	I
41	Botagoz	3	3	3	3	3	3	S	2	1	1	1	1	1.2	R	3	3	3	3	3	3	S	4	4	4	3	3	3.6	S	3.8	4	4	3.85714	S	2	1	2	3	1	1.8	I
42	Kokbiday	3	3	3	3	3	3	S	2	1	1	1	1	1.2	R	1	1	1	1	1	1	R	3	3	3	3	3	3	S	1	1.3	2	1.14286	I	1	1	1	1	2	1.2	I
43	Progress	3	3	3	3	3	3	S	2	2	1	1	1	1.4	R	1	1	1	1	1	1	R	2	2	1	1	1	1.4	R	3	2.2	3	2.71429	S	4	3	2	2	4	3	S
44	Steklovidnaya24	1	1	1	1	1	1	R	2	1	1	1	1	1.2	R	1	1	1	1	1	1	R	2	2	2	2	2	2	R	2	2	2.4	2.14286	I	3	3	4	3	3	3.2	S
45	Kupava/Avocet(S)-1	3	3	3	2	2	2.6	S	1	1	1	1	1	1	R	2	2	1	1	1	1.4	R	3	3	2	2	2	2.4	R	5	4	4	4.25	S	4	3	3	3	4	3.4	S
46	Naz/GF55-5	3	3	2	2	2	2.4	R	3	3	3	2	2	2.6	S	3	3	3	3	3	3	S	3	3	3	3	3	3	S	2	1	1	1.25	I	3	3	4	3	3	3.2	S
47	Almaly/Obri	2	3	3	2	2	2.4	R	3	3	3	3	3	3	S	3	3	3	2	2	2.6	S	3	3	2	2	2	2.4	R	3	4	3.5	3.5	S	2	2	1	3	1	1.8	I
48	Astana	3	3	2	2	2	2.4	R	2	2	2	2	2	2	R	2	2	1	1	1	1.4	R	3	3	2	2	2	2.4	R	1	1	2	1.25	I	1	2	1	2	2	1.6	I
49	Aliya	2	2	2	2	3	2.2	R	1	1	1	1	1	1	R	1	1	1	1	1	1	R	4	4	4	4	3	3.8	S	1.7	1	1	1.16667	I	1	1	1	1	1	1	I
50	Samgay	3	3	3	2	2	2.6	S	2	2	2	2	2	2	R	2	2	2	2	2	2	R	3	3	2	2	2	2.4	R	1	1	2	1.71429	I	1	1	2	2	2	1.6	I
51	Ygo-Vostochnaya2	2	2	1	1	1	1.4	R	2	2	2	2	2	2	R	3	3	3	3	3	3	S	3	3	2	2	2	2.4	R	4	4	3.5	3.75	S	1	1	1	1	1	1	I
52	Derbes	3	3	3	3	2	2.8	S	4	4	4	4	4	4	S	1	1	1	1	1	1	R	3	3	3	3	3	3	S	2	1	1.3	1.42857	I	2	1	2	2	2	1.8	I
53	Kyzylbiday	2	2	2	3	3	2.4	R	2	2	1	1	1	1.4	R	1	1	1	1	1	1	R	3	3	3	3	3	3	S	5	4	4.3	4.625	S	3	3	4	4	2	3.2	S
54	Ramin	2	2	3	3	3	2.6	S	1	1	1	1	1	1	R	4	3	3	3	3	3.2	S	3	3	3	3	3	3	S	3.2	3	2	2.66667	S	2	2	2	1	1	1.6	I
55	Taza	1	1	1	1	1	1	R	2	2	1	1	1	1.4	R	1	1	1	1	1	1	R	2	2	2	1	1	1.6	R	4	3	4	3.85714	S	2	2	2	1	1	1.6	I
56	Kupava/Avocet(S)-2	4	4	3	3	3	3.4	S	3	3	3	2	2	2.6	S	3	3	3	2	2	2.6	S	3	3	2	2	2	2.4	R	3	3	1.8	2.625	S	1	1	2	2	2	1.6	I
57	Almaly/GF92	3	3	3	3	3	3	S	3	3	3	3	3	3	S	3	3	3	3	3	3	S	3	3	3	3	3	3	S	3.8	3	4	3.625	S	1	1	1	1	1	1	I
58	Naz/Immun78	3	3	2	2	3	2.6	S	3	3	3	3	3	3	S	3	2	2	2	2	2.2	R	3	3	3	2	2	2.6	S	3.8	3	4	3.625	S	2	2	2	2	2	2	I
59	Aktubinka	1	1	1	1	2	1.2	R	3	3	3	3	3	3	S	2	2	1	1	1	1.4	R	3	3	2	2	2	2.4	R	4	4	4	4	S	3	3	3	4	3	3.2	S
60	Akdan	2	2	2	3	3	2.4	R	2	2	1	1	1	1.4	R	3	2	2	2	2	2.2	R	3	3	3	3	3	3	S	1	2	1	1.71429	I	1	1	2	2	3	1.8	I
61	Kazakhstanskaya15	3	3	3	3	2	2.8	S	4	4	3	3	3	3.4	S	3	3	2	2	2	2.4	R	2	2	2	1	1	1.6	R	4	4	3.2	3.71429	S	3	4	4	3	3	3.4	S
62	Saratovskaya29	2	2	2	2	2	2	R	2	2	1	1	1	1.4	R	4	4	3	3	3	3.4	S	1	1	1	1	1	1	R	2	2	1.4	1.75	I	2	2	2	2	1	1.8	I
63	Karabalykskaya101	4	4	4	4	4	4	S	1	1	1	1	1	1	R	3	3	3	3	3	3	S	3	3	2	2	2	2.4	R	3	3	3	3	S	1	1	1	1	1	1	I
64	Egemen	3	3	3	2	2	2.6	S	2	1	1	1	1	1.2	R	2	2	1	1	1	1.4	R	3	3	3	3	3	3	S	2	2	1.4	1.8	I	2	2	2	1	1	1.6	I
65	Mayra	2	2	3	3	3	2.6	S	2	2	2	2	2	2	R	2	2	2	2	2	2	R	3	3	3	3	3	3	S	3	4	3	3.33333	S	1	1	2	2	1	1.4	I
66	Raminal	3	3	3	2	2	2.6	S	1	1	1	1	1	1	R	4	4	3	3	3	3.4	S	3	3	3	2	2	2.6	S	2.3	1	1	1.375	I	2	1	1	1	1	1.2	I
67	Tyngysh	2	2	3	3	3	2.6	S	1	1	1	1	2	1.2	R	3	2	2	2	2	2.2	R	3	3	3	2	2	2.6	S	1	1	2	1.71429	I	2	4	3	3	3	3	S
68	Kupava/Avocet(S)-3	2	2	1	1	2	1.6	R	3	3	2	2	2	2.4	R	3	3	2	2	2	2.4	R	3	3	3	3	3	3	S	3	3.3	4	3.375	S	3	3	4	3	3	3.2	S
69	428g/MK-122A-1	4	4	4	4	4	4	S	3	3	3	3	3	3	S	4	4	3	3	3	3.4	S	3	3	2	2	2	2.4	R	2	1	1	1.25	I	1	1	1	3	1	1.4	I
70	Naz/Obri-1	2	2	3	3	3	2.6	S	3	3	3	3	3	3	S	3	3	2	2	2	2.4	R	3	3	3	2	2	2.6	S	1	1	1	1	I	1	2	2	1	2	1.6	I
71	Zhenis	2	2	2	2	3	2.2	R	2	2	1	1	1	1.4	R	2	2	1	1	1	1.4	R	3	3	2	2	2	2.4	R	2	1.8	1	1.6	I	1	1	1	1	2	1.2	I
72	Anara	2	2	2	3	3	2.4	R	1	1	1	1	1	1	R	1	1	1	1	1	1	R	4	4	4	4	3	3.8	S	4.4	4.3	4.4	4.42857	S	3	2	4	4	3	3.2	S
73	Kazakhstanskaya17	2	2	2	3	3	2.4	R	1	1	1	1	1	1	R	3	3	2	2	2	2.4	R	3	3	2	2	2	2.4	R	2	1.8	1	1.625	I	1	2	2	1	1	1.4	I
74	Saratovskaya42	2	1	1	1	1	1.2	R	2	2	2	2	2	2	R	2	2	2	2	2	2	R	3	3	2	2	2	2.4	R	4	4	4	4	S	3	4	3	4	4	3.6	S
75	Karabalykskayaozimaya	3	3	3	2	2	2.6	S	1	1	1	1	1	1	R	4	4	3	3	3	3.4	S	3	3	3	2	2	2.6	S	5	4	4	1.42857	I	1	2	2	1	2	1.6	I
76	Manshyk	1	1	1	1	1	1	R	1	1	1	1	1	1	R	2	2	2	2	2	2	R	3	3	2	2	2	2.4	R	1	2	1.5	1.5	I	3	4	3	3	4	3.4	S
77	Rasad	1	1	1	2	2	1.4	R	2	2	1	1	1	1.4	R	3	3	3	3	3	3	S	3	3	2	2	2	2.4	R	2	2	2	2	I	3	3	3	3	3	3	S
78	Farabi	3	3	3	3	3	3	S	3	3	3	3	3	3	S	1	1	1	1	1	1	R	3	3	3	3	3	3	S	3	3	2.8	2.875	S	3	4	4	3	3	3.4	S
79	Tilek/KLDN-33	3	3	3	3	3	3	S	3	3	3	3	3	3	S	3	3	3	3	2	2.8	S	3	3	2	2	2	2.4	R	1	2	1	1.71429	I	1	1	1	2	2	1.4	I
80	428g/MK-122A-2	2	2	2	2	3	2.2	R	3	3	3	3	3	3	S	3	3	2	2	2	2.4	R	2	2	2	2	2	2	R	3	2.2	3	2.71429	S	1	1	1	1	1	1	I
81	Naz/Obri-2	3	3	3	2	2	2.6	S	4	4	3	3	3	3.4	S	3	3	3	3	3	3	S	3	3	3	3	3	3	S	4	4	3.5	3.75	S	2	2	1	2	1	1.6	I
82	Karabalykskaya92	3	3	2	2	2	2.4	R	3	3	2	2	2	2.4	R	3	3	2	2	2	2.4	R	3	3	2	2	2	2.4	R	2	2.3	3	2.375	I	1	1	1	2	1	1.2	I
83	Bogarnaya56	2	2	2	3	3	2.4	R	3	3	3	2	2	2.6	S	2	2	1	1	1	1.4	R	4	4	4	4	4	4	S	3.5	4	4	3.75	S	3	3	2	4	4	3.2	S
84	Kazakhstanskaya19	3	3	3	3	2	2.8	S	2	2	2	2	2	2	R	4	4	3	3	3	3.4	S	2	2	2	1	1	1.6	R	3	2	2	2.25	I	1	2	2	2	1	1.6	I
85	Saratovskaya55	2	2	2	1	1	1.6	R	2	2	2	2	2	2	R	2	1	1	1	1	1.2	R	3	3	2	2	2	2.4	R	2	1.8	1.93333	1.875	I	1	2	1	1	2	1.4	I
86	Karasai	3	3	3	3	3	3	S	1	1	1	1	1	1	R	1	1	1	1	1	1	R	2	2	2	2	2	2	R	4	4	4	4.25	S	1	1	1	1	1	1	I
87	Mereke70	1	1	1	1	1	1	R	1	1	1	1	1	1	R	2	2	1	1	1	1.4	R	3	3	2	2	2	2.4	R	3	3.8	2	2.875	S	2	2	2	1	1	1.6	I
88	Rausin	1	1	1	2	2	1.4	R	1	1	1	1	1	1	R	1	1	1	1	1	1	R	3	2	2	2	2	2.2	R	4	5	4.2	4.42857	S	4	3	3	3	3	3.2	S
89	Yzhnaya12	1	1	1	1	1	1	R	1	1	2	2	2	1.6	R	1	1	1	1	1	1	R	3	3	3	3	3	3	S	3	4	3.3	3.375	S	1	2	2	2	1	1.6	I
90	Naz/GF55-1	3	3	3	3	3	3	S	3	3	3	3	3	3	S	3	3	3	3	2	2.8	S	2	2	2	2	2	2	R	4	4	3.8	3.85714	S	3	3	3	3	3	3	S
91	Yr2/Octyabrina	3	3	2	3	2	2.6	S	4	4	3	3	3	3.4	S	3	2	2	2	2	2.2	R	2	2	2	2	2	2	R	3	2.5	3	2.75	S	3	1	2	2	2	2	I
92	425/Obri	3	3	2	2	2	2.4	R	3	3	3	3	3	3	S	4	3	3	3	3	3.2	S	3	3	3	3	3	3	S	2	2	1.6	1.875	I	2	2	2	1	1	1.6	I
93	Kazakhstanskaya25	2	2	3	3	3	2.6	S	3	3	3	3	3	3	S	2	2	1	1	1	1.4	R	1	1	1	1	1	1	R	3	3	3.7	3.16667	S	1	1	1	1	2	1.2	I
94	Karabalykskayaosistaya	3	3	2	2	2	2.4	R	2	2	2	2	2	2	R	3	3	3	3	2	2.8	S	2	2	2	2	2	2	R	2.4	2	1	1.75	I	2	3	2	2	2	2.2	I
95	KR11-29	2	2	1	1	1	1.4	R	1	1	1	1	1	1	R	1	1	1	1	1	1	R	3	3	3	2	2	2.6	S	3	3.3	3	3.125	S	1	1	2	1	1	1.2	I
96	KR12-9010	2	2	2	3	3	2.4	R	2	2	2	3	3	2.4	R	4	4	4	3	3	3.6	S	2	2	1	1	1	1.4	R	3	3	3	3	S	3	3	3	3	3	3	S
97	GN-158/2004	3	3	2	2	2	2.4	R	4	4	3	3	3	3.4	S	2	1	1	1	1	1.2	R	3	2	2	2	2	2.2	R	3	2.5	3	2.75	S	1	1	2	1	1	1.2	I
98	ShortandinskayaUbeleinaya	1	1	1	1	1	1	R	3	3	3	3	3	3	S	2	2	2	2	2	2	R	3	3	2	2	2	2.4	R	3	2.5	3	2.83333	S	1	1	3	3	1	1.8	I
99	Oral	2	2	2	2	2	2	R	3	3	3	3	3	3	S	2	2	1	1	1	1.4	R	3	3	2	2	2	2.4	R	1	1	1.3	1.125	I	1	1	1	1	1	1	I
100	Chum/8/jup/bjy	3	3	3	3	3	3	S	2	2	1	1	1	1.4	R	3	2	2	2	2	2.2	R	3	3	3	3	3	3	S	2	2	2	2	I	1	1	2	2	2	1.6	I
101	JAN7/LIRA	3	3	3	3	3	3	S	3	3	3	3	3	3	S	4	4	4	3	3	3.6	S	2	1	1	1	1	1.2	R	3	3.3	4	3.42857	S	4	3	4	3	3	3.4	S
102	ALTAR84/AE	2	2	2	2	2	2	R	2	2	2	2	2	2	R	2	2	2	2	2	2	R	1	1	1	1	1	1	R	3	3	2.2	2.71429	S	1	1	1	2	1	1.2	I
103	L.A.CJAT(SANTACARUS)	3	3	3	2	2	2.6	S	3	3	3	3	3	3	S	2	2	1	1	1	1.4	R	3	3	3	2	2	2.6	S	2	2	1.6	1.875	I	2	2	1	2	1	1.6	I
104	Albidum31	4	4	4	3	3	3.6	S	2	2	2	2	2	2	R	2	2	2	2	2	2	R	2	2	2	2	2	2	R	1	1	1.6	1.2	I	1	2	1	2	1	1.4	I
105	Rosinka3	3	3	3	2	2	2.6	S	2	2	2	2	2	2	R	3	3	3	3	3	3	S	2	2	1	1	1	1.4	R	1	1	1.3	1.125	I	2	2	2	2	1	1.8	I
106	Akmola2	3	3	3	3	3	3	S	3	3	3	3	3	3	S	2	2	1	1	1	1.4	R	3	3	3	3	3	3	S	2	2	1.4	1.8	I	2	1	2	2	2	1.8	I
107	11KR-13	3	3	2	2	2	2.4	R	3	3	3	3	3	3	S	2	2	2	2	2	2	R	3	3	2	2	2	2.4	R	4	4	3.8	3.875	S	4	3	3	2	4	3.2	S
108	KR12-9011	3	3	3	3	3	3	S	3	3	2	2	2	2.4	R	4	4	3	3	3	3.4	S	1	1	1	1	1	1	R	4	4	4	4	S	3	4	3	3	3	3.2	S
109	GN-169/2004	2	2	2	2	2	2	R	3	3	3	3	2	2.8	S	4	4	3	3	3	3.4	S	3	3	3	2	2	2.6	S	4	4	3.5	3.75	S	1	2	2	1	1	1.4	I
110	Celinnaya50	2	2	2	1	1	1.6	R	3	3	3	3	3	3	S	2	2	1	1	1	1.4	R	3	3	3	2	2	2.6	S	3	3	2.5	2.83333	S	3	3	4	3	4	3.4	S
111	Shortandinskaya25	2	2	2	2	2	2	R	3	3	2	2	3	2.6	S	2	2	1	1	1	1.4	R	3	3	2	2	2	2.4	R	1	1	1.2	1.16667	I	1	1	2	2	3	1.8	I
112	SOMO/SORA/ACTS5	3	3	3	3	3	3	S	2	1	1	1	1	1.2	R	3	3	3	3	3	3	S	4	4	4	3	3	3.6	S	3	3	4	3.28571	S	1	1	2	2	1	1.4	I
113	P83-5112/V82274	1	1	2	2	2	1.6	R	3	3	3	3	3	3	S	1	1	1	1	1	1	R	1	1	1	1	1	1	R	4	5	4	4.25	S	3	3	2	2	1	2.2	S
114	CATBIRD	4	4	4	4	4	4	S	3	3	3	3	3	3	S	3	3	3	3	3	3	S	3	3	2	2	2	2.4	R	4	4	2.8	3.57143	S	2	2	1	1	1	1.4	I
115	JAS58/JAS55//ALD/3/MRNG/4/ALD	2	2	2	2	3	2.2	R	2	2	1	1	1	1.4	R	1	1	1	1	1	1	R	3	3	2	2	2	2.4	R	4	4	3.5	3.75	S	3	3	3	2	2	2.6	S
116	Omskaya18	2	2	3	3	2	2.4	R	1	1	1	1	1	1	R	1	1	1	1	1	1	R	3	3	3	3	3	3	S	3	2	2	2.3	I	2	2	1	1	1	1.4	I
117	Krosnodar-99	4	4	4	4	4	4	S	2	2	2	2	2	2	R	3	3	3	3	3	3	S	3	3	2	2	2	2.4	R	1	2.2	1	1.375	I	1	1	2	2	1	1.4	I
118	CelinnayaUbeleinaya	3	3	2	2	3	2.6	S	3	3	2	2	3	2.6	R	1	1	1	1	1	1	R	3	3	3	3	3	3	S	1	1	1.3	1.14286	I	1	1	1	1	1	1	I
119	KR11-40	2	2	2	2	2	2	R	3	3	3	3	3	3	S	1	1	1	1	1	1	R	3	3	3	2	2	2.6	S	3	4	3.5	3.5	S	3	3	3	3	3	3	S
120	KR12-9012	3	3	3	3	3	3	S	4	4	3	3	3	3.4	S	4	4	4	3	3	3.6	S	3	3	3	2	2	2.6	S	4	5	4.2	4.375	S	4	4	3	3	3	3.4	S
121	Elomon	2	2	2	3	3	2.4	R	3	3	3	3	3	3	S	4	3	3	3	3	3.2	S	3	3	3	3	2	2.8	S	2	1	1	1.25	I	1	1	1	1	2	1.2	I
122	Shortandinskaya2012	3	3	2	2	2	2.4	R	3	3	3	3	3	3	S	4	4	3	3	3	3.4	S	3	2	2	2	2	2.2	R	3	4	4	3.71429	S	2	1	2	2	2	1.8	I
123	Akmola40	3	3	2	2	2	2.4	R	4	4	3	3	3	3.4	S	4	4	3	3	3	3.4	S	2	2	2	2	2	2	R	2	1	1.3	1.42857	I	1	1	1	2	1	1.2	I
124	DOMOJNJA	2	2	2	2	2	2	R	3	2	2	2	2	2.2	R	3	3	2	2	2	2.4	R	3	3	3	2	2	2.6	S	2	2	1.4	1.75	I	1	2	1	2	2	1.6	I
125	NANJTNG82149KAUZ	1	1	1	1	2	1.2	R	1	1	1	1	1	1	R	1	1	1	1	1	1	R	1	1	1	1	1	1	R	2	2	1.4	1.75	I	2	2	1	3	2	2	I
126	CROC1AE	1	1	2	2	2	1.6	R	2	2	1	1	1	1.4	R	3	3	3	3	3	3	S	1	1	1	1	1	1	R	1	1	1.3	1.125	I	2	2	2	1	1	1.6	I
127	TALHUENJNJA	2	2	2	3	3	2.4	R	2	1	1	1	1	1.2	R	1	1	1	1	1	1	R	3	3	2	2	2	2.4	R	3	3	3.3	3.14286	S	3	2	2	2	1	2	I
128	Omskaya19	2	2	2	2	3	2.2	R	2	1	1	1	1	1.2	R	1	1	1	1	1	1	R	1	1	1	1	1	1	R	1	1	2	1.3	I	2	2	1	1	1	1.4	I
129	Starshina	3	3	3	2	2	2.6	S	2	2	2	2	2	2	R	3	3	2	2	2	2.4	R	3	3	3	2	2	2.6	S	5	5	4.5	4.8	S	3	3	3	4	4	3.4	S
130	Ishimskaya88	4	3	3	3	3	3.2	S	4	4	3	3	3	3.4	S	4	4	4	3	3	3.6	S	3	2	2	2	2	2.2	R	2	2	2	2	I	1	2	1	1	1	1.2	I
131	KR11-9025	1	1	1	2	2	1.4	R	3	3	2	2	2	2.4	S	3	3	2	2	2	2.4	R	3	3	3	3	3	3	S	5	4	4	4.25	S	3	3	4	4	2	3.2	S
132	KR12-5001	2	2	2	3	3	2.4	R	3	3	3	3	3	3	S	4	4	4	3	3	3.6	S	3	3	3	2	2	2.6	S	4	4	3.5	3.75	S	1	2	2	2	1	1.6	I
133	Gozgon	3	3	2	2	2	2.4	R	4	4	3	3	3	3.4	S	4	3	3	3	3	3.2	S	3	3	3	2	2	2.6	S	4	4	4	4	S	4	3	3	3	2	3	S
134	Kazakhstan20	2	2	2	1	1	1.6	R	3	3	3	3	3	3	S	4	3	3	3	3	3.2	S	4	3	3	3	3	3.2	S	2	1	1	1.25	I	2	2	3	1	1	1.8	I
135	Celinnaya3C	2	2	2	3	3	2.4	R	3	3	3	3	3	3	S	3	3	2	2	2	2.4	R	2	2	1	1	1	1.4	R	1	1	1	1	I	2	2	1	2	3	2	I
136	BR14/CEP847	1	1	2	2	2	1.6	R	1	1	1	1	1	1	R	2	1	1	1	1	1.2	R	11	1	1	1	1	3	S	3	3	4	3.25	S	2	2	1	1	2	1.6	I
137	JAC161/TEMU51.80	1	1	1	1	1	1	R	2	2	2	2	2	2	R	1	1	1	1	1	1	R	2	2	2	2	2	2	R	3	2.6	3	2.875	S	2	2	1	2	3	2	I
138	GAN/AE.437SOVARROSA	2	2	2	3	3	2.4	R	1	1	1	1	1	1	R	2	2	2	1	1	1.6	R	3	3	2	2	2	2.4	R	4	2.8	4	3.625	S	1	1	2	2	1	1.4	I
139	EFED/22150	2	2	3	3	3	2.6	S	1	1	1	1	1	1	R	1	1	1	1	1	1	R	3	3	3	2	2	2.6	S	1	1	2	1.71429	I	1	1	1	1	2	1.2	I
140	Omskaya28	3	3	2	2	3	2.6	S	2	2	2	2	2	2	R	1	1	1	1	1	1	R	2	2	2	2	2	2	R	1	1	1.3	1.1	I	2	1	2	2	2	1.8	I
141	Jaikhun	3	3	3	2	2	2.6	S	4	4	4	3	3	3.6	S	3	3	2	2	2	2.4	R	3	3	3	2	2	2.6	S	4.33333	4	4	4.1	S	4	4	2	3	3	3.2	S
142	Kenzhegali	2	2	2	3	3	2.4	R	4	4	4	4	4	4	S	4	4	3	3	3	3.4	S	3	3	3	3	3	3	S	2	1	1	1.28571	I	2	2	1	2	3	2	I
143	KR12-07	1	1	1	2	2	1.4	R	3	3	2	2	2	2.4	R	1	1	1	1	1	1	R	3	3	3	3	3	3	S	1	2.2	1	1.375	I	2	2	2	2	2	2	I
144	KR12-5035	3	3	3	3	2	2.8	S	4	4	4	3	3	3.6	S	4	4	4	3	3	3.6	S	3	3	3	2	2	2.6	S	2	1	1	1.25	I	1	1	3	2	2	1.8	I
145	Bunyodkor	2	2	2	2	2	2	R	4	4	4	3	3	3.6	S	4	4	3	3	3	3.4	S	3	3	3	2	2	2.6	S	2	2	1.4	1.75	I	1	1	2	1	2	1.4	I
146	Celinnaya20	2	2	2	3	3	2.4	R	3	3	3	3	3	3	S	3	3	3	3	3	3	S	3	3	3	3	3	3	S	2	2	1.4	1.75	I	2	2	2	2	2	2	I
147	Karagandinskaya22	3	3	3	3	4	3.2	S	4	4	4	3	3	3.6	S	1	1	2	2	2	1.6	R	3	3	2	2	2	2.4	R	2	1	1	1.25	I	1	2	1	2	2	1.6	I
148	BR14/CEP847	1	1	2	2	2	1.6	R	1	1	1	1	1	1	R	2	1	1	1	1	1.2	R	1	1	1	1	1	1	R	3	3.3	4	3.375	S	2	3	2	2	1	2	I
149	ECHA/LI115	2	2	2	2	1	1.8	R	1	1	1	1	1	1	R	2	2	1	1	1	1.4	R	2	2	2	2	2	2	R	2	2	2	2	I	1	2	2	2	1	1.6	I
150	GAN/AE(408)	2	2	2	3	3	2.4	R	2	2	2	2	2	2	R	3	3	3	3	3	3	S	2	2	2	2	2	2	R	3	3.5	4	3.5	S	2	2	1	1	1	1.4	I
151	TOO11/TOOOO7	3	3	3	3	2	2.8	S	1	1	1	1	2	1.2	R	2	2	2	1	1	1.6	R	1	1	1	1	1	1	R	1	2.2	1	1.4	I	1	1	1	1	1	1	I
152	Omskaya29	2	2	1	1	1	1.4	R	1	1	1	1	1	1	R	1	1	1	1	1	1	R	1	1	2	2	2	1.6	R	1	2.2	1	1.4	I	1	1	2	2	2	1.6	I
153	KR11-20	1	1	1	2	2	1.4	R	4	4	4	3	3	3.6	S	3	3	2	2	2	2.4	R	3	3	3	2	2	2.6	S	4	4	4.3	4.14286	S	3	3	2	4	4	3.2	S
154	Dostyk	1	1	1	2	2	1.4	R	4	4	3	3	3	3.4	S	2	2	1	1	1	1.4	R	3	3	3	3	3	3	S	2	1	1	1.28571	I	2	2	2	1	1	1.6	I
155	KR12-09	2	2	2	2	3	2.2	R	2	2	2	2	2	2	R	3	3	3	3	4	3.2	S	3	3	3	3	3	3	S	2	1	1	1.25	I	1	1	1	2	1	1.2	I
156	KR12-5075	3	3	3	3	3	3	S	3	3	3	3	3	3	S	4	4	4	3	3	3.6	S	3	3	3	2	2	2.6	S	3	3	1.8	2.625	S	3	4	3	3	3	3.2	S
157	Faravon	4	4	3		3	3.5	S	3	3	3	3	3	3	S	4	3	3	3	3	3.2	S	3	3	3	3	3	3	S	4	4	3.5	3.75	S	3	3	4	4	4	3.6	S
158	Celinnaya21	2	2	2	2	2	2	R	4	4	4	4	3	3.8	S	3	3	3	3	3	3	S	3	3	3	2	2	2.6	S	1	1	1	1	I	2	1	2	2	3	2	I
159	Karabalykskaya90	1	1	1	1	1	1	R	3	3	3	3	3	3	S	1	1	1	1	1	1	R	4	3	3	3	3	3.2	S	1	1	1	1	I	1	2	2	1	2	1.6	I
160	F133/SHA5//OPATA	3	3	2	2	3	2.6	S	2	3	2	2	2	2.2	R	4	4	3	3	3	3.4	S	2	2	1	1	1	1.4	R	5	4	4	4.25	S	3	3	4	3	3	3.2	S
161	TRAP#1/BOW	3	3	2	2	2	2.4	R	2	2	1	1	1	1.4	R	2	2	1	1	1	1.4	R	2	2	2	1	1	1.6	R	1	2	1	1.25	I	1	1	2	2	2	1.6	I
162	Frontana	2	2	2	2	2	2	R	2	2	2	2	2	2	R	1	1	1	1	1	1	R	3	3	3	3	3	3	S	2	2.3	3	2.375	I	2	1	2	2	2	1.8	I
163	EFED/LE2150	3	3	3	2	2	2.6	S	1	1	1	1	1	1	R	2	2	1	1	1	1.4	R	1	1	1	1	1	1	R	2	1.8	1	1.625	I	1	2	2	2	1	1.6	I
164	Omskaya35	1	1	1	2	2	1.4	R	2	1	1	1	1	1.2	R	1	1	1	1	1	1	R	2	2	2	1	1	1.6	R	1	1	1.3	1.1	I	2	2	1	1	1	1.4	I
165	KR11-03	1	1	1	1	1	1	R	3	3	3	3	3	3	S	1	1	1	1	1	1	R	3	3	3	2	2	2.6	S	4	4	4	4	S	3	3	2	3	4	3	S
166	Shortandinskaya95ulushennya	1	1	1	2	2	1.4	R	4	4	4	3	3	3.6	S	2	2	1	1	1	1.4	R	3	3	2	2	2	2.4	R	2	1	1	1.28571	I	2	2	1	2	1	1.6	I
167	KR12-10	2	2	2	3	3	2.4	R	3	3	2	2	2	2.4	R	2	1	1	1	1	1.2	R	2	1	2	1	1	1.4	R	3	3	3	3	S	3	3	4	3	3	3.2	S
168	GN-68/2003	2	2	2	2	2	2	R	4	4	4	3	3	3.6	S	3	3	3	3	3	3	S	3	3	2	2	2	2.4	R	4	4	3.8	3.875	S	3	4	2	3	3	3	S
169	Celinnaya90	1	1	1	2	2	1.4	R	3	3	3	2	2	2.6	S	3	2	2	2	2	2.2	R	3	3	3	2	2	2.6	S	1	1	1.3	1.14286	I	1	1	2	2	2	1.6	I
170	Karabalykskaya98	2	2	2	3	3	2.4	R	3	3	2	3	2	2.6	S	4	4	3	3	3	3.4	S	3	3	3	3	3	3	S	3	3	3	3	S	2	2	2	2	2	2	I
171	BR17/CNT8//BR17/PF801004	2	2	3	3	3	2.6	S	2	2	2	1	1	1.6	R	3	3	2	2	2	2.4	R	2	2	2	3	3	2.4	R	3	4	3.5	3.5	S	1	1	1	1	2	1.2	I
172	EG,AUS/H567.71//4*EGAVS/3/2	3	3	3	2	2	2.6	S	3	3	3	3	2	2.8	S	1	1	1	1	1	1	R	3	3	3	2	2	2.6	S	3.8	3	4	3.57143	S	3	4	4	3	3	3.4	S
173	RECURRENTSELECTION1	3	3	3	2	2	2.6	S	1	1	1	1	1	1	R	3	3	3	3	3	3	S	2	2	2	1	1	1.6	R	3	3	4	3.25	S	2	2	2	1	2	1.8	I
174	Omskaya36	3	3	3	2	2	2.6	S	2	2	2	1	1	1.6	R	4	4	3	3	3	3.4	S	2	2	2	2	2	2	R	1	2.2	1	1.4	I	1	1	1	1	1	1	I
175	KR11-9014	1	1	1	1	1	1	R	4	4	3	3	3	3.4	S	4	4	4	3	3	3.6	S	3	3	3	2	2	2.6	S	5	4	4	4.25	S	3	4	3	3	3	3.2	S
176	Shortandinskaya2007	1	1	1	1	1	1	R	3	3	3	3	3	3	S	2	2	1	1	1	1.4	R	3	3	3	3	3	3	S	2	1	1	1.28571	I	2	1	1	2	3	1.8	I
177	KR12-18	2	2	2	2	2	2	R	3	2	2	2	2	2.2	R	3	2	2	2	2	2.2	R	1	1	1	1	1	1	R	2	1	1	1.25	I	2	2	1	2	2	1.8	I
178	GN-143/2006	2	2	2	3	3	2.4	R	3	3	2	2	2	2.4	R	4	4	4	3	3	3.6	S	3	3	3	2	2	2.6	S	2	2	1.6	1.85714	II	2	2	3	1	3	2.2	I
179	Akmola3	1	1	2	2	2	1.6	R	3	3	3	3	3	3	S	4	4	3	3	3	3.4	S	3	3	3	2	2	2.6	S	1	1	1	1	I	1	2	1	1	1	1.2	I
180	Bobwhite	3	3	3	3	3	3	S	3	3	2	2	2	2.4	R	3	3	3	3	3	3	S	3	3	2	2	2	2.4	R	2	2.2	1.1	1.375	I	2	3	1	1	1	1.6	I
181	BR35/BR14	4	4	3	3	3	3.4	S	2	2	2	1	1	1.6	R	1	1	1	1	1	1	R	1	1	1	1	1	1	R	3	2	2.5	2.5	I	3	2	2	2	1	2	I
182	ZM23524	3	3	2	2	2	2.4	R	2	2	1	1	1	1.4	R	2	2	2	1	1	1.6	R	1	1	1	1	2	1.2	R	3	3.3	4	3.375	S	4	4	2	2	4	3.2	S
183	EFED/F5.837792(BAJAS)	3	3	2	2	2	2.4	R	2	2	2	2	2	2	R	1	1	1	1	1	1	R	3	3	3	3	3	3	S	3	4	3.5	3.5	S	1	2	2	3	2	2	I
184	Mironovskaya808	3	3	3	3	3	3	S	1	1	1	1	1	1	R	3	2	2	2	2	2.2	R	3	3	2	2	2	2.4	R	2	1	1	1.28571	I	1	1	3	2	1	1.6	I
185	PamyatiAzieva	3	3	3	2	2	2.6	S	2	2	2	2	2	2	R	2	2	1	1	1	1.4	R	1	1	1	1	1	1	R	2	1.8	1	1.625	I	2	3	2	2	2	2.2	I
186	KR11-26	3	3	3	2	2	2.6	S	3	3	3	3	3	3	S	3	3	3	3	3	3	S	3	3	3	3	2	2.8	S	4	5	4	4.25	S	3	3	4	4	4	3.6	S
187	HazratiBashir	3	3	3	3	2	2.8	S	3	3	3	3	3	3	S	4	4	3	3	3	3.4	S	3	3	3	2	2	2.6	S	5	4	4.3	4.625	S	4	4	2	2	3	3	S
188	Hisorok	2	2	2	3	3	2.4	R	3	3	3	3	3	3	S	4	4	4	3	3	3.6	S	3	3	3	2	2	2.6	S	1	1	1.3	1.125	I	1	1	2	2	3	1.8	I
189	Layagatli-80	2	2	2	3	3	2.4	R	3	3	3	3	3	3	S	4	3	3	3	3	3.2	S	2	2	2	1	1	1.6	R	1	1	1.3	1.125	I	1	1	1	2	3	1.6	I
190	Shafag-2	4	4	4	3	3	3.6	S	3	3	3	3	3	3	S	2	1	1	1	1	1.2	R	3	3	3	3	3	3	S	4	4	4.3	4.125	S	3	3	4	3	3	3.2	S
191	Egana	3	3	3	3	3	3	S	4	4	4	3	3	3.6	S	3	3	3	3	3	3	S	3	3	3	4	4	3.4	S	3	3	3	3	S	2	3	3	1	1	2	I
Notes	Seedlings were rated for Septoria using the rating scale 0–4 (Pyzhikova, Karaseva, 1985; Kolomiets et al., 2017) where 0–1 is resistant, 2 – moderately susceptible, 3 – susceptible, 4 – highly susceptible.
