# Supplementary material for: Genetic dissection of Septoria tritici blotch and Septoria nodorum blotch resistance in wheat using GWAS
Source: Front Plant Sci. 2025 May 13;16:1524912. doi: 10.3389/fpls.2025.1524912 (PMC12106303; doi:10.3389/fpls.2025.1524912)
Supplement: Supplementary file 7 [file DataSheet3.xlsx]

## Sheet: Genotyping
Table S3. Genotyping Data The complete genotypic data file for 191 wheat entries.
rs#	alleles	Sequence	Chrom_Wheat_ConsensusMap_version_4	Almaly	Kazakhstanskaya 3	Lutescens 32	Saratovskaya 70	Bulava	Konditerskaya	Mereke 75	Reke	Ybileinaya 60	Naz/GF55-2	425/GF55-1	428/Umanka-1	Alatau	Kazakhtanskaya rannespelaya	Lutescens 90	Severyanka	Batyr	Keremet	Naz	Sapaly	Alem	Naz/GF55-3	425/GF55-2	428/Umanka-2	Akbiday	Kazakhstanskaya 4	Lazzat	Stepnaya 16	Bayandy	Koksy	Nureke	Sultan 2	A-A p-k/Progress	Naz/GF55-4	Almaly/GF92	425/Umanka	Alikhan	Kazakhstanskaya 10	Pavlodarskaya 93	Celinnaya 26	Botagoz	Kokbiday	Progress	Steklovidnaya 24	Kupava/Avocet (S)-1	Naz/GF55-5
993127	19:T>C	TGCAGATACAGAAAGAATTTCAAGGAAGAGCTGAAACTTCTCCTCTTTAGAACCAAGAGAAAGAAATAT	1A|001.198711646|993127|993127	NN	CC	TT	TT	CC	CC	TT	CC	TT	CC	TT	CC	CC	NN	TC	TT	CC	NN	TT	NN	TT	TT	TT	CC	TC	NN	TT	TT	CC	NN	TC	CC	TT	CC	TT	CC	TT	CC	NN	TT	TC	CC	CC	CC	TT	TT
3027396	21:C>A	TGCAGCAATGTCATCTTCTCCCCTCTTGGCAGTCGCTCGCCGAGATCGGAAGAGCGGTTCAGCAGGAAT	1A|007.479556138|3027396|3027396	CC	AA	NN	AA	AA	AA	CC	AA	NN	AA	CC	NN	CA	CA	CC	NN	NN	AA	CC	AA	CC	NN	AA	AA	AA	AA	CC	CA	AA	NN	CA	AA	NN	AA	AA	AA	NN	NN	AA	AA	CA	AA	AA	AA	CC	CC
4911044	22:C>T	TGCAGAACCTCAACGCGGTGCGCGTAATGCCGAGATCGGAAGAGCGGTTCAGCAGGAATGCCGAGACCG	1A|007.479556138|4911044|4911044	TT	TT	TT	CC	TT	TT	TT	TT	TT	TT	CT	TT	CC	CT	CT	NN	NN	TT	CT	TT	TT	TT	TT	TT	CT	NN	TT	TT	TT	TT	TT	TT	TT	TT	TT	TT	TT	NN	CC	CC	TT	TT	TT	TT	TT	TT
1043336	47:G>A	TGCAGCTATAGTGGTTGGATTTGGATACTTGCAGGGGAGGAAAGAAGGGAGATGGGAGATTGGGAGGGC	1A|007.590608265|1043336|1043336	GG	GG	GA	GG	GG	GA	GG	GG	NN	GG	GG	GG	GG	GA	GG	AA	AA	GG	NN	GG	NN	GG	GG	GG	GG	NN	GG	GG	GG	GG	GG	NN	GG	GG	GG	GG	GG	AA	GG	GG	GG	GG	NN	NN	GG	GG
1070663	44:T>C	TGCAGGTGAAACATATGCATCATCAGAATGGGTATCAAAATGAATTTGTGTATAGGCCAACGAGGCACG	1A|007.590608265|1070663|1070663	NN	TT	TT	TT	TT	TC	NN	TT	TT	TT	NN	TT	TT	TT	TT	CC	CC	TT	TC	TT	TT	TT	NN	TT	TT	TT	TT	TT	TT	TC	NN	NN	NN	TT	TT	TC	TT	CC	TT	TT	TT	TT	TT	TT	NN	NN
1093668	53:C>A	TGCAGGCGAGTCGTGAGACCAGGCAGAGAATTTTCACATTGCCGTTCTGTAAGCAGACGGGACGGAAAT	1A|007.590608265|1093668|1093668	CC	AA	NN	CC	AA	NN	CC	AA	AA	AA	CC	AA	CC	CC	CC	NN	NN	NN	NN	AA	CC	CC	AA	AA	CA	NN	CC	CC	NN	CC	CC	NN	CC	AA	AA	AA	CC	NN	CC	CC	CA	CC	CC	AA	CC	CC
1120440	56:A>C	TGCAGCACGGTACCACGGAAGCAGAGATACATATGGATAAACGCGCCCAGCCTGCCAGCCGAGATCGGA	1A|007.590608265|1120440|1120440	AA	CC	AA	AA	CC	AA	AA	CC	AA	CC	AA	AA	AA	AC	AC	NN	NN	CC	AA	CC	AA	AA	CC	AA	AA	AA	CC	CC	AA	AA	AA	AA	AA	CC	CC	CC	AA	NN	CC	AA	AC	AA	AA	CC	AA	AA
1212218	49:A>G	TGCAGCAGCCAGCAGCTCTGCTCTTGCAACGCAGCTTTAAGCACCCAGGACACACAAGCCAAGCAAAAA	1A|007.590608265|1212218|1212218	AA	AA	AA	AA	AA	AG	AA	AA	NN	AA	AA	AA	AA	AA	AA	GG	NN	AA	AG	AA	AA	AA	AA	NN	AA	AA	AA	AA	AA	NN	AA	AA	AA	AA	AA	AA	AA	GG	AA	AA	AA	AA	AA	AA	AA	NN
1204785	68:T>C	TGCAGGAAGGGCGCGGTAAAAAAAACCTACTAGCTCTAGCTGCTAGCGCCATCGGCCACGACTGGGATT	1A|007.802984393|1204785|1204785	TT	TT	TT	TT	TT	TT	TT	TT	TT	TT	CC	TT	CC	TT	TT	NN	NN	TT	TT	TT	TT	TT	TT	TT	TT	TT	TT	TT	TT	TT	TT	TT	TT	TT	TT	TT	TT	TT	TT	TT	TT	TT	TT	TT	TT	TT
1122786	45:A>G	TGCAGCGCACCGCACCGCACCGCAGCGGGCGCGGTATATAACCTCACCTCGCGCGGCGGCACACGCACC	1A|008.831535263|1122786|1122786	AA	AA	AA	AA	GG	AA	AA	AA	NN	AA	AA	AA	AA	GG	NN	GG	GG	AA	AA	AA	NN	AA	AA	AA	AA	AA	AA	AA	AA	AG	AA	AA	AA	GG	AA	AA	AA	AA	AA	NN	AG	GG	AA	NN	AA	AA
1131508	63:A>G	TGCAGCTCCACGCCATCCCATGGAAGCGGTCTTGCCGGCGCTAACTGAACTAACTGAAGAAAAATAAGA	1A|009.656568806|1131508|1131508	AG	AG	AA	AA	AA	NN	AA	AG	AA	AA	AG	AG	GG	AA	NN	GG	AA	AA	NN	GG	AA	GG	AG	AA	AG	AA	AA	NN	AG	AG	AG	AG	GG	AA	AA	AG	GG	AA	AG	AA	AG	AG	GG	NN	AG	AA
4991395	19:C>G	TGCAGTCCCTCCACTCCTCCGCCGCATCCTGCGTCGAGGTGCTCGCCGCCTCCGCCGCCCCCGCCTTCC	1A|009.854165647|4991395|4991395	CC	CC	CC	CC	CC	CG	CC	CC	CC	CC	CC	CC	CC	CC	CC	GG	GG	CC	CG	CC	CC	CC	CC	CC	CC	CC	CC	CC	CC	CG	CC	CC	CC	CC	NN	CC	CC	GG	CC	CC	CC	CC	CC	CC	CC	CC
4993303	12:A>T	TGCAGCCCAATCAGGGCAATAATCTGCCCGAGATCGGAAGAGCGGTTCAGCAGGAATGCCGAGACCGAT	1A|010.687622220|4539888|4539888	TT	TT	TT	TT	TT	TT	TT	TT	TT	TT	AT	AA	TT	TT	TT	NN	TT	AA	TT	TT	TT	TT	TT	TT	TT	AA	TT	TT	AT	TT	TT	TT	TT	TT	TT	TT	TT	TT	TT	TT	TT	NN	NN	TT	TT	TT
1007201	42:A>G	TGCAGTGGCGAACCCATGGCCGTCCTGCGACAACTGTGACTCATGCACCAAGTCCAACTCTCCGAGATC	1A|013.271580710|1007201|1007201	GG	GG	GG	AA	GG	GG	GG	GG	NN	GG	AG	GG	GG	AG	AA	AA	GG	GG	GG	GG	GG	GG	GG	GG	GG	GG	AA	AA	GG	GG	GG	GG	GG	GG	GG	GG	GG	GG	GG	AA	GG	GG	GG	GG	GG	GG
2257989	53:T>C	TGCAGAACAAGTAGGCCAAGAATTTGTCATGGCAGAGACGTCTAATGCCAGAATACAGGCGATCGGATC	1A|013.555776610|2257989|2257989	TC	TT	TC	TT	TT	TC	CC	TT	NN	TT	TT	TT	NN	TT	TT	CC	TT	TT	TT	TT	CC	TT	TT	TT	TC	TT	TT	TT	TT	TT	TT	TT	TT	TT	TT	NN	TT	TT	CC	NN	CC	TT	TT	TT	CC	CC
1000928	22:G>A	TGCAGTTGCTGCTGTTGCAGCGGCGACAGTGGATCCGAGTTGCACATGTTGGTATTGAACAACAAATGA	1A|013.870242020|1000928|1000928	GA	GG	GG	AA	GG	GG	AA	GG	NN	GG	AA	GG	GG	GA	AA	GG	GG	GG	GA	GG	AA	GG	GG	GG	GA	GG	AA	AA	GG	GG	AA	GG	GG	GG	GG	GG	GG	GG	GG	AA	GA	GG	GG	GG	AA	AA
3064386	36:A>G	TGCAGAAATTATTGCGTGAGCAAATTTTCGCACGGAAGAACAGGTCCGAGATCGGAAGAGCGGTTCAGC	1A|014.291635360|3064386|3064386	AA	AA	NN	NN	AA	AA	NN	AA	GG	AA	GG	AA	GG	AG	GG	NN	AA	AA	AA	AA	NN	AA	AA	AA	AA	AA	GG	GG	AA	AA	AA	AA	AA	AA	AA	AA	AA	AA	NN	GG	AA	AA	AA	AA	NN	NN
1204920	17:G>A	TGCAGATGATGTGTTCTGCCCCGCAGCCAAAGCTAGTGGCCACTTTTTGTTATGTTCTGCATCACGCAT	1A|014.401713450|1204920|1204920	GG	GG	GA	GG	GG	GA	GG	GG	AA	NN	GA	GG	GG	AA	GA	GG	GG	GA	GG	GG	GG	GG	GG	GG	GG	GG	NN	GG	GG	GG	GG	GG	GG	GG	GG	GG	GG	AA	GG	GG	GG	GG	NN	GG	GG	GG
1696485	8:G>C	TGCAGGCAGCAAACAAGCATCGGTAAGCTGCTATACTGACCTACTCGAGGAGGAGCAAAACAGAAGCGA	1A|014.401713450|1696485|1696485	CC	CC	CC	GG	CC	NN	CC	NN	NN	CC	GG	NN	GC	NN	GG	GG	CC	NN	NN	NN	CC	NN	CC	CC	CC	CC	NN	GG	CC	CC	CC	CC	CC	NN	CC	NN	CC	NN	CC	NN	CC	CC	CC	CC	CC	NN
100021947	10:T>C	TGCAGGCAGCTGAGTCTGGCGCACGGGCGAGGGCGGCAAGGAAGCCGCCCAGGGAGCGCTCGTGGACCG	1A|014.963454390|1213162|1213162	TT	TT	TT	CC	TT	TT	TT	TT	TT	TT	TT	TT	CC	NN	TC	TT	CC	CC	CC	TT	NN	TT	TT	TT	TT	NN	TT	TT	TT	NN	TT	TT	TT	TT	TT	TT	TT	TT	CC	NN	TT	TT	TT	TT	CC	TT
3026425	26:A>G	TGCAGACAGATCGTGCCTAATCGGGAAGGGAATAGATTTGGAGCCGAGATCGGAAGAGCGGTTCAGCAG	1A|014.963454390|3026425|3026425	AG	AA	AA	GG	AA	AG	AA	AA	NN	AA	AA	AA	AG	AA	AG	AA	AA	AA	AA	AA	AA	GG	GG	AA	AA	GG	AA	AG	GG	AA	AA	GG	GG	AA	GG	AA	GG	AA	GG	GG	AA	AA	AA	AA	AA	AA
997691	7:T>A	TGCAGCATGATCAATGGCGTCCACATATGCTCCATGCTGACCGTATGTATGTTGGTTTCCGAGATCGGA	1A|015.512927160|997691|997691	TA	AA	AA	TT	AA	AA	TT	AA	AA	AA	TT	AA	TT	TA	TA	TT	AA	AA	AA	AA	AA	AA	AA	AA	AA	AA	TT	TT	AA	AA	TA	AA	AA	AA	AA	AA	AA	AA	TT	TT	AA	AA	AA	AA	NN	TT
4989097	10:C>T	TGCAGGGGGTCCCTGGGTGGTGCAGGCCCGAGATCGGAAGAGCGGTTCAGCAGGAATGCCGAGACCGAT	1A|016.685283460|4989097|4989097	CT	CT	CT	TT	TT	TT	CC	CC	TT	CC	NN	TT	TT	TT	CC	NN	TT	TT	TT	CC	TT	TT	NN	TT	TT	CC	TT	TT	TT	TT	CT	TT	TT	CC	TT	CC	TT	TT	CT	TT	CT	TT	TT	CC	TT	CC
1257291	29:C>T	TGCAGCGAGCTTGCCAAGATCCGCGAGGACGCAGCGTCCGAGCCATGCCGTGCCCTCATCACCACCTCG	1A|017.601339740|1257291|1257291	TT	CC	CC	TT	CC	CC	TT	CC	TT	CC	CC	CC	CC	CT	CC	CC	CC	TT	TT	CC	CC	NN	CC	CC	CT	CC	CC	CC	CC	CT	TT	CC	TT	CC	CC	CC	TT	TT	TT	TT	CT	TT	TT	CC	TT	TT
1159673	55:G>A	TGCAGCATCGCAGCATCCCCTTTGTTATGGAGATAGCATCTCAAGAAGATGCAGCGTTCAGGATCGAGA	1A|017.810734240|1159673|1159673	GG	GG	GG	GG	GG	GG	GG	GG	GG	GG	GG	AA	GA	AA	GA	GG	GG	GG	GG	GG	GG	GG	GG	AA	GG	GG	AA	GG	GG	GG	GG	GG	GG	GG	GG	GG	GG	GG	GG	GG	GA	GG	AA	GG	GG	GG
100024340	19:C>A	TGCAGGTGGCGGACCTGCGCGCCGTCACCACCAAGAACCCCGTTGGCCACCAGTCGGAGCGCTACCGCA	1A|019.389687130|988333|988333	AA	CC	NN	AA	CC	CC	CC	AA	AA	NN	AA	NN	CA	NN	AA	AA	CC	CC	AA	AA	AA	AA	CC	NN	AA	AA	NN	AA	AA	AA	AA	CC	AA	CC	CC	AA	AA	AA	AA	AA	CA	AA	AA	AA	AA	CC
988333	7:G>A	TGCAGGTGGCGGACCTGCGCGCCGTCACCACCAAGAACCCCGTCGGCCACCAGTCGGAGCGCTACCGCA	1A|019.389687130|988333|988333	GG	GG	GG	GG	GG	GG	GG	GA	GG	GG	GG	NN	AA	NN	NN	AA	GG	NN	GG	GA	NN	NN	AA	NN	GA	AA	NN	GG	AA	AA	GG	GA	AA	GG	AA	GG	AA	AA	NN	NN	GG	GG	AA	GG	GG	GG
1092922	40:G>T	TGCAGATGGGCGTGCTGTACGTGTGCCTCTACCTCATCGCGCTCGGCACCGAGATCGGAAGAGCGGTTC	1A|020.997535890|1092922|1092922	GT	NN	GG	TT	NN	GG	TT	GG	TT	NN	GG	TT	GT	TT	TT	GG	TT	GG	GG	GG	TT	GG	GG	TT	GG	GG	TT	NN	GG	NN	TT	GG	GG	NN	GG	NN	GG	GG	TT	TT	NN	NN	GG	NN	TT	TT
100022960	30:C>T	TGCAGTTCTGCACACAATGATAGCTATACACACCGAGATCGGAAGAGCGGTTCAGCAGGAATGCCGAGA	1A|021.691329170|3949882|3949882	CT	TT	CT	CC	TT	CT	CC	TT	CC	TT	CT	TT	CC	CC	CC	CC	TT	TT	CT	TT	CC	TT	TT	TT	CT	TT	CC	CC	TT	TT	CC	TT	TT	TT	TT	TT	TT	TT	CC	CT	CT	TT	TT	TT	CC	CC
5412113	13:A>G	TGCAGCACCTGCTACGCGTACTCCGAGATCGGAAGAGCGGTTCAGCAGGAATGCCGAGACCGATCTCGT	1A|021.691329170|4411656|4411656	GG	GG	AG	GG	GG	GG	GG	GG	NN	GG	AG	GG	GG	NN	GG	GG	GG	GG	GG	GG	GG	NN	NN	GG	GG	GG	GG	GG	GG	GG	GG	GG	NN	GG	NN	GG	NN	GG	GG	GG	GG	GG	GG	GG	GG	GG
3939338	47:G>A	TGCAGGCAGGTTTTCTGAAACGGGCCTGCACAGAGTCGAAAACAACCGAGCGGATGGTGATTAGAATAC	1A|021.704421670|3939338|3939338	GA	GG	GG	AA	GG	GA	AA	GG	NN	GG	GG	GG	GG	GG	GA	GG	GA	GG	NN	GG	GA	GG	GG	GG	GG	GG	GG	GG	GG	GG	GA	GG	GG	GG	GG	GG	GG	GG	NN	AA	GG	GG	GG	GG	AA	GA
4991659	13:T>A	TGCAGGATATACTTGGCCTACTCCGAGATCGGAAGAGCGGTTCAGCAGGAATGCCGAGACCGATCTCGT	1A|021.704421670|4991659|4991659	AA	NN	AA	AA	AA	TA	AA	AA	NN	AA	TT	AA	AA	AA	AA	AA	AA	TT	AA	AA	AA	AA	AA	AA	AA	AA	AA	NN	AA	NN	AA	AA	AA	AA	AA	AA	AA	AA	AA	AA	AA	NN	AA	AA	AA	AA
100015945	6:T>A	TGCAGGTAGCAGGACGAGGTCTCGAATTGGACCGAGATCGGAAGAGCGGTTCAGCAGGAATGCCGAGAC	1A|021.704421670|4991837|4991837	TT	TT	TT	NN	TT	NN	TT	TT	TT	TT	TT	TT	TT	TT	TT	TT	TT	TT	TT	TT	TT	TT	TT	TT	TT	NN	TT	NN	NN	TT	TT	TT	TT	TT	TT	TT	TT	TT	AA	AA	TT	AA	NN	TT	TT	TT
1000376	58:A>G	TGCAGCTCCGCAACTCGTGCCCCGTCTGCCGCCACGAGATGCCCACCGACACCGCGGCAGCAAGGTCAC	1A|021.823783230|1000376|1000376	GG	GG	AG	AA	GG	AG	NN	GG	NN	GG	GG	GG	AG	GG	GG	NN	GG	GG	GG	GG	AG	GG	GG	GG	GG	GG	GG	AG	GG	GG	GG	GG	GG	GG	GG	GG	GG	GG	NN	AA	GG	GG	AA	GG	GG	GG
1106808	15:C>A	TGCAGACTGGCACACCATCGGCAGAAGGAATTGAGAGCGTGATGTTCACGTACCGATTCATGGAGGACC	1A|022.546199560|1106808|1106808	CC	CC	CC	AA	CC	CC	CC	CC	NN	CC	CC	CC	CC	CC	CC	CC	CC	CC	CC	CC	CA	CC	CC	CC	CC	CC	CC	CC	CC	CC	CC	NN	CC	CC	CC	CC	CC	CC	CC	NN	CC	CC	CC	CC	CC	CC
1101719	31:C>T	TGCAGACAGGCCCATTGCTGATCCTCTCCTGCCAGATGCTATGCAATGGTGTCTGCCCGTTTGTGCGCC	1A|022.680753520|1101719|1101719	CC	CC	CC	TT	CC	CC	CC	CC	NN	CC	CC	CC	CC	CC	CT	CC	CC	CC	CC	CC	CT	CC	CC	CC	CC	CC	NN	CT	CC	CC	CC	CC	CC	CC	CC	CC	CC	NN	NN	TT	CC	CC	CC	CC	CC	CC
100021771	51:C>A	TGCAGCCCATCAACGACAGAGTCTACTTCCCGAAGTGGTACCTCAAAGGCACGCGGGCCAGCCCGAGAT	1A|022.680753520|1144942|1144942	CA	CC	CC	NN	CC	AA	CC	CC	NN	CC	CC	CC	CA	CC	CC	CC	CC	CC	CC	CC	NN	AA	AA	CC	CC	CC	CC	CC	CA	AA	CC	CC	AA	CC	AA	CC	AA	CC	CC	NN	CC	CC	CC	CC	CC	CC
100021771	8:A>G	TGCAGCCCATCAACGACAGAGTCTACTTCCCGAAGTGGTACCTCAAAGGCACGCGGGCCAGCCCGAGAT	1A|022.680753520|1144942|1144942	AA	AA	AA	GG	AA	NN	AA	AA	GG	AA	AA	AA	AA	AA	AA	AA	AA	AA	AA	AA	GG	NN	NN	AA	AA	AA	AA	AG	AA	NN	AA	AA	NN	AA	NN	AA	NN	AA	AA	GG	AA	AA	AA	AA	AA	AA
100022664	15:T>C	TGCAGCTCGGCCGCATGCGTCGCTGCGACCAGGAGATGGCGCCCACGCCGCCGAGATCGGAAGAGCGGT	1A|022.680753520|1262143|1262143	TC	TT	TT	NN	TT	TT	TT	TT	TT	TT	TT	TT	TT	TC	CC	TT	TT	TT	TT	TT	TT	TT	TT	TT	TT	TT	CC	NN	TT	TT	TT	TT	TT	TT	TT	TT	TT	TT	NN	NN	TT	TT	CC	TT	TT	TT
1863421	50:A>G	TGCAGTGTAGGTACGTACCCTGTGCGGTATATCCGTAGGTAGACGACGGAATCGAGGCCCGCGTGCTGG	1A|022.680753520|1863421|1863421	AA	AA	AA	GG	AA	AA	AA	AA	AG	AA	AA	NN	AA	AA	AG	AA	AA	AA	AA	AA	AG	AA	AA	AA	AA	AA	AA	AG	AA	AA	AA	AA	AA	AA	AA	AA	AA	NN	AA	AG	AA	AA	AA	AA	AA	AA
3942183	33:G>A	TGCAGCACCACGACCAACAGAAGCTCGACGAGGGGAAGCAGCAGGCGGACGAGATGAAGGAGCTCCGAG	1A|022.680753520|3942183|3942183	AA	AA	AA	GG	AA	AA	AA	AA	GG	AA	AA	AA	AA	AA	GG	AA	AA	AA	AA	AA	GA	AA	AA	AA	AA	AA	NN	AA	AA	AA	AA	AA	AA	AA	AA	AA	AA	AA	NN	GG	AA	AA	NN	AA	AA	AA
100015842	19:G>A	TGCAGGCGCCGACCTGCGCGCATTATCCAGACGCCGAGATCGGAAGAGCGGTTCAGCAGGAATGCCGAG	1A|022.680753520|4440082|4440082	GA	GG	GA	AA	GA	GA	GG	GA	AA	GG	GA	GA	GA	GA	GA	GA	GG	GA	GG	GA	GA	GA	GA	GA	GA	GA	GA	GA	GA	GA	GA	GA	GG	GG	GA	GG	GA	GA	GA	AA	GA	GA	GA	GA	GA	GG
4991719	7:A>C	TGCAGGCAGCCATGCAGGCCGACGTGGATGCCGAGATCGGAAGAGCGGTTCAGCAGGAATGCCGAGACC	1A|022.680753520|4991719|4991719	CC	CC	CC	AA	CC	CC	CC	CC	AA	CC	CC	CC	CC	CC	CC	CC	CC	CC	CC	CC	AC	CC	CC	CC	CC	CC	CC	AC	CC	CC	CC	CC	CC	CC	CC	CC	CC	CC	AA	AA	CC	CC	CC	CC	CC	CC
100024551	29:G>A	TGCAGGCCGCCATGCAGGCCGACGTGGATGCCGAGATCGGAAGAGCGGTTCAGCAGGAATGCCGAGACC	1A|022.680753520|4991719|4991719	GA	GG	AA	AA	GG	GG	GA	AA	AA	GG	AA	GG	GA	AA	AA	AA	GA	GG	AA	AA	AA	GA	GG	GG	AA	AA	AA	AA	AA	AA	GA	GG	AA	GG	GG	AA	AA	AA	AA	AA	GA	AA	AA	GA	AA	GG
991036	50:C>G	TGCAGGAGGTCGTCCATGGCGGCGGAGAAGGGGCTGTTGGGGAGGAGCAGCAGCAGGCAGGAGACGAAG	1A|022.680753520|991036|991036	GG	GG	GG	CC	GG	GG	GG	GG	CC	GG	GG	GG	GG	GG	CC	GG	GG	GG	GG	GG	CG	GG	GG	GG	GG	GG	NN	CG	GG	GG	GG	GG	GG	GG	GG	GG	GG	GG	GG	CG	GG	GG	NN	GG	GG	GG
1070756	24:C>G	TGCAGGCGGCAGTATAAAAAAGACCGTGCAGCAGGCAACATTGTTTACAGGTTACAGCATCAAAAGGTG	1A|023.194696210|1070756|1070756	CC	CC	NN	NN	CC	CC	CC	CC	GG	CC	CC	CC	CC	CC	CC	CC	CC	CC	CC	CC	CC	CC	CC	CC	CC	NN	CC	CC	CC	CC	CC	CC	CC	CC	CC	CC	CC	CC	CC	CC	CC	CC	CC	CC	CC	CC
1222538	31:A>T	TGCAGTACAGGAAGCAGTTCCTGAGATCACCAGGCAAGTCATGGTAGCTCAGATTAAGTATAGCCTGTA	1A|023.194696210|1222538|1222538	AT	AA	AT	AT	AT	NN	AA	AA	TT	AA	AA	TT	NN	AT	TT	AA	AA	AA	NN	AA	AT	AA	AA	AT	AA	NN	NN	AT	AT	AA	AA	AA	AT	AA	AA	AA	AT	AT	AT	TT	AT	AA	NN	AA	AT	AA
100022886	9:C>G	TGCAGGTTCCATCGAGTTCGCTATTGCTCATGTCCCATTCCATCAGATTACACACCGAGATCGGAAGAG	1A|023.194696210|4396464|4396464	CG	GG	NN	GG	GG	NN	GG	GG	NN	GG	CC	GG	CG	CG	NN	GG	GG	CG	GG	GG	CG	CC	CC	GG	GG	GG	CC	GG	CG	GG	GG	CC	CC	GG	CC	GG	CC	GG	GG	NN	CG	GG	GG	GG	GG	GG
1245046	35:G>A	TGCAGTTCTGAACCGAGCTCCGTCGGAGTCCGCCCGCGGTCTGCCTCCCGAGATCGGAAGAGCGGTTCA	1A|023.908750090|1245046|1245046	GG	GG	GG	GG	GG	GG	GG	NN	AA	GG	GG	GG	GG	GG	GG	GG	GG	GG	GG	GG	GG	GG	GG	GG	GG	NN	GG	GG	GG	GG	GG	GG	GG	GG	GG	GG	GG	GG	GG	GG	GG	GG	GG	GG	GG	GG
39685322	35:A>G	TGCAGTTCCGTGGGCGACAGCGCGAACATGTCGCCATGGCACGTGTGTATCGCCCGAGATCGGAAGAGC	1A|025.766395950|1089977|1089977	AG	AA	AG	NN	AA	GG	AA	AG	NN	AA	AA	GG	GG	GG	GG	GG	AA	AA	AA	AG	GG	GG	GG	GG	AG	GG	GG	AA	GG	AG	AA	GG	GG	AA	GG	AA	GG	GG	GG	NN	AG	AA	GG	AA	AA	AA
1091468	59:A>G	TGCAGCCTCGGGCGGCAGAGGTGGTGAACGTTTGGTTGTTGGGGAGAACGTCGCTCGTCACTGTAGCCA	1A|028.147934190|1091468|1091468	AA	AA	AA	AA	AA	GG	AA	AA	NN	AA	AA	AA	AA	AA	NN	AA	AA	NN	AA	NN	NN	GG	GG	AA	NN	GG	AA	AA	GG	GG	AA	NN	GG	AA	NN	AA	GG	AA	AA	AA	AA	AA	AA	AA	AA	AA
1214918	10:C>T	TGCAGCTTCCCTGGTAGCACGTCGTTGCATCTGGCCGCTCGCAGCGGGGACTTGGATTGCATCCGAGAT	1A|029.714001720|1214918|1214918	CT	TT	TT	CC	TT	CT	TT	TT	NN	TT	CT	TT	TT	TT	CT	TT	TT	CT	TT	TT	CT	CC	CC	TT	TT	TT	TT	CT	CT	TT	TT	CC	CC	TT	CC	TT	CC	TT	TT	CC	TT	TT	TT	TT	TT	TT
4911080	16:A>G	TGCAGTGCCTGCGTATATCTCATGCCGAGATCGGAAGAGCGGTTCAGCAGGAATGCCGAGACCGATCTC	1A|030.506331730|3941852|3941852	AG	AA	GG	GG	AA	AG	AG	AA	AA	AA	AA	GG	AG	AA	AG	NN	GG	AG	GG	AA	GG	GG	GG	GG	AA	GG	AA	AA	GG	AA	GG	NN	GG	AA	GG	AA	GG	GG	GG	GG	AG	AA	AG	AA	GG	GG
1090977	12:A>G	TGCAGCCAAGGGATGCATTCAGCCTGCACAGTGCGCCGCTGGTACGGCAAGTGGAGGCGCCCAAGAGCA	1A|032.859420590|1090977|1090977	AG	GG	GG	NN	GG	AG	GG	GG	GG	GG	AG	AA	AG	GG	GG	GG	GG	AG	GG	GG	AA	AA	AA	AA	GG	AA	GG	GG	AA	AG	GG	NN	AA	NN	AA	GG	AA	NN	GG	NN	AG	GG	GG	GG	GG	GG
1098073	8:G>A	TGCAGGGTGCGTGTGTGACTTGGACTTAGGACTTGGGCGTCGGCGCCGTGGTGGGATGCTGCCCATGTG	1A|033.421161530|1098073|1098073	GA	AA	GG	GG	AA	GA	GA	AA	AA	AA	GG	GG	GA	GA	GG	NN	GG	GG	GG	AA	GG	GG	NN	NN	AA	GG	AA	GA	GG	GA	GA	GG	GG	AA	GG	AA	GG	GG	GG	GG	AA	AA	AA	AA	GG	GG
1126027	19:T>G	TGCAGACCACGGGGGCCGCTGTCGCGCGTAGATGGCGCCAGAGCGAGCGGGCAGCGCCGAGATCGGAAG	1A|034.289628910|1126027|1126027	TG	TT	TT	TT	TT	TT	TT	TT	TT	TT	TT	TT	TT	TT	TT	TT	TT	TT	TT	TT	TT	GG	GG	TT	TT	TT	TT	TT	TT	TG	TT	NN	GG	TT	GG	TT	GG	TT	TT	TT	TT	TT	TT	TT	TT	TT
100025526	31:A>G	TGCAGCGCGGTCAGACCACCGAGCCACGAGGACACGTCGCCGAGATCGGAAGAGCGGTTCAGCAGGAAT	1A|034.887982810|3028501|3028501	AA	GG	AA	GG	GG	AG	AA	GG	AA	NN	AA	AA	AG	AG	AG	GG	AA	AA	AA	NN	AG	AA	AA	AA	GG	AA	AA	GG	AA	GG	AG	NN	AA	GG	AA	GG	AA	AA	AA	NN	AG	GG	AA	GG	AG	AA
100020183	10:G>C	TGCAGCCAGCGAAAGCAGCAGAGCTGCCGCGGTGCCGAGATCGGAAGAGCGGTTCAGCAGGAATGCCGA	1A|034.887982810|3938795|3938795	GC	CC	GC	CC	GC	GC	GC	GC	CC	GC	GC	GG	GC	GG	GG	GC	GC	GC	CC	GC	GC	GC	GC	GC	GC	GC	CC	CC	GC	GC	GC	GC	GC	GC	GC	GC	GC	GC	GG	CC	GC	GC	GC	CC	GC	GC
100020184	15:G>C	TGCAGCCAGCCAAAGGAGCAGAACTGCCGCGGTGCCGAGATCGGAAGAGCGGTTCAGCAGGAATGCCGA	1A|034.887982810|3938795|3938795	GC	GG	GC	NN	GC	GC	GC	GC	GG	GC	GC	GC	GC	GC	GC	GC	GC	GC	NN	GC	GC	GC	GC	GC	GC	GC	GG	GG	GC	CC	CC	GC	GC	GC	GC	GC	GC	GC	GC	GG	GC	GC	GC	GG	GC	GC
100023385	11:C>T	TGCAGCAGCCTCCTGCTTTGCAAGTGCTGGGAATCGCGTCATGATGAGGAAGACGAATACGATTACGTC	1A|036.084690620|1020992|1020992	CT	CC	CC	CC	CC	TT	CC	CT	CC	TT	CC	CC	TT	CC	CC	TT	CC	TT	CC	CC	CC	TT	NN	CC	CC	CC	CC	CC	CT	TT	CC	CC	TT	CC	CC	TT	TT	CC	CC	CC	CT	TT	TT	CC	CC	TT
1102253	55:T>C	TGCAGCACGTCCAGAACCAACACCCCATCCAGAGACGGGTCTACAAACACCCCTGTCGCTTGTACCGAG	1A|036.309642690|1102253|1102253	TC	CC	TC	CC	CC	CC	CC	TC	TT	CC	CC	CC	CC	CC	CC	CC	TT	TT	TT	TT	CC	TT	TT	CC	TC	CC	CC	CC	TC	TT	CC	CC	TT	CC	TT	CC	TT	CC	CC	CC	CC	TT	TT	CC	TC	CC
1863459	17:G>A	TGCAGGTAGGAGGAGCCGATGTTGTCGACGCTCTGGTACAGGCGGCCGATGCTCCCGTGCATGGTGCCG	1A|036.946686890|1863459|1863459	GG	GG	GA	AA	GG	GG	GG	GA	AA	GG	NN	NN	GG	NN	NN	GA	AA	GA	AA	GG	AA	AA	AA	NN	GA	AA	NN	GG	AA	AA	GG	GG	AA	GG	AA	GA	AA	NN	GG	NN	GG	GA	GA	GG	GA	GG
1121822	12:C>G	TGCAGTTTGTTACTGCATGCAGCAGGGGCCGTTGGAGGCAGCCGCGTCGTGCGTATAGCAGTGCGTCGT	1A|037.953390060|1121822|1121822	GG	GG	GG	CC	GG	GG	GG	GG	CC	GG	CC	GG	GG	CG	CC	CC	GG	CC	GG	GG	CC	NN	NN	GG	GG	CC	CC	GG	CC	NN	GG	CC	NN	GG	NN	GG	NN	GG	GG	CC	GG	NN	NN	GG	GG	GG
1092638	9:A>G	TGCAGAAATAGGGTCTCCAAAACATGGCAGGCAGAGAGCAGCACATGCAAGGCTTCCTCCGACATGCTA	1A|038.473873400|1092638|1092638	AG	GG	AG	GG	GG	GG	NN	AG	AA	GG	GG	AA	AG	AG	AG	GG	AA	GG	AA	GG	GG	AA	AA	AA	AG	AA	AA	AG	AA	AA	GG	GG	AA	GG	AA	GG	AA	GG	GG	AA	AG	AA	AA	GG	AG	GG
1237602	12:G>T	TGCAGGTGTATCGCGATAGAGACGTAGGAGTACAGTATCAAGGTTGCTTATATAGTTATTTAAGCTCGC	1A|038.473873400|1237602|1237602	GG	TT	GT	TT	TT	TT	GG	TT	TT	NN	GG	TT	TT	TT	TT	TT	TT	NN	TT	TT	TT	TT	TT	TT	TT	TT	TT	TT	TT	TT	TT	GG	NN	TT	TT	TT	NN	GG	GG	TT	TT	TT	GG	TT	TT	TT
1082710	59:G>A	TGCAGATTGTGCAGATTCTTAACTAACTCAGTGTTGCTGCCAAACGAAGGTTTCTGTGAGGTTTGATCC	1A|039.123197740|1082710|1082710	GG	GG	GG	AA	GG	GG	GG	GG	GG	GG	GG	GG	GA	GA	AA	AA	GG	GG	GG	GG	AA	GG	GG	GG	GG	AA	AA	GA	GA	GG	GG	AA	GG	GG	GG	GG	GG	GG	GG	AA	GA	GG	GG	GG	GG	GG
4910975	50:A>G	TGCAGGCTGAAGTAAGTACCTGAGCCTGACCGTCGTTGTCGTTGGACACCATATGTGGGCCTGTGCCCT	1A|039.293704430|1091902|1091902	GG	GG	AG	GG	GG	GG	GG	GG	NN	GG	NN	NN	GG	GG	GG	GG	GG	GG	GG	GG	GG	GG	GG	NN	GG	AA	GG	GG	AG	GG	GG	AA	GG	GG	GG	GG	GG	GG	GG	GG	GG	GG	GG	GG	GG	GG
1091902	53:C>T	TGCAGGCTGAAGTAAGTACCTGAGCCTGACCGTCGTTGTCGTTGGACACCGTACGTGGGCCTGTGCCCT	1A|039.293704430|1091902|1091902	TT	TT	TT	TT	TT	TT	TT	TT	CC	TT	CC	CC	TT	TT	TT	TT	TT	CT	TT	TT	TT	TT	TT	CC	TT	NN	TT	TT	TT	TT	TT	NN	TT	TT	TT	TT	TT	TT	TT	TT	TT	TT	TT	TT	TT	TT
1043910	42:A>C	TGCAGTTATCAGTTAACCATACGTGTATTTGTGTGCTAATTTACAGCAAGCTCCTGCTCCCGATCAGAG	1A|040.187123350|1043910|1043910	AA	AA	AC	NN	AA	AA	AA	AA	AA	AA	AA	CC	AC	AA	AA	AA	AA	NN	AA	AA	AA	NN	AA	NN	AA	CC	AA	NN	AC	AA	CC	AA	AA	AA	AA	AA	AA	NN	AA	AA	AC	AA	NN	AA	AA	AA
982484	6:A>G	TGCAGCAAAGACATAAAGGCTCCTATTAGCAGTACAAGGTAAAGAGCCTTTTCTCTTCTAGTGGAGAAA	1A|043.148621400|982484|982484	AA	AA	AG	AA	AA	GG	AA	AA	AA	AA	AA	AA	AA	AG	AA	AA	AA	AA	AA	AA	AA	AA	AA	AA	AA	AA	AA	AG	AA	AA	AG	AA	AA	NN	AA	AA	AA	GG	AA	AA	AA	AA	AA	AA	NN	AA
1127506	5:T>C	TGCAGTGAGGTGCCCTCCCTCGCCACGCCTACGCAGGCCATGGAGCGAGGAGTGGGAGGCCGAGATCGG	1A|043.447341910|1127506|1127506	NN	CC	TT	TT	CC	TT	NN	CC	TT	CC	TT	NN	CC	CC	TT	TT	TT	TT	TT	CC	TT	TT	NN	NN	CC	NN	TT	TT	TT	TC	NN	TT	TT	CC	TT	CC	TT	TT	TT	TT	CC	CC	TT	CC	TC	CC
1125964	23:A>G	TGCAGGGCATGTGCAGCAGCGCGAAGGAAGTTGCGACGGCGGAGGGTCGGAGGAGAGGACTGCGGGCCA	1A|043.928934470|1125964|1125964	AA	AA	GG	AA	AA	AG	AA	AA	GG	AA	GG	AA	AA	AG	AA	AA	GG	AG	GG	AA	AA	AA	AA	AA	AA	NN	AA	GG	AA	AA	AG	AA	AA	AA	AA	AA	AA	GG	GG	AA	AA	AA	AA	AA	GG	AA
100015400	24:T>C	TGCAGCAAGTAATAGGTGTTACTCTTGCCGAGATCGGAAGAGCGGTTCAGCAGGAATGCCGAGACCGAT	1A|044.073585340|4394593|4394593	TT	TT	TC	TT	TT	TT	TT	TT	TT	TT	TT	CC	TC	TT	TT	TT	TT	TT	TT	TT	NN	TT	TT	CC	TT	CC	TT	TC	TC	TT	TC	TT	TT	TT	TT	TT	TT	CC	TT	TT	TC	TT	TT	TT	TT	TT
1104046	27:A>G	TGCAGAGCGGAGCAATAGTGCGCAGAGATCCCATTGGTTGTGGCGTTGTGCATTCATCAACGATCAGGG	1A|045.117568480|1104046|1104046	AA	AA	AA	AA	AA	AA	AA	AA	AA	AA	AA	GG	AA	AG	AG	AA	AA	AA	AA	AA	AA	AA	AA	GG	AA	AA	GG	AG	AA	AA	AG	AA	AA	AA	AA	AA	AA	AA	AA	GG	AA	AA	AA	AA	AG	AA
2281371	10:G>C	TGCAGCTCGTGGCGCAGCAGTTCGAGGACACGCTGGTCCGCATCCTCCTCGCCGCCGCCGCCGTCTCCT	1A|046.929521110|2281371|2281371	CC	CC	CC	GG	CC	CC	CC	CC	NN	CC	CC	CC	GC	GC	GG	GG	CC	CC	CC	CC	GC	CC	CC	CC	CC	GG	GG	GC	GC	CC	CC	GG	CC	CC	CC	CC	CC	CC	CC	GG	GC	CC	CC	CC	CC	CC
4005431	33:A>G	TGCAGTTTTATTATTCGACCAGGTCGCAGGACAAGCCAGAGGCGGCACTTGGTTGGTGGTCTGGGCGGT	1A|046.929521110|4005431|4005431	AA	AA	AG	NN	AA	AA	AA	AA	AG	AG	AA	AA	AG	AG	NN	NN	AA	AG	AA	AA	NN	AA	AA	AA	AA	NN	NN	AG	AA	AA	AA	GG	AA	AA	AA	AG	AG	AG	AA	GG	AA	AA	AG	AA	AA	AA
988030	24:T>C	TGCAGCCGTGCCATCCCACGTCCATGAGCCGAAATCGTGCGAACGGGAACAGCCTGATCTAACTAACCT	1A|047.976860960|988030|988030	CC	NN	TC	CC	CC	TC	CC	CC	TC	CC	TC	TT	CC	CC	CC	CC	TC	TT	TC	CC	CC	CC	CC	TT	CC	CC	CC	TC	CC	CC	CC	NN	CC	CC	CC	NN	CC	TC	TC	CC	CC	CC	CC	CC	TC	CC
1130132	5:A>G	TGCAGATGCCGACGTACGCGAACCCGATGGCGGTGGAGGTGTGGGTGCTGATCAAGCGCGCCTTCACCA	1A|048.605809990|1130132|1130132	GG	GG	AG	AA	GG	AG	GG	GG	AA	GG	AG	AA	AG	AA	AA	AA	AA	AG	AA	GG	AA	GG	GG	AA	GG	GG	AA	AA	GG	GG	AA	GG	GG	GG	GG	GG	GG	AA	AA	AA	AG	GG	GG	GG	AA	GG
5325416	17:A>G	TGCAGGCGCCAAATAGGAAAATTGCCCTTAACCGAGATCGGAAGAGCGGTTCAGCAGGAATGCCGAGAC	1A|049.378234490|5971572|5971572	AG	GG	AA	NN	AA	AA	NN	AA	GG	AA	AA	GG	AG	AA	AA	AA	AA	GG	AA	AA	AA	GG	GG	GG	AA	GG	AA	AA	GG	AG	AA	GG	GG	AA	GG	NN	GG	AA	AA	AA	AA	GG	NN	AA	AA	AA
1063493	26:T>C	TGCAGGTCTTGCGGGGCCTGAAGGAGTTACCAATGTGGCATCGGTTTAGTTATGTTAGCACACCTAGTT	1A|049.458117450|343892|wPt-5968	TT	TT	TC	TT	TT	TT	TT	TT	TT	TT	TT	CC	TC	TT	TT	TT	TT	TT	TT	TT	TT	TT	TT	CC	TT	NN	TT	TC	TC	TT	TC	TT	TT	TT	TT	TT	TT	CC	TT	TT	TC	TT	TT	TT	TC	TT
100016132	38:C>T	TGCAGTTACCGCGCCCAGGAGGAGGAGCATGTCTCCTACGTCGTCGCCGAGATCGGAAGAGCGGTTCAG	1A|050.471447120|1160285|1160285	CC	CC	CC	TT	CC	CC	CC	CC	CC	CC	CC	TT	CC	CT	CC	CC	TT	CC	TT	CC	TT	CC	CC	TT	CC	CC	CC	TT	CC	CC	CC	CC	NN	CC	CC	CC	CC	CC	TT	CC	CT	CC	CC	CC	CT	CC
4909810	38:T>C	TGCAGCTTGCTCCAGCTCCTTCTCCGACACGATGAGCGTAGGCACAAGCCTCACCACATTGCCTTTCCT	1A|052.500914940|986726|986726	TT	TT	TT	CC	TT	TT	NN	TT	NN	TT	TT	NN	TT	TT	TT	NN	TT	TT	TT	TT	CC	TT	TT	TT	TT	NN	TT	TT	TT	NN	NN	TT	TT	TT	TT	NN	TT	TT	CC	TT	TT	TT	TT	TT	TT	TT
2259602	6:G>A	TGCAGCGAAGGAGAAGATGCAGCAATGGGCCTTGCTTGAGGGCACCTCGGCCCTTCTCATCCATGGTGG	1A|052.925234290|2259602|2259602	GG	NN	GA	GG	GG	GG	GG	GG	GG	GG	GG	GG	GG	GG	GG	GG	GG	GG	GG	GG	GG	GG	GG	GG	GG	AA	GG	GG	GA	GG	GG	NN	GG	GG	GG	GG	GG	GG	GG	GG	GG	GG	GG	GG	GG	GG
100024216	30:T>C	TGCAGATGGCATGACTAGCTAGGTTCAGAATAGTTGCCCATGTCTTCCAAATCCCCTGTAGATGGCATG	1A|053.829259310|1074551|1074551	CC	CC	TC	NN	CC	TC	NN	CC	CC	CC	CC	TC	CC	CC	CC	CC	TC	CC	TC	CC	NN	CC	NN	TC	CC	NN	TC	TC	CC	CC	CC	CC	CC	CC	CC	NN	CC	NN	TT	CC	CC	CC	CC	CC	TC	CC
100018644	48:T>A	TGCAGCACGAGCAGGAGGTGAGTTTCCAGGGCGCGGCGGACTTCAGGTTCGTCCCGTTCAGCGCCGAGA	1A|053.829259310|995983|995983	TT	TT	TT	TT	TT	TT	TT	TT	TT	AA	NN	TT	TT	TT	TT	NN	TT	TT	NN	TT	TT	TT	TT	TT	TT	TT	TT	NN	TT	TT	TT	TT	TT	TT	NN	TT	TT	NN	TT	TT	TT	NN	TT	TT	TT	NN
1126925	46:C>T	TGCAGCGGCCGTTGTGCCCGCTGGGGTGGGCTGCTGTGCAGCACCACGCCGAGATCGGAAGAGCGGTTC	1A|057.038096190|1126925|1126925	CC	CC	CC	TT	CC	CC	CC	CC	CC	CC	CC	CC	CC	CT	CT	CC	CC	CC	CC	CC	TT	CC	CC	CC	CC	CC	CC	TT	CC	NN	CC	CC	CC	CC	CC	CC	CC	CC	TT	CC	CT	CC	CC	CC	CC	CC
7340802	18:T>A	TGCAGGTCGACGAAGCACTTGGTGGCGTGTTCTCCACCGATGGAGATGGCCTTGTGTGTGACAAAATCA	1A|057.500191080|1119839|1119839	AA	AA	AA	TT	AA	AA	AA	NN	AA	AA	AA	TT	AA	TA	TA	NN	TT	AA	TT	AA	TT	AA	AA	TT	AA	AA	AA	TA	AA	AA	NN	AA	NN	AA	AA	NN	AA	AA	TT	AA	TA	AA	AA	NN	TA	AA
100022675	26:A>G	TGCAGCTGACGCCGTCGAGGTTGGACATGCTCCGAGATCGGAAGAGCGGTTCAGCAGGAATGCCGAGAC	1A|057.500191080|3946994|3946994	AA	AA	AA	GG	AA	GG	AA	AA	AA	AA	AA	GG	AA	AA	AA	NN	GG	AA	GG	AA	GG	AA	AA	GG	AA	AA	AA	AG	AA	AA	AA	AA	AA	AA	AA	AA	AA	AA	GG	AA	AG	AA	AA	AA	AG	NN
1048305	12:G>T	TGCAGATACAGAGGAACGACATGTATCTACGATCGCTGTAGAGGGACATAGAGACGTGCATGCTACAAT	1A|057.626438610|1048305|1048305	GG	GG	GG	TT	GG	GG	GG	GG	GG	GG	GG	GG	GG	GT	GG	NN	GG	GG	GG	GG	TT	GG	GG	GG	GG	GG	GG	TT	GG	GG	GG	GG	GG	GG	GG	GG	GG	NN	TT	GG	GT	GG	GG	GG	GT	GG
4910221	8:T>C	TGCAGCTTTCTATGAGGCCACTGCCGCCGAGATCGGAAGAGCGGTTCAGCAGGAATGCCGAGACCGATC	1A|057.639764060|4910221|4910221	TT	TT	NN	CC	TT	TC	TT	TT	TT	TT	TT	TT	TC	TT	TT	TT	TT	TT	TT	TT	CC	TT	TT	TT	TT	TT	TT	TT	TT	TT	TT	TT	TT	TT	TT	TT	TT	TT	TT	TT	TT	TT	TT	TT	TT	TT
1093186	43:G>T	TGCAGGGCGTACAGCATGGATGTAGCCGCGGCGATGATCTCCTGGACGACGGCGCTGGCTCCGAGATCG	1A|057.881998550|1093186|1093186	GG	GG	TT	GG	GG	GG	GG	GG	GG	GG	GG	GG	GG	TT	GT	TT	GG	GG	GG	GG	GG	GG	GG	GG	GG	TT	TT	GT	GT	GG	GG	GG	GG	GG	GG	GG	GG	TT	GG	TT	GT	GG	GG	GG	GG	GG
1093186	13:G>A	TGCAGGGCGTACAGCATGGATGTAGCCGCGGCGATGATCTCCTGGACGACGGCGCTGGCTCCGAGATCG	1A|057.881998550|1093186|1093186	GA	GA	AA	GA	GA	GA	GA	GA	GA	GA	GA	GA	GA	AA	GA	NN	GA	GA	GA	GA	GA	GA	GA	GA	GA	AA	AA	GA	GA	GA	GA	GA	GA	GA	GA	GA	GA	AA	GA	AA	GA	GG	GG	GA	GA	GA
3030753	14:G>A	TGCAGAGAGCGCCCGTCGAGTTTTCCCTCTCGCAACCGCCGAGATCGGAAGAGCGGTTCAGCAGGAATG	1A|058.357987120|3030753|3030753	GG	GG	GG	AA	GG	GG	GG	GG	GG	GG	GG	GG	GG	GA	GA	GG	GG	GG	GG	GG	AA	GG	GG	GG	GG	GG	GG	GG	GG	GG	GG	GG	GG	GG	GG	GG	GG	GG	AA	GG	GA	GG	GG	GG	GA	NN
1187863	45:T>A	TGCAGCGTTCGCATCCTAGTTTGAATCCCACTACTAGCAGAATATTGTTCCTTTTTGTCCGATTTATTT	1A|058.718735370|1187863|1187863	AA	AA	TT	AA	AA	AA	AA	AA	NN	AA	AA	AA	AA	TA	AA	TT	AA	AA	AA	AA	AA	AA	AA	AA	AA	AA	TT	TT	AA	NN	NN	AA	AA	AA	NN	AA	AA	TT	AA	NN	TA	AA	NN	AA	AA	AA
1019639	61:G>A	TGCAGTTGTAACCAGGCCCATTGGTGGCGTTGACACAGTCGCTGTGATTGCTGACGCAGGCGTACTCCG	1A|060.661384220|1019639|1019639	GA	NN	GG	NN	GA	GG	GA	NN	GG	GG	GG	GG	GG	AA	GA	NN	GA	GA	GA	GG	AA	GG	NN	GA	GG	GG	GG	NN	AA	GA	GG	AA	GA	GA	GG	GA	GA	AA	NN	GA	GA	GG	NN	GG	NN	GA
3956968	62:G>A	TGCAGGGTGGAGGCGGCAGTCCTCGAGCACGGGCGTGCTCGCCGAGGCCGCGAGGTCGAGGCGGCGAGG	1A|062.290676160|3956968|3956968	GG	GG	AA	GG	GG	GG	GG	GG	GG	GG	GG	GG	GG	AA	GA	AA	GG	GG	GG	NN	GG	NN	GG	GG	GG	AA	AA	AA	GA	GG	GG	GG	NN	GG	GG	GG	GG	AA	GG	AA	GA	GG	GG	GG	GG	GG
1864498	33:T>C	TGCAGCAAGCCATGGAGCTCGAGAGGACTGCGTTTACTTCGCGCACCAGTGGGGTCGGAGAGACCCGAG	1A|062.791074250|1864498|1864498	TT	TT	TT	TT	TT	TC	TT	TC	TT	CC	TC	TC	TT	TT	CC	TT	TC	CC	TT	TT	TT	TT	TT	TC	TC	TT	TT	TT	TT	TT	TT	TT	TT	TT	TT	TT	TT	TT	TT	TT	TT	TC	TC	TT	TT	CC
100025650	19:G>A	TGCAGGTCAGACGCTCGCTGGATCCGAGATCGGAAGAGCGGTTCAGCAGGAATGCCGAGACCGATCTCG	1A|062.931649840|4439701|4439701	GA	GG	AA	GG	GG	GA	GG	GG	GA	GG	GG	GA	GG	GG	GA	NN	GA	GG	GG	GG	GG	GG	GG	GA	GG	GG	AA	AA	GG	GA	GG	GG	GG	GG	GG	GG	GA	AA	GG	AA	GG	GG	GG	GG	GG	GG
1075997	24:A>G	TGCAGTTCTTGCTGTGTCTGTCGCATCACATCGTGTGTTCATCAGTGTACCCGAGATCGGAAGAGCGGT	1A|063.428087730|1075997|1075997	AA	AA	GG	AA	AA	AA	AA	NN	AA	NN	AA	AA	AA	AG	AG	GG	AA	AA	AA	AA	AA	AA	AA	AA	AA	NN	GG	GG	AA	AA	AA	AA	AA	AA	AA	AA	AA	GG	AA	GG	AG	AA	AA	AA	AA	AA
979056	22:G>A	TGCAGCCTTCGTGCGCTGGGAAGAAATTCTGTTGTGTCTCCCTGCTCCTTCTTCTTCTGTACTCCTCTT	1A|063.462389020|979056|979056	GG	GG	GG	AA	GG	GG	GG	GG	GG	GG	GG	GG	GG	GG	GA	GG	GG	GG	GG	GG	AA	GG	GG	GG	GG	AA	GG	GG	GA	GG	NN	GG	GG	GG	GG	GG	GG	GG	AA	GG	GG	GG	GG	GG	GG	GG
1862951	34:T>C	TGCAGGTGTGATAACTGCGGAACCTCGGCGTCGATGGAGGGATCACTTCTCCGAGATCGGAAGAGCGGT	1A|063.625178890|1862951|1862951	TT	TT	TT	CC	TT	TC	TT	TT	TT	TT	TT	TT	TT	TC	TT	TT	TT	TT	TT	TT	CC	TT	NN	TT	TT	TT	TT	CC	TT	TT	TT	TT	TT	TT	TT	TT	TT	TT	CC	TT	TC	TT	TT	TT	TC	TT
100023471	33:A>G	TGCAGCTCATCCTCCAAGGGAAGCTGCCCAACAACGGTCGCCACGCCGAGATGAGGAGCAACGTGGAGA	1A|063.915998030|4909525|4909525	AA	AA	AA	NN	AA	AA	AA	NN	AA	AA	AA	AA	AA	AG	AA	AA	AA	AA	NN	AA	GG	AA	AA	AA	AA	AA	AG	AA	AA	AA	AA	AA	AA	AA	AA	NN	AA	AA	GG	AA	AA	AA	AA	AA	AA	NN
1059739	20:G>A	TGCAGTACTGGTAGTACGTAGTAGAGTACATGTTTGTTCCATGTATATGTACCGTGTCCTACGTGTCCG	1A|066.726315340|1059739|1059739	GG	GG	GG	AA	GG	GG	GG	GG	GG	GG	GG	GG	GG	AA	GA	GG	GG	GG	GG	GG	AA	GG	GG	GG	GG	GG	GG	GG	GG	GG	GG	GG	GG	GG	GG	GG	GG	GG	AA	GG	GG	GG	GG	GG	GG	GG
1087368	32:A>G	TGCAGGCGTCGGGCAAAAGGGTTGGGCTTTTCACCCCGCAGTCGCGTTTTCACCGAGATCGGAAGAGCG	1A|066.726315340|1087368|1087368	AA	AA	AA	GG	AA	AA	AA	AA	AA	AA	AA	AA	AA	AG	AG	AA	AA	AA	AA	AA	GG	AA	AA	AA	AA	AA	AA	AA	AA	AA	AA	AA	AA	AA	AA	AA	AA	AA	GG	AA	AA	AA	AA	AA	AA	AA
2261995	56:G>A	TGCAGCTCCTACTCCAGTACCACACGCCCTGGCCTTCGTCCTCGTCGAGTCTTAGGGGGATGACTTCGA	1A|067.295173530|2261995|2261995	GG	GG	AA	GG	GG	GA	NN	GA	GG	GG	GG	GG	GG	GA	AA	NN	GG	GG	GG	GG	GG	GG	NN	GG	GG	GG	AA	AA	GG	GA	GG	GG	GG	GG	GG	GG	GG	AA	GG	AA	AA	AA	NN	GG	GG	GG
1063688	19:T>C	TGCAGCGCCACATGAATTATATGCAGACGAATATATATCTACCATTTTTATCCGAGATCGGAAGAGCGG	1A|067.688505640|994367|994367	TC	CC	TC	TT	TC	TC	TC	TC	TC	NN	TC	NN	TC	TC	TT	TC	TT	CC	TC	TT	TT	TC	TC	TT	TC	TT	TT	TC	TC	TT	TC	CC	CC	TT	TC	TC	TC	TC	TT	TT	TC	TC	TC	CC	TC	CC
100022813	39:G>A	TGCAGGGAGCGGGGCGAAGCTGAGATACGAGTCGGGGATGAGGCGGCGGTCGAACCCGAGATCGGAAGA	1A|068.619990870|1158377|1158377	GA	AA	AA	GG	GG	AA	GG	GG	AA	NN	GG	GG	GA	GA	GG	GG	GG	GA	GG	AA	GG	AA	GG	GG	GA	AA	GA	GG	GG	GG	GA	GG	GG	NN	GG	GG	GG	AA	GG	GG	GG	GG	AA	NN	GA	GG
990671	38:A>T	TGCAGATCTAGGTTGTCCTGTGTTTTCTTGACGTGGTAATGATTCTTGAGTAGGTGCCCCTCTTTGCTT	1A|071.389314080|990671|990671	AA	AA	AA	TT	AA	AT	AA	AA	AA	AA	AA	AA	AT	AT	TT	AA	AA	AA	AA	AA	TT	AA	AA	AA	AA	AA	AA	AA	AA	AA	AA	AA	NN	AA	AA	AA	AA	AA	AA	AA	AA	AA	AA	AA	AA	AA
1027321	50:T>C	TGCAGATTTTGTGTCAGAGAATGAAACTACTTGGTATATCTTTATTTATGTTGTGGGTGGATTCAACCG	1A|071.485184360|1027321|1027321	TC	TC	TC	CC	TC	TC	TC	TC	TC	TC	TT	CC	TC	TC	TC	TC	TC	TC	TC	TC	CC	TC	TC	TC	TC	NN	TC	TC	CC	TT	CC	TC	TC	TC	TC	TC	TC	TC	CC	TC	TC	TT	TC	TC	TC	TT
1005358	66:C>G	TGCAGACCCTCAGCCCCTCCTCCCTTTACCCTGCATGCATATTGTAGGTATAAAATCTGCCTCAAACAC	1A|073.057168170|1005358|1005358	CC	CC	CC	GG	CC	CG	CC	CC	CC	CC	CC	CC	CG	CG	CC	CC	CC	CC	CC	CC	GG	CC	CC	CC	CC	CC	CC	CC	CC	CC	CC	CC	CC	CC	CC	CC	CC	CC	CC	CC	CC	CC	CC	CC	CC	CC
2259899	34:G>C	TGCAGATCGAGAGAGGGTGAGATGAATAAGCCGTGCACGTAGATCGAACACGCCGACAGCGCAGGAGAG	1A|073.057168170|2259899|2259899	GG	GG	GG	CC	GG	GC	GG	GG	GG	GG	GG	GG	CC	GC	CC	GG	GG	GG	GG	GG	CC	GG	GG	GG	GG	GG	GG	GG	GG	GG	GG	GG	GG	GG	GG	GG	GG	GG	NN	GG	GG	GG	GG	GG	GG	GG
1012492	51:G>A	TGCAGCGGGGCTGCTGGGCCTTAGAAGGCTGGCTAGGCCTAGGTGGGCCGCGGGGATGGAGCCAGCTTG	1A|074.512730430|1012492|1012492	GG	GG	GG	AA	GG	GG	GG	GG	GG	NN	GG	GG	GA	GG	NN	NN	GG	GG	GG	GG	AA	GG	GG	GG	GG	GG	GG	GG	GG	NN	GG	GG	GG	GG	NN	NN	GG	GG	GG	GG	GG	GG	NN	NN	GG	GG
1070550	35:C>T	TGCAGTCTTGGCTAGGGTTCATGCTCTTCTTGGCACGGGTATAGCTAGATCAAGTAATGTTCCGAGATC	1A|075.424951770|1070550|1070550	CC	CC	CC	TT	CC	CT	CC	CC	CC	CC	CC	CC	CT	CT	CT	CC	CC	CC	CC	CC	CT	CC	CC	CC	CC	CC	CC	CC	CC	CC	CC	CC	CC	CC	CC	CC	CC	CC	CC	CC	CC	CC	CC	CC	CC	CC
1004489	46:C>A	TGCAGGGTCCCATGGCGGGGAGGCGACAAATAGGAGATGCTCTGGGCAGGGCTTGCTCGCCGAGATCGG	1A|075.968292690|1004489|1004489	AA	AA	AA	CC	AA	CA	AA	AA	AA	AA	AA	AA	CC	CA	CA	AA	AA	AA	AA	AA	CC	AA	AA	AA	AA	AA	AA	AA	AA	AA	AA	AA	AA	AA	NN	AA	AA	AA	AA	AA	AA	AA	AA	AA	AA	AA
1036957	28:C>A	TGCAGTCATCGCGGGCATTGCCTGTGGTCCGAGCTCTTCTACAGAGAGTGGACATTTGATATGAGAGCG	1A|075.968292690|1036957|1036957	CC	CC	CC	AA	CC	CC	CC	CC	CC	CC	CC	CC	CA	CA	CA	CC	CC	CC	CC	CC	AA	CC	CC	CC	CC	CC	CC	CC	CC	CC	CC	CC	CC	CC	CC	CC	CC	CC	CC	CC	CC	CC	CC	CC	CC	CC
3025434	18:T>C	TGCAGGGGTTGATGATCTTCTGGCCCCGAGCTCTGCCTCGCCGAGATCGGAAGAGCGGTTCAGCAGGAA	1A|075.968292690|3025434|3025434	TT	TT	TT	CC	TT	TT	TT	TT	TT	TT	TT	TT	TT	TT	TT	TT	TT	TT	TT	TT	CC	TT	TT	TT	TC	TT	TT	TT	TT	TC	TC	TT	TT	TT	TT	TT	TT	TT	TT	TT	TT	CC	TT	TT	TT	TT
3026844	5:C>G	TGCAGCCGCAACCATCACGGCGCACTGCTGCCCTCCCCTGCTTGCCGAGATCGGAAGAGCGGTTCAGCA	1A|075.968292690|3026844|3026844	CC	CC	CC	GG	CC	CC	CC	CC	CC	CC	CC	CC	CG	NN	CC	NN	CC	CC	CC	CC	GG	CC	CC	CC	CC	CC	CC	NN	CC	CC	CC	CC	CC	CC	CC	CC	CC	CC	CC	CC	CC	CC	CC	CC	CC	CC
4909857	22:T>C	TGCAGCGCCAAATAGGCCCGAATAGCCGAGATCGGAAGAGCGGTTCAGCAGGAATGCCGAGACCGATCT	1A|075.968292690|4909857|4909857	CC	CC	CC	TT	CC	TC	CC	CC	CC	CC	CC	CC	TC	CC	CC	CC	CC	CC	CC	CC	TT	CC	CC	CC	CC	CC	CC	CC	CC	CC	CC	CC	CC	NN	CC	CC	CC	CC	CC	CC	CC	CC	NN	CC	CC	CC
2328274	17:A>G	TGCAGGTGAAGACCAACAGAGCAGCTTCGCTCGAGGCGGAGGCGAGACGAGCCATAGTCGCCCGAGATC	1A|077.138847150|2328274|2328274	AA	AA	AA	GG	AA	AA	AA	AG	AA	AA	AA	AA	GG	AG	AG	AA	AA	GG	AA	AA	GG	AA	AA	AA	AG	AA	AA	NN	AA	AG	AG	AA	AA	AA	AA	AA	AA	AA	AA	AA	AA	GG	AA	AA	AA	AA
1011191	57:A>G	TGCAGCGGCCAAGCAGAAGGTGAAGAAAAATGCCAAGAAGGAGGTGGTGGCGGCCACACCGAGATCGGA	1A|077.370800240|1011191|1011191	GG	GG	NN	AA	GG	GG	GG	GG	GG	GG	NN	GG	AA	GG	AG	GG	GG	GG	GG	GG	AA	NN	GG	GG	GG	GG	GG	GG	GG	GG	GG	GG	GG	GG	GG	GG	GG	GG	GG	GG	GG	GG	GG	GG	GG	GG
23919625	5:A>T	TGCAGATCTGCTCCTTAGTTCAGTTTCCGAGATCGGAAGAGCGGTTCAGCAGGAATGCCGAGACCGATC	1A|077.370800240|4005570|4005570	TT	TT	TT	TT	TT	TT	TT	TT	TT	TT	TT	TT	AT	TT	TT	AA	TT	TT	TT	TT	TT	TT	TT	TT	TT	TT	TT	TT	TT	AT	TT	TT	TT	TT	TT	TT	TT	TT	TT	TT	TT	NN	NN	TT	TT	TT
3956177	32:G>T	TGCAGGTGGTCGAAGCAGCAGAAGCAGTAGGCGTCGTCGGTGGGGGCAGCAACAGCAGTAGGCGTCGAC	1A|077.899478290|3956177|3956177	GT	NN	GG	TT	TT	TT	TT	TT	TT	TT	TT	GG	GG	GT	GT	GG	GG	NN	GG	TT	TT	TT	TT	GG	TT	NN	GG	GG	TT	NN	TT	TT	TT	TT	TT	TT	TT	GG	NN	GG	TT	NN	TT	TT	GG	TT
978646	67:C>A	TGCAGGGGGAATGGGGGATGGCCGTGCACAGGAGCAAGGCGGAAACGGCCTGCGCGGACCCAGCAACCC	1A|078.288413570|978646|978646	CA	AA	CC	AA	AA	AA	AA	AA	AA	AA	CC	CC	CC	AA	AA	AA	CC	CC	AA	AA	AA	AA	AA	CC	AA	CC	AA	CA	CA	AA	AA	AA	AA	AA	AA	AA	AA	CC	CC	AA	AA	AA	AA	AA	CC	AA
100021572	41:C>T	TGCAGAGGAGACGAAGCGTGAAGGCGCCGTGGTTGTGAATACGCATTCTTTCCTCCAACCCCCGAGATC	1A|078.856802260|1386549|1386549	CT	TT	CC	CC	TT	TT	TT	TT	TT	TT	TT	CC	CT	CC	CC	CC	CC	CT	NN	TT	CC	TT	TT	CC	TT	CC	CC	CC	CT	NN	TT	TT	TT	TT	TT	TT	TT	CC	NN	CC	TT	NN	TT	TT	CC	TT
3950266	40:G>C	TGCAGCACGTCGAGTCCGTCGCCGACGAGATGGAGCTGCGGCGCCGCGAGCTGCGCCTCTACGCCAACA	1A|079.270111870|3950266|3950266	GG	GG	GG	CC	GG	GG	GG	GC	GG	GG	GG	GG	GG	GC	GC	GG	GG	GG	GG	GG	CC	GG	GG	GG	GC	GG	GG	GG	GG	GC	GG	GG	GG	GG	GG	GG	GG	GG	GG	GG	GG	CC	GG	GG	GG	GG
4909566	8:T>C	TGCAGCTCTGGCGGCCGCTTCACGCAACCACCGAGATCGGAAGAGCGGTTCAGCAGGAATGCCGAGACC	1A|079.271984560|4909566|4909566	TT	TT	TT	CC	TT	TT	TT	TT	TT	TT	TT	TT	TT	TC	TT	TT	NN	TT	TT	TT	TT	TT	TT	TT	TT	TT	NN	TT	TT	TT	TT	TT	TT	TT	TT	TT	TT	NN	TT	TT	TT	TT	TT	TT	TT	TT
1011115	14:C>T	TGCAGCTCACCTCACCGCGCCGCAGCTCGCCCCTGCCCTCCGCGGCCGCCGCGCCCGAGATCGGAAGAG	1A|079.445144680|1011115|1011115	CT	TT	CC	CC	TT	TT	TT	TT	TT	TT	TT	CC	TT	CC	CC	CC	CC	CT	TT	TT	CC	TT	TT	CC	TT	TT	CC	CC	TT	TT	TT	TT	TT	TT	TT	TT	TT	CC	TT	CC	TT	TT	TT	TT	CC	NN
1089266	19:A>T	TGCAGCACAGGGTAGATGAATGGTTGTCCACGCGAACTAAAAAGATCGCACGGGATGCTGGGGCCGAGA	1A|079.982866040|1089266|1089266	AA	AA	AA	TT	AA	AA	AA	AA	AA	AA	AA	AA	AA	AA	NN	AA	AA	AA	AA	AA	TT	AA	AA	AA	AA	AA	AA	AA	AA	AA	AA	AA	AA	AA	AA	AA	AA	AA	AA	AA	AA	AA	AA	AA	AA	AA
1100939	45:T>A	TGCAGCATTCCCAAAGAGCGCGTCTAATCTCTTGAAAGGATCCAATTTCAACTAAAACACACAGCCCAC	1A|079.982866040|1100939|1100939	TT	NN	TT	TT	TT	TT	TT	TA	TT	TT	TT	TT	TT	TT	TT	TT	TT	TT	TT	TT	TT	TT	TT	TT	TA	TT	TT	TT	TT	AA	TA	TT	TT	TT	NN	TT	TT	TT	AA	TT	NN	AA	TT	TT	TT	TT
1199979	56:G>T	TGCAGGCTGGTAAGATGCGTAAGGTGAACCACATCTACTTCTTTCTCCTTGCCCTTGAGTGAGTTTTCG	1A|079.982866040|1199979|1199979	GG	NN	GG	TT	GG	GG	GG	GG	GG	GG	GG	NN	GG	NN	TT	GG	GG	GG	GG	GG	TT	GG	GG	GG	GG	GG	GG	NN	GG	GG	GG	GG	GG	GG	NN	GG	GG	NN	GG	GG	GG	GG	GG	GG	GG	GG
2277135	46:G>A	TGCAGCAAATTAGGTGGTCGATTTTGAGATGTAGCTTTCGGTCATGGATAATTAGGGGCGAATCAGTGA	1A|079.982866040|2277135|2277135	GA	GG	AA	AA	GG	GG	GG	GG	GG	GG	GG	AA	GG	NN	AA	NN	AA	GG	NN	GG	AA	GG	NN	AA	GG	GG	AA	AA	GG	GG	GG	GG	GG	GG	GG	GG	GG	NN	GG	NN	GG	GG	GG	GG	AA	NN
2279310	57:T>A	TGCAGTTTTCCGATCGGATATGTCAGCGGCGTCGAGGACCATGCATGGATCGTTTAATGGTGATTGATT	1A|079.982866040|2279310|2279310	AA	AA	AA	TT	AA	AA	AA	AA	AA	AA	AA	AA	TA	TA	AA	AA	AA	AA	AA	AA	TT	AA	AA	AA	AA	NN	AA	AA	AA	NN	AA	AA	AA	AA	AA	AA	AA	AA	AA	AA	AA	AA	AA	AA	AA	AA
995021	34:G>A	TGCAGCTGCCTGCTCACCCTCACGATGTTCACCTGCACCACCGTCCAAATGCATGCATATAGTACCAAC	1A|079.982866040|995021|995021	GG	GG	GG	AA	GG	GA	GG	GG	GG	GG	GG	GG	GA	AA	GA	NN	GG	GG	GG	GG	NN	GG	GG	NN	GG	GG	GG	GG	GG	GG	GG	GG	GG	GG	GG	GG	GG	GG	GG	GG	GG	GG	GG	GG	GG	NN
994398	62:C>T	TGCAGCCCACCGCCGTCCCCGTCCTTCCTCGTCGGGGCGTCGCGTTCCTGCCCCCTCCGCTCCGTCCGA	1A|080.405904690|994398|994398	CT	TT	CC	TT	TT	TT	TT	NN	TT	TT	CC	CC	CC	TT	TT	TT	CC	CC	CC	CT	TT	TT	TT	CC	CT	CC	TT	CC	CT	TT	CT	TT	TT	TT	TT	TT	TT	CC	CC	TT	TT	TT	TT	TT	CC	TT
1129025	42:G>A	TGCAGCTTGGAGCACGGCGAGTATTTCTCATGGCGTACGTATGGCATGGTAAAACGTCGTCGGGACGCG	1A|080.509351600|1129025|1129025	GA	GA	AA	AA	GG	NN	GG	GA	GG	GG	GG	AA	GG	AA	AA	AA	AA	GG	GG	GG	AA	NN	GG	AA	GA	NN	NN	AA	GA	GA	GA	GG	GG	GG	GG	GG	GG	AA	AA	AA	GG	AA	GG	GG	AA	GG
1109578	45:T>C	TGCAGCGCCAAATAGGAAATGCCTGCCCAACTAGGCTACAGAAATTGCTCCTGTCAGGCGCCTGTTAGG	1A|080.509352020|1109578|1109578	TT	TT	TT	CC	TT	TT	NN	TT	TT	TT	TT	TT	TT	TT	TT	TT	TT	TT	TT	NN	CC	TT	TT	TT	TT	TT	TT	TT	TT	TT	TT	TT	TT	TT	TT	TT	TT	TT	TT	TT	TT	TT	TT	TT	TT	TT
1218701	63:A>G	TGCAGAAAAGGAAGATGGGTGACAAGTGTAGTGTGGTAGCTCAACGAAACCTCACCAGATGCAAATAGC	1A|080.509352020|1218701|1218701	AA	AA	GG	GG	AA	AA	AA	AA	AA	AA	AA	GG	AA	GG	GG	GG	GG	AA	AA	AA	GG	AA	AA	GG	AA	GG	GG	GG	AG	AA	AA	AA	AA	AA	AA	AA	AA	GG	GG	GG	AA	AA	AA	AA	GG	AA
997000	23:T>C	TGCAGAACACCACCCAGTTCGGCTTCATGGCCGTCAGCCTCGGCTTCTACGACACCCTCATGTCCTGCT	1A|080.509352020|997000|997000	TT	TT	TT	CC	TT	TT	TT	TT	TT	TT	TT	TT	TT	TT	TC	TT	TT	TT	TT	TT	CC	TT	TT	TT	TC	TT	TT	TT	TT	TC	TC	TT	TT	TT	TT	TT	TT	TT	TC	TT	TT	NN	TT	NN	TT	TT
1121826	5:C>T	TGCAGCGCCGAAGGCGGCCCAGCCTAGTTTCCCGCTCAGCCAGGAGGGCCGAGATCGGAAGAGCGGTTC	1A|080.816223520|1121826|1121826	CT	CC	TT	CC	CC	CT	CC	CC	CC	CC	CC	TT	CC	CT	TT	TT	TT	CT	CC	CC	CC	CC	CC	TT	CC	CC	TT	TT	CC	CC	CC	CC	CC	CC	CC	CC	CC	TT	CC	TT	CC	CC	CC	CC	TT	CC
1093499	23:G>C	TGCAGTAGTTAATTACACGCACGGACGCCATGCATGTACACGTCTGTCTCACGAAATTGCAACGTCGCA	1A|081.041455060|1093499|1093499	GC	GG	CC	CC	GG	GG	GG	NN	GG	GG	GG	CC	GC	CC	CC	CC	CC	GC	GG	GG	CC	GG	GG	CC	GG	CC	CC	CC	GC	GG	GG	GG	GG	GG	GG	GG	GG	CC	GG	CC	GG	GG	GG	GG	CC	GG
1163264	21:C>G	TGCAGGGTGAGCAGGTGCAGGCCCCGCGAGCAGTCGCGCACACCCGCCTTGATCTCGCGCAGCTCCCGA	1A|081.041455060|1163264|1163264	CC	CC	CC	GG	CC	CC	CC	CC	CG	CC	CC	CC	CC	GG	CG	CC	CC	CC	CC	CC	GG	CC	CC	CC	CC	CC	CC	CC	CC	CC	CC	CC	CC	CC	CC	CC	CC	CC	CC	NN	CC	CC	CC	CC	CC	CC
1163264	23:C>G	TGCAGGGTGAGCAGGTGCAGGCCCCGCGAGCAGTCGCGCACACCCGCCTTGATCTCGCGCAGCTCCCGA	1A|081.041455060|1163264|1163264	CG	CC	CG	GG	CG	CG	CG	CG	CG	CG	CG	CG	CG	GG	CG	CG	CG	CG	CG	CG	GG	CG	CG	CG	CG	CG	CG	CG	CG	CG	CG	CG	CG	CC	CG	CG	CG	CG	CG	GG	CG	CG	CG	CG	CC	CC
1201771	7:C>T	TGCAGTACAAAAGGTGCCCACGGTAGAACGCGGCAGACCCGTGACGGTTCCGAAAGTGCCTGAGCTGAT	1A|081.041455060|1201771|1201771	CC	CC	CC	NN	CC	CC	CC	TT	CC	CC	CC	CC	CT	TT	CT	CC	CC	NN	CC	CC	TT	CC	NN	CC	CT	CC	CC	NN	CC	CC	CC	CC	CC	CC	CC	CC	CC	NN	TT	CC	CC	TT	CC	CC	CC	CC
2282340	26:C>T	TGCAGCGAGCGCGATCTGCGAGTAGACGGCGCCGAGGTTGAAGAGCACGGCGGCCCTCTCGAGATGAAC	1A|081.041455060|2282340|2282340	TT	TT	TT	NN	TT	TT	TT	CT	TT	TT	CT	TT	TT	CT	CT	TT	TT	TT	TT	TT	CC	TT	TT	TT	CT	TT	TT	TT	TT	CT	CT	CT	TT	TT	TT	TT	TT	TT	CC	TT	TT	CC	TT	TT	TT	TT
2289282	28:G>A	TGCAGCGTCGATCCCTCGCCAGGTCTTGGCATCCCGTGACTGGGAGTTCGATTCCTGTTGGATCCAGGC	1A|081.041455060|2289282|2289282	GG	GG	GG	GG	GG	GG	GG	GG	GG	GG	GG	GG	GG	NN	GG	GG	GG	GG	GG	GG	GG	GG	GG	GG	GA	GG	GG	GG	GG	AA	GA	GG	GG	GG	GG	GG	GG	GG	AA	GG	GG	AA	GG	GG	GG	GG
980012	32:A>G	TGCAGTATTTCTTCTCTCTCTCCCCCGCCACCACAAATCTGGAATAGATCCTCACCGAGATCGGAAGAG	1A|081.041455060|980012|980012	AA	AA	AA	GG	AA	AA	AA	AA	AA	AA	AA	AA	AA	AG	AG	AA	AA	AA	AA	AA	GG	AA	AA	AA	AA	AA	AA	AA	AA	AA	AA	AA	AA	AA	AA	AA	AA	AA	AA	AA	AA	AA	AA	AA	AA	AA
998279	29:A>G	TGCAGGCGTCCATATGGAGCAAGGACGCGAAGTTCTTGTTCGGCGAGATCCTGGCGGCGACGGAGCACT	1A|081.041455060|998279|998279	GG	GG	GG	AA	GG	AG	GG	GG	GG	GG	GG	GG	AA	GG	GG	GG	GG	GG	GG	GG	AA	GG	NN	NN	GG	GG	GG	GG	GG	GG	GG	GG	GG	GG	GG	GG	GG	GG	GG	GG	GG	GG	GG	GG	GG	GG
3064878	13:G>T	TGCAGTGGAGCTTGTGTCGAAGGCGAGCTCGAGGTCCGTCCACCACGTGGAGTACCTCCCGAGATCGGA	1A|081.062013640|3064878|3064878	GT	TT	GG	TT	TT	GG	TT	TT	TT	TT	TT	GG	GG	GT	GT	GG	GG	GG	GG	TT	TT	GT	TT	GG	GT	GG	GG	GG	GT	TT	TT	TT	TT	TT	TT	TT	TT	GG	GG	GG	TT	GG	TT	TT	GG	TT
1020599	5:C>A	TGCAGCGAATGAAGTTATTGTCATCGCTATCATCTTTAGTACCGTAACTAGCAAGACGATTAGCTACCG	1A|081.633280880|1020599|1020599	CC	CC	CC	AA	CC	CA	CC	CA	CA	CC	CC	CC	CA	CA	CA	CC	CC	CA	CC	CC	AA	CC	CC	CC	CA	CC	CC	CC	CC	CA	CA	CC	CC	CC	CC	CC	CC	CC	CC	CC	CC	CA	CC	NN	CC	CC
1030021	59:A>G	TGCAGCGCCCAATTGGGCCGACCCAAGAACTAAAAGCGTGGAAAAATCGCAAAAAAATAAGCTCTCCGA	1A|081.633280880|1030021|1030021	AA	AA	GG	GG	AA	AG	AA	AG	AA	AA	AA	GG	AG	GG	GG	GG	GG	AG	AA	AA	GG	AA	AA	GG	AG	GG	GG	GG	AG	AG	AG	AA	AA	NN	AA	AA	AA	GG	GG	GG	AA	GG	NN	AA	GG	AA
1094246	48:A>G	TGCAGAAACACCACACGATCTGAAAAAACCGACAGAACATGTCGTCGGAGAAGCAGGAGACGGCGGCGG	1A|081.633280880|1094246|1094246	AG	AA	GG	GG	AA	NN	AA	AG	AA	NN	NN	GG	AA	GG	GG	GG	GG	AG	AA	NN	GG	AA	AA	GG	AG	GG	GG	GG	AG	AG	NN	AA	NN	AA	AA	AA	AA	GG	AA	GG	AA	NN	AA	AA	GG	AA
1109543	43:C>T	TGCAGGACAGGCAACGACCCCGCTTGTTGTAGCACCTGGGACACAGAGACACGTGGTGATCCGTTAGTG	1A|081.633280880|1109543|1109543	TT	TT	CC	TT	TT	TT	TT	TT	TT	TT	TT	CC	CT	CT	CT	CC	CC	CT	CC	TT	TT	TT	TT	NN	TT	CC	CC	CC	CT	TT	TT	TT	TT	TT	NN	TT	TT	CC	TT	CC	TT	TT	TT	TT	CC	TT
4993774	25:C>T	TGCAGCCCTATATCTGCCTGGAAATCCGCACCTGTGCAACCGAGATCGGAAGAGCGGTTCAGCAGGAAT	1A|081.706958530|4993774|4993774	TT	TT	TT	CC	TT	TT	TT	TT	TT	TT	TT	TT	TT	CT	CT	TT	TT	TT	NN	TT	CC	TT	TT	TT	CT	NN	TT	TT	TT	CT	TT	TT	TT	TT	TT	TT	TT	TT	TT	TT	TT	CC	TT	NN	TT	TT
2261700	5:C>G	TGCAGCAAACAGCTAGGGATTGGAGGTTGGATCGAGCAGCGGTGTGTCACCATGGGGTGGAAGCAGGCG	1A|081.874610480|2261700|2261700	CG	CC	GG	GG	CC	CC	CC	NN	CC	CC	CC	NN	CG	GG	GG	GG	NN	CG	CC	CC	GG	CC	CC	GG	CC	GG	GG	GG	CG	CG	CC	CC	CC	CC	CC	CC	CC	NN	GG	GG	CC	GG	CC	CC	GG	CC
100019083	55:A>G	TGCAGGAGTTTCGATCTGCTGGGTAACCAATCTTCAGTTTCTGGATCCATTCATGATGTGTCACGCACC	1A|081.942861240|3938531|3938531	AG	AA	AG	AA	AG	AA	AG	AG	AG	AG	AG	NN	GG	AG	AG	GG	GG	GG	NN	AA	AG	AA	AA	NN	AA	NN	GG	GG	GG	AG	AG	AA	AG	AA	AA	AG	AG	GG	NN	GG	AA	GG	AA	AA	NN	AG
1098532	31:T>C	TGCAGGAGTACGGCGCGCACTCGGGGATCTTTGAGGGTATCGCGGACTACGTGCGGCTCAAGGCCGAGA	1A|081.957070360|1098532|1098532	TT	TT	TT	CC	TT	TT	TT	TT	TT	TT	TT	TT	TC	TC	TC	TT	TT	TC	TT	TT	CC	TT	TT	TT	TT	TT	TT	TT	TT	TT	TT	TT	TT	TT	TT	TT	TT	TT	TT	TT	TT	TT	TT	TT	TT	TT
100015857	20:A>G	TGCAGGCTACAAGTCAAGCCATTGTTATGACCCGAGATCGGAAGAGCGGTTCAGCAGGAATGCCGAGAC	1A|082.019532660|4538608|4538608	AA	AA	GG	NN	NN	AA	AA	AA	AA	AA	AA	GG	AA	GG	GG	GG	GG	AA	NN	AA	NN	AA	AA	GG	AA	NN	GG	GG	AA	AA	AA	AA	NN	AA	AA	AA	AA	GG	AA	GG	AA	AA	AA	NN	GG	AA
5324386	18:C>T	TGCAGAGCACCACAGCGCCGCCGCGGCCCTGCCGAGATCGGAAGAGCGGTTCAGCAGGAATGCCGAGAC	1A|082.019532660|5324386|5324386	CT	CC	CT	TT	CC	CC	CC	CC	CC	CC	CC	CT	CC	TT	TT	TT	CT	CC	CC	CC	TT	CC	CC	CT	CC	CT	TT	TT	TT	CC	CC	CC	CC	CC	CC	CC	CC	TT	NN	CT	CC	NN	CC	CC	TT	CC
5324386	9:C>G	TGCAGAGCACCACAGCGCCGCCGCGGCCCTGCCGAGATCGGAAGAGCGGTTCAGCAGGAATGCCGAGAC	1A|082.019532660|5324386|5324386	CG	CC	CG	NN	CC	CC	CC	CC	CC	CC	CG	CC	CG	GG	NN	NN	CC	CC	CG	CG	GG	CG	CC	CC	CC	CC	GG	NN	GG	CG	CG	CC	CG	CC	CG	CC	CG	GG	NN	CC	CC	GG	CC	CC	NN	CC
1103736	39:T>C	TGCAGATCAGAGAAATACGTGTGACGAGGAGCCATGGCATGACCATTCACGGGTGTTCGGGATCTAGCG	1A|082.194814970|1103736|1103736	TT	TT	TT	CC	TT	TT	TT	TT	TT	TT	TT	TT	TT	TC	TT	TT	TT	TT	TT	TT	CC	TT	TT	TT	TC	TT	TT	TT	TT	TC	TT	TT	TT	TT	TT	TT	TT	TT	CC	TC	TT	CC	TT	TT	TT	TT
1095465	62:T>C	TGCAGGGGGAAATGTGTCGCCTGGCGCTGCGCGAGCCCACCAAGGACGGTGCCGAGCACCTCTCCGCCG	1A|082.372462000|1095465|1095465	TC	TT	NN	CC	TT	TC	TT	TT	TT	TT	TT	CC	TT	CC	CC	CC	CC	TT	TT	TT	CC	TT	TT	CC	TT	CC	NN	CC	TC	TT	TT	TT	TT	TT	TT	TT	TT	CC	NN	CC	TT	NN	TT	TT	CC	TT
26672855	11:C>T	TGCAGAGTTTTCCTTTCTTTTTTTCTTATTACTAGCAAAAGAGCATGTGTGTTGCAATGGGTTATGCAT	1A|082.372462000|1110447|1110447	TT	TT	TT	CC	TT	TT	TT	TT	TT	NN	TT	TT	TT	TT	CC	NN	TT	NN	NN	NN	CC	TT	NN	TT	TT	NN	NN	TT	TT	TT	TT	TT	TT	TT	TT	TT	TT	TT	TT	TT	TT	TT	TT	TT	TT	TT
2281630	28:T>C	TGCAGCGGCGTGTTGGCTCGTAGCCTGGTGTAGCCGTACAGCTCGATGTCGTTCGGCACGGGAGGTATC	1A|082.372462000|2281630|2281630	TC	TC	CC	TC	TC	TT	TT	TC	TT	TT	TT	CC	TT	TC	TC	NN	CC	TT	TC	TT	TC	TT	TC	CC	TC	NN	CC	NN	TT	TT	TT	TT	TT	TC	TT	TT	TC	CC	CC	CC	TC	CC	TC	TT	CC	TT
1054139	63:A>G	TGCAGATTTAATTTAAATCTGCCTCAGTTAAATGATCATGCTGCACTGAACGACCTCAATTATAGTTCA	1A|082.404419510|1054139|1054139	AG	GG	NN	GG	GG	GG	GG	GG	GG	GG	AA	AA	AA	GG	GG	GG	AA	GG	GG	GG	GG	GG	GG	AA	GG	AA	GG	AA	AG	GG	GG	GG	GG	GG	GG	GG	GG	AA	AA	GG	GG	GG	GG	GG	AA	GG
1093355	47:T>G	TGCAGCAGTGCAGCATGACATGTATTTCCTTTAGGCCCTGTTTGAATTAGCGTGTTTCTCTCAATTACA	1A|082.404419510|1093355|1093355	TT	TT	TT	GG	TT	TT	TT	TT	TT	TT	TT	TT	TT	GG	GG	GG	TT	TT	TT	NN	GG	TT	TT	NN	TT	GG	GG	TG	TG	NN	TT	TT	NN	TT	TT	TT	TT	NN	TT	GG	TT	TT	TT	NN	TT	TT
1126965	66:C>G	TGCAGTACGCAAGATGAAGCGAACACATTGGACTTAAGAACCCTGCACCTTTCTAGCATGCGGACCCTC	1A|082.738371990|1126965|1126965	CC	NN	CC	GG	CC	CC	CC	CC	CC	CC	CC	CC	CC	CC	GG	CC	CC	CC	CC	CC	GG	CC	CC	CC	CC	CC	CC	CC	CC	CC	CC	CC	CC	CC	CC	NN	CC	CC	NN	CC	CC	CC	CC	CC	CC	CC
1127204	57:A>G	TGCAGAAATTTTTGGGTGTACATCTGTACACCCATGCCCCATGCTGGATCCGCCCTGACATTTAGGAAG	1A|082.938817820|1127204|1127204	AA	AA	GG	AA	AA	AA	AA	GG	AA	AA	GG	GG	GG	GG	AA	AA	AG	AG	AA	AG	AA	NN	AA	NN	GG	GG	AA	AG	AG	NN	GG	NN	AA	AA	AA	AA	AA	GG	GG	AA	AA	GG	AA	AA	GG	AA
1094412	16:T>C	TGCAGATGTATACGCGTACGTGTGGCGCGTTCACGTAGACATCTTATGACCGAGATCGGAAGAGCGGTT	1A|082.992037440|1094412|1094412	TC	TT	CC	TT	TT	TT	TT	CC	TT	TT	CC	CC	CC	TC	TT	TT	CC	TT	NN	TC	TT	TT	TT	CC	CC	NN	TT	TC	TC	TC	TC	NN	TT	TT	TT	TT	TT	CC	CC	TT	TC	CC	TT	TT	CC	TT
7332831	9:T>C	TGCAGGAGGTAGCAGGGCGCGGGGACGGCAGGGGCATGGTCGTCGGGGCTCGTCCATGGCGGCCCTGAC	1A|083.127909990|1263969|1263969	TT	TT	TT	CC	TT	TT	TT	TT	TT	TT	TT	TT	TC	TC	TC	TT	TT	TT	TT	TT	CC	TT	TT	TT	TT	TT	TT	TT	TT	TT	TT	TT	TT	TT	TT	TT	TT	TT	TT	TT	TT	TT	TT	TT	TT	TT
1031751	42:C>G	TGCAGGATCTTCGCCATTATTTGATGCGTGCGAAGTGGTACGCGCAGCTGCACTGCATGCATGCAGCAT	1A|083.232440520|1031751|1031751	CG	CC	GG	GG	CC	CC	CC	CC	CC	CC	CC	CG	CC	GG	NN	GG	GG	NN	CC	CC	GG	CC	CC	CG	CC	CC	GG	GG	CC	CC	CC	CC	CC	NN	CC	CC	CC	NN	CC	GG	CC	CC	CC	CC	NN	CC
100023843	6:T>C	TGCAGCTGAGGAGGCGAAGCTAGCGAGGGAACCGAGATCGGAAGAGCGGTTCAGCAGGAATGCCGAGAC	1A|083.349685380|3935072|3935072	TC	CC	TC	CC	CC	NN	CC	TC	CC	CC	NN	TC	CC	TC	TC	TC	TC	TC	CC	CC	CC	CC	CC	TC	TC	TC	TC	TC	TC	TC	TC	CC	CC	CC	CC	CC	CC	TC	TT	TC	CC	TC	NN	CC	TC	CC
100015296	6:G>A	TGCAGAGAAAATCAAATCCCGCCGAGATCGGAAGAGCGGTTCAGCAGGAATGCCGAGACCGATCTCGTA	1A|083.413929120|3937924|3937924	GG	GG	GG	GG	GG	GG	GG	GA	GG	GG	GA	GG	GG	GG	GG	GG	GG	GG	GG	GG	GG	GG	GG	GG	GA	GG	GG	GG	GG	GG	GA	GG	GG	GG	GG	GG	GG	GG	AA	GG	GG	AA	GG	GG	GG	GG
1127911	56:G>A	TGCAGTGCTTGCTGGTTGCATTCTCGCGTCTGATTTTGCTGCATAATGGTTGATCGGTCAGGAGGATGT	1A|083.510274520|1127911|1127911	AA	AA	GG	AA	AA	AA	AA	AA	AA	AA	AA	GG	AA	GG	GG	GG	GG	NN	AA	AA	AA	AA	NN	NN	AA	AA	GG	GG	AA	AA	AA	NN	AA	AA	AA	AA	AA	GG	AA	GG	AA	AA	AA	AA	GG	AA
2280853	54:A>G	TGCAGGGGAGGATGGAGGGAGAGCGCACTGTGGTTAGAGGCCGCGTCGGAGATGAGGAGGTCAGCTTGC	1A|083.510274520|2280853|2280853	AG	AA	GG	GG	AA	AA	AA	AA	AA	AA	AA	NN	AG	GG	GG	GG	GG	AA	AA	NN	GG	AA	AA	NN	AA	AA	GG	NN	AA	AA	AA	AA	AA	AA	AA	AA	AA	GG	GG	GG	AA	NN	AA	AA	GG	AA
996713	17:T>C	TGCAGCCCCCACTGCCATACGTGCGCCACCTCGTGGTACAGCACCCCGTCCACCTGCTCCTTGAGGTTG	1A|083.591256280|996713|996713	CC	CC	CC	TT	CC	TC	CC	CC	CC	CC	CC	CC	TC	CC	TC	CC	CC	TT	CC	CC	TT	CC	CC	CC	CC	CC	CC	CC	CC	CC	CC	CC	CC	CC	CC	CC	CC	CC	CC	CC	CC	CC	CC	CC	CC	CC
1002101	39:C>T	TGCAGTCGTGCCTGAACCTCCATGGCGCGCCGCCCCAAGCTCCGCCACCAGTCGCCTCAACCTCCAGGT	1A|084.133789950|1002101|1002101	CT	TT	CC	CC	TT	CT	TT	TT	TT	TT	TT	CC	CT	CC	CC	CC	CC	CT	TT	TT	CC	TT	TT	CC	CT	CC	CC	CC	CT	CT	CT	TT	TT	TT	TT	TT	TT	CC	CC	CC	TT	CC	TT	TT	CC	TT
1006772	64:G>A	TGCAGGCAAGGGGTTAGGTGGGCCTTGGGAGAGGGAGGCTGCTTGGGAGGCCCAGGGTTAGAAGGGAGG	1A|084.332224910|1006772|1006772	GG	GG	GA	GA	GA	GG	GA	GG	GA	GG	GG	GA	GA	GA	NN	AA	GA	AA	GG	GG	GG	GA	GG	AA	GA	GG	GA	GA	GA	GA	GG	GG	GA	AA	GG	GA	GA	GA	GA	GA	GA	GG	GA	GG	GA	GG
1091930	51:G>A	TGCAGCCCCCCTTTCGGTCCAAGCACCCGAGCCATGGCGAGCCCGCAAGGCGCCAGCCTCCCTCCGAGA	1A|084.583321310|1091930|1091930	GG	GG	GG	AA	GG	GG	GG	GG	GG	GG	GG	GG	GG	GA	GA	GG	GG	GG	GG	GG	AA	GG	GG	GG	GG	GG	GG	GG	GG	GG	GG	GG	GG	GG	GG	GG	GG	GG	GG	GG	GG	GG	GG	GG	GG	GG
1100999	9:C>A	TGCAGCACCCATCACCATGCGTACGCCTGAATCCTCACGCGTTGACGCCCGAGATCGGAAGAGCGGTTC	1A|084.583321310|1100999|1100999	CC	CC	CC	AA	CC	CC	CC	CC	CC	CC	CC	CC	CC	CA	CC	CC	CC	CC	CC	CC	AA	CC	CC	CC	CC	CC	CC	CC	CC	CC	CC	CC	CC	CC	CC	CC	CC	CC	CC	CC	CC	CC	CC	CC	CC	CC
1126809	61:G>A	TGCAGTGAAAAGGAAACCAGAGAACGATGCCCTCCTAGAACACACTCCAAGGATCCCCACCGAGATGTA	1A|085.186702770|1126809|1126809	GA	GG	AA	GG	GG	GG	GG	GG	GG	GG	AA	AA	AA	GA	GG	GG	AA	GA	GG	GG	GG	GG	GG	AA	GG	AA	GG	AA	GA	GG	GG	GG	GG	GG	GG	GG	GG	AA	AA	GG	GG	GG	GG	GG	AA	GG
7354404	21:A>G	TGCAGCAGTCTCGTGGATTTGACAGCGAGTTCCGAGATCGGAAGAGCGGTTCAGCAGGAATGCCGAGAC	1A|085.571921160|4910436|4910436	GG	GG	GG	GG	GG	GG	GG	GG	GG	GG	GG	GG	GG	GG	GG	GG	GG	GG	GG	GG	GG	GG	GG	GG	GG	GG	GG	GG	GG	GG	GG	GG	GG	NN	GG	GG	GG	GG	GG	GG	GG	GG	GG	GG	GG	GG
1127111	40:C>T	TGCAGAAGATGGCATGGGGCGAGTGGATTTATAGTGTGCACTAATGTACGTCGGATTGGATCAATCAGT	1A|085.839412050|1127111|1127111	CT	CC	TT	TT	CC	NN	CC	CC	CC	CC	CC	TT	CC	TT	TT	TT	TT	CT	CC	CC	TT	CC	CC	TT	CC	CC	TT	TT	CC	CC	CC	CC	CC	CC	CC	CC	CC	TT	CC	TT	CC	CC	CC	CC	TT	CC
984424	34:C>G	TGCAGAGAACCTCTGACGACTGAAGGTGAAACGCCAGTACACCAATTGTTTCTTGCGCAACGGCCGAGA	1A|085.839412050|984424|984424	CG	CC	GG	GG	CC	CC	CC	CC	CC	CC	CC	GG	CC	GG	GG	GG	GG	CG	CC	CC	GG	CC	CC	GG	CC	CC	GG	GG	CC	CC	CC	CC	CC	CC	CC	CC	CC	GG	CC	GG	CC	CC	CC	CC	GG	CC
1217762	47:A>G	TGCAGGGCGCAGCCGTGGCGGGCAGACTCGGAAGGAGCAGATGGGGGAGGAGGGGTACAGTGAGATGGG	1A|086.005191250|1217762|1217762	AG	GG	AA	AA	GG	GG	GG	NN	GG	GG	AA	AA	AA	GG	GG	GG	AA	AA	AA	GG	GG	GG	NN	AA	NN	AG	NN	AA	AG	GG	GG	GG	GG	GG	GG	GG	NN	AA	AA	NN	GG	NN	GG	GG	AA	GG
2253454	49:C>G	TGCAGCCCTTGTTCTTCTTCGAAGACACATGCATTCTGCTAAACCCGAGCTGCCACCCCAATTCTTCCC	1A|086.073719160|2253454|2253454	CG	CC	GG	NN	CC	CC	CC	CC	CC	CC	CC	GG	CC	GG	GG	GG	GG	CG	CC	CC	NN	CC	CC	GG	CG	GG	GG	GG	CG	CG	CC	CC	CC	CC	CC	CC	CC	GG	NN	GG	CC	GG	CC	CC	GG	NN
4909851	67:A>G	TGCAGACGGAGGCGCAGAGTTTCGACGTGCCCAGCGCCGACATGATCTACAGCCTCGCCTACCTGCCAC	1A|086.314589610|4909851|4909851	GG	GG	GG	GG	GG	GG	GG	AG	GG	GG	GG	GG	GG	GG	GG	GG	GG	GG	GG	GG	GG	GG	GG	GG	GG	GG	GG	GG	GG	AG	AG	GG	GG	GG	GG	GG	GG	GG	AA	GG	GG	AA	GG	GG	GG	GG
4909828	9:C>T	TGCAGACGGCGGCGGCGGGGACGAGGCTACCGAGATCGGAAGAGCGGTTCAGCAGGAATGCCGAGACCG	1A|086.545739170|4909828|4909828	CT	TT	CC	TT	TT	CT	CT	TT	CC	TT	TT	TT	CT	CT	CT	TT	TT	TT	TT	TT	TT	TT	TT	TT	TT	CC	TT	CC	CT	CT	TT	CC	TT	TT	TT	TT	TT	CC	CC	TT	CT	TT	CC	TT	TT	CT
1087379	64:G>A	TGCAGGCCTTTCTATTTCTATTTGCGGACTTGGTACAGTTTGCTTATGTTTTCTAAAAAGAACTGCTTG	1A|086.946233090|1087379|1087379	GA	GG	AA	GG	GG	GG	GG	AA	GG	GG	AA	AA	AA	GG	GG	GG	AA	GA	GG	GG	NN	GG	GG	AA	GA	GG	GG	AA	GG	GG	NN	GG	GG	GG	GG	GG	GG	AA	AA	GG	GG	AA	GG	GG	AA	NN
1311185	37:C>T	TGCAGGTGTTGCTGGCTTGCTGCTAATTCTTACCGTGCGAACTCGATGTCGATGATGCCGAGATCGGAA	1A|087.663366930|1311185|1311185	CT	CC	TT	CC	CC	CC	CC	CT	CC	CC	TT	TT	TT	CT	CC	CC	CT	CT	CC	CC	CC	CC	CC	TT	CT	TT	CC	TT	CT	CT	CT	CC	CC	CC	CC	CC	CC	TT	TT	CC	CC	TT	CC	CC	TT	CC
1191576	14:C>T	TGCAGCAAGAAACGCGATGACAAATGTGAGCAGCGAGCTTGCAAGCAGTAACGGAGCACAATTCAGGGT	1A|088.732135470|1191576|1191576	CC	CC	CC	TT	CC	CC	CC	CC	CT	CC	CC	CC	CT	CT	CC	CC	CC	CC	CC	CC	TT	CC	CC	CC	CC	CC	CC	CC	CC	CC	CC	CC	CC	CC	CC	NN	CC	CC	CC	CC	CC	CC	CC	CC	CC	CC
1009948	60:A>C	TGCAGCCGCTCGCGTCCACCCGCCACAGAGCCTCCCCGCTCGTGCCCAGTGTGCTACGTGAGCCCGCTA	1A|089.929298410|1009948|1009948	AA	AA	AA	CC	AA	AA	AA	AA	AA	AA	AA	NN	AC	AC	AC	AA	AA	AA	AA	AA	CC	AA	AA	AA	AA	AA	AA	NN	AA	AA	AA	AA	AA	AA	AA	AA	AA	NN	NN	AA	AA	AA	AA	AA	AA	AA
1275258	64:C>T	TGCAGCAGTGCACCTGACGACTTGTCCTCGGCCTCAGCGGCTCTCTGTTCCCAGTACAGGTTCTCGCTA	1A|089.929298410|1275258|1275258	CC	CC	CC	CC	CC	CC	CC	CC	CC	CC	CC	CC	CC	CC	CC	CC	CC	CC	CC	CC	CC	CC	CC	CC	CT	CC	CC	CC	CC	TT	CT	NN	CC	CC	CC	CC	CC	CC	TT	CC	CC	TT	CC	CC	NN	CC
984013	67:A>T	TGCAGCCCCCGCGACAGGGGATTAATTGGAGCACTGGCTAATGGTGGTACTACATCATCCGTTTGTCAG	1A|090.517640830|984013|984013	AA	AA	TT	TT	AA	AA	AA	AT	AA	AA	AA	TT	AA	TT	TT	NN	TT	AA	AA	AA	TT	AA	AA	TT	AT	TT	TT	TT	AT	AT	AA	AA	AT	AA	NN	AA	AA	TT	TT	TT	AA	TT	AA	AA	TT	AA
1009860	44:C>T	TGCAGCGGCGAGACCACTCACGACCACAAGCTTTCCCACTCCGACTCCTTCTGGACGCCGAGATCGGAA	1A|091.105983260|1009860|1009860	CC	CC	CC	TT	CC	CC	CC	CC	CC	CC	CC	CC	CT	CT	CT	CC	CC	CC	CC	CC	TT	CC	CC	CC	CC	CC	CC	CC	CC	CC	CC	CC	CC	CC	CC	CC	CC	CC	CC	CC	CC	CC	CC	CC	CC	CC
3222545	11:T>C	TGCAGCACGTCTCGCATGCAGCGGGAGTGAACAGGAACAACAGGCCGAGATCGGAAGAGCGGTTCAGCA	1A|091.105983260|3222545|3222545	CC	CC	CC	TT	CC	TC	CC	CC	CC	CC	CC	CC	TC	TC	CC	CC	CC	CC	CC	CC	TT	CC	CC	CC	TC	CC	CC	CC	CC	TC	TC	CC	CC	CC	CC	CC	CC	CC	TT	CC	CC	TT	CC	CC	CC	CC
100020603	32:T>C	TGCAGGGAAACGGAACGGGCGGGGGTAATAAATGGAGCACCGAGATCGGAAGAGCGGTTCAGCAGGAAT	1A|093.149096580|4405667|4405667	TC	TT	CC	TT	TT	TC	TT	CC	CC	TT	CC	CC	CC	TC	TT	TT	CC	CC	CC	TC	TT	TT	TT	CC	CC	CC	TT	CC	TC	TC	TC	TT	TT	TT	TT	TT	TT	CC	CC	TT	TT	CC	TT	TT	CC	TT
100015733	20:T>C	TGCAGGAACCAGCCGCCCGCTTGGCCGAGATCGGAAGAGCGGTTCAGCAGGAATGCCGAGACCGATCTC	1A|093.407730840|3939206|3939206	TT	TT	CC	TT	TT	TT	TT	TT	TT	TT	CC	TT	TT	TC	TC	CC	CC	TT	NN	TT	CC	TT	TT	TT	TT	TT	CC	CC	TT	TT	TT	TT	TT	TT	TT	TT	TT	CC	TT	CC	TT	TT	TT	TT	TT	TT
1012395	35:G>A	TGCAGCTGCGGCGAGGAGGCGGCGAGCGCGGGCGGGATCTCCCACCCCCCGAGATCGGAAGAGCGGTTC	1A|093.792288210|1012395|1012395	GG	NN	GG	GG	GG	NN	GG	GG	GG	GG	GG	GG	GG	GA	GG	GG	GG	GG	GG	GG	GG	GG	GG	GG	GG	GG	GG	GA	GG	GG	GG	AA	GG	AA	GG	GG	GG	GG	GG	AA	GG	GG	GG	GG	GG	GG
1095533	9:C>G	TGCAGCGAACTTCTGAAACGAGTTCCCCCTCCTTTTCCGTATGGTCCATAGCCACCAGTATTGGTGACA	1A|093.792288210|1095533|1095533	CG	CG	CC	CC	CG	NN	CG	CG	CG	NN	CC	CG	CG	CC	CC	CC	CG	CG	CG	CG	CC	CG	CG	CG	CG	CC	CC	CC	CG	CG	CG	CG	CG	CG	CG	CC	CG	CC	CC	NN	CG	CC	CG	CC	CG	NN
2258338	25:C>G	TGCAGCACGCCCTTACGAGGTCCATCCAAGCACGTGCGGCTGCGTGCATGTCGATCGAAGGCAGGGGAG	1A|095.026039910|2258338|2258338	GG	GG	GG	CC	GG	GG	GG	CC	GG	GG	GG	CG	GG	CG	GG	GG	GG	CC	GG	CG	CC	GG	GG	CC	CC	CC	GG	GG	CG	CG	CG	GG	GG	GG	GG	GG	GG	GG	GG	GG	GG	CC	GG	GG	GG	GG
3064367	12:G>A	TGCAGGCATAGCGACAAGATTGTCGACATTGTACCGCACACGCCTGCTAGCAACCTCTTGGACTTGCTT	1A|096.150558560|3064367|3064367	GG	GG	NN	GG	GG	GG	GG	AA	GG	GG	GG	NN	GG	GG	GG	GG	GG	AA	GG	GA	GG	GG	GG	GG	AA	AA	GG	GG	GA	GA	GG	GG	GG	NN	GG	GG	GG	GG	GG	GG	GG	AA	GG	GG	GG	GG
993550	27:A>G	TGCAGCTTTTGGCGGTGCGAGCGCCACAGCTGCCTCTCCTTCCTCTCGCGCCATGGTCCCGCGCCGCCG	1A|096.970286150|993550|993550	AA	AA	AA	GG	AA	NN	AA	AA	AA	AA	AA	AA	AG	GG	AG	AA	AA	AA	AA	AA	GG	AA	AA	AA	AA	AA	AA	AA	AA	AA	AA	AA	AA	AA	AA	AA	AA	AA	AA	AA	AA	AA	AA	AA	AA	AA
7865040	11:C>G	TGCAGCTTCCTCGCGCGCTCGGTTTCACTCCACCCGAGATCGGAAGAGCGGTTCAGCAGGAATGCCGAG	1A|097.942718670|5332153|5332153	GG	GG	GG	GG	GG	CG	GG	GG	CC	GG	CC	GG	GG	GG	GG	GG	GG	CG	GG	GG	GG	GG	GG	GG	GG	CC	GG	GG	GG	GG	GG	GG	GG	GG	GG	GG	GG	GG	GG	GG	GG	GG	GG	GG	GG	GG
100025073	12:T>C	TGCAGGCGCTGGTTAAAAGGCAATGTTCCTAACCGAGATCGGAAGAGCGGTTCAGCAGGAATGCCGAGA	1A|098.972810210|4411642|4411642	TC	CC	TC	TT	CC	CC	CC	TC	CC	CC	TT	TT	TC	TT	TT	TT	TT	TT	CC	TC	TT	CC	CC	TT	TC	CC	TT	TT	CC	CC	TC	CC	CC	CC	CC	CC	CC	TT	NN	TT	CC	CC	CC	CC	TT	CC
1082211	23:T>G	TGCAGTGATGGAAGCGACAACGCTGCGGCGGACGACACCACCAGGGCTACAGGGCACCCGAGATCGGAA	1A|099.079502510|1082211|1082211	TG	GG	TT	GG	GG	GG	GG	GG	TT	GG	NN	TT	GG	TG	GG	GG	TT	GG	NN	GG	GG	GG	GG	TT	NN	NN	GG	GG	GG	GG	GG	GG	GG	GG	GG	GG	GG	TT	NN	GG	GG	GG	GG	GG	TT	GG
5324530	16:T>C	TGCAGTGAGCGCCGTTTGGCTTCCCCGAGATCGGAAGAGCGGTTCAGCAGGAATGCCGAGACCGATCTC	1A|100.741742500|5324530|5324530	CC	CC	TT	TT	CC	CC	CC	NN	NN	NN	NN	TT	CC	TT	TT	TT	TT	CC	CC	CC	TT	CC	CC	TT	TC	TT	TT	TT	TC	TT	TT	CC	NN	NN	CC	NN	CC	TT	TT	TT	CC	TT	CC	CC	TT	NN
1265562	34:T>C	TGCAGGCCGTGGTGGAGCTCAAGGACTTCCTGGATCACACCGCCATGCTCGCCATGCCCAGTCAGAGGA	1A|101.303483500|1265562|1265562	CC	CC	TT	CC	CC	TC	CC	TC	CC	CC	CC	CC	CC	TC	CC	CC	TT	TC	CC	TC	CC	CC	CC	CC	TC	CC	CC	CC	CC	CC	TC	CC	CC	CC	CC	CC	CC	TT	CC	CC	CC	CC	CC	CC	CC	CC
1079399	34:C>G	TGCAGCATTGTTCCATCATCGTCGTTAAGATATTCGGAAAGGGGAATATCATATCACTAGCTAGGGAAA	1A|101.835586500|1079399|1079399	GG	GG	CG	GG	GG	GG	GG	GG	GG	GG	GG	GG	GG	CG	CG	CC	CC	GG	CC	GG	CC	GG	GG	GG	GG	GG	CC	CC	GG	GG	GG	GG	GG	GG	GG	GG	GG	CC	CC	CC	GG	GG	GG	GG	GG	GG
1107737	47:A>G	TGCAGACAGGGCAAAGACCATCCTTGCTCTGGCCTCCCCTGACTCCAAGCCCAGTGATCTCAGAAGGCC	1A|101.835586500|1107737|1107737	AA	AA	AG	AA	AA	AA	AA	AA	AA	AA	AA	AA	AA	AA	AA	AA	GG	AA	AA	AG	AA	AA	AA	AA	AG	AA	AA	AA	AA	AA	AG	AA	AA	AA	AA	AA	AA	GG	AA	AA	AA	AA	AA	AA	AA	AA
100015824	12:G>A	TGCAGGCCAAAAGAAACTGCCGAGATCGGAAGAGCGGTTCAGCAGGAATGCCGAGACCGATCTCGTATG	1A|101.835586500|4398182|4398182	AA	AA	AA	AA	AA	AA	AA	GG	AA	AA	NN	AA	AA	GA	GA	GG	GG	GA	GG	GA	GG	AA	AA	AA	GG	NN	GG	GG	AA	NN	GG	AA	AA	AA	AA	AA	AA	GG	GG	GG	AA	NN	AA	AA	NN	AA
100013335	10:T>C	TGCAGCCGTGTTGTTACTGACTGGCTGTCCCCGTCGCGGCCAAGAACATGTACCAAGGCCATGTGTTGC	1A|101.835586500|4409931|4409931	TT	TT	CC	TT	TT	TT	TT	TT	NN	TT	CC	NN	TT	TC	TC	CC	CC	TT	CC	TT	CC	TT	TT	NN	TT	NN	CC	CC	TT	TT	TT	TT	TT	TT	TT	TT	TT	CC	NN	CC	TT	TT	TT	TT	NN	TT
982827	29:A>G	TGCAGAACAAAGCAAAAAAACAGCATACGACAGTCATGAAAGCTGAATTGATAGAAAGAGTTGTACCAA	1A|101.835586500|982827|982827	GG	GG	AA	GG	GG	GG	GG	NN	GG	GG	AA	GG	GG	AA	AA	AA	AA	AA	AA	GG	AA	GG	GG	GG	AA	AA	AA	AA	AG	AG	AG	NN	GG	GG	GG	GG	GG	AA	AA	NN	GG	NN	GG	GG	NN	GG
1118486	18:G>A	TGCAGTTAAACGGGGCGCGGAGGGGACAGATTGTCCCACGAGAACACCGCCCGATTCTTCAACCACGCC	1A|101.861335700|1118486|1118486	GG	GG	GA	GG	GG	GA	GG	GA	GG	GG	AA	NN	GG	GA	GG	AA	GG	GA	AA	GA	AA	GG	GG	GG	GA	GG	AA	NN	GG	GG	GG	NN	GG	GG	GG	GG	GG	GG	AA	AA	GG	GG	GG	GG	GG	GG
1019230	11:G>C	TGCAGGTGGGAGTGGGTTTAAGTGGGATTCACTATCCCATCCCACTTAAACCGCTCCAGCGGGAGCCCA	1A|102.010749000|1019230|1019230	GG	GG	CC	GG	GG	GG	GG	GG	NN	GG	CC	GG	GG	GG	GG	GG	GG	GG	CC	GG	GG	GG	GG	GG	GG	GG	GG	CC	GG	GG	GG	GG	GG	GG	GG	GG	GG	GG	GG	GG	GG	GG	GG	GG	GG	GG
1036118	35:A>T	TGCAGGAGCCACTGGGATGCTCCTGGTCAGAACCCAACCATGATTTGTCATGATCTGGTTTTTTGGCAC	1A|102.010749000|1036118|1036118	AA	AA	AA	AA	AA	AT	AA	AT	AA	AA	AA	AA	AA	AA	AA	AA	AA	TT	AA	AT	AA	AA	AA	AA	AT	AA	AA	AA	AA	AA	AA	AA	AA	AA	AA	AA	AA	AA	AA	AA	AA	AA	AA	AA	AA	AA
1077339	19:A>G	TGCAGTGCACACAAACACAATCAATAATCCGCCACTTTCTGTCTGCGCCACGTTCTTCACGCGCTGGGC	1A|102.010749000|1077339|1077339	AA	AA	AG	AA	AA	AA	AA	AA	AA	AA	AG	AA	AA	AA	AA	AA	AA	AA	AA	AA	AA	AA	AA	AA	AA	AA	AA	GG	AA	AA	AA	AA	AA	AA	AA	AA	AA	AA	AA	AA	AA	AA	AA	AA	AG	AA
1099971	31:C>T	TGCAGCAGTCAACACAAAGTCAACCTGAAGCCAGTGCAAGTGGAGGTGGTTAAAATAACCTACCGAGAT	1A|102.010749000|1099971|1099971	TT	TT	CT	TT	TT	TT	TT	TT	TT	TT	CT	TT	TT	TT	TT	TT	TT	TT	TT	TT	TT	TT	TT	TT	TT	TT	TT	CC	TT	TT	TT	TT	TT	TT	TT	TT	TT	TT	TT	TT	TT	TT	TT	TT	TT	TT
2278661	19:T>C	TGCAGAGATGAAAGTGCCATGGTGCTCAACCCACAAGGAAGGAGGATCATGAAGAACAACTGTAGTCGA	1A|102.010749000|2278661|2278661	TT	TT	TT	TT	TT	NN	TT	TC	TT	TT	TT	NN	TT	TT	NN	TT	TT	TC	NN	TT	TT	TT	TT	NN	TC	NN	TT	TT	TT	TT	NN	TT	TT	TT	TT	TT	TT	TT	NN	TT	TT	TT	TT	TT	TT	TT
5323772	12:A>G	TGCAGGACCCCTACCTGTTGCGTGTGGTGACCGAGATCGGAAGAGCGGTTCAGCAGGAATGCCGAGACC	1A|102.010749000|5323772|5323772	AA	AA	AA	AA	AA	AG	AA	AG	AA	AA	AA	NN	AA	AA	AA	AA	AA	NN	AA	AG	AA	AA	AA	NN	AG	AA	AA	AA	AA	AA	AA	AA	AA	AA	AA	AA	AA	AA	AA	AA	AA	AA	AA	AA	NN	AA
3025380	13:A>G	TGCAGCCCAGAGGAACCTGCTACCCGCTCGCATTTAAACTTGCTCCCGAGATCGGAAGAGCGGTTCAGC	1A|102.059682100|3025380|3025380	AG	NN	AG	GG	GG	GG	GG	GG	AA	GG	GG	AA	GG	GG	GG	GG	AA	GG	GG	GG	GG	GG	GG	AA	GG	NN	GG	GG	GG	NN	GG	GG	GG	GG	GG	GG	GG	AA	GG	GG	GG	GG	GG	GG	AA	GG
3064880	36:C>T	TGCAGGTACTGCCGCAACTTCTCTCGATTCGCTATCCTCTATCGCGCTCTGATCTGCGAGTGGGAGAAG	1A|102.191461900|3064880|3064880	TT	CC	TT	NN	CC	CC	CC	TT	TT	NN	TT	TT	CC	TT	TT	TT	TT	TT	NN	NN	TT	CC	CC	TT	CC	TT	TT	TT	CC	CC	CC	NN	CC	CC	CC	CC	CC	TT	TT	TT	CC	NN	CC	NN	TT	CC
1080728	54:C>T	TGCAGCCGAAAAAACTGATCTCATATTCGGATTCGGCAGATCATGTTGCCTCGGCGACGCATAAAACGC	1A|102.372174800|1080728|1080728	CT	TT	CC	TT	TT	TT	TT	NN	CC	TT	CC	NN	TT	TT	TT	TT	CC	NN	CC	TT	TT	TT	TT	NN	TT	TT	TT	CC	TT	TT	TT	NN	TT	TT	TT	TT	TT	CC	TT	TT	TT	TT	TT	TT	CC	TT
3064701	21:T>C	TGCAGCCCATGTCCGCCCCTGTGTTCGTACGCGACCGAGATCGGAAGAGCGGTTCAGCAGGAATGCCGA	1A|102.718014600|3064701|3064701	CC	CC	TT	CC	CC	TC	CC	TC	CC	CC	CC	CC	CC	TC	CC	CC	TT	TC	CC	TC	CC	CC	CC	CC	TC	NN	CC	CC	CC	CC	TC	CC	CC	CC	CC	CC	CC	TT	CC	CC	CC	CC	CC	CC	CC	CC
1045096	46:A>G	TGCAGGTACACCACATCCAGTTCTAGTTTCAGTCATACAGTTACAGACAACAAAACAAAAGATGACCTG	1A|103.743790200|1045096|1045096	GG	NN	AA	GG	GG	GG	GG	AA	GG	GG	AA	AA	AA	AA	GG	AA	AA	AG	GG	AA	AA	GG	GG	AA	AG	NN	AA	NN	GG	GG	GG	GG	GG	GG	GG	GG	GG	AA	AA	AA	GG	GG	GG	GG	GG	GG
1090153	15:T>G	TGCAGTTAACTTCCCTTTCCTTCCCGCCGTTTTTCTGCACGCATTTGCGGGCGTTTCCCTCCTATATTT	1A|103.828019100|1090153|1090153	TT	TT	TT	TT	TT	NN	NN	TG	TT	TT	TT	TT	TT	TT	TT	TT	TT	GG	TT	TG	TT	TT	TT	TT	TG	GG	TT	TT	TG	TT	TG	NN	TT	TT	TT	TT	NN	TT	TT	TT	TT	TT	TT	TT	TT	TT
3064923	23:A>G	TGCAGTGGCTGGACGACGAGCTCACCTCGCTCGCCCTCCCCAAACCCGAGATCGGAAGAGCGGTTCAGC	1A|103.828019100|3064923|3064923	AA	AA	AA	AA	AA	NN	AA	AA	AA	AA	AA	AA	AA	AA	AA	AA	AA	AA	AA	AA	GG	AA	AA	AA	AA	AA	AA	AA	AA	AA	AA	AA	AA	AA	AA	AA	AA	AA	AA	AA	AA	AA	AA	AA	AA	NN
4989069	6:C>G	TGCAGGCCGCTCCCCGCCGCCGTCCCGAGATCGGAAGAGCGGTTCAGCAGGAATGCCGAGACCGATCTC	1A|103.828019100|4989069|4989069	GG	NN	GG	GG	GG	GG	GG	GG	GG	GG	GG	GG	GG	GG	CC	GG	GG	GG	GG	GG	CC	GG	GG	GG	GG	GG	GG	GG	GG	GG	NN	GG	GG	GG	GG	NN	GG	GG	GG	GG	GG	GG	GG	GG	GG	GG
3385182	35:A>C	TGCAGGTCATTTAGATCGATTCCATGCGACCACGCAGCCGCCCGCCGCTGTTCTCGCCGCCGCGCGCCG	1A|103.883051900|3385182|3385182	AC	AC	AC	AC	AC	AC	AC	AC	NN	AA	NN	AC	AC	CC	AC	AC	AC	AA	AC	AC	AA	AC	AC	AC	AC	NN	AC	AC	AA	AC	AC	AC	AC	AC	AC	AC	AC	AC	AC	AC	AC	AC	AC	AC	AC	AC
1127884	33:A>G	TGCAGCGGTGTGGCCCGCCCAAACTTATGGGCCAAACCAACCGCGGTCCTCGCGTATCCTCAAGCCGAC	1A|104.359932200|1127884|1127884	AA	AA	AA	AA	AA	AA	AA	AA	AA	AA	AA	AA	AA	AA	AG	AA	AA	AA	AA	AA	NN	AA	AA	AA	AA	AA	AA	AA	AA	AA	NN	AA	AA	AA	AA	AA	AA	AA	AA	AA	AA	AA	AA	AA	AA	AA
4993825	6:T>A	TGCAGGTGTTGCCTGGCACCAGCACCACCGAGATCGGAAGAGCGGTTCAGCAGGAATGCCGAGACCGAT	1A|105.114302800|4993825|4993825	AA	TA	TT	AA	TA	TA	TA	TA	AA	AA	AA	NN	TA	AA	AA	AA	TA	NN	TT	TA	NN	TT	TA	AA	TA	TA	TT	AA	TA	AA	TT	TA	TA	AA	TA	TA	TA	TT	AA	AA	TA	AA	AA	TT	TA	NN
11314314	16:C>T	TGCAGGTCGCCGCCGCCACCGAGATCGGAAGAGCGGTTCAGCAGGAATGCCGAGACCGATCTCGTATGC	1A|105.114302800|7488188|7488188	CT	NN	CC	NN	TT	NN	CT	TT	NN	TT	TT	CT	TT	CT	CT	CC	TT	CT	CC	NN	CC	NN	NN	CT	NN	TT	CC	CC	TT	CT	CT	NN	NN	TT	NN	TT	TT	TT	CT	CC	TT	CT	TT	NN	CT	CC
1088527	30:A>G	TGCAGCATATAAATTCTTTTGAAACACATGACACTTTCTCTGTTGTATCATGACAATTATTTACTGTTA	1A|105.651994000|1088527|1088527	AA	AA	AA	AA	AA	AA	AA	AA	AA	AA	AA	GG	AA	AA	AA	AA	AA	NN	AA	AA	AA	AA	AA	NN	AA	AA	AA	AA	AA	AA	AA	AA	AA	NN	AA	AA	AA	AA	GG	AA	AA	AA	AA	AA	GG	AA
100022879	25:A>G	TGCAGGTTAATCGTACGAGTAGGAGAACCGAGATCGGAAGAGCGGTTCAGCAGGAATGCCGAGACCGAT	1A|105.769407200|4396770|4396770	AG	AA	AA	GG	AG	AA	AA	AG	AA	AA	GG	AA	AG	AG	GG	AA	AG	AA	GG	AA	GG	AA	AA	AA	AG	AA	AA	AA	AA	AG	AA	AA	AA	AA	AA	AA	AA	AA	AA	AA	AA	GG	AA	AA	GG	AA
2259122	62:A>C	TGCAGCGGATGATCGTCGCCCCTGTCGGTGCCGTGATGAACGTCGAATGTGTACAATGGTGTATGAAAT	1A|105.820451700|2259122|2259122	AA	AA	AA	AA	AA	AC	AA	AA	CC	AA	CC	AA	AC	AA	AC	AA	AA	AC	AA	AC	AA	AA	AA	AA	AC	CC	AA	AA	AC	AA	AC	AA	AA	AA	AA	AA	AA	AA	AA	AA	AA	AA	AA	AA	AA	AA
2261453	59:C>T	TGCAGTTGGGACGCATCTGGTCCAGCTACTCATAAACCCTCACGGTCAAACCGATCAATCAATTCGAAA	1A|105.820451700|2261453|2261453	CT	TT	TT	CC	TT	TT	TT	TT	TT	TT	CC	NN	CT	CT	NN	TT	CT	NN	NN	TT	NN	TT	TT	TT	CT	TT	TT	TT	TT	CT	TT	TT	TT	TT	TT	TT	TT	TT	TT	TT	TT	CC	TT	TT	CC	NN
1031374	48:T>A	TGCAGTCAGATTTTTTTCATTTTTCATAACGAACCAAAGGGACCAAAATAAAGTGATCCGAGATCGGAA	1A|106.336888800|1031374|1031374	TT	TT	TT	TT	TT	TT	TT	AA	AA	NN	AA	TT	TA	TT	TT	AA	TT	TA	TT	TT	TT	TT	TT	TT	TA	AA	TT	NN	TA	TT	TT	TT	TT	TT	TT	TT	TT	TT	AA	TT	TT	TT	TT	TT	TT	TT
2277157	41:T>C	TGCAGATCAGACCGCTATAGGGCGTCGGGCTATAGATGCTCTTAGCTAGCGCCGATCGATCGGGAGCAC	1A|106.382192700|2277157|2277157	TT	TT	TT	CC	TT	TT	TT	NN	TT	TT	CC	TT	TT	TC	TT	TT	TT	TT	TT	TT	NN	TT	TT	TT	TC	TT	TT	TT	TT	CC	TT	TT	TT	TT	TT	NN	TT	TT	TT	TT	TT	CC	TT	TT	TT	TT
1110548	25:T>C	TGCAGCGGTTAGTCGCATAGTTCTTTCCCCAAATAAAATCTGTGAACAAATCCTCCGAGATCGGAAGAG	1A|106.713269800|1110548|1110548	TT	TT	TT	TT	TT	TT	TT	TT	TT	TT	TT	TT	TT	TT	TT	NN	TT	NN	TT	TT	CC	TT	TT	NN	TT	TT	TT	TT	TT	TT	TT	TT	NN	TT	TT	TT	TT	NN	TT	TT	TT	TT	TT	TT	TT	TT
2258395	18:T>C	TGCAGAACAACATCATTTTTGTAGGTCAACTCGATGAGGTGGGCTGCGAGGTGTCGATCCACGGCGGTC	1A|106.733650000|2258395|2258395	TT	TT	TC	TC	TT	TC	TT	TT	TT	TC	TC	TC	TC	TC	TT	CC	TC	TT	TT	TC	NN	NN	TT	TC	TC	NN	TT	TC	NN	TC	TC	NN	NN	TC	TT	TC	NN	CC	TC	TC	TT	TC	NN	TC	NN	TC
1078423	33:A>G	TGCAGAACTAGAACTCACATCTCACTAGTTTTTAAACTGCGCGATGTGGGTCTTGATGATCTGGCCGAG	1A|107.059103600|1078423|1078423	AA	GG	GG	AA	AG	GG	GG	NN	NN	GG	AA	AA	AG	AG	AA	GG	AG	GG	AA	GG	AA	GG	GG	AA	AA	GG	GG	GG	GG	AG	GG	NN	GG	GG	GG	GG	GG	GG	NN	GG	GG	AA	GG	GG	AA	GG
994411	50:G>C	TGCAGCCAGATTTGTGGTCTTGGGGGTGACTCATGGCAATGTATGCATGTGTGCGCGGTGGAGTGCACC	1A|107.059103600|994411|994411	GG	GG	GG	GG	GG	GG	GG	GG	CC	GG	CC	GG	GC	GG	CC	GG	GG	GG	GG	GG	GG	GG	GG	GG	GG	GG	GG	CC	GG	GG	GG	GG	GG	GG	GG	GG	GG	GG	GG	GG	GG	GG	GG	GG	GG	GG
1112507	7:A>G	TGCAGCGAGGGATGGCACTCGGCGAAGTAGGGAAGGCGGAGAAATGGGACTCCGAGATCGGAAGAGCGG	1A|107.531759100|1112507|1112507	AA	AA	AA	NN	AA	AG	AA	AA	AG	AA	NN	AA	AA	AA	NN	AA	AA	AA	NN	AA	AA	AA	AA	AA	AA	AG	AA	AA	AA	AA	AA	AA	AA	AA	AA	AA	AA	AA	AA	AA	AA	NN	AA	AA	NN	AA
1065547	28:A>G	TGCAGAGCATAGTTTTAAATAGTGAGCTATGCTAATTAGCGGCACACTGCTCAAACTGGTATAACACAG	1A|107.586876000|1065547|1065547	AA	AA	AA	AA	AA	AA	AA	AG	GG	NN	GG	AA	AG	AA	AA	GG	AA	AG	AA	AA	AA	AA	AA	AA	AA	GG	AA	AA	AG	AA	AA	AA	AA	AA	AA	AA	AA	AA	GG	AA	AA	AA	AA	AA	AA	AA
1007445	44:T>G	TGCAGCACGAGCAGCACCTCGCGGAGGCAGAGCGAGGCGGACCTTGGCATCCCGAGATCGGAAGAGCGG	1A|107.661880900|1007445|1007445	TT	NN	TT	GG	TT	TT	TT	GG	TT	TT	TG	TT	TT	TT	TT	TT	TT	TT	NN	TT	TT	TT	TT	TT	TG	TT	TT	TT	TT	NN	TT	TT	TT	TT	TT	TT	TT	TT	TT	TT	TT	NN	TT	TT	TT	TT
2277220	46:G>A	TGCAGGAGGAGCACAGTAGTCTGGCTAGCTAGCTGTAAACACAGGCGAATTCGAGGACCCTCGGATCCA	1A|108.063862100|2277220|2277220	GG	GG	GG	GG	GG	GG	GG	GG	AA	GG	AA	GG	GA	GG	NN	GG	GG	GG	GG	GG	GG	GG	GG	GG	GG	AA	GG	GG	GA	GG	GG	GG	GG	GG	GG	GG	GG	GG	NN	GG	GG	GG	GG	GG	NN	GG
978301	34:T>C	TGCAGTGTATAAACAGCCAGAAAGCAGACTTTTATACTCATCATAGCTTCGGAGCCGAGATCGGAAGAG	1A|108.139415300|978301|978301	TT	TT	TT	TT	TT	TT	TT	TC	CC	TT	TC	TT	TC	TT	TT	CC	TT	TC	TT	TC	TT	TT	TT	TT	TC	CC	TT	TT	TC	TT	TC	TT	TT	TT	TT	TT	TT	TT	CC	TT	TT	TT	TT	TT	TT	TT
1088969	27:A>G	TGCAGCCTCCTCGCGTTTTTTGTTGGCAGAATTTGTGCGATGCTTCAGAGGCCGAGATCGGAAGAGCGG	1A|108.733306800|1088969|1088969	GG	GG	AG	GG	GG	GG	GG	GG	GG	GG	GG	GG	GG	GG	AG	AA	AA	GG	AA	GG	AA	GG	GG	GG	GG	GG	AA	AA	GG	GG	GG	GG	GG	GG	GG	GG	GG	AA	AA	NN	GG	GG	GG	GG	NN	GG
1100260	15:G>T	TGCAGCCTCCTCGCGGTCTTTGTTGGCGGAATTTGTGCGATGCTTCAGAGGCCGAGATCGGAAGAGCGG	1A|108.733306800|1088969|1088969	GT	GT	GT	GT	GT	GT	GT	GT	GT	GT	GT	TT	GT	GT	GT	GG	GG	GT	GG	TT	NN	GT	GT	GT	GT	GT	GG	GG	GT	GT	TT	GT	TT	GT	GT	TT	GT	GG	GG	NN	GT	GT	GT	GT	GG	GT
1230905	48:G>A	TGCAGGTGAGGCAGGGCGCGGTAGTGAGGGGGGAGGCAGCAGCAGTGTGTGTACGCAGGAGCTCGGGCT	1A|113.745629700|1230905|1230905	GA	GG	GG	GG	AA	GA	GG	AA	GG	GG	GG	AA	GA	GG	GA	GG	AA	GA	AA	GA	GG	GG	GG	AA	AA	AA	GG	AA	GA	GA	GG	GG	GG	GG	GG	GG	GG	AA	GG	GG	GA	AA	GG	GG	AA	GG
1090990	13:G>A	TGCAGGCTAGCCTGCCCTACCACCACACCAGCAGGAGCGCTGGGCACTTGGCACGAGCATTTCACGCAA	1A|114.815454100|1090990|1090990	GA	GG	GA	GG	AA	GG	GG	AA	GG	GG	GG	AA	GA	GA	AA	GG	AA	AA	AA	GA	GG	GG	GG	AA	AA	AA	GG	GA	GA	AA	GG	GG	GG	GG	GG	GG	GG	AA	GG	GG	GA	AA	GG	GG	AA	GG
1154273	8:G>C	TGCAGGTAGTCGAGCAGGTGTGCGCGTGTGTACGAGCGGCCGCGCGCCTATGCGGATGGAAGCGGTGAC	1A|114.815454100|1154273|1154273	GC	GG	GC	GG	CC	GC	GG	CC	GG	GG	GG	CC	GC	GG	CC	GG	CC	CC	CC	GC	GG	GG	GG	CC	CC	CC	GG	GC	GC	CC	GG	GG	GG	GG	NN	GG	GG	CC	GG	GG	GC	CC	GG	GG	NN	GG
1062638	63:G>A	TGCAGTAAATACGAGACCGAAATGTGGATGCGGGTAGCATGCAGCGTCGCTGGACTAAATATAGCATCA	1A|115.185233200|1062638|1062638	GA	AA	GG	GG	GG	AA	AA	GG	AA	AA	GG	AA	GA	GG	GA	AA	GG	GA	GG	GA	GG	GG	GG	GG	GG	GG	GG	GG	GG	GG	AA	GG	GG	GG	GG	AA	GG	GG	AA	GG	GA	GG	GG	AA	GA	AA
1218247	18:C>G	TGCAGAAATGTTTAACTACAGAAAGAAGAACACTGCGCGTTAGCTACGAGAGGGACGAGGTAGCTGAGG	1A|115.879110000|1218247|1218247	CC	CC	CC	GG	GG	CC	CC	GG	CC	CC	CC	GG	CG	GG	GG	CC	GG	NN	CG	CC	GG	CC	CC	GG	GG	NN	GG	GG	CG	CG	CC	CC	CC	CC	CC	CC	CC	GG	CC	GG	CG	GG	CC	CC	GG	CC
3023381	36:G>A	TGCAGCTCCTGAGCGCTGCAACTCTCTTCTACAGAAGCCGAGATCGGAAGAGCGGTTCAGCAGGAATGC	1A|116.433368500|3023381|3023381	GA	AA	GA	AA	GG	GA	AA	GG	AA	AA	AA	GG	GA	GA	GG	AA	GG	GA	GG	GA	AA	AA	AA	GG	GG	GG	AA	GA	GA	GA	AA	AA	AA	AA	AA	NN	AA	GG	AA	AA	GA	GG	AA	AA	GG	AA
4910211	37:G>T	TGCAGCTTGCCAGCAGGGTTGGTCGGGGCAGGCTGGGGAGTCGGCGCGGCGGTGTCGAGGACGGTGATC	1A|116.712519200|4910211|4910211	GT	TT	TT	GG	TT	NN	TT	TT	TT	TT	TT	TT	GT	GG	GG	TT	GG	TT	GG	TT	NN	GG	GG	TT	TT	TT	GG	GT	GT	GT	TT	GG	GG	TT	GG	TT	GG	GG	GG	NN	TT	TT	TT	NN	GG	TT
2254132	33:A>G	TGCAGATCGATACCGTGTTGCTCCTGCTTGTTAAATGGCGCAGCGAACTTGATTCGGTATCCCATTCCC	1A|116.990322300|2254132|2254132	AA	AA	GG	AA	GG	AA	AA	AG	AA	AA	GG	GG	AA	AA	AA	GG	AA	AA	AA	AA	AA	AA	AA	GG	AG	AA	AA	GG	AA	AG	AA	AA	AA	GG	AA	AA	AA	AA	AA	AA	AG	AG	GG	AA	AA	AA
1126931	64:G>C	TGCAGGGTTTAATCAGGCGCATAGGCGACGAAGCCACGACACAGATTTGGACGGATAACTGGATGCCCC	1A|117.263220800|1126931|1126931	GG	GG	GG	CC	GG	GG	GG	GG	GG	GG	GC	GG	GC	CC	GG	GG	GG	GG	GG	GG	CC	CC	NN	GG	GG	GG	CC	CC	GG	GG	GG	NN	NN	GG	NN	GG	NN	GG	GG	CC	GG	GG	CC	GG	GG	GG
1090143	36:A>C	TGCAGACTTTTTTGCCGTTTGGTAAAATAGAGAAAAAACTACATGGGCCGAGATCGGAAGAGCGGTTCA	1A|117.296499000|1090143|1090143	AA	AA	AC	NN	AA	AC	AA	AA	AA	AA	AC	AC	AC	AC	AA	AA	AC	AA	NN	AA	AC	AA	AA	AC	AA	NN	CC	AC	AA	AA	AA	AA	NN	AA	AA	AA	AA	AA	AA	AA	AA	NN	AA	AA	AA	AA
1864819	7:C>A	TGCAGAGCATCGACACAGTTCTCCTTGCAGCAGCAGGTGTTCGGTAAGGGGAAGGCGGCGCAGAAGCCC	1A|117.518423400|1864819|1864819	CA	CC	CC	CC	CC	CC	CC	NN	CC	CC	AA	CC	NN	CC	CC	CC	CC	AA	CC	CC	CC	AA	AA	CC	CC	CC	CC	NN	CA	CC	NN	AA	AA	CC	AA	CC	AA	CC	CC	CC	CC	CC	NN	CC	CC	CC
2259055	60:C>T	TGCAGGTGAGTTTGCTGTAGACTCTGTCGATGATTTGGTGCAACTGCAACGGATCATGGCCTCCGAGAT	1A|117.518423400|2259055|2259055	CT	TT	CT	CC	CC	CT	TT	CC	TT	TT	TT	TT	TT	CT	CT	TT	TT	CT	CC	TT	CC	CC	CC	CC	CC	CC	CC	TT	CC	CT	TT	CC	CC	CC	CC	TT	CC	TT	TT	NN	CT	CC	TT	TT	CT	TT
100024186	19:A>G	TGCAGAATTGGTCGTCGTAACAGCAGCCCCGCCTGACGCAGGCGACGGGCCAGGTGGTGTAGCAGGGGT	1A|117.640584200|1133310|1133310	AA	NN	AG	AA	AG	NN	NN	AA	NN	NN	AA	NN	GG	AG	GG	NN	AG	AG	GG	AA	AA	AA	AG	AA	AG	GG	AA	GG	AG	AA	GG	AG	AA	GG	AG	NN	AG	AG	GG	AG	AG	AA	GG	NN	GG	GG
1089822	15:G>A	TGCAGGTGTGCAGAGGGTTTCCAGACCTGGAGATGCGAGCCTCTGCGGTGAAGTTTCTCTTGGTTGTAG	1A|117.648059900|1089822|1089822	AA	AA	GG	AA	GG	GA	AA	GA	AA	AA	AA	GG	AA	AA	GA	AA	AA	AA	GG	AA	AA	AA	AA	GG	GA	GG	AA	AA	GA	GA	AA	AA	AA	GG	AA	AA	AA	AA	AA	AA	GA	GG	AA	AA	GG	AA
1125428	16:C>T	TGCAGCACGCCGTGCCCGTCGCAAGGCATGCTTCGGCCGACTTCTTGGAGCAATCGTACGCTGGCAGGG	1A|117.662445300|1125428|1125428	CC	NN	CC	CC	CC	CC	CC	CC	NN	NN	CC	CC	CC	CC	CC	CC	CC	CC	CC	CC	CC	CC	CC	CC	CC	CC	CC	CC	CC	CC	CC	NN	NN	CC	CC	NN	CC	NN	NN	CC	CC	NN	CC	CC	NN	CC
1233752	17:A>G	TGCAGTCGTAGACTTGGAAGTTGTGGAGCACATCCAGAGGGGTGAGCTCTTCAAAGCCAGGCTCCCGAG	1A|117.740404600|1233752|1233752	AA	AA	AA	AA	AA	AA	AA	AA	AA	AA	AG	AA	AG	AA	AA	AA	AA	AA	AA	AA	AA	AA	AA	AA	AA	AA	AA	GG	AA	AA	AA	AA	NN	AA	AA	AA	AA	AA	AA	AA	AA	NN	GG	AA	AA	AA
1092002	15:C>T	TGCAGCAACTCCTCCCCAGAGCCCGCTCCGTCGTTGAGGAGGCAGATGGGCGGTACATCACCAACTCCG	1A|117.773626100|1092002|1092002	CT	TT	CC	CC	CC	TT	TT	CC	TT	TT	CC	NN	CT	CC	CT	NN	CC	CC	CC	TT	CC	CC	CC	CC	CC	CC	NN	CC	CC	TT	TT	CC	CC	CC	CC	TT	CC	CC	TT	CC	CT	CC	CC	TT	NN	TT
1119832	44:A>C	TGCAGAAGCACTCCACACTTATCTTCATCCAGCGACAGGATCGGACATGTTGCATTTTCGTAACCGAGA	1A|117.851383300|1119832|1119832	CC	CC	AC	CC	AA	CC	CC	AC	CC	CC	CC	AA	CC	CC	AC	CC	CC	CC	AA	CC	CC	CC	CC	AA	AC	AA	CC	CC	AC	AC	CC	CC	CC	AA	CC	CC	CC	CC	CC	CC	AC	AA	CC	CC	AA	CC
990916	11:C>G	TGCAGGTTGACCATACCGCAGCAATGCCCAACTGGCTACAAGCTACAACAATGACTACGGTAGATCCTG	1A|117.884341900|990916|990916	CG	CC	NN	CC	GG	CC	CC	GG	CC	CC	GG	CC	CC	CC	CC	CC	NN	GG	CC	CG	CC	GG	NN	GG	GG	NN	CC	CC	GG	GG	CC	GG	GG	CC	GG	CC	NN	NN	CC	CC	CG	GG	CC	CC	CC	CC
1217318	25:G>A	TGCAGCTAGCTCTACGACGGACCAAGCGTTGCCTCCACCCACCAGCCGTATTACCTGACGGCGTTCTCC	1A|117.899498700|1217318|1217318	GA	GG	GG	GG	GG	GA	GG	GA	GG	GG	GA	GG	GG	GG	GG	GG	GG	AA	GG	GA	GG	AA	AA	GG	GA	GG	GG	GG	GA	GG	GG	AA	AA	GG	AA	GG	AA	GG	GG	GG	GG	GG	GG	GG	GG	GG
2254313	7:T>A	TGCAGGATTCGAACCTAGGTCCTTCACAATAAGCACAGCCGCAATAACCAGCTAGGCAACCGAGATCGG	1A|117.899498700|2254313|2254313	TT	TT	TT	TT	AA	TA	TT	AA	TT	TT	TT	AA	TT	TT	TT	TT	TT	TA	TT	TA	TT	TT	TT	AA	AA	TT	TT	TT	TT	TA	TT	TT	TT	NN	TT	TT	TT	TT	TT	TT	TA	AA	TT	TT	TT	TT
2260851	42:A>G	TGCAGTAGGCTGATTATTCTCGCGGGATATTTCAGATCGACGACACGACGCAGACGAGGGCTAGCTAGT	1A|117.899498700|2260851|2260851	AG	AA	AA	AA	AA	AA	AA	AG	AA	AA	NN	AA	NN	NN	AA	NN	AA	AG	AA	AG	AA	GG	GG	AA	AG	AA	AA	NN	AG	AA	AA	GG	GG	AA	GG	AA	GG	NN	AA	AA	AA	AA	NN	AA	AA	AA
100023880	20:G>A	TGCAGCGCCGCGGCTGAACCGCGTGGCGGCGGCGTCTCGAGGGTCTCCGAGATCGGAAGAGCGGTTCAG	1A|117.899498700|3959168|3959168	AA	AA	AA	GG	AA	AA	AA	AA	AA	AA	AA	GG	AA	GG	GG	NN	AA	AA	NN	GG	GA	AA	NN	AA	NN	NN	NN	NN	AA	AA	NN	AA	AA	AA	AA	AA	AA	NN	AA	GG	GA	AA	NN	NN	NN	NN
5410697	34:A>G	TGCAGAGGGATGCAGGAGGTGAGGCAAGGCATCGAAGGGAGCTTGCGAGGCGGAGCGGAGCAGAGGCCA	1A|117.899498700|5410697|5410697	AG	GG	NN	GG	GG	AG	GG	AG	GG	GG	GG	GG	GG	GG	GG	GG	GG	AG	GG	AA	GG	AA	AA	GG	AG	GG	GG	GG	AG	GG	GG	AA	AA	GG	AA	GG	AA	GG	GG	GG	GG	GG	GG	GG	GG	GG
4989185	23:T>A	TGCAGGTGTTGGCTGAGTAATCTTTCCCGAGATCGGAAGAGCGGTTCAGCAGGAATGCCGAGACCGATC	1A|118.072583800|4989185|4989185	TA	TT	TT	TT	TA	TT	TT	TT	TT	TT	TA	TT	TT	TT	NN	NN	TT	TA	NN	TA	TT	TT	TA	TT	TT	AA	TT	NN	TA	TT	TT	TA	TA	NN	TA	TT	TA	TT	TT	TT	TA	TT	NN	TT	NN	TT
100015649	33:G>A	TGCAGCTAGCTTTTTCCGCTGATACGACGGGAGGCCGAGATCGGAAGAGCGGTTCAGCAGGAATGCCGA	1A|118.079594700|3947838|3947838	GG	GG	GG	GG	GG	GG	GG	GG	GG	GG	GA	GG	GA	GG	GG	GG	GG	GG	GG	GG	GG	GG	GG	GG	GG	GG	GG	GA	GG	GG	GG	GG	GG	GG	GG	GG	GG	GG	GG	GG	GG	GG	AA	GG	GG	GG
2362198	37:C>T	TGCAGCTACTCACCAGGTAGACGGCGTCCCTGGCGGCCATGGCGATGATGTCGGCGCAGGAGACGGTGA	1A|118.259690600|2362198|2362198	CT	CC	CC	CC	CC	CC	CC	TT	NN	NN	TT	CC	CT	CC	CC	CC	CC	CC	CC	CT	CC	TT	TT	CC	CT	CC	CC	TT	CT	CC	CC	TT	TT	CC	TT	CC	TT	CC	CC	CC	CC	NN	TT	CC	CC	CC
100026075	9:G>T	TGCAGCACCGCCTTGCCATGCGGCCGAGATCGGAAGAGCGGTTCAGCAGGAATGCCGAGACCGATCTCG	1A|118.283919700|4409824|4409824	GT	GT	NN	TT	TT	GT	GT	NN	GT	GT	TT	GT	GT	NN	GG	GG	TT	GT	GT	TT	TT	TT	TT	TT	TT	GT	NN	GG	GT	TT	GG	TT	TT	GT	TT	GT	TT	NN	GG	NN	GT	TT	GT	GG	GT	GG
998133	39:G>T	TGCAGTAGTGGAACCCAAATGCTTTGGTCAGTGAGTATTGGCAAAATGGATAGTGGTGTCCGCAATTTC	1A|118.283919700|998133|998133	GT	TT	GG	TT	GG	GT	TT	GG	TT	TT	GG	TT	TT	TT	GT	TT	GG	TT	TT	TT	TT	GG	GG	GG	GG	NN	TT	TT	GG	GG	TT	GG	GG	TT	GG	TT	GG	GG	TT	TT	GT	GG	TT	TT	TT	TT
1216960	17:G>A	TGCAGTGTGGCTCTTCAGTAATGAGCTTGGCCATCTTTGACGACTGGGAGATGGTGACCTCCGCCGAGA	1A|118.296120100|1216960|1216960	GG	GG	GA	GG	AA	GG	GG	GA	GG	GG	NN	AA	GG	GG	GG	GG	GG	GG	GG	GG	GG	GG	GG	AA	GA	GG	GG	GG	GG	GA	NN	GG	GG	AA	GG	GG	GG	GG	GG	GG	GA	AA	GG	GG	GG	GG
3064691	15:A>T	TGCAGGCTGATTTCAACAAGCGAAGGTGACTGAATATTCACGTGCCGAGATCGGAAGAGCGGTTCAGCA	1A|118.668353000|3064691|3064691	TT	NN	AT	AA	AA	AA	NN	AA	NN	NN	TT	AA	TT	AA	TT	NN	TT	AA	TT	NN	AA	TT	TT	AA	AA	NN	AA	TT	TT	AT	NN	TT	TT	TT	TT	NN	TT	TT	AA	AA	AA	AA	TT	NN	TT	NN
1053011	53:C>T	TGCAGCTGACTGACCTGTTGAATTTCGTGCCGACACTCTTGTAATCATGCATGCCTGCACTTCCATGTA	1A|118.695499400|1053011|1053011	CC	CC	TT	CC	TT	CT	CC	TT	CC	CC	CC	TT	CT	CT	TT	CC	TT	TT	TT	CT	CC	CC	CC	TT	TT	TT	CC	NN	CT	CT	CC	CC	CC	TT	CC	CC	CC	TT	CC	CC	CT	TT	CC	CC	TT	CC
1094315	45:A>C	TGCAGTGACGGCGCGTCCAGTTCTTCCGCCTCGCAGTGTTCGTGCATGCGGTGGCCGAGATCGGAAGAG	1A|118.695499400|1094315|1094315	CC	CC	CC	CC	CC	CC	CC	CC	CC	CC	CC	CC	CC	CC	AC	CC	CC	CC	AA	CC	CC	CC	CC	CC	CC	AA	CC	AC	AC	CC	CC	NN	CC	CC	CC	CC	CC	CC	CC	CC	CC	CC	CC	CC	AA	CC
3064926	17:T>G	TGCAGGCAAGTAGTGGTTGTGGCACGATGGCAAGCAAGTCCAGCGCCGAGATCGGAAGAGCGGTTCAGC	1A|118.695499400|3064926|3064926	TT	TT	TT	TT	GG	TT	TT	TG	TT	TT	GG	GG	TG	TT	TT	TT	TT	TT	NN	TT	TT	TT	TT	GG	TG	NN	TT	NN	TT	TG	TT	TT	TT	GG	TT	TT	TT	TT	GG	TT	TG	GG	GG	TT	NN	TT
1009228	63:C>T	TGCAGTGGAGGTGGTGGTGGTTTTGGCTGCCACGGTGGCTTCAGGTTCAAAGGCTACAAGTGCCTCCAC	1A|118.778227900|1009228|1009228	CT	CC	TT	CC	TT	CT	CC	TT	CC	CC	TT	CC	CC	CC	CC	CC	NN	CT	CC	TT	CC	TT	TT	TT	TT	NN	CC	CC	TT	TT	CC	TT	TT	CC	TT	CC	TT	NN	CC	CC	CT	TT	CC	CC	CC	CC
5050436	32:T>C	TGCAGGAGATGGGCTCCTCACCTGACGACCACTAGCAACAGCCCCATGCAGGCGACCGAGATCGGAAGA	1A|122.384728700|5050436|5050436	CC	CC	CC	TT	CC	NN	CC	CC	CC	CC	CC	CC	CC	TT	TC	TT	CC	CC	CC	CC	TT	CC	CC	CC	CC	CC	TT	CC	CC	CC	NN	CC	CC	TT	CC	CC	CC	CC	TT	TT	CC	CC	CC	CC	CC	CC
1125377	39:A>C	TGCAGAGAGGGCACATCTCGCTCGCCTTGAGGGCGAGCAAGAGGCACTCGCCATGGAAGACGTGGGGCC	1A|122.799849900|1125377|1125377	AA	AA	AA	CC	NN	AC	AC	CC	AC	AC	CC	AA	AC	CC	AC	AC	AC	CC	NN	AC	NN	CC	CC	CC	CC	CC	CC	AC	CC	AC	AC	CC	CC	CC	NN	AC	NN	AA	AA	CC	AC	CC	CC	AC	AC	AC
7352304	9:A>G	TGCAGGCGCAGTTCGGGTTACCGAGATCGGAAGAGCGGTTCAGCAGGAATGCCGAGACCGATCTCGTAT	1A|122.990909000|7352304|7352304	AG	GG	AA	GG	GG	AG	GG	AG	AA	AG	GG	AA	AG	AG	AG	GG	GG	GG	GG	AG	GG	AG	AG	AA	AG	NN	AG	AG	AG	AG	AG	AG	AG	AG	AG	AG	AG	AA	GG	AA	GG	AA	GG	AG	AG	AG
1092409	12:T>C	TGCAGCAGCACATTCTCGTTAGCGATATATCAGCGGGCCGTGAAGATTGATGCGGCCATGCGTGGCCCG	1A|126.190459000|1092409|1092409	TC	TT	TT	TT	CC	TT	TT	TC	CC	TT	TT	TT	TT	TT	CC	TT	CC	TT	CC	TT	TT	TT	NN	CC	CC	NN	TT	NN	TT	TC	TT	NN	TT	TT	TT	TT	NN	CC	TT	TT	CC	CC	TT	TT	TT	TT
1104499	13:G>T	TGCAGCGACAAGGGTTAGATGTTGTGGTCTCTTGCGGTCTGACGATCAAGGACGAAAAAATATTGGACT	1A|126.334315900|1104499|1104499	GG	GG	GT	GG	GG	TT	NN	GG	GG	GG	GT	GG	GG	GG	GG	GG	GG	GG	GG	GG	GG	GG	GG	GG	GG	GG	GG	GG	GG	GG	GG	GG	GG	GG	GG	GG	GG	GG	GG	GG	GG	GG	GG	GG	GG	GG
979990	61:C>A	TGCAGTCCAATCATGCACATATCCAGGTACTGAAGTATGAACTACCTGGGGATGCTTTTAGCGGTTCCC	1A|128.552744300|979990|979990	CC	NN	CC	CC	NN	CC	CC	CC	CC	CC	CC	CC	CC	CC	CC	CC	CA	CC	CC	CC	CC	CC	CC	CC	CC	NN	CC	AA	CC	CC	CC	CC	CC	CC	CC	CC	CC	CC	CC	CC	CA	CC	NN	CC	CC	CC
100024419	20:C>A	TGCAGATGAGTACTACTCCGCGGCGCTGCCGAGATCGGAAGAGCGGTTCAGCAGGAATGCCGAGACCGA	1A|130.318633500|5371578|5371578	CC	CA	CC	CC	CC	CA	CC	CA	AA	CC	CC	CC	CA	CA	CA	CC	CC	CA	CC	CA	CA	CA	CC	CC	CA	AA	CC	CC	CC	CC	CA	CA	CC	CC	CC	CC	CC	CA	CC	CC	CC	CC	CC	AA	CC	CC
12771774	16:A>G	TGCAGCAGTAAAGGTCATCCGAGATCGGAAGAGCGGTTCAGCAGGAATGCCGAGACCGATCTCGTATGC	1A|130.318633500|7491661|7491661	GG	GG	AG	AA	GG	GG	GG	GG	GG	GG	GG	GG	NN	AG	GG	GG	GG	GG	GG	GG	NN	GG	GG	GG	GG	GG	GG	AA	GG	NN	GG	GG	GG	GG	GG	GG	GG	GG	GG	GG	GG	NN	GG	GG	GG	GG
1220742	19:C>T	TGCAGGAGTTGCTTCCTCCCGATTCCCCTCCTCACCCCATACGAACCCTAGCTGCTGCACCAACGCAAT	1A|133.338569800|1220742|1220742	CC	TT	CC	TT	TT	CC	CC	CC	CC	CC	TT	TT	TT	TT	NN	TT	CC	CC	CC	CC	CT	CC	CC	TT	CT	CC	NN	CC	CC	CT	NN	CC	CC	TT	CC	CC	CC	CC	TT	CC	CT	TT	TT	CC	CC	CC
1166302	55:A>G	TGCAGTTCAACTGAACACGCCGCAATATTAGGCGTTTCTAGGTTTGTGGTTAAACACTAAGGACATGTT	1A|133.594814900|1166302|1166302	GG	NN	GG	NN	GG	NN	GG	GG	GG	GG	NN	GG	AG	NN	NN	GG	GG	GG	GG	GG	GG	NN	GG	GG	GG	GG	GG	GG	GG	GG	GG	NN	NN	GG	NN	GG	GG	GG	NN	GG	GG	GG	NN	GG	GG	GG
1229178	14:C>T	TGCAGCTGCGGGAGCTGGAGCCGCAGCAGCCCAAGACGACGCAGAACACGCCCCGCCTCCCGAGATCGG	1A|133.594814900|1229178|1229178	CC	CC	CC	CC	CC	CC	CC	CC	CC	CC	CC	CC	CC	NN	CC	CC	CC	CT	CC	CC	CC	CC	CC	CC	CC	CC	NN	CC	CC	NN	CC	CC	CC	CC	CC	CC	CC	CC	CC	CC	CC	CC	TT	CC	CC	CC
100015339	29:G>A	TGCAGATAATAAGCAAGGAAAATCAAAGGGAGCCGAGATCGGAAGAGCGGTTCAGCAGGAATGCCGAGA	1A|133.594814900|3953630|3953630	GG	GG	GG	GG	GG	GG	GG	GG	GG	GG	GA	GG	GA	GG	GG	GG	GG	AA	GG	GG	GG	GG	GG	GG	GG	GG	GG	GG	GG	GG	GG	GG	GG	GG	GG	GG	GG	GG	GG	GG	GG	GG	AA	GG	GG	GG
1028725	39:G>A	TGCAGGAACGCGGCCAGGCCTCCGTTAATGTCGGAGGGGGTGTTGAGGCGGTCGGAGACGAAGGACGAG	1A|133.601120700|1028725|1028725	GA	GG	GA	NN	GG	AA	AA	GA	GG	AA	GA	GG	GA	GG	GG	NN	GG	AA	GG	AA	GG	AA	AA	GG	GA	GG	GG	GG	GA	GA	AA	AA	AA	GG	AA	AA	AA	GG	GG	GG	GG	GG	GG	AA	GA	AA
1072813	6:G>T	TGCAGGGACATCGCCTTCAGCCCCTACGGCGAGCGGTGGCGTCAATCCCGCCGCATCGCCGTCGTGCAC	1A|133.601120700|1072813|1072813	GT	GG	GG	GG	GT	GG	TT	GG	GT	GG	TT	GG	GG	NN	GG	TT	GG	TT	GG	GG	GG	GT	TT	GG	GG	GG	NN	GG	GT	GT	GT	GG	GG	GT	GG	GG	GT	GG	GG	GG	GT	GG	GT	GG	GT	GG
1112806	9:A>G	TGCAGCCGCACCGAGGCTGCCTTGGATGCTCGCCGCCGCACGAACCGCCCCTTACCTCGCCCACCGAGA	1A|133.601120700|1112806|1112806	AG	AA	AG	AG	AG	AG	AA	GG	AG	AA	AG	AA	AG	AG	AG	AG	AG	GG	AA	AA	AG	NN	AA	GG	AG	AG	AG	AG	AG	AG	AA	AA	AA	AG	AA	AA	AA	AG	AG	AG	AG	GG	AG	AA	AG	AA
1863632	7:T>C	TGCAGTTTTGAATGTATGATATGATCGACCGTACCAGTGGCAGATGGGGACGCTTGTTTTTCCGAGATC	1A|133.601120700|1863632|1863632	TC	CC	TC	CC	CC	TT	TT	TC	CC	TT	CC	CC	TC	CC	CC	CC	CC	TC	CC	TT	CC	TT	TT	CC	TC	CC	CC	CC	TC	CC	TT	TT	TT	CC	TT	TT	TT	CC	CC	CC	CC	CC	CC	TT	TC	TT
4989162	8:T>C	TGCAGCCGTCGTCGCCGACGGTGGTTTCGTCCTCGGGCCGCCGCTCCCGAGATCGGAAGAGCGGTTCAG	1A|133.601120700|4989162|4989162	CC	CC	CC	CC	CC	CC	CC	CC	CC	NN	CC	CC	CC	CC	CC	CC	CC	NN	CC	CC	CC	CC	CC	CC	CC	CC	CC	CC	CC	CC	CC	CC	NN	CC	CC	CC	CC	CC	CC	CC	CC	CC	TT	CC	CC	NN
1004030	18:G>A	TGCAGAGGAGCCGAACCCGTTGTTGAGGCCATCAATCTCGTCCAGCAGCTTGCCCCGAGGAAGTGGGAC	1A|133.651010100|1004030|1004030	AA	GG	AA	AA	NN	AA	AA	AA	AA	AA	GG	GG	GA	AA	AA	AA	AA	GG	AA	AA	AA	AA	AA	GG	AA	AA	GG	AA	AA	AA	AA	AA	AA	GG	AA	AA	AA	AA	AA	AA	AA	AA	GG	AA	AA	AA
1213102	13:G>A	TGCAGGCGGAGGAGCTTGGACCAGCTGGGCCTTGGGCGCGAGCGTTCCCGCTCGGGGGAAGATCCTATG	1A|133.775650200|1213102|1213102	GG	GG	GG	GG	GG	GG	GG	GG	GG	GG	AA	GG	GG	GG	GG	GG	GG	GG	AA	GG	GG	GG	GG	GG	GG	AA	NN	GG	GA	GG	GG	GG	GG	GG	GG	GG	GG	GG	GG	GG	GA	GG	GG	GG	GG	GG
1090380	51:G>A	TGCAGGACAGGAATGCGTGCGTCCCGTCTTGGTCGGGCGAGGCGCGTGAGGGCGGATGTACCGAGATCG	1A|134.843720600|1090380|1090380	GA	GG	GG	GG	GG	GG	GG	GG	GG	GG	GA	GG	GG	GG	GA	GG	GG	GG	AA	GG	GG	GG	GG	GG	GG	AA	GG	GG	GA	GG	GG	GG	GG	GG	GG	GG	GG	GG	GG	GG	GA	GG	GG	GG	GG	GG
1207458	25:C>T	TGCAGCACGCTTGCACACGGCGCCTCAACTTAACAGAGCATGCGTACGCAGGCGTGCGAGTGCAACGTG	1A|134.843720600|1207458|1207458	CT	CC	NN	CC	CC	CC	CC	CT	CC	CC	CT	CC	CC	NN	CT	CC	CC	CC	TT	CC	CC	CC	CC	CC	CC	TT	CC	CC	CT	CC	CC	CC	CC	CC	NN	CC	CC	CC	CC	CC	CT	CC	CC	CC	CT	CC
1012827	63:C>G	TGCAGTGTATTTATACAACAGTTCAGATAATAATTCCAGAATTTGCTGGACCATTTCTTCACCCAAGAT	1A|135.385663300|1012827|1012827	CC	GG	CC	GG	GG	CC	CC	CC	CC	CC	GG	GG	CG	CG	CC	GG	CC	CG	CC	CC	GG	CC	CC	GG	CG	CC	GG	CC	CC	GG	CC	CC	CC	GG	CC	CC	CC	CC	GG	CC	CG	GG	GG	CC	CC	CC
3020449	43:A>G	TGCAGAATCATATCATTTCTTCTCTGCAAGTTAAACAGAACAAACCGAGATCGGAAGAGCGGTTCAGCA	1A|135.619060000|3020449|3020449	AG	AA	AA	AA	AA	AA	AA	AA	AA	AA	AG	AA	AA	AA	AG	AA	AA	AA	GG	AA	AA	AA	AA	AA	AA	GG	AA	AA	AG	AA	AA	AA	AA	AA	AA	AA	AA	AA	AA	AA	AG	AA	AA	AA	AG	AA
5324070	5:T>C	TGCAGTGGAGCGAAATGGCGAGGCTCTCAGGCGACGCCCTGCCCTCTCTAGCCGAGATCGGAAGAGCGG	1A|136.126361400|1007213|1007213	CC	TT	CC	CC	CC	CC	CC	CC	CC	CC	CC	CC	TT	CC	TC	CC	TT	CC	TT	CC	CC	CC	CC	CC	CC	CC	TC	CC	CC	NN	CC	CC	CC	CC	NN	CC	CC	CC	CC	CC	CC	CC	CC	CC	TC	CC
1018244	66:A>G	TGCAGTTTCCGAGCAACAAGCTCATTCAGCTTGGCGAGTCATCAGGGCGAAGGACTGAGACCACGGACA	1A|136.983621500|1018244|1018244	AA	AA	AA	AA	AA	AA	AA	AA	AA	AA	AA	AA	AA	AA	AA	AA	AA	AA	AA	NN	AA	AA	AA	NN	AA	AA	AA	AA	AA	AA	AA	AA	AA	NN	AA	NN	AA	AA	AA	AA	AA	AA	GG	AA	AA	AA
1130394	58:A>G	TGCAGCTGCTGTACGAGGTGCTGAGCGAACTGCTCGGTATGCCAGCGCCGAGGAAGAGAGTAGGAGCCT	1A|136.983621500|1130394|1130394	AA	AA	AA	AA	AA	AA	NN	AA	AA	AA	AA	AA	AA	AA	AA	AA	AA	AA	AA	AA	GG	AA	AA	AA	AA	AA	AA	AA	AA	AA	AA	AA	NN	AA	AA	AA	AA	GG	NN	AA	AA	AA	NN	AA	AA	AA
1090544	56:T>C	TGCAGTGTCTGCCATCACGGCGATCAAGGCAAAGTATCAGGTGGGTAAAAACTGGATGGGCGACCCATG	1A|137.745002900|1090544|1090544	TT	TT	NN	TT	TT	NN	NN	TT	TT	NN	TT	TT	NN	TT	TT	TT	TT	CC	TT	TT	TT	NN	NN	TT	TT	TT	TT	TT	TT	TC	NN	CC	CC	TT	CC	NN	CC	TT	TT	TT	TT	TT	TT	NN	TT	NN
100023624	58:C>T	TGCAGTCACTCCGCTGAACGCCTCCAAGAAGAACCTCGATATCTCCTGGGACCCCGTGCCTCAGCCTCG	1A|138.027186800|1667980|1667980	CC	CC	CC	CC	TT	CC	CC	CT	CC	CC	CC	TT	CC	CT	CC	CC	CC	CC	CC	CC	CC	CC	CC	TT	CT	CC	TT	CC	CC	CT	CC	CC	CC	TT	CC	CC	CC	TT	CC	CC	CT	TT	CC	CC	CC	CC
3533365	50:G>A	TGCAGTCACGCCGCTGAACGCCTCCAAGAAGAACCTCGATATCTCCTGGGGCCCCGTGCCTCAGCCCCA	1A|138.027186800|1667980|1667980	GA	GA	GA	GA	GG	GA	GA	GA	GA	GA	GA	GG	GA	GA	GA	AA	GA	GA	GA	GA	AA	GA	GA	GG	GA	AA	NN	GA	GA	GA	GA	GA	GA	GG	GA	GA	GA	GG	GA	AA	GA	GG	GA	AA	GA	GA
989937	11:C>G	TGCAGCTCGGCCGTATACAGGATGGCAATGCATCTACAACGGGTATTATATGCTCTCATTAGCTTACTG	1A|139.211838600|989937|989937	CC	GG	NN	CC	CC	CC	CC	CC	CC	CC	GG	NN	CG	CC	GG	CC	CC	CC	CC	CC	CC	CC	CC	CC	CC	CC	CC	CC	CC	CC	NN	CC	CC	NN	CC	CC	CC	CC	CC	CC	CC	CC	GG	CC	CC	CC
100022479	11:C>G	TGCAGCAGCGACGCCTGCACGCGCGCGCACCGAGATCGGAAGAGCGGTTCAGCAGGAATGCCGAGACCG	1A|140.827099900|7488073|7488073	CC	CC	CC	GG	CC	CG	CC	CC	CC	CC	CC	CC	CG	CC	CC	CC	CC	CC	CC	CG	CC	GG	CC	CC	CC	CC	CC	CC	CC	CC	CC	CC	CC	CC	CC	CC	CC	CC	CC	CC	CC	CC	CC	GG	CG	CC
100016086	8:A>T	TGCAGTGCAGTTTCTATGGGCCGAGATCGGAAGAGCGGTTCAGCAGGAATGCCGAGACCGATCTCGTAT	1A|140.938890700|4394362|4394362	AT	TT	TT	AA	TT	TT	AT	AT	AA	AA	AT	TT	AT	AT	AT	AA	AA	TT	TT	TT	TT	TT	TT	TT	TT	TT	AA	AA	TT	TT	AA	TT	TT	TT	TT	AA	AT	AA	AA	AA	TT	TT	TT	TT	TT	AA
100015997	19:T>G	TGCAGTAACAGTCAATAATTTGGCAACTTTGCCGAGATCGGAAGAGCGGTTCAGCAGGAATGCCGAGAC	1A|145.072671300|3946768|3946768	TG	TT	GG	TT	TT	TT	TT	GG	GG	TT	TT	GG	TT	TT	GG	TT	GG	TT	GG	TT	GG	TT	TT	GG	GG	GG	TT	NN	TG	TT	TG	TT	TT	TT	TT	TT	TT	GG	GG	TT	TT	TT	TT	TT	TT	TT
1209199	40:G>A	TGCAGAGCGGCAACGGGTACATCAGCTACGGCGCGCTGCGGAGGGACAACGTGCCCTGCTCCGTGCGCG	1A|145.282091300|1209199|1209199	GA	GG	GA	GG	GG	GG	GG	NN	AA	GG	GG	GG	GG	NN	AA	GG	AA	GG	AA	GG	GG	GG	GG	NN	GA	GG	AA	GG	GG	NN	GG	GG	GG	AA	GG	GG	GG	AA	NN	GG	GA	GG	GG	GG	GA	GG
3959035	34:A>G	TGCAGCATACAGGCGGCTCAAAGCGACCACATCAAAGACCGAGATCGGAAGAGCGGTTCAGCAGGAATG	1A|145.282091300|3959035|3959035	AA	AA	AA	AA	AA	AA	AA	AA	AA	GG	AA	AA	AA	AA	AA	AA	AA	AA	AA	AA	GG	AA	AA	AA	AA	AA	AA	AA	AA	AA	AA	AA	AA	AA	AA	GG	AA	AA	GG	AA	AA	AA	AA	AA	AA	GG
4911019	14:T>A	TGCAGCGGGCGGCATGCATCGACGACGTGGTGCTTGGCGGCTCCATGGTGGAGCTGTGAGGTCTAACGG	1A|145.282091300|4911019|4911019	TT	TT	TT	TT	TT	TT	TT	TT	TT	TT	TA	TT	TT	NN	TT	TT	TT	TA	TT	TT	TT	TT	TT	TT	TT	TT	TT	TT	TT	NN	TT	TT	TT	TT	TT	NN	TT	TT	TT	TT	TT	TT	TT	TT	TT	TT
4990810	23:C>T	TGCAGAACGTGGTCCAGATGATCCCCGTCATGTTCGTCGGCCACCTCGGCGAGCTCGCGCTCTCCGCCG	1A|145.282091300|4990810|4990810	TT	TT	TT	TT	TT	TT	TT	NN	TT	TT	NN	TT	TT	TT	TT	TT	TT	TT	TT	TT	TT	TT	NN	TT	TT	TT	TT	TT	TT	TT	TT	TT	TT	TT	TT	TT	TT	TT	TT	TT	TT	NN	TT	TT	TT	TT
4991333	18:T>G	TGCAGCCCATCCACAAGCTTTTCACTTACGTACATTAAGGTTGAGGGGGCAGCTCCTAACTGGCGCGTT	1A|145.977694000|4991333|4991333	TG	NN	TT	TT	TT	TT	TT	TT	TT	TT	GG	GG	TT	TT	GG	TT	TT	TT	GG	NN	TT	TG	GG	GG	TG	TT	GG	TT	TG	TG	TT	NN	GG	GG	GG	TT	GG	TT	TT	TT	TT	TT	TT	TT	TG	TT
1112918	26:A>G	TGCAGGCGCAGGCCGAGACGAGACGGACAGGCGCCATGTGCGGGCAGCGCGCACGTACCCGAGATCGGA	1A|146.325091000|1112918|1112918	AG	AA	AG	AA	AA	AA	AA	AG	GG	AA	AA	AA	AA	AA	GG	AA	GG	AA	GG	AA	GG	AA	AA	AA	AG	AA	AA	AA	AA	AA	AA	AA	AA	AA	AA	AA	AA	GG	GG	AA	AG	AA	AA	AA	AG	AA
100015575	6:A>G	TGCAGCAAGCCATGGGTCGCTGCCAACCTCTTCCTCTCCCACGGGGCCGAGATCGGAAGAGCGGTTCAG	1A|146.325091000|1263809|1263809	GG	GG	AA	GG	GG	AG	GG	AG	GG	GG	AG	AG	GG	GG	GG	GG	GG	AG	GG	AG	AG	GG	GG	AG	AG	GG	GG	GG	GG	GG	GG	NN	GG	GG	GG	GG	GG	GG	AA	GG	GG	GG	NN	GG	GG	GG
1012290	43:C>G	TGCAGGAGCGAGCGAGGGAGGAGCGGCTAGGTCTCCAGCGCCCCCTTTTATACCCCCACCACGCGAAAT	1A|147.687404900|1012290|1012290	GG	NN	GG	CC	GG	GG	GG	GG	GG	GG	CC	NN	NN	CC	GG	CC	GG	NN	GG	GG	GG	NN	CC	GG	GG	GG	CC	GG	CC	CC	GG	NN	NN	CC	CC	GG	CC	GG	GG	GG	GG	GG	CC	GG	GG	GG
4993685	29:A>G	TGCAGGCCGCCTCGTTTTTGTCACAAATCACCGAGATCGGAAGAGCGGTTCAGCAGGAATGCCGAGACC	1A|147.886352300|4993685|4993685	GG	GG	GG	GG	GG	GG	GG	GG	GG	AA	GG	GG	GG	GG	GG	GG	GG	GG	GG	GG	AA	GG	GG	GG	AG	GG	GG	GG	GG	GG	GG	GG	AG	GG	GG	AA	GG	GG	AA	GG	GG	GG	GG	GG	GG	AA
1084505	19:A>G	TGCAGTTGGTGGTGGGGAGACTGAAGGTCGGCTTGCAGCCCTTCCTCCAGTCCTGGCGGTCCACCATCT	1A|148.025626500|1084505|1084505	GG	GG	GG	GG	GG	GG	GG	GG	GG	AA	GG	GG	GG	GG	GG	GG	GG	GG	GG	GG	GG	GG	GG	GG	GG	GG	GG	AG	GG	GG	GG	GG	GG	GG	GG	AG	GG	GG	GG	GG	GG	GG	GG	GG	GG	AA
994818	18:A>C	TGCAGTAAACTGTGCACAAAACGGGACGGTCTCTGAGGTTAACCTTTTTGGCCTTGTCTTGGCCGACGA	1A|149.085780800|994818|994818	CC	CC	AC	CC	CC	CC	CC	AA	CC	CC	AC	CC	CC	CC	CC	CC	CC	CC	CC	AC	AA	CC	CC	CC	AC	CC	AC	AC	CC	CC	AC	CC	CC	CC	NN	CC	CC	CC	AA	CC	CC	CC	CC	CC	CC	CC
1120021	56:C>A	TGCAGAAATCCATCAATGCATCCGCTCTGAACTTTTGCTCCTGAACCAATGCTGGGCAGATGGGGATCC	1A|149.393802300|1120021|1120021	CC	CC	CC	NN	CC	CC	CC	CC	CC	CC	CC	CC	CC	CC	CC	CC	CC	AA	CC	CC	NN	CC	CC	CC	CC	NN	CC	CC	CC	CC	NN	NN	NN	CC	CC	CC	CC	CC	CC	NN	CC	CC	CA	CC	CC	CC
1695042	38:G>A	TGCAGCCAAAGTAGGCAACAACAGAATGCGTACTGATGGTCTAATGGTTGGTTGGTTTGTTTGTTTGTA	1A|149.916086700|1695042|1695042	GG	NN	GG	GG	GG	NN	GG	GG	GG	GG	NN	AA	GG	GG	GG	GG	GG	GG	GG	GG	AA	GG	GG	AA	GG	GG	GG	GG	GG	GG	GG	GG	GG	GG	GG	GG	GG	GG	AA	GG	GG	GG	GG	GG	NN	GG
4910017	16:T>C	TGCAGCATCGGTAGGATACACGCTGGGCGCCGAGATCGGAAGAGCGGTTCAGCAGGAATGCCGAGACCG	1A|152.899405500|3941023|3941023	CC	CC	CC	CC	CC	CC	CC	CC	CC	CC	CC	CC	CC	TC	CC	CC	TT	CC	CC	CC	TT	CC	CC	CC	CC	CC	CC	CC	CC	CC	CC	CC	CC	CC	CC	CC	CC	TT	TT	CC	CC	CC	CC	CC	CC	CC
2258975	41:G>T	TGCAGAGAAATGAGTAATGTTCTGCCCTTTTTCTTTATCGAGGTACCGTTCTTGCTTCTTTTTTAATGT	1A|153.327474700|2258975|2258975	GG	GG	GG	NN	GG	GG	NN	GG	GG	TT	GG	GG	GG	GG	GG	GG	GG	GG	GG	GG	NN	GG	GG	GG	GG	GG	GG	GT	GG	GG	GG	GG	GG	GG	GG	TT	GG	NN	GG	NN	GG	GG	GG	GG	GG	TT
1038571	67:G>A	TGCAGATCCCGCCCGAGGAGAAACGAGCGTCAGCAAATCAAACAATCACCGAAGCTACTGAATCCAAGC	1A|154.378349200|1038571|1038571	GG	AA	GG	NN	GG	GG	GG	GG	NN	NN	GG	GG	GG	GG	NN	GG	GG	GG	GG	GG	GG	GG	GG	GG	GG	GG	GG	NN	GG	GG	GG	GG	GG	GG	GG	AA	GG	GG	GG	GG	GG	GG	NN	GG	GG	NN
1134151	11:A>C	TGCAGTGGCCGATGCGCCTTCGGGGCGTTTCCAAGCCGCCTCCGCCGAATTCAGGTCACCGTAATCCAC	1A|154.378349200|1134151|1134151	AA	AA	AA	NN	NN	AA	AA	AA	AA	CC	AA	AA	AA	AA	AA	AA	AA	AA	AA	AA	CC	AA	AA	AA	AA	AA	AA	AA	AA	AA	NN	AA	NN	AA	AA	CC	AA	NN	CC	AA	AA	AA	NN	AA	AA	NN
1147305	14:C>A	TGCAGTGATTTGAACAGATCCATTCAACTAGCTAGCATGTGGTCGTGTGGGAGCCGAGATCGGAAGAGC	1A|155.618277400|1147305|1147305	CC	AA	NN	CC	CC	CC	CC	CC	CC	CC	CA	CC	CC	CC	CC	CC	CC	CC	CC	CC	NN	CC	CC	CC	CA	AA	CC	CC	CC	CC	CC	CC	NN	NN	CC	CC	CC	CC	CC	CC	CC	CC	AA	CC	CC	CC
1008962	9:G>A	TGCAGAGGAGCGTGGCCCTGTAGAGGAAGATCGTGCCGCCCGTGGCCGAGCACTCCCCGAGATCGGAAG	1A|158.617855200|1008962|1008962	GA	GG	AA	AA	AA	AA	AA	AA	AA	AA	GG	AA	GG	AA	GA	AA	AA	AA	AA	AA	AA	AA	AA	AA	GA	AA	AA	GG	AA	AA	AA	AA	AA	AA	AA	AA	AA	AA	GG	AA	AA	AA	GG	AA	GA	AA
3034193	34:A>G	TGCAGGCTACCGTGCCGCTGCCTTCGTTCGTCCAAGCGCGCTCTCGCCTGGTCCTTGCCGAGATCGCGC	1A|159.584818000|3034193|3034193	AA	GG	AA	AA	AA	NN	AA	AA	AA	AA	AG	AA	GG	AA	AA	AA	AA	NN	AA	AA	AG	AA	AA	AA	GG	AA	AA	GG	AA	AA	NN	AA	AA	NN	AA	AA	AA	AA	GG	AA	AA	AA	GG	AA	AG	AA
3025433	17:T>C	TGCAGGGTCTCACTCCATACGAGGCATGTCGTAAGAAGAAGCCGAGATCGGAAGAGCGGTTCAGCAGGA	1A|159.895598700|3025433|3025433	TT	TT	TC	NN	TC	TC	TC	TT	TC	TT	TT	NN	TT	CC	TT	CC	TC	TC	TC	TT	TC	TC	TT	CC	TC	TT	TC	TT	TT	TC	TT	TT	NN	TT	TT	CC	CC	TC	NN	NN	TC	TT	TC	TC	TC	TC
1025998	14:T>C	TGCAGGATTCCAGCTCGTTCACATGGCAATGGCAGGCAGGGCTGGGGGGAGCTTTGAATCACCAAACAA	1A|160.561879400|1025998|1025998	TC	CC	TT	TT	TT	TT	TT	TT	TT	TT	TC	TT	CC	TT	TT	TT	TT	TT	TT	TT	TC	TT	TT	TT	TC	NN	TT	TT	TT	TT	TT	NN	TT	TT	TT	TT	TT	TT	CC	TT	TT	TT	CC	TT	TC	TT
7333941	5:G>T	TGCAGGTCCATCAGTCCATGGCCGAGATCGGAAGAGCGGTTCAGCAGGAATGCCGAGACCGATCTCGTA	1A|160.561879400|7333941|7333941	GT	GG	TT	TT	TT	TT	TT	TT	TT	TT	GG	TT	GG	TT	TT	TT	TT	TT	TT	TT	GT	TT	TT	TT	GT	TT	TT	TT	TT	TT	TT	TT	GT	TT	TT	TT	TT	TT	GG	NN	TT	TT	GG	TT	GT	TT
1109174	7:C>T	TGCAGCACGGGGATTTGCGCGTGCGTGTACGAACATCAATCATGTCAATCCCGAGATCGGAAGAGCGGT	1A|160.754318500|1109174|1109174	TT	TT	CT	NN	TT	TT	NN	CT	CT	TT	CT	TT	TT	CT	TT	CC	TT	TT	TT	CT	CT	TT	TT	TT	CT	CT	CT	NN	TT	TT	NN	TT	TT	CT	TT	TT	TT	TT	NN	CC	CT	TT	TT	TT	TT	TT
1034788	51:C>T	TGCAGAGTAGATGATCAATTGTGTTTCAAATTAATGAACAAGCGCAATGTACAGAAATTGGAGCTCAGG	1A|162.352680700|1034788|1034788	TT	CC	NN	TT	TT	TT	TT	TT	TT	TT	CC	TT	CC	TT	CT	NN	TT	TT	TT	TT	TT	TT	NN	TT	CT	TT	TT	TT	TT	TT	TT	TT	TT	TT	TT	TT	TT	TT	CC	TT	TT	TT	CC	TT	CT	TT
100019992	8:A>T	TGCAGAGTAAGCCAGCCCAGCCGAGATCGGAAGAGCGGTTCAGCAGGAATGCCGAGACCGATCTCGTAT	1A|164.006690800|4003695|4003695	TT	TT	AT	NN	TT	TT	TT	AA	AA	TT	AA	TT	TT	TT	TT	TT	TT	NN	TT	AT	TT	TT	NN	TT	AT	TT	AA	TT	TT	TT	TT	AA	NN	NN	NN	NN	TT	TT	AA	NN	TT	TT	TT	TT	TT	TT
1199087	28:G>A	TGCAGCTAGAGTTGGGGCCTTTTCCAACGGAAAAGCAAAGTCTCCTCGCCTTTTGGCTTGACCTCAACA	1A|166.009579100|1199087|1199087	NN	GG	GG	GG	GG	NN	NN	GG	NN	GG	GG	NN	GG	GG	GG	GG	GG	GG	GG	GG	GG	GG	GG	GG	GG	NN	GG	NN	GG	NN	GG	GG	GG	GG	GG	GG	GG	GG	NN	GG	GG	GG	NN	GG	GG	GG
1093151	58:A>G	TGCAGCACGTGGCTGGTCCTGATCCGTGTACGTACACATGCTACTGCATCTGCATGCCACCGAGATCGG	1A|168.599745900|1093151|1093151	AA	AA	NN	GG	AA	AA	AA	AA	NN	AA	AA	AA	AA	NN	GG	GG	AA	AA	AA	AA	AA	NN	AA	AA	AA	GG	GG	GG	AA	AA	AA	AA	AA	AA	AA	AA	AA	AA	GG	GG	AA	AA	AA	AA	AA	AA
1108333	5:T>C	TGCAGTGGGTGGGGGGGTTGGATGCGTCCACTTCTCCCCTCCTTGGGCCGTCCCCCGTGTCTCCGAGAT	1A|170.390207400|1108333|1108333	TT	CC	TC	TT	TT	TC	TT	TT	CC	NN	TT	TT	TC	TT	CC	TT	CC	TT	CC	TT	TC	TT	TT	TT	TT	NN	NN	TT	TT	TT	TT	TT	TT	TT	TT	TT	TT	CC	TT	TT	TC	TT	CC	TT	TT	NN
1166094	38:G>A	TGCAGCATCGACGCCCTGAAGAACATGGAGGTGAACCAGAGTGGTGCTCAGGAGTACGTCAAGAACGAG	1A|171.089348600|1166094|1166094	AA	NN	AA	AA	AA	AA	AA	AA	AA	AA	GG	AA	GA	AA	GA	GA	AA	AA	AA	AA	AA	AA	AA	AA	GA	AA	AA	GG	AA	AA	AA	AA	AA	AA	AA	AA	AA	AA	GG	AA	AA	AA	GG	AA	GA	AA
1003066	30:G>C	TGCAGAAATCATCTAATGGGATGGAAATGCGGTATGTAAGACATGGCGGGAAGCTCGCTAGTTACAAAT	1A|171.327164600|1003066|1003066	GG	GG	GG	NN	GG	GG	GG	GG	GG	GG	GG	GG	GG	GG	GG	GG	GG	GG	GG	GG	NN	GG	GG	GG	GG	GG	GG	CC	GG	GG	GG	GG	GG	NN	GG	GG	GG	GG	GG	GG	GG	GG	GG	GG	GG	GG
2254818	52:A>G	TGCAGCTGGTAGCCAGTCGATCAGCTGTATTTATGCCCAGCAGCGTGTACTGATCTAGCCGTCCGAGAT	1A|171.486715000|2254818|2254818	AA	AA	AA	AG	AA	AA	AA	AA	AA	AA	AA	AA	AA	AA	AA	AA	AA	AA	AA	AA	AA	AA	AA	AA	AA	GG	AA	GG	AG	AA	AA	AA	AA	AA	AA	AA	AA	AA	GG	AA	AA	AA	AA	AA	AA	AA
987179	44:T>G	TGCAGCCATCGCTGTGGTTCTCCTCAACCTCAAGAGGTAATCTGTTGCTCTGAAACGAGGCGCCGAGAT	1A|172.042321100|987179|987179	TG	GG	TG	TT	GG	TG	GG	GG	TT	GG	GG	GG	GG	TG	TG	TT	TT	GG	TT	GG	TT	GG	GG	GG	GG	GG	GG	GG	GG	GG	GG	GG	GG	GG	GG	GG	GG	TT	GG	TT	TG	GG	GG	GG	TT	GG
1143420	6:G>T	TGCAGCGGTAGGCAGCTGTCGTGTTCAAAGTATCTGCTGGCGCTGCTAGGTGCCAGGATCCTAGATCCG	1A|172.123817300|1143420|1143420	GT	GG	GT	TT	TT	TT	TT	TT	TT	NN	TT	TT	TT	GT	TT	TT	GG	TT	TT	TT	GG	TT	TT	TT	GT	TT	TT	TT	TT	TT	TT	TT	TT	TT	TT	NN	TT	GG	NN	TT	TT	TT	TT	TT	GT	NN
2278118	57:T>C	TGCAGACCTGCATCGCATGCTACCTCGAGCTGAACGGATGGCTGCGGGCCGAGACGCTAGTGACACAAA	1A|173.414266800|2278118|2278118	TT	TT	TC	CC	TT	TT	TT	CC	CC	NN	CC	TT	TT	CC	CC	CC	TT	TC	CC	TC	CC	TT	TT	TT	TC	NN	NN	CC	TT	TT	TT	TT	TT	CC	NN	NN	TT	TT	CC	CC	TT	NN	NN	TT	TT	TT
1094451	64:G>A	TGCAGGTGGATGAAACGGTGGAGGTGCGGATGATGGGACGTGACGCGGCCGCGGTGGTATGACCGCCGC	1A|173.554679600|1094451|1094451	AA	GG	NN	AA	GG	AA	AA	AA	NN	AA	AA	AA	GA	AA	GA	AA	NN	NN	NN	AA	NN	AA	AA	AA	AA	GG	AA	GG	AA	AA	AA	AA	AA	AA	AA	AA	AA	NN	GG	AA	GA	AA	GG	AA	AA	AA
3020883	25:C>T	TGCAGGACATTTTACATTGCATACACTCCCTCTTGCCGAGATCGGAAGAGCGGTTCAGCAGGAATGCCG	1A|173.639145500|3020883|3020883	CC	CC	CC	CC	NN	CC	CC	CC	CC	CC	CC	CC	CC	CC	CC	CC	CC	CT	CC	CC	CC	CC	NN	CC	CC	CC	CC	CC	CC	CC	CC	CC	CC	CC	CC	CC	CC	CC	CC	CC	CC	CC	CT	CC	CC	CC
1030952	31:C>G	TGCAGATTCATCAGGCTACTAACCAGCAGAACGTAAATCCATAACACTAGCAGTCCAGTAATAACAGCG	1A|174.334393500|1030952|1030952	CC	NN	CC	CC	CC	CC	CC	CC	CC	CC	CC	CC	CC	CC	CC	CC	CC	GG	CC	CC	CC	CC	CC	CC	CC	CC	CC	CC	CC	CC	CC	CC	CC	CC	CC	CC	CC	CC	CC	CC	CC	CC	CC	CC	CC	CC
1115737	46:C>T	TGCAGCATTGTTGCTGCAAATGACCTGTCTCTGGGTCTTGATTTTTCGGGCAAATGAGAGATCCGAGAT	1A|174.672159900|1115737|1115737	TT	TT	TT	TT	TT	TT	TT	TT	CC	TT	TT	NN	TT	CC	TT	TT	CC	NN	TT	TT	TT	TT	TT	TT	TT	NN	TT	NN	TT	TT	TT	NN	TT	TT	TT	TT	NN	CC	CC	TT	TT	TT	TT	TT	TT	TT
1139476	16:G>T	TGCAGCTGTTCGCCGCGGTTCTCGTGTTCTGCTTCGCGCCCGCCAAGTCCGAGATCGGAAGAGCGGTTC	1A|176.163749800|1405891|1405891	GT	GT	GG	GG	GT	NN	TT	TT	GG	GG	GG	NN	GG	GT	GG	GT	GG	GG	GT	GG	GT	GG	GG	GG	TT	GG	TT	GT	GG	GT	TT	GG	GG	TT	GG	GG	GT	GG	GG	GG	GT	TT	GT	NN	GG	GT
2268203	50:T>C	TGCAGGCGTACTACTGCTCGAATGGATCGTCAACACAAAGCGCTGCCGCATGGTCAAAAACCTCTTGTT	1A|178.261445300|2268203|2268203	TT	NN	TT	NN	CC	TC	TT	TT	NN	TT	TT	TT	TT	TT	TT	TT	CC	NN	TT	TT	TT	TT	TT	TT	TT	NN	TT	NN	TT	TT	NN	NN	TT	TT	NN	TT	TT	CC	TT	TT	TC	TT	CC	TT	TT	TT
1092374	41:G>A	TGCAGCACCAGGTTTAGTAATGGCGCGTGAAGCGCCGATTAGGCACTGCCGAGATCGGAAGAGCGGTTC	1A|178.511006700|1092374|1092374	AA	AA	GG	AA	AA	AA	AA	AA	GG	AA	AA	AA	AA	GA	AA	AA	GG	GG	AA	AA	AA	AA	AA	AA	AA	GG	AA	GG	GA	AA	AA	AA	AA	AA	AA	AA	AA	GG	GG	AA	AA	AA	AA	AA	AA	AA
100015979	37:C>T	TGCAGGTGTCCAAGGGCATCTCTACCCTCAAACTGTTCGTATACATCCGAGATCGGAAGAGCGGTTCAG	1A|179.080107300|1301039|1301039	CC	TT	CT	CC	TT	CC	CC	CC	TT	CC	CC	CC	CC	CC	CC	CC	TT	CC	CC	CC	CT	CC	CC	CC	CC	TT	CC	CC	CT	CC	CC	CC	CC	CC	CC	CC	CC	TT	TT	NN	CT	CC	CT	CC	CC	CC
1119177	26:T>A	TGCAGGGAAGGAGGAGGAGGCGGTGGTGGTGGTGCTCTGCTCATCCCTGACGCCGCCGTTGACTCCGAG	1A|179.963657400|1119177|1119177	TT	AA	TA	TT	AA	TT	TT	TT	AA	TT	TT	TT	TT	TT	TT	TT	AA	TT	TT	TT	TT	TT	TT	TT	TT	AA	TT	TT	TA	TT	TT	TT	TT	TT	TT	TT	TT	AA	AA	TT	TA	TT	TT	TT	TT	TT
1695470	33:A>G	TGCAGATTATGAATGTGTAATTTGTTACCATGCATTTCCGCAGCCAAACGGAAAAAAATGATTTGTTAC	1A|180.078763600|1057454|1057454	GG	AA	GG	GG	AA	GG	GG	GG	AA	GG	GG	GG	AG	GG	GG	GG	AA	GG	GG	GG	GG	GG	GG	GG	GG	AA	NN	GG	GG	GG	GG	GG	GG	GG	GG	GG	GG	AA	AA	GG	AG	GG	GG	GG	GG	GG
1120386	8:C>G	TGCAGCGCCACCATCAGACGGACCATTCACGCACAGATCTAGCGAAGGGAGGGAGGGAGAGGGAGTAGG	1A|180.151139900|1120386|1120386	CC	CC	CC	CC	CC	CC	CC	CC	NN	CC	CC	CC	CG	NN	CC	NN	CC	CC	CC	CC	CC	CC	CC	CC	CC	CC	CC	GG	CC	CC	CC	CC	CC	CC	NN	CC	CC	CC	CC	CC	CC	CC	CG	CC	CC	CC
1090726	43:A>G	TGCAGCATGGTGCCCAAGACAAGCAAGAGATCCATGGACGCCAACGCAGCGGCCACTCCGAGATCGGAA	1A|180.532046100|1090726|1090726	AA	GG	AG	AA	GG	AA	AA	AA	GG	AA	AA	AA	AG	AG	AA	AA	AG	AA	AA	AA	AA	AA	AA	AA	AA	GG	AA	AA	AG	AA	AA	AA	AA	AA	AA	AA	AA	GG	AA	AA	AG	AA	AA	AA	AA	AA
3021449	36:T>G	TGCAGCAACATGCTAGTTTTGGAATGGGATTCTATTTCCGAGATCGGAAGAGCGGTTCAGCAGGAATGC	1A|180.532046100|3021449|3021449	GG	TT	TG	GG	TT	GG	NN	GG	TT	NN	GG	GG	GG	TG	GG	GG	TT	GG	GG	GG	GG	GG	GG	GG	GG	TT	GG	GG	GG	GG	GG	GG	GG	GG	GG	GG	GG	TT	TT	GG	TG	GG	TG	GG	GG	GG
100021612	24:T>C	TGCAGACTATGCAAGGAGTAAAAGTGAAAGCCATGGCACCAGCCGCTTGCCACCGCCAAGCCAAGACAG	1A|181.281527100|1068218|1068218	TT	TT	TT	TT	TT	TT	TT	TT	TT	CC	TT	TT	TT	TT	TT	TT	TT	TT	NN	TT	TT	TT	TT	TT	TT	TT	TT	TT	TT	TC	TT	TT	TT	TT	TT	CC	TT	TT	TT	TT	TT	TT	TT	TT	TT	CC
1089724	40:A>C	TGCAGAGGCACTTCTTCATCAACCAAACAAAGTATCAACCAAATGGTGTATGTCTACCGCTCGGCAGCC	1A|181.281527100|1089724|1089724	CC	NN	CC	CC	AA	CC	CC	CC	CC	CC	CC	CC	AC	CC	CC	CC	CC	AA	CC	CC	CC	CC	CC	CC	CC	AA	CC	AA	AC	CC	CC	CC	CC	CC	CC	CC	CC	CC	AA	CC	AC	CC	AA	CC	CC	CC
100018597	58:A>G	TGCAGATTTATTCCTCCCGAGTGGGACCACTAGAACAAATAAAGTCAGAATATAGCACAAGCAAGAAAG	1A|181.428316500|1088306|1088306	AA	AA	GG	AA	GG	AG	AA	GG	GG	AA	AA	AA	AA	AG	AA	AA	GG	AA	NN	AG	GG	AA	AA	AA	AG	GG	AA	AA	AG	AA	AG	AA	AA	AA	AA	AA	AA	GG	GG	AA	AG	AA	AA	AA	AA	AA
4989169	29:A>G	TGCAGGTCCATGGCATCCTTCACATCTCCATGAAGATGCCCTTGACGCCGAGATCGGAAGAGCGGTTCA	1A|181.465620000|1164102|1164102	GG	GG	GG	GG	GG	GG	GG	GG	GG	GG	GG	GG	GG	GG	GG	GG	GG	AG	GG	GG	GG	GG	GG	GG	GG	GG	NN	GG	GG	GG	GG	GG	GG	GG	GG	GG	GG	GG	GG	GG	GG	GG	GG	GG	GG	GG
3222450	38:T>C	TGCAGCGGGAAGTGCTTCTCGGCGTGCTGCTTGGGGATTACCAGCCGAGATCGGAAGAGCGGTTCAGCA	1A|182.187628900|3222450|3222450	TT	CC	TC	TT	CC	TT	NN	TT	CC	TT	TT	TT	TC	TT	TT	TT	CC	TT	TT	TT	TT	TT	TT	TT	TT	CC	TC	TT	TT	TT	TT	TT	TT	TT	TT	TT	TT	CC	CC	TT	TC	TT	NN	TT	TT	TT
1089606	51:C>T	TGCAGGTAGAGCAGCACGCCATAATCCATGATCCTGTTGTTGGAGACGACACTGAATACCGAGATCGGA	1A|187.974754400|1089606|1089606	CC	NN	CC	NN	CC	CC	CC	CC	CC	CC	CC	CC	CC	CC	CC	CC	CC	CC	CC	CC	CC	CC	CC	CC	CC	NN	CC	CC	CC	CC	CC	NN	CC	CC	CC	CC	CC	CC	TT	CC	CC	CC	CC	CC	NN	CC
100018541	54:A>T	TGCAGAGTAGAAGGTCGATGAGGGAGCCGAAGGCGATGGAGACGGGGAAGAACCAGGCGCTGACGAACG	1A|188.687684700|1864148|1864148	TT	NN	TT	TT	TT	TT	TT	TT	NN	TT	TT	TT	TT	TT	TT	TT	TT	TT	TT	TT	TT	TT	TT	TT	TT	NN	TT	TT	TT	TT	TT	TT	TT	TT	TT	TT	TT	TT	NN	TT	TT	NN	NN	TT	TT	TT
1864148	28:G>C	TGCAGAGTAGAAGGTCGATGAGGGAGCCGAAGGCGATGGAGACGGGGAAGAACCTGGCGCTGACGAACG	1A|188.687684700|1864148|1864148	CC	NN	CC	CC	GC	CC	CC	CC	NN	CC	CC	CC	CC	CC	CC	CC	CC	GC	CC	CC	CC	CC	CC	CC	CC	NN	GC	CC	CC	CC	CC	CC	CC	CC	CC	CC	CC	CC	NN	CC	GC	NN	GG	CC	CC	CC
100025690	19:C>T	TGCAGCTACGCAGCGCTCACGTCTCCTGCGCATACATGCACGTAGCGGAGCGAGCGATCCACCCGAGAT	1A|189.546911000|3934951|3934951	CT	CC	CC	CC	CC	CC	TT	CT	CC	CC	CT	TT	CC	CC	CC	TT	TT	CT	CC	TT	TT	CC	TT	TT	TT	CC	CC	CC	CC	TT	TT	CC	CC	TT	TT	CC	CC	CC	CC	CC	CT	TT	TT	TT	TT	TT
1202474	16:C>T	TGCAGCAGCTCAAATTCCTCAGTGTTCAAAAATGCAAGATGGTGCAGTTGGTAGAGATAGATGCTCCAC	1A|190.243420700|1202474|1202474	CC	NN	CC	CC	CC	CC	CC	CC	CC	CC	CC	CC	CC	CC	CC	CC	CC	CC	NN	CC	NN	NN	CC	CC	CC	NN	CC	CC	CC	CC	CC	CC	CC	CC	CC	CC	CC	CC	NN	NN	CC	CC	CC	CC	CC	CC
3957202	5:C>T	TGCAGCCGCACTCATATCCGTCGGGGCTCACGATCGGCACCACCGAGATCGGAAGAGCGGTTCAGCAGG	1A|190.243420700|3957202|3957202	CT	TT	CT	CC	CT	CC	CC	CC	CC	NN	CT	CT	CT	CC	CT	CT	CC	CT	CC	CC	CC	CC	CT	CC	CT	TT	CT	CC	CT	CT	CC	CT	CT	CT	CT	CC	CT	CT	TT	CC	CT	CT	CT	CC	CT	CC
994139	28:C>T	TGCAGGTAACACCTACGGCCCGTGCTTCCAGCTCTACCTCCACTACCCCGAGATCGGAAGAGCGGTTCA	1A|190.243420700|994139|994139	CC	TT	CC	CC	CC	CC	CC	CC	CC	CC	CC	CC	CC	CC	CC	CC	CC	CC	CC	CC	CC	CC	CC	CC	CC	TT	CC	CC	CC	CC	CC	CC	CC	NN	CC	CC	CC	CC	TT	CC	CC	CC	CC	CC	CC	CC
4988910	15:T>C	TGCAGCAGGAGGCAGTAGCACAGGGCGCCGAGATCGGAAGAGCGGTTCAGCAGGAATGCCGAGACCGAT	1A|191.632926000|4988910|4988910	TC	TT	CC	CC	TT	CC	CC	CC	CC	CC	CC	CC	TC	CC	TC	CC	CC	TT	TT	CC	TT	CC	CC	CC	CC	TT	CC	CC	TC	CC	CC	CC	CC	CC	CC	CC	CC	CC	CC	CC	TT	CC	TT	CC	TT	CC
1013786	31:T>G	TGCAGCGCCATGCAGCCGAGGCCCTTGCTGTTGCGGAGGGTGGGCAGCTTGGCCGATGCCCGAGATCGG	1A|191.818675200|1013786|1013786	GG	GG	TG	GG	GG	GG	GG	GG	GG	GG	GG	GG	TG	GG	GG	GG	TT	TT	GG	GG	GG	GG	GG	GG	GG	GG	TG	TT	GG	GG	GG	GG	GG	GG	GG	GG	GG	TT	TT	GG	GG	GG	TT	GG	GG	GG
100022618	13:A>G	TGCAGCGGTTTTCATTACGGATAATTTTGACCGAGATCGGAAGAGCGGTTCAGCAGGAATGCCGAGACC	1A|191.818675200|3935125|3935125	AG	AA	AG	AA	AG	AA	AA	AA	GG	AA	AA	AA	AA	AA	AG	AA	GG	AG	GG	AA	GG	AA	AA	AA	AA	AA	AA	AG	AA	AA	AA	AA	AA	AA	AA	AA	AA	GG	AA	AA	GG	AA	GG	AA	GG	AA
5369710	7:G>C	TGCAGTTGGACTGCCTGTGCCGAGATCGGAAGAGCGGTTCAGCAGGAATGCCGAGACCGATCTCGTATG	1A|191.818675200|4407106|4407106	GC	CC	CC	CC	CC	CC	CC	CC	GG	CC	CC	CC	CC	CC	GC	CC	GG	GC	GG	CC	GG	CC	CC	CC	CC	CC	CC	CC	CC	CC	CC	CC	CC	CC	CC	CC	CC	GG	CC	CC	GC	CC	CC	CC	GG	CC
14822429	25:T>A	TGCAGGGGACAAAGCGCCTCTGTGTTGCCGAGATCGGAAGAGCGGTTCAGCAGGAATGCCGAGACCGAT	1A|191.818675200|4407694|4407694	AA	AA	TA	AA	AA	AA	AA	AA	TT	AA	AA	AA	AA	AA	AA	AA	TT	TA	AA	AA	AA	AA	AA	AA	AA	TT	AA	AA	AA	AA	AA	AA	AA	AA	AA	AA	AA	TT	TT	AA	AA	AA	AA	AA	AA	AA
3570150	27:A>T	TGCAGCCGACCCAGCGACCTGAAGACGAGGTTGAAGTCGTTCCCCGAGATCGGAAGAGCGGTTCAGCAG	1A|196.430633100|3570150|3570150	AT	NN	NN	AA	AA	AA	AA	NN	TT	AA	AA	AA	AT	AA	NN	AA	NN	AA	NN	AA	TT	AA	AA	AA	AA	NN	AA	NN	NN	AA	AA	AA	AA	AA	AA	AA	AA	NN	AA	AA	AT	AA	TT	AA	TT	AA
3064523	31:C>T	TGCAGAAATTGAGACTTGAGAGGGGGCGTGGCCATTGCCCGAGATCGGAAGAGCGGTTCAGCAGGAATG	1A|196.755273800|3064523|3064523	TT	CC	CT	TT	CC	TT	TT	TT	TT	TT	TT	TT	TT	CT	TT	TT	CC	CT	TT	TT	TT	TT	TT	TT	TT	CC	TT	CT	CT	TT	TT	TT	TT	TT	TT	TT	TT	CC	TT	CT	CT	TT	TT	TT	TT	TT
3064476	32:T>G	TGCAGCTTGGCCTTCCTGTCCGCGCCGCCGCCTCTGGAGCCGAGATCGGAAGAGCGGTTCAGCAGGAAT	1A|198.185819400|3064476|3064476	TG	GG	TG	TT	TT	TT	TT	TT	TT	TT	TT	TT	TT	TT	TT	TT	GG	TT	TT	TT	TT	TT	TT	TT	TT	GG	TG	TT	TG	TT	TT	TT	TT	TT	TT	TT	TT	GG	GG	TT	TT	TT	TG	TT	TT	TT
1094064	13:C>T	TGCAGCAGCGGAGCGAATGAGATGAGCAGGCGGTAGCGCGGGTGCATCGGGGTAGAGGTGACCGACGAC	1A|198.305556000|1094064|1094064	CC	CC	CT	NN	CC	NN	CC	CC	CC	CC	CC	CC	TT	NN	CC	CC	CT	CC	CC	CC	CC	CC	CC	CC	CC	CC	CC	CC	CC	CC	CC	CC	CC	CC	CC	CC	CC	TT	CC	NN	CC	CC	TT	NN	NN	CC
1119171	38:A>G	TGCAGTTGAGAGATGTATGTATCAGCGCCAGAAGCAGAAGTCAAGCGTCAACAAGGTAAATGGAGAACT	1A|198.305556000|1119171|1119171	AA	NN	NN	AA	AA	AA	AA	AA	NN	AA	AA	AA	GG	AG	AA	AA	GG	NN	NN	AA	AA	AA	AA	AA	AA	NN	AA	AA	AA	AA	NN	NN	NN	AA	NN	AA	NN	NN	GG	AA	AA	AA	GG	NN	AA	AA
3024760	26:A>G	TGCAGTTGACCCGTCTAATAGTTGTGAACTTGGTCACGACCGAGATCGGAAGAGCGGTTCAGCAGGAAT	1A|200.229952000|3024760|3024760	AA	GG	AA	AA	AA	AA	AA	AA	AA	AA	AA	AA	AG	AA	AA	AA	AA	GG	AA	AA	AA	AA	AA	AA	AA	GG	AA	AA	AA	AA	AA	AA	AA	AA	AA	AG	AA	AA	GG	AA	AA	AA	GG	AA	AA	AA
2264291	10:G>C	TGCAGCCGAGGAGTCGAATTTAGTGGGCTGTTCGAGCCGCACCACTCATTCCGAGATCGGAAGAGCGGT	1A|201.154864800|2264291|2264291	CC	CC	NN	CC	CC	NN	CC	CC	GG	CC	CC	CC	GC	CC	CC	CC	GC	CC	CC	CC	CC	CC	CC	CC	CC	CC	CC	GG	CC	CC	CC	CC	CC	CC	CC	CC	CC	GG	NN	CC	CC	CC	GG	CC	CC	CC
1098230	58:G>A	TGCAGTTACGGATGGCAGTCATCTGGTCCATGAATCATGACAGAGGCGCCTGCTCCATGAACAAATTCA	1A|201.436876500|1098230|1098230	GA	GG	AA	AA	GG	AA	AA	AA	GG	AA	AA	AA	GA	AA	GA	AA	GA	AA	GG	AA	GG	AA	AA	AA	AA	GG	GA	GG	GA	AA	AA	AA	AA	AA	AA	AA	AA	AA	AA	AA	GG	AA	GG	AA	GG	AA
2263451	33:A>G	TGCAGTTTAGGAGCCCGAATCACTCGTATAGTCACGGGGCCATCATCTGGATAAATTGGCAGCAATCTA	1A|201.724233600|2263451|2263451	AA	AA	AA	AA	AA	NN	AA	AA	AA	AA	AA	NN	AG	AA	NN	AA	AA	NN	AA	AA	AA	AA	AA	AA	AA	AA	AA	AA	AA	AA	AA	AA	AA	NN	AA	AA	AA	NN	AA	AA	AA	AA	GG	AA	AA	NN
3064684	37:T>C	TGCAGGCTTCCCGCCGTCGTCCTCCCTCTCTTGCTAATGTGCCGAGATCGGAAGAGCGGTTCAGCAGGA	1A|202.398176000|3064684|3064684	TC	CC	TC	TT	CC	TT	TT	TT	CC	NN	TT	TT	TC	TT	TT	TT	CC	TC	TT	TT	TT	TT	TT	TT	TT	CC	TT	CC	TC	TT	TT	TT	TT	TT	TT	NN	TT	CC	NN	TT	TC	TT	CC	TT	TT	NN
3064790	16:T>C	TGCAGCAGGTCCATCGTCAGCGTGGGAGCGAGGAGCACACGCCCGAGATCGGAAGAGCGGTTCAGCAGG	1A|202.578354300|3064790|3064790	TC	NN	TC	CC	TT	CC	CC	CC	CC	CC	CC	CC	CC	TC	CC	CC	TT	TC	CC	CC	TC	CC	CC	CC	CC	NN	CC	TT	CC	CC	CC	CC	CC	CC	CC	CC	CC	TT	CC	CC	TC	CC	CC	CC	CC	CC
3944004	14:T>G	TGCAGGGCGCGGGGTCGTGGGAGGGGCTGCTGGACCGAGATCGGAAGAGCGGTTCAGCAGGAATGCCGA	1A|205.269816300|3944004|3944004	TG	TT	TT	GG	TT	TT	TT	TT	TT	TT	TT	TT	TT	GG	GG	TT	TT	TT	GG	TT	GG	TT	TT	TT	TT	TT	TT	TT	TT	NN	TT	TT	TT	TT	TT	TT	TT	TT	TT	GG	GG	TT	TT	TT	GG	TT
4989038	36:T>C	TGCAGCGCCACGGTCGAGGCTGGCGTGGAAGTACTCTATCGACGTGGGCGCGGGCGTGGTGGACGCCGA	1A|205.269816300|4989038|4989038	TT	CC	TT	TT	CC	TT	TT	TT	NN	TT	TT	TT	TC	TT	CC	TT	TT	TC	CC	TT	CC	NN	NN	TT	TT	CC	TC	NN	TC	NN	TT	TT	TT	TT	TT	TT	TT	TT	CC	TT	CC	TT	CC	TT	CC	TT
985133	15:A>G	TGCAGGTGACTCGTCAGTGAAGGGAAGAAAGAATAAGCAGTCTCTTTTCCCTATTAGAAACTGTAAGCC	1A|206.589536700|985133|985133	AG	GG	GG	GG	GG	GG	GG	GG	AA	GG	GG	GG	AG	GG	AG	GG	GG	GG	AA	GG	AA	GG	GG	GG	GG	GG	GG	AG	GG	GG	GG	GG	GG	GG	GG	GG	GG	GG	AA	GG	AG	GG	AA	GG	AA	GG
1019363	52:A>G	TGCAGGCTTTCTACACTGAATTTGTTCTCTGTCTGTAGTTTAACTGAATTTCATATCTGTCTATAGTTG	1A|206.904584500|1019363|1019363	AG	NN	AG	NN	GG	AA	AG	AA	AA	AG	AG	AG	AG	AA	AA	AA	AG	AG	AG	AG	AG	AG	AG	AG	AG	NN	NN	GG	AG	AG	GG	AG	AG	AG	AG	AG	AG	AG	AA	NN	AG	AG	GG	AA	AG	AG
1050919	22:T>A	TGCAGCCCAATGCGGTCGGTGCTGCCTCCAGATGCGGCGATCTCAGCCATCCGACATGGTCCTCAGATC	1A|206.904584500|1050919|1050919	TT	TT	TT	TT	TT	TT	TT	TT	TT	NN	TT	TT	TT	TT	TT	NN	TT	TT	NN	TT	NN	TT	TT	TT	TT	TT	TA	TT	TT	TT	TT	TT	TT	TT	TT	NN	TT	TT	AA	TT	TT	TT	TT	TT	NN	NN
985057	66:A>G	TGCAGTTCACTGTGTACTTGCCATCAATGGCTCTCTTCTTGGATAATAATTGGGAAGCCATCCGAGAAA	1A|210.661062700|985057|985057	AG	GG	AA	AA	AA	NN	AA	AA	GG	AA	AA	AA	AG	AA	GG	AA	NN	AG	GG	AA	GG	AA	AA	AA	AA	GG	AA	GG	AA	AA	AA	AA	AA	AA	AA	AA	AA	AA	AA	AA	AG	AA	GG	AA	GG	AA
987669	11:T>G	TGCAGATCTCTTTCCCAACACCGAGTCTGCATCATACATATTCACATCTGATAGCCCATAAGAGATGAC	1A|211.187548700|987669|987669	TT	TT	NN	TT	GG	TT	TT	TT	GG	TT	TT	TT	TT	TT	GG	NN	TT	TG	GG	TT	GG	TT	TT	TT	TT	TT	TT	GG	TT	TT	NN	TT	TT	TT	TT	TT	TT	NN	TT	TT	GG	TT	TG	TT	GG	TT
100023238	8:A>G	TGCAGCTCAGAGGTGCTCCGAGATCGGAAGAGCGGTTCAGCAGGAATGCCGAGACCGATCTCGTATGCC	1A|211.737021500|3937516|3937516	AG	GG	AG	GG	AG	GG	NN	GG	NN	AG	AG	GG	GG	AG	GG	GG	GG	AA	GG	GG	GG	GG	GG	GG	GG	GG	GG	GG	GG	NN	GG	GG	GG	AG	GG	AA	GG	AG	GG	GG	GG	AA	GG	GG	GG	NN
1089370	36:A>T	TGCAGTCAGAGACGGCGAACGATGGAGACATCTTGCAGGTGTCCGCGGCGCCGAGATCGGAAGAGCGGT	1A|211.772219200|1089370|1089370	AT	AA	AA	AA	AA	AA	AA	AA	TT	AA	AA	AA	AA	AA	AT	AA	AA	AT	TT	AA	TT	AA	AA	AA	AA	AA	AA	AA	AA	AA	AA	AA	AA	AA	AA	AA	AA	AA	AA	AA	AT	AA	AT	AA	TT	AA
988436	41:T>C	TGCAGCTTGGTAGCTACGCCTCAGCATTCGTACCCCTATAGTCGTTGTTAGAATTATATCCACGATAAT	1A|213.410690600|988436|988436	CC	CC	NN	CC	TT	CC	CC	CC	TT	CC	CC	CC	CC	NN	TC	CC	TT	TC	TT	CC	TT	CC	CC	CC	CC	CC	CC	TT	CC	CC	TC	NN	CC	NN	CC	CC	CC	TT	CC	CC	TT	CC	CC	CC	TT	CC
1093972	29:T>G	TGCAGCAGGCCGTAGTCCTGCGCCATCAGTTGCTCCATCCGCAGCGGATCGGCACTACTGCTGCTGACA	1A|214.567421700|1093972|1093972	GG	NN	NN	GG	TT	GG	GG	GG	TT	GG	NN	NN	GG	GG	TT	GG	NN	TG	TT	GG	TT	NN	GG	GG	GG	NN	GG	TT	GG	NN	GG	NN	GG	GG	GG	GG	GG	NN	NN	GG	TT	GG	TT	GG	TT	GG
982714	42:T>C	TGCAGACGAGGCGTTCGGGCTGAGAATCTAAAAAACAGCACGTTCGGCACTTATTGATTCCGAGATCGG	1A|214.567421700|982714|982714	TC	TT	TT	TT	TT	TT	TT	TT	TT	TT	TT	TT	TT	TT	TC	TT	TT	TT	CC	TT	CC	TT	TT	TT	TT	TT	TT	TT	TT	TT	TT	TT	TT	TT	TT	TT	TT	TT	NN	TT	TC	TT	TT	TT	TC	TT
12770822	9:C>G	TGCAGTCTCCGTCGCTCCGACGGTGCCAGCCAGCCGAGATCGGAAGAGCGGTTCAGCAGGAATGCCGAG	1A|215.621452400|4539080|4539080	GG	GG	GG	GG	GG	GG	GG	GG	GG	GG	GG	CC	GG	GG	GG	GG	GG	GG	GG	GG	GG	GG	GG	CC	GG	GG	GG	GG	GG	GG	GG	NN	GG	GG	GG	GG	GG	GG	GG	GG	GG	GG	GG	GG	GG	GG
1069323	7:G>T	TGCAGCCGTCTCCCTCCTCGCTATCTCCTCTGCGATGGTTAAAGCGTTGCTGCCGCCACCAGCCGTCTA	1A|216.340139500|1069323|1069323	GG	GG	GG	NN	GG	GG	GG	GG	TT	GG	GG	GG	GG	NN	GG	GG	GG	GG	TT	GG	TT	NN	GG	GG	GG	NN	GG	GG	GG	GG	GT	GG	GG	GG	GG	GG	GG	GG	GG	GG	TT	GG	GG	GG	TT	GG
1069323	50:T>C	TGCAGCCGTCTCCCTCCTCGCTATCTCCTCTGCGATGGTTAAAGCGTTGCTGCCGCCACCAGCCGTCTA	1A|216.340139500|1069323|1069323	TC	TT	TT	NN	TT	TT	TT	TT	CC	TT	TT	TT	TT	NN	TT	TT	TT	TT	NN	TT	CC	NN	TT	TT	TT	NN	TT	TC	TT	TT	TT	TT	TT	TT	TT	TT	TT	TT	TT	TT	CC	TT	TC	TT	CC	TT
991471	55:C>T	TGCAGTCTGCATCCGCTCAGATCTACGTCTACAGGCAGCACAAATTCTCACGTATCTTAGAAAAAAGAG	1A|216.340139500|991471|991471	CC	CC	CT	CC	NN	CC	CC	CC	CC	CC	CC	CC	CC	CT	CC	CC	TT	CT	CC	CC	CC	CC	CC	CC	CC	CC	CC	TT	CC	CC	CC	CC	CC	CC	CC	CC	CC	TT	CC	CC	CC	CC	CC	CC	CC	CC
1148576	21:A>T	TGCAGCTACCTCGTTCTCTCCAGGATTGATTTGCGCCAACGGAGGTGTCGCCGAGATCGGAAGAGCGGT	1A|222.248547600|1148576|1148576	AA	AA	AA	AA	TT	AA	AA	AA	AA	AA	AA	AA	AA	AA	AA	AA	AA	AT	AA	AA	AA	AA	AA	AA	AA	AA	AA	AA	AA	AA	AA	AA	AA	AA	AA	AA	AA	AA	AA	AA	AT	AA	TT	AA	AA	AA
2256474	56:A>G	TGCAGCATAAGCTTGGGCTAACTGATAAACTAAACTCGATTGACAATCTGTCTTCGACGGCTCTGAACA	1A|222.681223600|2256474|2256474	AG	AA	AA	GG	NN	AA	AA	AA	AA	AA	NN	AA	NN	GG	GG	AA	AA	AA	GG	AA	GG	AA	AA	AA	AA	AA	AA	GG	AA	AA	AA	NN	AA	AA	AA	AA	AA	AA	AA	GG	GG	AA	GG	AA	NN	AA
1083027	60:C>T	TGCAGCACCTCGTCTGGATGAAGGAGAGATGCAAAAGAAAGATAGGATTATCATGAAGAACGATTGGAT	1A|223.867248800|1083027|1083027	CC	CC	CC	TT	CC	CC	CC	CC	CC	CC	CC	CC	CC	CT	NN	NN	CC	CC	TT	CC	TT	CC	CC	NN	CC	CC	CC	NN	CC	CC	CC	CC	CC	CC	CC	CC	CC	CC	CC	TT	CT	CC	CC	NN	TT	CC
997180	32:C>T	TGCAGTCAATCGTCATTCAATTAAACTACTCCCTCTGTCCGACTAGCACGCGCTCTGGCGACTGCCATG	1A|226.578258800|997180|997180	CT	TT	TT	CC	CC	TT	TT	TT	TT	TT	TT	TT	CT	CT	CC	TT	TT	CT	CT	TT	CC	TT	TT	TT	TT	TT	TT	CC	TT	TT	TT	TT	TT	TT	TT	TT	TT	TT	TT	CC	CC	TT	CC	TT	CT	TT
1098094	46:A>G	TGCAGCGGATGTCAAAGCCACCCTCCACGAGATCGTCACTGCACATAACACGGCTCTCGTGCATGATCC	1A|228.263721700|1098094|1098094	AG	GG	AG	AA	AA	AG	AG	AA	GG	AA	AG	AA	AA	AG	AA	AA	AA	AA	AA	AA	AA	AA	AA	AA	AA	GG	AA	AA	AG	AG	GG	AA	AA	AA	AA	AA	AA	GG	AA	AA	AA	GG	AA	AA	GG	GG
1066061	11:G>C	TGCAGCTTCAAGTACAAGTACATCTTACCATATCCACGGGGAATACCGCAGCCGAGATCGGAAGAGCGG	1A|228.719362300|1066061|1066061	GC	GG	GG	GG	GG	GG	GG	GG	CC	CC	GC	GG	GC	GG	GC	GG	GG	GC	GC	GG	GC	GG	GG	GG	GG	GG	GC	GG	GG	GG	GC	GG	GG	GG	GG	CC	GG	GG	CC	GG	GC	GG	GC	GG	GC	GG
2253156	16:A>G	TGCAGCATGGCCTGCCACCAGTTGACATCGAGCATGGTGCCGCGCCCAATACCTCCGAGATCGGAAGAG	1A|230.785516000|2253156|2253156	AG	AA	AA	AA	AA	AA	AG	AA	GG	AA	AG	AA	AG	AA	AG	AA	AA	AA	GG	AA	GG	AA	AA	AA	AA	AA	AA	AA	AG	AG	GG	AA	AA	NN	AA	AA	AA	AA	AA	AA	AG	GG	AA	AA	GG	GG
996385	7:C>G	TGCAGGTCGGTGCATTCCTTCCCCAGATCCCACGCGCCTCCGCTCTGCTCCACGGTGGATCCAGCCGAG	1A|230.785516000|996385|996385	CG	CC	CC	CC	CC	CC	CG	CC	CC	CC	CC	CC	CG	CC	CC	CC	CC	CC	CC	CC	CC	CC	CC	CC	CC	CC	CC	CC	CC	CG	CG	CC	CC	NN	CC	CC	CC	CC	CC	CC	CC	GG	CC	CC	CG	GG
1001398	25:T>G	TGCAGCTGCTCGTGCTCCAGGTCCATGTACCCCAGCATGTCGTACAAGGAAGACGGCGTGGACGCCGCC	1A|231.726766100|1001398|1001398	TG	TT	TT	TT	TT	TT	TG	TT	GG	TT	TG	TT	TG	TT	TT	TT	TT	TT	TT	TT	TT	TT	TT	TT	TT	TT	TT	TT	TT	NN	TG	TT	TT	NN	TT	TT	TT	TT	TT	TT	TT	GG	TT	TT	TG	NN
3959313	22:A>G	TGCAGACGACGAACGGCGCGCCACCCTTCGTCGGCCGAGATCGGAAGAGCGGTTCAGCAGGAATGCCGA	1A|232.392557500|3959313|3959313	AA	AA	AA	AA	AA	AA	AA	AA	AA	AA	AA	AA	AG	AA	AA	NN	AA	AG	AA	AA	AA	AA	AA	AA	AA	AA	AA	AA	AA	AA	AA	AA	AA	NN	AA	AA	AA	AA	AA	AA	AA	AA	NN	AA	AA	AA
1039623	53:G>A	TGCAGGGATTTGTTGTAAGAAAACAGAGGATTTCTTGGGCTCAGCTGCCATATGTTGACTGGTGGATAT	1A|232.869828400|1039623|1039623	GA	GG	GG	AA	AA	GA	GA	AA	GG	AA	AA	AA	GA	GA	AA	AA	AA	GA	GG	AA	GG	AA	AA	NN	AA	GG	GG	AA	AA	GA	GG	AA	AA	NN	AA	AA	AA	GG	AA	AA	GA	GG	GA	AA	GG	GG
1229311	68:T>C	TGCAGCGCCTCCAGCTCCCCGCGCTGCCGCGCGTTGACGAGCCCCGTGAAGTATGCCGAGTCGGCGTGT	1A|233.356555200|1229311|1229311	TC	CC	TT	TT	TT	CC	CC	TT	CC	TT	TT	TT	TC	CC	TT	TT	TT	TT	TT	TT	NN	TT	NN	TT	TT	CC	TT	TT	TT	TC	TC	TT	TT	TT	TT	TT	TT	CC	TT	TT	TT	NN	TT	TT	CC	CC
1691619	67:C>T	TGCAGTCCGCCCTGTTGCCATCCCTGTTGTCGCACGCAAAGTCCAGCGCCGCCTGCAATGCCGCATCCC	1A|233.356555200|1691619|1691619	CT	TT	NN	NN	CC	CC	CT	CC	TT	NN	NN	CC	CT	CC	CC	CC	CC	CC	CC	CC	CC	CC	NN	CC	CC	NN	CC	CC	CT	CT	CT	NN	NN	CC	CC	NN	CC	TT	CC	CC	CC	TT	CC	CC	CT	NN
100023310	30:G>A	TGCAGCCGCGTGTCGCCCACCGCCGCGTTCGCCACGCACCAGCTCGGGCTCGGGTCGCACGCACCTGAT	1A|233.513018400|1265000|1265000	GA	GG	GA	GA	GA	GA	GG	GA	GG	AA	GA	GA	GA	AA	GA	GA	GA	GA	GA	GA	GA	GA	AA	AA	GA	GG	GA	NN	GA	GA	GA	GA	GA	GA	GA	GA	GA	GG	GG	GA	GA	GG	GA	GA	GA	GG
100022016	8:A>G	TGCAGGCGACCACGGGCCTCGCCACGCTCTTCGACGTGGTCACCCAGGGGTGGCTGGACGCCGACGTGC	1A|233.513018400|4539511|4539511	AG	GG	AG	AA	AA	AG	AG	AA	GG	AA	GG	AA	AA	AG	AA	AA	AA	AA	AA	AA	AA	AA	AA	AA	AA	GG	AA	AA	AG	AG	GG	AA	AA	AA	AA	AA	AA	GG	AA	AA	AA	GG	AA	AA	GG	GG
1001565	34:T>C	TGCAGCCCCAGGGTCTTCTCCAGCACCCACTCGTTTTCTCCAGTTCCTTGATGGCGCCGAGATCGGAAG	1A|233.959571100|1001565|1001565	CC	TT	CC	CC	CC	TC	CC	CC	TC	CC	CC	CC	TC	CC	CC	CC	CC	CC	CC	CC	CC	CC	CC	CC	CC	TT	CC	CC	TC	CC	CC	CC	CC	CC	CC	CC	CC	CC	TT	CC	CC	CC	CC	CC	CC	CC
3064615	6:C>T	TGCAGACGCCGATGTGTCCACCATGACCATGTCACCGAGATCGGAAGAGCGGTTCAGCAGGAATGCCGA	1A|234.443157700|3064615|3064615	TT	TT	TT	TT	TT	TT	TT	TT	CC	TT	TT	TT	CT	TT	TT	TT	TT	TT	TT	TT	TT	TT	TT	TT	TT	TT	TT	TT	TT	TT	TT	TT	TT	NN	TT	TT	TT	TT	TT	TT	TT	TT	TT	TT	TT	TT
3020917	35:G>A	TGCAGATTTCTCCATGGGTATATTAATTCCCTGCTGTGTATCCGAGATCGGAAGAGCGGTTCAGCAGGA	1A|234.444846000|3020917|3020917	GA	GG	GG	NN	AA	GG	GA	AA	GG	AA	AA	AA	GG	NN	AA	NN	AA	AA	AA	NN	AA	AA	AA	NN	AA	GG	AA	AA	NN	GA	GA	NN	AA	NN	AA	AA	AA	GG	AA	AA	AA	GG	GA	AA	NN	GG
100023854	7:G>C	TGCAGCCGTCAGACGCGAGGCTCCGAGATCGGAAGAGCGGTTCAGCAGGAATGCCGAGACCGATCTCGT	1A|236.800009600|4404731|4404731	GG	GC	GG	GG	GG	GG	GG	GG	NN	GG	GG	GG	GG	GG	GG	NN	GG	GG	NN	GG	NN	GG	GG	GG	GG	NN	NN	GG	GG	GG	NN	GG	GG	NN	GG	GG	GG	NN	GG	GG	GG	GC	GG	GG	NN	CC
1864628	23:C>G	TGCAGGTGGCGCAGCCACAGCTTCTTGTCTTCGATGCTGTAGGCGGTGATGTTGTCTTGCCCACCAAGG	1A|238.010148000|1864628|1864628	GG	GG	GG	GG	GG	GG	GG	GG	GG	GG	GG	GG	CG	GG	GG	GG	GG	CG	GG	GG	GG	GG	GG	GG	GG	GG	GG	GG	GG	GG	GG	GG	GG	NN	GG	GG	GG	GG	GG	GG	GG	GG	CG	GG	GG	GG
100016074	27:G>A	TGCAGTGAGGGAGAAATAGCAAAAAATGAACCGAGATCGGAAGAGCGGTTCAGCAGGAATGCCGAGACC	1A|238.010148000|4397541|4397541	GA	GA	GA	GG	GG	GA	GA	GG	GA	NN	GG	GG	GG	GG	AA	GG	GG	GG	GA	GG	GA	GG	GG	GG	GG	GA	GA	GG	GA	GA	GA	GG	GG	GG	GG	GG	GG	GA	GG	GG	GA	GA	GG	GG	NN	AA
1093174	45:T>C	TGCAGCGAACACACAACGCTTCTAAGCCAAGGAGATAAGACTAACTGTGACCTGAAGAAAGACGCATGG	1A|238.578412500|1093174|1093174	TT	NN	TT	CC	CC	NN	CC	CC	TT	CC	CC	CC	TT	CC	CC	CC	CC	TT	CC	CC	CC	CC	NN	CC	NN	TT	CC	CC	CC	TT	TT	CC	CC	NN	NN	CC	CC	TT	CC	CC	CC	TT	TC	CC	TT	TT
1161276	17:C>T	TGCAGATTCAACGGCCGCGACGGACACCATGGTGGCCTGCACGCGTGGTGGTTGACCTGAGCGAGCAAC	1A|238.588182600|1161276|1161276	CC	NN	CC	CC	CC	CC	CC	CC	CC	CC	CC	CC	CT	CC	CC	CC	CC	TT	CC	CC	CC	CC	CC	CC	CC	CC	CC	CC	CC	CC	CC	CC	CC	NN	CC	CC	NN	NN	CC	NN	CC	CC	CT	NN	CC	CC
1120903	35:A>C	TGCAGTGCCTCGTCAAAGCGAATGCTACCACTGCCAAGCGCCTCTCCGTTGCCGAGATCGGAAGAGCGG	1A|238.967592000|1120903|1120903	AC	NN	AC	AA	AA	AA	AC	AA	CC	AA	AA	AA	AC	CC	AC	AA	AA	AC	CC	AA	AC	AA	AA	AA	AA	CC	CC	AA	AA	AC	CC	AA	AA	NN	AA	AA	AA	CC	AA	NN	AC	CC	AC	AA	CC	CC
3222498	16:A>G	TGCAGCGATGGTGGGCAGCCCGAGGTCGATGCAGCCGAGATCGGAAGAGCGGTTCAGCAGGAATGCCGA	1A|239.499695100|3222498|3222498	AG	AA	AA	GG	GG	AG	AA	NN	AA	GG	GG	GG	AA	NN	GG	GG	GG	GG	GG	GG	GG	NN	GG	GG	GG	AA	GG	GG	AG	AA	AG	GG	NN	NN	GG	GG	GG	AA	GG	GG	GG	AA	AG	GG	AA	AA
4990953	12:G>A	TGCAGGTCTTTCGGAGAAGAGCTTATCTCACCTTCGAGGGAAGACTGGTCGTCCCGTTTATGGAGGTCG	1A|239.845073500|4990953|4990953	AA	GG	AA	GG	AA	NN	AA	AA	AA	AA	AA	AA	GA	GG	AA	AA	AA	GA	AA	AA	AA	AA	NN	AA	AA	GG	GA	AA	AA	AA	NN	AA	AA	NN	AA	AA	AA	GG	AA	AA	AA	NN	GA	AA	NN	NN
1124050	36:A>G	TGCAGGCGTCACCGTCACCTCCTGGATCAGCGCCTCAATCTCTGGGTAGGTGGCATGGTAGTTGATGGA	1A|240.266027400|1124050|1124050	AG	AA	AA	GG	GG	AG	AG	GG	AG	GG	GG	AG	AG	GG	AG	GG	GG	AG	AG	AG	AG	GG	GG	GG	AG	AG	GG	AG	GG	AG	AG	GG	GG	GG	GG	GG	GG	AG	GG	AG	AG	AG	AG	GG	AG	AG
2259986	66:C>G	TGCAGGTGGGCCGAAAAAATCCACCCGATCGACAGCCCAGCTCGTGACTTTATAGTACCACACCGCCTG	1A|240.419785600|2259986|2259986	CC	CC	GG	CC	CC	NN	CC	NN	NN	CC	CC	CC	CG	CC	CC	CC	CC	CC	CC	CC	CC	NN	CC	NN	CC	CC	CC	NN	CC	CC	CC	CC	CC	NN	CC	CC	CC	CC	CC	CC	CC	CC	CC	CC	CC	CC
3024089	20:A>G	TGCAGCTGCCATGATCGGCCAAACCATCCTCGTCTCCCTCCTCCGAGATCGGAAGAGCGGTTCAGCAGG	1A|240.507189900|3024089|3024089	AG	AG	AG	GG	AG	AG	AG	AA	GG	AG	AG	AG	AG	GG	GG	AG	AG	AG	GG	AG	GG	AA	AG	AG	AG	GG	AG	GG	AG	AG	AG	AG	AG	AG	AG	AG	AG	AG	GG	GG	AG	GG	AG	AG	GG	GG
1130028	50:C>T	TGCAGCGCGATGTTCCACCATCTCAAGTTCGGTAGCCTAAGACCGCCAGACCACTTGTGCATGCAAACT	1A|241.224814900|1130028|1130028	CC	NN	CC	NN	CC	CC	CC	CC	CC	CC	CC	CC	CC	TT	NN	CC	CC	CC	CC	CC	CC	CC	CC	NN	CC	CC	TT	CC	CC	CC	CC	CC	CC	NN	CC	CC	CC	CC	CC	CC	CC	CC	CC	NN	CC	CC
100016004	16:G>C	TGCAGTACAGCGTCAAGACTGGGCGCCTGTACCGAGATCGGAAGAGCGGTTCAGCAGGAATGCCGAGAC	1A|241.411236800|3936654|3936654	CC	GG	GG	GG	CC	CC	GC	CC	GG	CC	CC	CC	GG	GG	GC	CC	CC	GC	CC	CC	CC	CC	CC	CC	CC	GG	GG	CC	CC	GC	GC	CC	CC	NN	CC	CC	CC	GG	CC	CC	CC	GG	GC	CC	GG	GG
1150205	49:G>C	TGCAGGTGAGGCAGCTTTGGTTGAAGCGTGTTGATGGGGCGAGGCCTTGGAAGGAATTTGACATAAAAG	1A|243.269139600|1150205|1150205	CC	GG	GG	GG	CC	GC	GC	CC	GG	CC	CC	CC	GG	GG	GC	CC	CC	GC	CC	CC	CC	CC	CC	CC	CC	GG	GG	CC	CC	GC	CC	CC	CC	NN	CC	CC	CC	GG	CC	CC	CC	GG	CC	CC	GG	GG
3023800	22:C>G	TGCAGTTTCTTGGTCACCGTGGCCGCCATAAATGACCGAGATCGGAAGAGCGGTTCAGCAGGAATGCCG	1A|243.526015900|3023800|3023800	CC	NN	CG	CC	CC	CG	CG	CC	GG	CC	CC	CC	CG	CC	CC	CC	CC	CC	CC	CC	CC	CC	CC	CC	CC	NN	CC	CC	CG	CG	CG	CC	CC	NN	CC	CC	CC	CC	CC	CC	CC	CG	CC	CC	GG	GG
3023800	23:C>T	TGCAGTTTCTTGGTCACCGTGGCCGCCATAAATGACCGAGATCGGAAGAGCGGTTCAGCAGGAATGCCG	1A|243.526015900|3023800|3023800	CT	TT	CC	CC	CT	CT	CT	CT	TT	CC	CC	CC	CC	CC	CC	CC	CC	CC	CC	CC	CC	CC	CC	CC	CT	TT	CT	CT	CT	CT	CT	CC	CT	TT	CC	CC	CT	CC	CC	CC	CT	CT	CC	CC	TT	TT
1089676	46:T>C	TGCAGACCCGCAGGGAAAACAGTCTGGGCCATTGGATTGAAGATAGTAGATAGAACAGATGGGACCGAG	1A|244.103103000|1089676|1089676	CC	TT	TT	TT	CC	TT	TC	CC	TT	CC	TC	CC	TT	TT	CC	CC	TC	CC	NN	CC	CC	CC	CC	CC	CC	TT	TT	TC	CC	TT	TT	CC	CC	NN	CC	CC	CC	TT	TT	CC	CC	TT	TC	CC	TT	TT
3023789	27:T>C	TGCAGGGTTTTGAGAGAAGAACTGATCTCACCTTTCAGGGAAGACCGAGATCGGAAGAGCGGTTCAGCA	1A|244.103103000|3023789|3023789	CC	TT	TT	NN	CC	TT	TC	CC	TT	CC	CC	CC	TT	TT	NN	CC	CC	TC	CC	CC	CC	CC	CC	CC	CC	TT	CC	CC	CC	TT	TC	CC	CC	NN	CC	CC	CC	TT	CC	TC	CC	TT	TC	CC	TT	TT
3023789	34:T>C	TGCAGGGTTTTGAGAGAAGAACTGATCTCACCTTTCAGGGAAGACCGAGATCGGAAGAGCGGTTCAGCA	1A|244.103103000|3023789|3023789	CC	TC	TC	CC	CC	TC	TC	CC	TC	CC	CC	CC	TC	TC	CC	CC	CC	TC	CC	CC	CC	CC	CC	CC	CC	TC	CC	CC	CC	TC	TC	CC	CC	CC	CC	CC	CC	TC	CC	TC	CC	TC	TC	CC	TC	TC
100023498	48:A>G	TGCAGGAAGTCGTCGTCGCTGTAGCCGTCCTTGAGCCTCTGGTTGAGCACCGCCATGAACCCCGAGATC	1A|244.131636000|1092148|1092148	GG	AA	AA	AA	GG	AG	AG	GG	AA	GG	GG	GG	AA	AA	AG	GG	GG	AA	GG	GG	GG	GG	GG	GG	GG	AA	AG	GG	GG	NN	AG	GG	GG	NN	GG	GG	GG	AA	GG	GG	GG	AA	AG	GG	AA	AA
1092148	55:C>T	TGCAGGAAGTCGTCGTCGCTGTAGCCGTCCTTGAGCCTCTGGTTGAGCACCGCCACGAACCCCGAGATC	1A|244.131636000|1092148|1092148	CC	CT	CT	CT	CC	CT	CT	CC	CT	CC	CC	CC	CT	CT	CT	CC	CC	CT	CC	CC	CC	CC	CC	CC	CC	CT	CT	CC	CC	CC	CT	CC	CC	CC	CC	CC	CC	CT	CC	CC	CC	CT	CT	CC	CT	CT
1057186	12:G>A	TGCAGGTCTGGCGGGAGCAACGGTAAGGCCAGCAGCGTCGGTAGTCACGTCGGAGCTGCCTTCCATGGC	1A|245.284877800|1057186|1057186	GG	AA	GA	NN	GG	GG	GG	GG	GG	GG	GG	GG	AA	AA	AA	GG	GG	GA	GG	GG	GG	GG	GG	GG	GG	AA	GG	GG	GG	GG	GG	GG	GG	NN	GG	GG	GG	AA	GG	GG	GG	NN	GA	GG	NN	NN
7353355	8:C>T	TGCAGCGGCGGCGGCGGCTCCGAGATCGGAAGAGCGGTTCAGCAGGAATGCCGAGACCGATCTCGTATG	1A|245.284877800|7344585|7344585	TT	TT	TT	TT	TT	CT	NN	TT	TT	NN	TT	TT	TT	TT	TT	TT	TT	TT	TT	TT	TT	TT	TT	TT	TT	TT	TT	TT	TT	TT	TT	TT	TT	NN	TT	CC	TT	TT	TT	TT	TT	TT	CC	TT	TT	TT
7344585	10:T>G	TGCAGCGGCGTGGGCGGCTCCGAGATCGGAAGAGCGGTTCAGCAGGAATGCCGAGACCGATCTCGTATG	1A|245.284877800|7344585|7344585	GG	TG	TG	TG	GG	TG	TT	GG	GG	NN	GG	GG	TG	TG	GG	GG	GG	TG	GG	GG	GG	GG	GG	GG	GG	TG	GG	GG	GG	GG	TG	GG	GG	NN	GG	NN	GG	TG	GG	GG	GG	TG	TT	GG	TG	TG
1668341	56:C>G	TGCAGCAGGGGGTCGACGACCCTGGCGTTGAGCCACGCGAGGACCACCGCCATTTCCTCCCCCCTCCGC	1A|245.569509200|1668341|1668341	CC	GG	CC	GG	NN	CC	CC	CC	CC	CC	CC	CC	CC	GG	CC	CC	CC	CG	CC	CC	CC	CC	CC	CC	CC	CC	CC	CC	CC	CC	NN	CC	NN	NN	CC	CC	CC	GG	NN	CC	CC	CC	CC	CC	CC	CC
997175	37:G>C	TGCAGTCAGGGGCTTCGTCAGCTCCTCCACCATCTATGTTTTGTCATGCAGAGTTTCACTACATCCTCC	1A|246.943012800|997175|997175	GG	CC	GC	CC	GG	CC	GG	GG	GG	CC	CC	NN	NN	NN	GC	GG	GG	CC	GG	GG	NN	NN	GG	GG	GG	NN	NN	GC	GG	GG	GG	GG	GG	NN	GG	CC	GG	CC	CC	GG	GG	NN	GC	NN	GG	GG
3064672	20:G>C	TGCAGCGCGGCGTCCCCGAGGCCGTTGCCGGCGTAGCCCTCGATCATGAGGTGCCAGGAGGCCATGTCC	1A|246.963364300|3064672|3064672	CC	GG	CC	GG	CC	GC	CC	CC	CC	CC	CC	NN	GG	GG	NN	CC	CC	GG	CC	CC	CC	CC	CC	CC	CC	CC	GG	GC	CC	CC	NN	CC	CC	NN	CC	CC	CC	GG	GG	CC	CC	NN	GC	NN	NN	NN
1224168	63:A>G	TGCAGGTAAGAATTTGTTGGAGATAGCGTAGGTGCGTCAGGCTGAATCAAGGGAGCAGACGGTACAAGA	1A|249.210962200|1228115|1228115	GG	GG	GG	GG	GG	GG	GG	GG	NN	GG	GG	GG	GG	GG	GG	GG	GG	GG	GG	GG	NN	GG	GG	GG	GG	GG	GG	GG	GG	GG	GG	GG	NN	NN	GG	GG	GG	NN	GG	GG	GG	NN	GG	GG	NN	NN
1091645	22:A>C	TGCAGCCTTTCGGAGATTCCACAATGGAGTACGGCGACAGCACCACCACGGTCGGGTCCGAGATCGGAA	1A|249.806035800|1091645|1091645	AC	AC	AA	NN	AC	AC	AC	AC	AC	AA	AA	AA	AA	NN	AA	AA	AA	AC	AA	AA	AA	AA	AA	AA	AC	CC	AC	AC	AC	AC	AC	AA	AC	CC	AA	AA	AC	AA	AA	AA	AC	CC	AA	AA	CC	CC
1237869	47:A>G	TGCAGCGTGTATGGCGCGGTGGTGCAGTGCTTGATCCCTCCATCCTCACGGTACAGACAGAATTCTGTG	1A|249.806035800|1237869|1237869	GG	GG	GG	GG	GG	GG	GG	GG	AA	GG	NN	GG	GG	GG	GG	GG	GG	GG	GG	GG	GG	GG	GG	GG	GG	NN	GG	NN	GG	GG	GG	GG	GG	NN	GG	GG	GG	GG	GG	GG	GG	GG	GG	GG	GG	GG
1126203	20:T>G	TGCAGAACAAAACAGCAGAATTCTACGCGAGTTCCACAACCACAAGAACGCAGGGACGATGTCGCTTTG	1A|250.143095100|1126203|1126203	TT	TT	TG	GG	TT	TG	NN	TT	TT	NN	TT	TT	TG	TT	TT	TT	TT	TT	TT	TT	TT	NN	TT	TT	TT	TT	GG	TG	TT	TT	TT	TT	TT	NN	TT	NN	TT	TT	GG	TT	TT	TT	TT	TT	TT	TT
992499	48:A>G	TGCAGAGAAGTACAAGAGAGATTAGAGCCCTTGTAAACCAAGACTGTAACAGGCATATAGAACAATACC	1A|250.143095100|992499|992499	AA	GG	AG	AA	AA	AG	AA	AA	NN	NN	AA	NN	NN	AA	AA	AA	AA	GG	AA	AA	AA	AA	AA	NN	AA	AA	AA	AA	AA	NN	AA	AA	AA	NN	AA	NN	AA	NN	AA	AA	AA	AA	NN	NN	AA	AA
1092167	18:A>T	TGCAGGTCCTCTCCTTGTATATATAGGATAGATATAGATCATAGATAGACCGACCGACTCCGAGATCGG	1A|250.944316300|1092167|1092167	AA	AA	TT	TT	AA	TT	AA	TT	TT	AA	AA	AA	AA	AA	AA	AA	AA	AA	AA	AA	AA	AA	TT	AA	AT	TT	TT	TT	AA	AA	AA	AA	AA	NN	TT	AA	AA	TT	TT	AA	AA	AA	AA	AA	AA	AA
1076260	22:C>G	TGCAGGTTTACCTTCATGAGCACAGCCCATTCTACATAGTTGGTGCGCGTCAGCGTGGGGTAGACTCCG	1A|251.284198000|1235751|1235751	CG	CG	CG	GG	CG	CG	CG	CG	CG	NN	CG	CG	CG	CG	CG	CG	CG	GG	CG	CG	CG	CG	CG	CG	CG	CG	CG	CG	CG	CG	CG	CG	CG	CC	CG	CC	CG	CG	CG	GG	CG	CC	CG	CG	CC	CC
5411607	17:C>T	TGCAGTGTCCTCGTCGACGAGCCCGAGATCGGAAGAGCGGTTCAGCAGGAATGCCGAGACCGATCTCGT	1A|252.031537300|4990686|4990686	TT	TT	TT	TT	TT	TT	TT	TT	TT	TT	CT	TT	TT	TT	TT	TT	TT	TT	TT	TT	TT	TT	TT	NN	TT	NN	TT	TT	TT	TT	TT	CT	TT	CT	TT	TT	TT	TT	TT	CT	TT	TT	TT	TT	TT	TT
1274604	57:C>T	TGCAGTTTGGCTAAGCTAGCACTGTGCTATCTGATTTTTGGTTCAGGTAATTGTTGCCGCACTGTTCAC	1A|252.787571400|1274604|1274604	CC	TT	CC	CC	CC	CT	CC	CC	NN	TT	CC	CC	CT	CC	CC	CC	CC	CT	CC	CC	CC	CC	CC	CC	CC	CC	CC	CC	CC	CC	CT	CC	CC	CC	CC	TT	CC	TT	CC	CC	CC	CC	CC	CC	CC	CC
3026977	11:G>T	TGCAGGGCTTCGCTCCCCTGCTGGGATCATCGGAGGTCCTCCCGAGATCGGAAGAGCGGTTCAGCAGGA	1A|253.319451700|3026977|3026977	GG	GG	TT	TT	GG	GT	GG	GT	NN	GG	NN	GG	GG	TT	GG	GG	GG	GG	NN	GT	GG	GG	TT	GG	GT	TT	TT	TT	GG	GG	TT	GG	NN	NN	TT	GG	GG	GG	TT	GG	GG	GG	NN	NN	GG	GG
1237384	44:T>C	TGCAGTAGCTAGCGACGTGGTTCACTCGCTGGAGGTCATGTGTTTGATCCCTCCGAGATCGGAAGAGCG	1A|255.071700900|1237384|1237384	TT	TT	TC	CC	TT	TT	TT	TT	TC	CC	TC	TT	TT	TT	TT	TT	TT	TT	TT	TT	TT	TT	TT	TT	TT	TT	CC	CC	TT	TT	TT	TT	TT	NN	TT	CC	TT	TT	CC	TT	TT	TT	TT	TT	TT	TT
1114944	22:G>A	TGCAGGTGGTCCTCGCTTGTCCGCCGCAGCAACCTTGCCACAGTCACCGCCTTGCCACCGAGATCGGAA	1B|004.712572301|1114944|1114944	AA	AA	AA	AA	GG	GG	AA	AA	GG	AA	GG	AA	GG	AA	AA	NN	GG	GG	AA	GA	GA	GG	GG	AA	GG	GG	AA	AA	AA	NN	GA	GG	AA	AA	GG	AA	AA	GG	AA	AA	GG	NN	NN	AA	GG	AA
983031	53:T>C	TGCAGTGTGACTCGTATCTGTGTTGAGTGGCAGTGGACTAACCCCCACAGAGATATGGGTGTCCGAGAT	1B|008.100735186|983031|983031	CC	CC	CC	TT	CC	CC	CC	CC	CC	CC	CC	TT	CC	TT	TT	NN	CC	CC	CC	CC	TT	CC	CC	CC	CC	CC	TT	TT	CC	CC	CC	CC	CC	CC	CC	CC	CC	CC	TT	TT	CC	NN	NN	CC	CC	CC
1047341	22:C>G	TGCAGTTGGTGGCGCCATGTTCCCGAGGTTGGTGTCGTGCGGGACGCATGTGCCGTTGAGGTTTCTGCC	1B|009.303993642|1047341|1047341	GG	GG	GG	CC	GG	CG	GG	CG	GG	GG	CC	CC	CG	CG	CC	NN	GG	NN	GG	CG	CC	CG	GG	GG	CG	NN	CC	CG	GG	GG	CG	GG	GG	GG	GG	GG	GG	GG	CC	CG	GG	NN	NN	GG	GG	GG
978310	17:A>C	TGCAGTGGGCACGAGACATCTCCTTGTCTTTGTTCCTCCGACGCACGCCACAGGAGACTATTCCGAGAT	1B|009.688267636|978310|978310	AA	AC	NN	CC	AA	AC	NN	AC	AA	AC	AC	AC	AA	AA	AA	NN	AA	AC	AC	AC	AA	AC	AA	AC	AC	AC	AA	AA	AC	AC	AA	AA	AA	AC	AA	AC	AA	AA	CC	AA	AA	NN	NN	AC	NN	AC
1101900	50:C>A	TGCAGAATGAATTTGATCTTCCTTCATCATCTGGAAGGTCGCATCTGGAGCGGAACTGGTTTAGGGGAC	1B|010.167659200|1101900|1101900	CC	CC	CC	CC	CC	NN	CC	CC	CC	CC	CC	CC	CC	CC	CC	CC	CC	CC	CC	CC	AA	CC	CC	CC	CC	NN	CA	CC	CC	CC	CC	CC	CC	CC	CC	CC	CC	CC	NN	CC	CC	CC	CC	CC	CC	CC
100024845	14:C>T	TGCAGGTTGACAAACTGCTGCTTCTTGGTCTTGTGGTTGGAGAAGGACACCTTGTTGGCCCGAGATCGG	1B|017.789048180|1266849|1266849	CC	NN	CC	CC	CC	CC	CC	NN	CC	NN	CT	CC	CC	CC	CC	NN	NN	CT	CC	NN	CC	CC	CC	CC	CC	CC	CC	CC	CC	NN	CC	CC	CC	NN	CC	NN	CC	CC	CC	CC	CC	NN	NN	NN	CC	NN
100024620	12:T>G	TGCAGGAGCTCTTCGTCCGACTTCTTCTTCCTGGGCCGCACCATTGACCAGGAACCCTCCGAGATCGGA	1B|020.623845900|3534028|3534028	GG	GG	GG	TT	GG	TG	GG	TG	GG	TG	GG	GG	GG	TT	TT	GG	GG	GG	GG	TG	TG	TG	GG	GG	TG	GG	TT	TG	GG	GG	TG	NN	GG	GG	GG	GG	GG	NN	TT	NN	GG	GG	GG	NN	GG	GG
997799	12:G>A	TGCAGATGAGATGAGTGAAATAAGTGAATGTGGATCACATTCACCTTGTGCCGAGATCGGAAGAGCGGT	1B|031.690486340|997799|997799	GA	AA	AA	AA	GG	AA	AA	AA	AA	AA	GG	AA	GG	AA	AA	NN	GA	GG	AA	AA	AA	AA	AA	AA	AA	AA	AA	AA	AA	AA	AA	NN	AA	AA	AA	AA	AA	AA	AA	AA	GA	NN	NN	AA	AA	AA
100020545	41:C>T	TGCAGGCCATACAGTTGGGGAGGAGTTGTCGACAGCTTTAGCAGCACCGAGATCGGAAGAGCGGTTCAG	1B|031.956729230|2364961|2364961	CT	CC	CC	CC	TT	CT	CT	CT	CT	CT	CC	CT	TT	CT	CT	TT	TT	CC	CT	TT	CT	TT	TT	CT	CT	CC	TT	CT	CT	CT	CT	TT	CT	CC	TT	CT	CT	CC	CT	CT	CT	CT	CC	CC	CT	CT
4910862	45:T>C	TGCAGGCGGTCGAGAGGCTCCGCAGCAGAGTCGCGGCGTGGCTCGTCAGTGCCTAGCTGTACAAAACGA	1B|032.789560510|4910862|4910862	TC	TT	CC	TT	CC	CC	TT	TC	CC	TT	TT	CC	TT	CC	CC	NN	TT	TT	TT	CC	TT	CC	CC	CC	TT	CC	TT	NN	CC	TT	TC	NN	TT	TT	CC	TT	TT	NN	TT	CC	TC	NN	NN	CC	CC	TT
100023891	15:T>C	TGCAGCGTCGCCCTTTGGCATGCGTGTGGCGACGAAACCGACGGCCGAGATCGGAAGAGCGGTTCAGCA	1B|036.024422420|3030515|3030515	TC	TT	TC	TC	TC	TC	TT	TT	TC	NN	TC	TT	TC	CC	TT	TT	NN	TC	TT	TC	TC	TC	TC	TC	TC	TC	TC	TC	TC	TC	TC	TC	TT	NN	TC	TT	TC	CC	CC	TC	TC	TT	NN	TC	TC	TT
3030319	22:C>G	TGCAGGTACCAACCTCTCTCAACCTCGCTCGCTGGCGCTGGCCGAGATCGGAAGAGCGGTTCAGCAGGA	1B|037.688632060|3030319|3030319	CG	CC	GG	GG	GG	GG	CC	CG	GG	CC	GG	GG	GG	GG	CC	NN	CC	GG	CC	GG	GG	GG	GG	GG	CG	GG	GG	GG	CG	CC	CG	NN	CC	CC	GG	CC	GG	GG	GG	GG	CG	NN	NN	GG	GG	CC
1097911	34:G>A	TGCAGCCCAATCAGACTGCACCTAAAGTGGTGCCGTGGAATGCATTAGTGCTGCCCGAGATCGGAAGAG	1B|038.671854950|1097911|1097911	GG	GG	GG	GG	GG	AA	GG	GA	NN	GG	NN	GG	GG	GG	GG	NN	GG	GG	GG	AA	GG	AA	AA	GG	GA	AA	GG	GG	AA	NN	NN	GG	GG	GG	AA	GG	GG	GG	GG	GG	GG	GG	NN	AA	GG	GG
39690133	17:G>A	TGCAGGATGAATGTGTCGCTATTTCTTCAAGATGCTTCGAACCGAGATCGGAAGAGCGGTTCAGCAGGA	1B|039.196657100|3021598|3021598	GA	GG	GA	AA	GG	GG	GG	GA	GA	GG	GG	GG	AA	AA	GA	NN	GG	AA	GG	GG	GG	GG	NN	GG	GA	GG	AA	AA	GG	GG	GA	GG	GG	GA	GG	GG	GG	AA	GG	GG	GG	GG	NN	GG	GA	AA
984407	16:T>C	TGCAGAGATGTGACCGTCAAGCAGGTATTTACAGAGGAATCTAGTAGAAGGAAACAACTTATGATTCCG	1B|039.196657100|984407|984407	TC	TC	TC	TC	TC	TC	TC	TC	TC	TC	TC	TC	TC	TC	TC	CC	TC	TC	TC	TC	TC	TC	TC	TC	TC	TC	TC	TC	TC	TC	TC	TC	TC	CC	TC	TT	TC	CC	TC	TC	TC	CC	CC	TC	TC	TC
1343256	36:A>C	TGCAGCAAATCAACGGTTGGATCTTCCAAAGGACATACGAGCTAGATGCTGGATACCACGCCCTAAACT	1B|039.453178300|1343256|1343256	AA	AA	AA	AA	AA	AA	AA	AA	NN	NN	AA	AA	AA	AA	AA	NN	AA	AA	AA	AA	AA	AA	AA	AA	AA	AA	AA	AA	AA	AA	AA	AA	AA	AA	AA	AA	AA	AA	AA	AA	AA	NN	NN	AA	AA	AA
5324699	34:G>A	TGCAGCGGCTCGTACAACAGCTCGTACTGGAAACGGTCTCCGATCCGAGATCGGAAGAGCGGTTCAGCA	1B|040.630655570|5578089|5578089	GA	GA	GG	AA	GG	GA	GA	GA	AA	AA	AA	AA	GA	AA	GG	AA	GG	GG	GG	GG	GG	GA	GA	AA	GA	GG	GA	AA	GA	AA	GA	GA	GA	AA	GA	GA	GA	GA	AA	AA	GA	NN	AA	NN	GA	AA
1110198	42:A>G	TGCAGGAGCCGAGGCCGTCGCCCCCTCTCAGTTCGTCGCGCCACCTCCAGTTCCGCCGAGATCGGAAGA	1B|040.699314740|1110198|1110198	AG	GG	AG	AA	AA	AA	AG	GG	AA	AG	AG	AG	AA	AG	AA	GG	AG	NN	AG	GG	AA	GG	GG	AA	AG	GG	AA	AA	AG	AA	AG	AG	AG	AA	GG	AG	AG	AG	AG	AA	AA	GG	GG	GG	AG	AG
3064502	28:T>A	TGCAGTCTCTCGGGAAAATGGAATTCGGTACTGGCCGAGATCGGAAGAGCGGTTCAGCAGGAATGCCGA	1B|040.755027640|3064502|3064502	TT	AA	TT	TT	TT	AA	TT	AA	TT	TT	TT	TT	TT	TT	TT	NN	TT	TT	TT	AA	TT	AA	AA	TT	TA	AA	TT	TT	TA	TT	TA	TT	TT	TT	AA	NN	TT	TT	TT	TT	TT	NN	NN	AA	TT	TT
1107243	40:C>T	TGCAGCCCAAAGAGGTGAGAATTCAGTTAACCCGCAGTTCCTTGCCTTTATTTTTGTTCCGCCTTCGTC	1B|041.030493900|1107243|1107243	CC	TT	CT	CC	CC	TT	CC	CT	CC	CC	CT	CC	CC	CC	CC	NN	CC	CC	CC	TT	CC	TT	TT	CC	CT	TT	NN	CC	CT	CC	NN	CC	CC	CC	TT	CC	CC	CC	CC	CC	CC	NN	NN	TT	CC	CC
100025838	5:G>A	TGCAGGTTCGACCTCGACGGCGACGGCAAACTCTCGTTCGAAGAGTTCCGAGATCGGAAGAGCGGTTCA	1B|041.271166450|3939603|3939603	AA	AA	AA	GA	AA	AA	AA	AA	GG	GG	GA	AA	AA	AA	AA	AA	AA	AA	AA	AA	GG	AA	AA	AA	AA	AA	AA	AA	AA	AA	AA	AA	AA	AA	AA	GG	AA	AA	AA	AA	GA	AA	AA	AA	AA	AA
4990907	12:G>T	TGCAGTGTCTCGGACCTTCCCGAGATCGGAAGAGCGGTTCAGCAGGAATGCCGAGACCGATCTCGTATG	1B|042.241967430|7349981|7349981	GT	GT	GT	GG	GT	NN	TT	GT	GT	GT	GG	GG	GT	GT	GT	GT	GT	GT	GT	GT	TT	TT	TT	GT	GT	GT	GT	TT	GT	GT	GG	GT	GT	GT	TT	GT	GT	TT	GG	GT	GG	GT	GT	TT	GT	GT
1081768	14:C>G	TGCAGCTGGCCCCACTGTGTGCTGCTGGTCGGCCATTGCTTGGAAGAACGGGAAGCCTTGCATCTGCTG	1B|042.855961560|1081768|1081768	CG	NN	CC	NN	CC	CC	NN	GG	GG	NN	NN	CC	CG	CC	GG	GG	GG	CG	GG	CC	CC	NN	CC	CC	CG	CC	GG	CC	CG	GG	NN	CC	GG	GG	CC	GG	NN	CC	CC	NN	CG	GG	GG	CC	CC	GG
3064899	31:A>G	TGCAGGCCCTGCTCGCGCACCTCTGGCGGGCAGTGTGCCGAGATCGGAAGAGCGGTTCAGCAGGAATGC	1B|043.685719050|3064899|3064899	AG	GG	AA	AA	AA	AG	GG	AG	AA	GG	AA	AA	AA	AA	AG	NN	GG	AA	GG	AA	AA	AA	AA	AA	AG	AA	NN	AA	AG	GG	GG	GG	GG	GG	NN	GG	AA	AA	AA	AA	AG	NN	NN	AA	AA	GG
1164559	30:G>A	TGCAGCTCGAAGAAGCCATGCTGGATGCCAGCGATCTTGAACGCCTCGGCTGCGTTAACCTTGCTGCCG	1B|043.738859240|1164559|1164559	GG	GG	GG	GG	GG	NN	NN	GA	NN	GG	GG	GG	GG	GG	GG	NN	GG	GG	GG	AA	GG	AA	AA	GG	GA	AA	GG	GG	AA	NN	AA	NN	GG	NN	AA	GG	GG	GG	GG	GG	GG	NN	NN	AA	GG	GG
1164559	29:A>G	TGCAGCTCGAAGAAGCCATGCTGGATGCCAGCGATCTTGAACGCCTCGGCTGCGTTAACCTTGCTGCCG	1B|043.738859240|1164559|1164559	AA	AA	AA	AA	AA	NN	NN	AA	NN	AA	AA	AA	AG	AA	AA	GG	AA	AA	AA	NN	AA	NN	NN	AA	AA	NN	AA	AA	NN	NN	NN	NN	AA	NN	NN	AA	AA	AA	AA	AA	AA	GG	GG	NN	AA	AA
1164559	8:G>A	TGCAGCTCGAAGAAGCCATGCTGGATGCCAGCGATCTTGAACGCCTCGGCTGCGTTAACCTTGCTGCCG	1B|043.738859240|1164559|1164559	GG	GG	GG	GG	GG	NN	NN	GG	NN	GG	GG	GG	GA	GG	GG	AA	GG	GA	GG	NN	GG	NN	NN	GG	GG	NN	GG	GG	NN	NN	NN	NN	GG	NN	NN	GG	GG	GG	GG	GG	GG	AA	AA	NN	GG	GG
100025609	13:G>A	TGCAGGAGGCTTCGCGCGAGCACCCAATCTCCCGTGTGTCCACCCCTGGGTTCTCGTCATCGCGCCGAG	1B|043.923531090|1021726|1021726	GG	GG	GA	GG	GG	GG	GG	GG	GA	GG	GG	GG	GG	GA	GG	GG	GA	GA	GG	GG	GG	GG	GG	GG	GG	GG	GG	GG	GG	GG	GG	GG	GG	GG	GG	GG	GG	AA	GG	GG	GG	GG	GG	GG	GG	GG
100025610	15:G>A	TGCAGGAGGCTTCGCGCGAGCACCCGATCTCCTGTGTGTCCACCCCTGGGTTCTCGTCATCGCGCCGAG	1B|043.923531090|1021726|1021726	AA	AA	GA	AA	AA	GA	AA	AA	AA	AA	AA	AA	GG	AA	AA	AA	GA	GA	AA	AA	AA	AA	AA	AA	AA	AA	AA	AA	AA	AA	AA	NN	NN	NN	AA	AA	AA	GG	AA	NN	AA	AA	GG	NN	AA	AA
100025609	25:A>G	TGCAGGAGGCTTCGCGCGAGCACCCAATCTCCCGTGTGTCCACCCCTGGGTTCTCGTCATCGCGCCGAG	1B|043.923531090|1021726|1021726	AA	AA	AG	AA	AA	AG	AA	AA	AA	AA	AA	AA	AG	AA	AA	AA	AG	AG	AA	AA	AA	AA	AA	AA	AA	AA	AA	AA	AA	AA	AA	AA	AA	AA	AA	AA	AA	GG	AA	AA	AA	AA	AG	AA	AA	AA
39673530	9:C>T	TGCAGCTAACTTTGCCTCTGATCCGAGATCGGAAGAGCGGTTCAGCAGGAATGCCGAGACCGATCTCGT	1B|043.951825870|4394680|4394680	CT	CT	CT	NN	CT	CT	CT	CT	CT	CT	CT	TT	CT	CT	CC	TT	CT	CT	NN	CC	CC	CC	CC	TT	CC	NN	CC	CC	CT	CT	CC	CT	CT	CT	CC	CT	CT	CT	NN	CC	CT	TT	CC	CC	TT	CT
3064704	37:A>G	TGCAGATTACCGTGTTTCGGGTGCGGTTATTGCTGATAATTGCCGAGATCGGAAGAGCGGTTCAGCAGG	1B|045.076968220|3064704|3064704	AG	GG	AA	AA	GG	AG	GG	GG	GG	GG	AG	AA	AA	AA	AG	NN	GG	NN	GG	GG	AA	GG	GG	AA	GG	GG	AA	AA	GG	GG	AG	AA	NN	GG	GG	GG	GG	AA	AA	NN	GG	NN	NN	GG	AA	GG
3022879	6:C>A	TGCAGGCAAACTTTCACAGTACAATGGAATTTACCCCAACCGAGATCGGAAGAGCGGTTCAGCAGGAAT	1B|045.177576690|3022879|3022879	CA	CC	AA	AA	CC	CC	CC	CC	CC	CC	AA	AA	AA	AA	CA	NN	CC	AA	CC	CC	AA	CC	CC	AA	CC	CC	AA	AA	CC	CC	NN	AA	CC	CC	CC	CC	CC	AA	AA	AA	CC	NN	NN	CC	AA	CC
1098891	9:G>A	TGCAGCCGTGGAGTTGCCAAATGGAGGAGCGGCTGCTACCGCGACGGTTGCAGCCCCGAGATCGGAAGA	1B|045.390774230|1098891|1098891	GA	AA	GG	NN	AA	AA	AA	AA	AA	AA	GG	GG	GG	GG	GA	NN	AA	NN	AA	AA	GG	AA	AA	GG	AA	AA	GG	GG	AA	AA	GA	NN	AA	AA	AA	AA	AA	GG	GG	GG	AA	NN	NN	AA	GG	AA
5970897	16:T>C	TGCAGGTGCTGGCGACTGAGTCCGAGATCGGAAGAGCGGTTCAGCAGGAATGCCGAGACCGATCTCGTA	1B|046.314872890|5333006|5333006	CC	CC	TT	CC	CC	CC	CC	TC	CC	CC	CC	CC	CC	CC	NN	TT	CC	CC	CC	CC	CC	CC	CC	CC	CC	CC	CC	TC	CC	CC	CC	CC	NN	CC	CC	CC	CC	TC	CC	TT	CC	CC	CC	CC	CC	CC
4008343	20:C>G	TGCAGCTTGTATCGCAGAGCCATGGATGGCGCGCCGAGCTCGAAAAGTGCAAGGGGGACCGACGACAGC	1B|046.474431340|4008343|4008343	CG	CG	CC	GG	CG	CG	CG	CG	CG	CG	NN	NN	CG	GG	NN	GG	CG	GG	CC	CG	GG	CC	CG	CC	CG	GG	GG	NN	CG	CG	CC	CG	CG	CG	CG	CC	CG	GG	GG	CG	CG	GG	GG	CG	CG	CC
1265694	63:G>A	TGCAGGAGGTCGTCCATGGCGGCGGAGAAGGGGCTGTTGGGGAGCAGCAGCAGCAGCAAGGAGGCGAAG	1B|047.456481000|1048511|1048511	AA	AA	AA	NN	AA	AA	AA	AA	NN	AA	AA	AA	AA	GA	GG	AA	AA	AA	AA	AA	AA	AA	AA	AA	AA	AA	GG	AA	AA	AA	AA	AA	AA	AA	AA	AA	AA	AA	AA	AA	AA	AA	GG	AA	AA	AA
1048511	5:G>C	TGCAGGAGGTCGTCCATGGCGGCGGAGAAGGGGCTGTTGGGGAGGAGCAGCAGGAGCAAGGAGACGAAG	1B|047.456481000|1048511|1048511	GC	CC	GG	GG	GG	GG	CC	GC	NN	CC	GG	GG	GG	GG	GC	NN	CC	GG	CC	GG	GG	GG	GG	GG	GC	GG	GG	GG	GC	NN	GC	NN	CC	CC	GG	CC	GG	GG	GG	GG	GC	NN	NN	GG	GG	CC
1016512	28:G>A	TGCAGCTTGTGCCAGCGAATCAATTAGCGGGAGTCCATGATTAGATTTACTTTGTCCGAGATCGGAAGA	1B|048.618528840|1016512|1016512	GA	AA	GG	GG	GG	GG	AA	GG	GG	AA	GG	GG	GG	GG	GA	NN	AA	NN	AA	GG	GG	GG	GG	GG	GA	GG	GG	GG	GA	AA	GA	NN	AA	GA	GG	AA	GG	GG	GG	GG	GA	NN	NN	GG	GG	AA
100025330	5:T>C	TGCAGTTTGGTCATCTTGTCCAGTAAAGAGCTTCCTTTGACCCAATTTTCAACACCGAGATCGGAAGAG	1B|048.618528840|1067390|1067390	CC	CC	CC	CC	CC	CC	CC	CC	CC	CC	CC	CC	TC	CC	CC	TT	CC	TC	CC	CC	CC	CC	CC	CC	CC	CC	CC	CC	CC	TC	CC	CC	CC	CC	NN	CC	CC	CC	CC	CC	CC	TT	TT	CC	CC	CC
1067390	9:C>G	TGCAGTTTGCTCATCTTGTCCAGTAAAGAGCTTCCTTTGACCCAATTTTCAACACCGAGATCGGAAGAG	1B|048.618528840|1067390|1067390	CG	CG	CG	GG	CG	CG	CG	CG	CG	CG	CG	CG	CG	CG	CG	CC	CG	CG	GG	CG	GG	CG	CG	CG	CG	CG	GG	GG	CG	CG	CG	CG	CG	CG	CC	CG	CG	CG	GG	GG	CG	CC	CC	CG	CG	CG
1091447	18:A>G	TGCAGCAAAACACACATAATCCTCACACGCTCCTCGGCGCCTCACAGAAGCACGCCACCGAGATCGGAA	1B|048.618528840|1091447|1091447	AA	NN	AA	AA	AA	AG	NN	AA	AA	NN	AA	AA	AG	AA	AG	GG	NN	AG	NN	AA	AA	AG	AA	AA	AG	AA	AA	AA	AA	GG	AA	AA	NN	NN	AA	NN	AA	AA	AA	AA	AA	GG	GG	AA	AG	NN
1115814	25:G>C	TGCAGACGCTGCTCATCCTGCTCCTGAGCCGCGTGCTCGCCCTGCTCCTCCGCCCGCTCCGCCAGCCCA	1B|048.618528840|1115814|1115814	GG	GG	GG	GG	GG	GG	GG	GC	GG	GG	NN	GG	GC	GG	GG	CC	GG	NN	GG	CC	GG	CC	CC	GG	GC	CC	GG	GG	GC	GC	GG	GG	GG	NN	CC	GG	GG	GG	GG	GG	GG	CC	CC	CC	GG	NN
1126836	17:C>T	TGCAGCTGACAGCCGTTCCGCCCTGTTCACGTACGTGCTGCGTACGAATGCCGAGATCGGAAGAGCGGT	1B|048.618528840|1126836|1126836	CC	CC	CC	CC	CC	CC	CC	CC	CC	CC	CC	CC	CT	CC	CC	TT	CC	CT	CC	CC	CC	CC	CC	CC	CC	CC	CC	CC	CC	TT	CC	CC	CC	CC	CC	CC	CC	CC	CC	CC	CC	TT	TT	CC	CC	CC
1166594	12:C>T	TGCAGCTTTCATCTGGTAAATCGACCAACCAACATACCAAGAAACGCTCCTTTCAGGCATGCTCCATAA	1B|048.618528840|1166594|1166594	CC	CC	CC	CC	CC	CC	CC	CC	CC	CC	CC	CC	CT	CC	CC	NN	CC	NN	CC	CC	NN	CC	CC	CC	CC	NN	CC	CC	CC	CT	CC	CC	CC	CC	CC	CC	CC	CC	CC	CC	CC	TT	TT	CC	CC	CC
1137936	47:T>C	TGCAGTTACCGCCGCTCGCCGAAGACTCTCCACTCCATAGCCAGGACTGACAAATTTTTATCATGCGCT	1B|048.801045700|1137936|1137936	TC	TT	NN	NN	TC	TT	TC	TC	NN	CC	TC	TC	TC	TT	TT	TT	TC	TC	TC	TT	TT	TT	TT	TC	TC	NN	TC	TC	TC	TC	CC	CC	TC	TC	TT	NN	TC	NN	NN	TT	TC	TT	TT	TC	TC	CC
100020789	12:C>T	TGCAGTCGAAGACGATGTGGTCCGAGGCGAGGCACCGAGATCGGAAGAGCGGTTCAGCAGGAATGCCGA	1B|048.801045700|3952117|3952117	CT	CC	CC	CC	CT	CC	CT	CC	CC	CC	CT	CT	CT	CC	CC	TT	CT	CT	CT	CC	CT	CC	CT	CT	CT	CC	CT	CC	CT	CT	CC	CT	CT	CC	CT	CT	CT	CC	CC	CC	CT	TT	TT	CC	CC	NN
100015356	16:C>T	TGCAGATCTCTTGTTTCGCTCACGTTTGCGCCGAGATCGGAAGAGCGGTTCAGCAGGAATGCCGAGACC	1B|048.801045700|3952804|3952804	CT	CC	CT	TT	TT	CC	CC	CC	TT	CC	TT	TT	CC	CT	CT	NN	CC	TT	CC	CC	CC	CC	CC	TT	CC	CC	CC	CC	CC	CC	CC	CC	CC	CC	CC	CC	TT	TT	CC	TT	CT	NN	NN	CC	TT	CC
7339581	26:G>T	TGCAGCCGCAGACGCCCCCGCCCAGCGCCGAGATCGGAAGAGCGGTTCAGCAGGAATGCCGAGACCGAT	1B|048.801045700|4407479|4407479	TT	NN	TT	GG	TT	NN	TT	TT	NN	NN	TT	TT	TT	GT	GG	GG	TT	TT	TT	TT	GG	TT	TT	TT	TT	TT	TT	GG	TT	TT	TT	TT	TT	TT	TT	GT	TT	TT	GG	GG	TT	TT	NN	TT	TT	TT
100020228	22:A>C	TGCAGCCGCAGACGCCCCCGCCAACCGCCGAGATCGGAAGAGCGGTTCAGCAGGAATGCCGAGACCGAT	1B|048.801045700|4407479|4407479	CC	NN	AC	AA	CC	NN	CC	CC	NN	NN	AC	AC	AC	AC	AA	NN	CC	AC	CC	CC	AA	CC	CC	AC	CC	CC	AC	AA	CC	CC	CC	AC	CC	CC	CC	CC	CC	AC	AA	AA	CC	CC	NN	CC	AC	CC
1163852	15:G>C	TGCAGCGCAGCGAGCGAGGTTCTTGCTCAATCCCCGTGATGAGATGCTTTCCAGGGAGTTCCTTCTTGT	1B|049.199706570|1163852|1163852	GC	GG	NN	CC	GC	NN	GG	GG	CC	GG	GG	CC	GG	CC	CC	NN	GG	GG	GG	GG	CC	GG	GG	CC	GG	GG	GG	CC	GG	GG	GG	GG	GG	GG	GG	GG	GG	CC	CC	CC	GC	NN	NN	GG	GG	GG
100025769	13:C>G	TGCAGGAGATGGACACCCTCCACCGCTGCGTCAAGGAGGTTCTACGGCTCCACCCGCCGAGATCGGAAG	1B|049.199706570|1389938|1389938	GG	GG	GG	GG	GG	CG	GG	GG	GG	NN	GG	GG	GG	GG	GG	GG	GG	CG	GG	GG	GG	GG	GG	GG	GG	NN	GG	GG	GG	GG	NN	GG	GG	GG	GG	NN	GG	GG	GG	GG	GG	GG	CC	NN	GG	GG
100025359	25:G>C	TGCAGTGCAAGGGCGGCCACCTGGCGTGCGGCGGGTGCGTGGCCCAGCAGCCCTCCGAGATCGGAAGAG	1B|049.355019770|5369686|5369686	GC	GC	GG	GG	GC	GC	GC	GC	GC	GC	GG	NN	GG	GG	GC	NN	CC	GG	CC	CC	GG	NN	CC	NN	GC	GC	NN	NN	GC	CC	CC	NN	CC	GC	CC	GC	CC	GG	GG	NN	GC	NN	GG	CC	GG	GC
39691387	25:C>T	TGCAGTTATAAAAAGAATACACCAGCGTGCACGTACGTGTACGTCAGACAGGCAGCTCGGCCGAGATCG	1B|050.087966200|1017784|1017784	CC	CC	CC	CC	CC	CC	CC	CC	CC	CC	CC	CC	TT	CC	CC	NN	CC	CC	CC	CC	CC	CC	CC	CC	CC	NN	TT	CC	CC	CC	CC	NN	CC	CC	CC	CC	CC	CC	CC	CC	CC	CC	NN	CC	CC	CC
2259170	45:T>C	TGCAGCACCGCTTTTCCCCATCCCATTCGCATCGATCTAGTCGTGTTGCGCCACGGCCGAGATCGGAAG	1B|050.125015850|2259170|2259170	TC	CC	TT	TT	CC	CC	TT	TC	TT	TT	TC	NN	TT	CC	CC	CC	TT	TC	TT	TC	TT	TC	TC	TT	TC	TT	CC	TC	TT	CC	NN	TT	TT	TT	TC	TT	TT	TT	CC	TT	TT	CC	TT	TC	TT	TT
100025960	8:T>C	TGCAGCAGTTGGTCCAGCCTGGCACGGTGGCCGAGATCGGAAGAGCGGTTCAGCAGGAATGCCGAGACC	1B|050.148402120|3959793|3959793	TT	TT	TT	TT	TT	TT	TT	TT	TT	TT	TT	TT	TT	TT	TT	NN	TT	TT	NN	TT	TT	TT	TT	TT	TT	TT	TT	TT	TT	TT	TT	TT	TT	TT	TT	TT	TT	TT	TT	TT	TT	NN	NN	TT	TT	TT
4993469	11:A>G	TGCAGAGACACAAACCTGGCCGAGATCGGAAGAGCGGTTCAGCAGGAATGCCGAGACCGATCTCGTATG	1B|050.442869860|7338293|7338293	AA	NN	AG	AA	AA	AG	AA	AA	AA	AA	AA	AA	AA	NN	AA	AA	AA	AA	AA	AA	AA	NN	NN	AA	AA	NN	AA	AA	AA	AA	AA	AG	AA	AG	NN	AA	AA	AA	AA	AA	AA	AA	AA	AA	AA	AA
7487680	10:G>A	TGCAGTAGATGATGTAGCCTGCGGAGGAGCCGAGATCGGAAGAGCGGTTCAGCAGGAATGCCGAGACCG	1B|050.622739930|4540422|4540422	AA	AA	AA	GG	AA	AA	AA	AA	AA	AA	AA	AA	AA	GA	GG	NN	AA	AA	AA	AA	AA	AA	AA	AA	AA	GG	AA	AA	GA	AA	AA	AA	AA	AA	AA	AA	AA	AA	GG	GG	AA	AA	NN	AA	AA	AA
1053014	33:G>C	TGCAGTTGGTGAGCTCCAGGACGCGGAGGGTCTGTGAGGGCAGGGAGCCGAGGCCGAGCGGGTAGATCC	1B|051.289701790|1053014|1053014	GG	GG	GG	GG	GG	GG	GG	GG	GG	GC	GC	GG	GG	GG	GC	NN	GG	GC	NN	GG	GG	GG	GG	GG	GG	GG	NN	GG	GG	GG	GG	GG	GG	GG	GG	GG	GG	GG	GG	GG	GG	NN	NN	GG	GG	GC
12774905	19:C>G	TGCAGTTGGTGAGCTCCAGCACGCGGAGGGTCTCCGAGGGCAGGGAGCCGAGGCCGAGCGGGTAGATCC	1B|051.289701790|1053014|1053014	CG	GG	CG	CG	CG	GG	CG	CG	CG	CC	CG	GG	CG	CG	CG	CG	CG	CG	CG	GG	CG	CG	CG	CG	CG	CG	CG	CG	CG	CG	CG	CG	CG	GG	CG	CG	CG	CG	CG	CG	CG	CC	CG	CG	CG	CC
1066331	47:C>T	TGCAGATGACATGGTCACGCTCTCAGGTGCACACACCATCGGTCGCTCTCACTGCTCCTCTTTCACGCA	1B|051.289701790|1066331|1066331	CT	CC	CC	CC	CC	CT	CC	CT	CC	CC	CC	CC	CC	CT	CC	NN	CC	CC	CC	TT	CC	TT	CC	CC	CT	CC	CC	CC	CC	CC	TT	CC	CC	CC	CC	CC	CC	CC	CC	CC	CC	NN	NN	TT	CT	CC
1106229	34:C>G	TGCAGCCGTTCTCGCCATCGGCACGGCGAACCCGCCCAACTGCGTGTCCCAGGAGGAGTACCCGAGATC	1B|051.289701790|1078006|1078006	CC	CC	NN	NN	CC	CC	CC	CC	NN	CC	CC	CC	CC	CC	CC	NN	CC	CC	NN	GG	CC	CC	CC	CC	CC	GG	NN	CC	CC	CC	NN	NN	CC	CC	CC	CC	CC	CC	NN	NN	CC	CC	CC	GG	CC	GG
1090798	22:C>T	TGCAGGTGACGCGGCTCAAGTGCGGAGGCTTCATATTTGGGCACCGTGTGTGCCACTGCATGGTGGACG	1B|051.289701790|1090798|1090798	CT	CT	CC	CC	CT	CT	CC	CT	CC	CC	CT	CC	CT	CT	CC	NN	CC	CT	CC	CT	CC	CC	CC	CC	CT	CC	CC	CC	CC	CT	CT	NN	CC	CC	CC	CT	CC	CC	CC	CC	CT	TT	NN	CT	CT	CC
1091512	49:G>C	TGCAGGCTGCGGACGCAGGCGCGCGAGCCAGGGCGGTGAGAAGGTCGTTGGGAAGGCGCATGTTGACCG	1B|051.289701790|1091512|1091512	GG	GG	GG	GG	GG	GG	GG	GC	GG	GG	GG	GG	GG	GG	GG	NN	GG	GG	GG	CC	GG	CC	CC	GG	GC	GG	CC	GG	GG	GG	GC	GG	GG	GG	CC	GG	GG	GG	GG	GG	GG	NN	NN	CC	GG	GG
1119439	11:A>G	TGCAGCGAGTTACGTCCACCAATCACCTGCACCTGCGGTCCGAGCGCCTAGGCTCCGAGATCGGAAGAG	1B|051.289701790|1119439|1119439	AG	AA	AG	AG	AG	AA	GG	GG	AG	GG	GG	GG	GG	NN	GG	AA	GG	NN	GG	NN	AG	NN	NN	GG	GG	AA	GG	AA	AG	GG	AA	GG	GG	GG	NN	GG	GG	GG	AG	AG	AG	NN	NN	NN	GG	GG
1130474	57:C>G	TGCAGCAAAAGAACCTCGCCCAGCACGCCCTTGCTCCCTGGTGGTAGTTGCAGCATACCCAACTCCGAG	1B|051.289701790|1130474|1130474	CC	CC	CC	CC	CC	CG	CC	CG	CC	CC	GG	CC	CC	CC	CC	NN	CC	CC	CC	GG	CC	GG	GG	CC	CG	CC	CC	CC	CC	CC	CG	CC	CC	CC	GG	CC	CC	CC	CC	CC	CC	NN	NN	GG	CC	CC
1673505	5:C>G	TGCAGCCCCTCGTAGTGCACCAGCGACCCGCCGTCGTCGGAGAAGTAGGTGGCGTACTTGTCGACCGAG	1B|051.289701790|1673505|1673505	CC	CC	CC	CC	CC	CC	CC	CC	CC	CC	CC	CC	CG	CC	CC	GG	CC	CG	CC	CC	CC	CC	CC	CC	CC	CC	CC	CC	CC	CC	CC	CC	CC	CC	CC	CC	CC	CC	CC	CC	CC	GG	GG	CC	CC	CC
2279012	58:A>C	TGCAGCTGAGATACTCGATCTGGTTGCCTCCGTTATAACTGGGGCGATAAGGACGCGGACCCGAGATCG	1B|051.289701790|2279012|2279012	AA	AA	AA	AA	AA	CC	AA	AC	AA	AA	AA	AA	AA	AA	AA	AA	AA	AA	AA	NN	AA	AA	AA	AA	AA	NN	AA	AA	AA	AA	AA	AA	AA	AA	AA	AA	AA	AA	AA	AA	NN	AA	AA	CC	AA	AA
2242488	15:G>C	TGCAGTAGTCCATAAGTAGCTCGAGCTAGCTAGTTCACTCACTCATCATCCAAGAATTAATTGCCACGT	1B|051.289701790|3021126|3021126	GC	NN	CC	CC	GG	GC	GG	GC	GG	CC	GG	NN	GC	CC	GG	GG	CC	GC	CC	CC	GC	CC	CC	CC	CC	CC	CC	CC	CC	CC	GC	CC	CC	CC	CC	CC	CC	CC	CC	CC	GG	CC	CC	CC	CC	GG
3024477	14:G>A	TGCAGAATTATCTGGACGACAAGGTTTATCTGGAGGAGCCGAGATCGGAAGAGCGGTTCAGCAGGAATG	1B|051.289701790|3024477|3024477	AA	AA	AA	AA	AA	GA	AA	AA	GG	AA	GG	AA	AA	GA	GA	NN	AA	GG	AA	AA	AA	AA	AA	AA	AA	NN	AA	AA	AA	GA	AA	AA	AA	AA	NN	AA	AA	NN	GG	AA	AA	NN	NN	AA	AA	AA
100020435	36:T>C	TGCAGCTTCTATGCAACTCTACGACGCCCGAGCAAGTTTCCGAGATCGGAAGAGCGGTTCAGCAGGAAT	1B|051.289701790|3934232|3934232	TC	TC	TT	TT	TC	TC	TC	TC	TC	TC	TT	TC	TC	TT	TC	NN	TC	TC	TC	TC	TT	TC	TC	TC	TC	TC	TT	TT	TC	TC	TC	TC	TC	TC	TC	TC	TC	TT	TT	TT	TC	CC	CC	TC	TC	TC
3936813	10:T>C	TGCAGTCCACTGCTAGTTCTTGCGGGGGAGGCAGTGCTGCTCCGAGATCGGAAGAGCGGTTCAGCAGGA	1B|051.289701790|3936813|3936813	TT	TT	TT	TT	TT	TT	TT	TT	TT	TT	TC	TT	TT	TT	TT	TT	TT	TC	TT	TT	TT	TT	TT	TT	TT	TT	TT	TT	TT	TT	TT	TT	TT	TT	TT	TT	TT	TT	TT	TT	TT	TT	TT	TT	TT	NN
100015399	5:T>C	TGCAGTAAGGTATGGCGATGGGGAGCAGCTCCGAGATCGGAAGAGCGGTTCAGCAGGAATGCCGAGACC	1B|051.289701790|3942930|3942930	TC	TC	TC	TT	TC	TC	TC	TC	TC	TT	TT	TC	TC	TT	TT	NN	TC	TC	TC	TC	TC	TC	TC	TC	TC	TC	TT	TT	TC	TC	TC	TC	TC	TT	TC	TC	TC	TC	TT	TT	TC	TC	NN	TC	TC	TC
100024965	17:A>G	TGCAGCCTGAGCAGCACATCGAGCAGATCCTCGTCGTCAGTGCCGAGATCGGAAGAGCGGTTCAGCAGG	1B|051.289701790|3949350|3949350	AG	AA	NN	AA	GG	AA	AA	AA	GG	AA	GG	AA	GG	AA	AA	NN	GG	GG	AA	AA	AA	AA	AA	AA	AA	AA	NN	AA	AA	AA	AA	NN	AA	AA	AA	AA	AA	AA	AA	AA	AG	NN	NN	AA	AA	AA
100025765	27:A>T	TGCAGGGGCGGACCCAGGACAAAAATGACCCGAGATCGGAAGAGCGGTTCAGCAGGAATGCCGAGACCG	1B|051.289701790|3952914|3952914	AT	TT	AT	AT	AT	AT	TT	AT	AA	TT	AT	AT	AT	AT	AT	TT	TT	AT	TT	AT	AT	AT	TT	AT	AT	AA	AT	AT	AT	TT	TT	AT	TT	TT	AT	NN	AT	AT	AT	AT	AT	TT	TT	AT	AT	TT
100022905	5:T>C	TGCAGTAGCCCAGCGGATTTTGTCCGAGATCGGAAGAGCGGTTCAGCAGGAATGCCGAGACCGATCTCG	1B|051.289701790|3953498|3953498	TC	TT	TC	TT	TT	TT	NN	TT	TT	TC	TC	TT	TT	TT	TT	CC	TT	TC	TT	TC	TT	TT	TT	TT	TC	TT	TT	TT	TT	TC	TT	TC	TT	TT	TT	TT	TT	TT	TT	TT	TC	TC	CC	TC	CC	TT
100025961	11:T>G	TGCAGCAGCTATTCCAGCCTGGCACGGTGGCCGAGATCGGAAGAGCGGTTCAGCAGGAATGCCGAGACC	1B|051.289701790|3953607|3953607	TT	TT	TT	TT	TT	TT	TT	TT	TT	TT	TT	TT	TT	TT	TT	NN	TT	TT	TT	TT	TT	TT	TT	TT	TT	TT	TT	NN	TT	NN	TT	TT	TT	TT	TT	TT	TT	TT	TT	TT	TT	NN	NN	TT	TT	TT
100023735	18:T>A	TGCAGAAGCAATCACAGGTCATTCCCCGAGATCGGAAGAGCGGTTCAGCAGGAATGCCGAGACCGATCT	1B|051.289701790|3955648|3955648	TA	TA	TT	TA	TA	TA	TA	TA	TA	TA	TA	TA	TA	TA	TA	AA	TA	TT	TT	TA	TA	TA	TT	TA	TA	TA	TA	TA	TT	TA	TA	TT	TT	TA	TT	TA	TT	TA	TA	TA	TA	AA	NN	TA	TA	TA
5411685	5:C>T	TGCAGCGACAACCATCCACATAAAACCCGAGATCGGAAGAGCGGTTCAGCAGGAATGCCGAGACCGATC	1B|051.289701790|4398403|4398403	CT	CT	TT	TT	TT	CT	CC	CT	TT	CC	TT	TT	TT	TT	CT	NN	CC	TT	CC	TT	TT	TT	TT	TT	CT	TT	TT	TT	CT	CC	CT	CC	CC	CC	TT	CC	TT	TT	TT	TT	CT	NN	NN	TT	TT	CC
3958946	17:A>G	TGCAGATGAGCTCGGACAAGGCGCGGACGGGCTATATATAGCCGAGATCGGAAGAGCGGTTCAGCAGGA	1B|051.289701790|4440100|4440100	GG	GG	GG	AA	GG	GG	GG	GG	AG	GG	GG	AG	AG	AG	AG	AG	GG	GG	GG	GG	AG	GG	GG	GG	GG	GG	AG	AG	GG	GG	GG	AG	GG	AG	GG	GG	GG	GG	AG	AG	AG	GG	GG	GG	GG	GG
100020027	36:T>A	TGCAGATGAGCTCGGACGAGGCGCGGACGGGCTATATATAGCCGAGATCGGAAGAGCGGTTCAGCAGGA	1B|051.289701790|4440100|4440100	TA	TA	TA	AA	TA	TT	TA	TA	TA	TA	TA	TA	TA	TA	TA	TT	TA	TA	TA	TT	TA	TT	TA	TA	TA	TT	TA	TA	TA	TA	TT	TA	TA	TT	TA	TA	TA	TA	TA	TA	TA	TT	TT	TT	TA	TA
2243412	21:G>A	TGCAGCCTTCAGCCTCCCGCAGGAAGATCGAGGTAACTGCATGGTCTTTTTTGTGAGAGATGTTTGTGA	1B|051.289701790|4540714|4540714	GA	GA	GA	GA	GA	AA	GA	AA	GA	GA	GA	AA	GA	AA	GA	GG	AA	GA	GA	AA	GA	GA	AA	AA	AA	GA	GA	GA	GA	AA	GA	AA	GA	AA	AA	AA	GA	GA	GA	GA	GA	NN	GG	AA	AA	GA
10592835	20:G>A	TGCAGGCAGCAGGTTTGTGGGCCGAGATCGGAAGAGCGGTTCAGCAGGAATGCCGAGACCGATCTCGTA	1B|051.289701790|4540984|4540984	GA	AA	NN	GG	AA	GG	GG	NN	GG	AA	NN	GG	GG	GG	GG	GG	AA	NN	AA	GG	GG	AA	AA	GG	GA	GG	GA	GG	GA	GA	GG	NN	AA	AA	AA	AA	AA	NN	GG	GG	GA	AA	GG	GG	AA	GG
100022558	32:G>A	TGCAGCCGCCTGCATTCCCCGAGGCTCGCTGGGATTGAGCCGAGATCGGAAGAGCGGTTCAGCAGGAAT	1B|051.289701790|4541101|4541101	GG	GG	NN	GG	GG	GG	GG	GG	GG	GG	GG	GG	GA	GG	GG	AA	GG	GA	GG	GG	GG	GG	GG	GG	GG	GG	GG	GG	GG	GA	GG	GG	GG	GG	GG	GG	GG	GG	GG	GG	GG	AA	AA	GG	GG	GG
4989627	13:C>T	TGCAGGGCCGAGGCCGTCGGCGGGAGGTTGTTCCCCACCCGAGATCGGAAGAGCGGTTCAGCAGGAATG	1B|051.289701790|4989627|4989627	TT	TT	TT	TT	TT	TT	TT	TT	TT	TT	TT	TT	CT	TT	TT	CC	TT	CT	TT	TT	TT	TT	TT	TT	TT	TT	TT	TT	TT	CT	TT	TT	TT	TT	TT	TT	TT	TT	TT	TT	TT	CC	CC	TT	TT	TT
4990428	25:T>A	TGCAGGAAGCGGATGCAGTCGGTGGTGTTGGCCCGAGATCGGAAGAGCGGTTCAGCAGGAATGCCGAGA	1B|051.289701790|4990428|4990428	TT	TT	TT	TT	TT	TT	TT	TT	TT	TA	TA	TT	TT	TT	TA	NN	TT	TA	TT	TT	TT	TT	TT	TT	TT	TT	TT	TT	TT	TT	TT	TT	TT	TT	TT	NN	TT	TT	TT	TT	TT	NN	NN	TT	TT	TA
2277745	46:A>G	TGCAGCAAACTCGGTCGCAGCGTACGCGTCTCCTCGATCGCGTAGTACACATGCGACGACATGCCGCCC	1B|051.289701790|5970969|5970969	AG	GG	GG	GG	GG	GG	GG	GG	GG	GG	GG	GG	GG	GG	GG	GG	GG	GG	GG	GG	GG	GG	AA	GG	GG	GG	GG	AA	AG	GG	GG	AA	AA	GG	AA	GG	AA	GG	AA	GG	GG	NN	NN	GG	GG	GG
4910817	22:A>C	TGCAGCTTGGCGTGGCTGCTGCATGCCGAGATCGGAAGAGCGGTTCAGCAGGAATGCCGAGACCGATCT	1B|051.289701790|7163037|7163037	CC	AA	CC	CC	CC	NN	CC	AC	CC	CC	CC	CC	CC	NN	CC	CC	CC	AC	CC	AA	CC	AA	CC	CC	AA	AA	CC	CC	AA	CC	NN	CC	CC	CC	CC	CC	CC	CC	CC	CC	CC	CC	CC	NN	CC	CC
5325376	10:T>C	TGCAGCTCCTTCTTCGCCTCGTCCTCGCGTCCGAGATCGGAAGAGCGGTTCAGCAGGAATGCCGAGACC	1B|051.289701790|7344331|7344331	CC	NN	CC	TT	CC	CC	CC	NN	NN	CC	NN	CC	CC	TT	NN	CC	CC	CC	CC	TC	NN	NN	NN	TC	CC	NN	NN	TT	CC	CC	CC	NN	TC	CC	NN	CC	CC	CC	TC	TT	CC	CC	CC	CC	CC	CC
989167	45:A>G	TGCAGTGTTGTGCGAGGCAGCGTGGCCGTGTGATGCGGCAAGTGCAACGAAGGCTGGAGCGTGGGACTC	1B|051.289701790|989167|989167	GG	GG	GG	AA	GG	AA	GG	AG	GG	GG	GG	AA	AA	NN	AA	NN	AG	GG	GG	AG	AA	AA	AA	GG	AA	AA	AA	AG	AG	GG	AA	AA	GG	GG	AA	NN	GG	GG	AA	GG	GG	NN	NN	GG	AG	GG
992751	26:C>G	TGCAGGTAGGAGGAGCCGATGTTGTCCACGCTCTGGTACAGGCGGCCGATGCTCCCCTGCATCGTGCCG	1B|051.289701790|992751|992751	CG	CG	CG	CC	CG	CG	CG	CG	CC	CG	CC	CC	CG	CC	CC	GG	CC	CG	CC	CG	CC	CC	CC	CC	CG	CC	CC	CG	CC	CC	CG	CG	CC	CG	CC	CG	CC	NN	CG	CC	CG	GG	GG	CG	CG	CG
1228342	39:G>C	TGCAGGAACAAGCTCCAAAGCACACACATTACATACATGGATATATAGTCCACTGATGCCATTATTAAT	1B|052.499271840|1228342|1228342	GG	GG	CC	GG	GG	GC	GC	GG	NN	GC	GC	GG	GG	GC	GC	GG	GG	GG	GC	GG	GC	GG	GG	GG	GG	GG	GG	NN	GG	CC	NN	GG	GG	GG	GG	GG	GG	GG	GG	NN	GC	CC	GG	GG	GG	GC
3957357	12:A>G	TGCAGCACCGTGACTGCCCCGCGCTCGCCTCGCTCGTTACCGCCGAGATCGGAAGAGCGGTTCAGCAGG	1B|053.295548310|3957357|3957357	AG	GG	AG	GG	GG	GG	NN	AG	AA	GG	AG	AA	AG	GG	GG	GG	GG	AG	AG	AG	AG	NN	NN	GG	GG	GG	GG	AG	GG	AG	AG	GG	GG	GG	GG	GG	GG	GG	GG	GG	AG	GG	AG	AG	GG	AG
3957357	35:G>A	TGCAGCACCGTGACTGCCCCGCGCTCGCCTCGCTCGTTACCGCCGAGATCGGAAGAGCGGTTCAGCAGG	1B|053.295548310|3957357|3957357	GA	AA	GA	AA	AA	AA	AA	GA	GG	AA	GA	GA	GA	AA	AA	AA	AA	GA	GA	GA	GA	AA	AA	AA	AA	NN	AA	GA	AA	GA	GA	AA	AA	AA	AA	AA	AA	AA	AA	NN	GA	AA	GA	GA	AA	GA
1016375	27:A>T	TGCAGCTTAGAGAAACTCTACCATAATAGCCGTCTTAAGGAGCATGGTGCACAAAAGTATCAGCTTAAT	1B|053.318183980|1016375|1016375	AA	TT	AT	AA	AT	AT	NN	AT	AA	TT	AT	AA	AT	AT	NN	TT	NN	AT	TT	AT	AA	AT	AT	AA	AT	AT	AA	AT	AA	TT	TT	TT	TT	NN	AT	TT	AT	AT	AA	AA	AT	NN	NN	AT	AA	NN
1088076	55:G>A	TGCAGAGTAGATAAGTAGATGGCCTTGAAAATTGTAAGTTATTTTACGGTACATTGAAGGTACACCGAG	1B|054.017468010|1088076|1088076	GA	GA	GA	GA	GA	GA	GA	GA	GA	AA	GG	GA	GA	GA	GA	GG	GA	GA	GA	AA	GA	GA	GA	AA	GA	GA	GA	NN	GA	GG	GA	GA	GA	AA	GG	GA	GA	GG	GA	GG	GA	GA	GA	GG	GA	AA
1048056	10:G>A	TGCAGTGCACGTGGCAAGCCTAACAAGTACGTACTCCTTAACAAGTTAGTCCGAGATCGGAAGAGCGGT	1B|054.040907460|976865|976865	GG	GG	GG	AA	GG	GA	GG	GG	GG	GG	GG	GG	GG	GA	AA	GG	GG	GG	GG	GG	GG	GG	GG	GG	GG	GG	AA	GG	GG	GG	GG	GG	GG	GG	GG	GA	GG	GG	AA	AA	GG	GG	GG	GG	GG	GG
3028389	10:T>C	TGCAGACGAGTGCGTGTGTGCATGAGCGGTGCGGACCGAGATCGGAAGAGCGGTTCAGCAGGAATGCCG	1B|055.040788110|3028389|3028389	TT	CC	TT	CC	TT	TT	CC	TT	CC	NN	TT	TT	TT	TC	TC	TT	TT	TT	CC	NN	TC	TT	TT	TT	TC	NN	TC	NN	TT	TT	TT	TT	NN	NN	TT	TT	TT	NN	CC	TT	TC	NN	TT	NN	TC	NN
3940510	26:G>A	TGCAGGGCCAGCGCAGTGTCGGAGACGGGCTCACCACCGAGATCGGAAGAGCGGTTCAGCAGGAATGCC	1B|055.040788110|3940510|3940510	GG	GG	GG	GG	GG	GG	NN	NN	GG	NN	GG	NN	GG	NN	GG	NN	GG	GG	GG	GG	NN	GG	GG	GG	GG	NN	GG	NN	GG	GA	NN	GG	GG	GG	NN	AA	GG	GG	GG	GG	GG	GG	GG	GG	GG	GG
100022105	19:G>C	TGCAGGTGCTGCGCATGGTGGGCTTCGCGCGGGAGTTCGGCAGGTTCGCCGACGTCGCCGTCGTGCTGG	1B|055.525802830|1010723|1010723	GG	GG	GG	GG	GG	GG	GG	GG	GG	GG	NN	GG	GC	GG	GG	CC	GG	GC	GG	GG	GG	GG	GG	GG	GG	GG	GG	GG	GG	CC	GG	GG	GG	GG	GG	GG	GG	GG	GG	GG	GG	CC	CC	GG	GG	GG
100025453	13:G>A	TGCAGGCGTCACCGTCACCTCCTGGATCAGCGCCTCGATCTCTGGATAGGTGGCATGGTAGTCGATGGA	1B|056.300913840|2251236|2251236	GG	GG	GG	GG	GG	GG	GG	NN	GG	GG	GG	GG	GG	GG	GG	GG	GG	AA	NN	NN	GG	GG	GG	GG	GG	GG	GG	GG	GG	GG	GG	GG	GG	GG	GG	GG	GG	GG	GG	GG	GG	GG	GG	GG	NN	GG
1022144	29:T>C	TGCAGTTCATTGCGCGTTACAGGTAGAGATCATTAGCGTGTAGTGGCATGTGGAGTTGGTCCAGTTGGC	1B|059.366737510|1022144|1022144	TC	TT	TT	TT	TT	TC	TT	TC	TT	TT	TT	TT	TT	TC	TT	NN	TT	TT	TT	CC	TT	CC	TT	TT	TC	TT	TT	TT	TT	TT	CC	TT	TT	TT	TT	NN	TT	TT	TT	TT	TT	NN	NN	CC	TC	TT
100022912	29:C>T	TGCAGTCACAATGGAGCCTTGCTTGTTGCCTGTGTTCCCGAGATCGGAAGAGCGGTTCAGCAGGAATGC	1B|059.366737510|3021743|3021743	CC	NN	NN	TT	TT	CC	CT	NN	CC	TT	TT	CC	CT	CC	NN	CC	CC	CC	CC	CC	CC	CC	CC	NN	CC	CC	NN	TT	CC	CC	TT	CC	CC	CC	CC	CC	CC	CC	CC	CC	CT	CC	CC	CC	CC	TT
100022913	30:C>T	TGCAGTCACAATGGAGCCTTGCTTGTTGCTCGTGTTCCCGAGATCGGAAGAGCGGTTCAGCAGGAATGC	1B|059.366737510|3021743|3021743	CT	NN	CC	CC	CC	CT	TT	NN	CT	CC	CC	CT	CT	CT	NN	TT	CT	TT	CT	CT	CT	CT	TT	CC	CT	CT	CC	NN	CT	CT	CC	TT	CT	TT	CT	CT	CT	CT	CT	CT	CT	TT	TT	CT	CT	CC
100025557	44:A>C	TGCAGGTTCGTAGGTAACAGGCGCGCCGCCCAGCGCACACCTCGACCACCTTGCCGCCGAGATCGGAAG	1B|059.366737510|3937513|3937513	AA	AA	AA	AA	AA	AA	AA	AA	AA	AA	AA	AA	AA	AC	AA	NN	AA	CC	AA	AA	AA	AA	NN	AA	AA	AA	AA	AA	AA	AA	NN	AA	AA	AA	AA	NN	AA	AA	AA	AA	AA	NN	NN	AA	AC	AA
100025557	11:A>G	TGCAGGTTCGTAGGTAACAGGCGCGCCGCCCAGCGCACACCTCGACCACCTTGCCGCCGAGATCGGAAG	1B|059.366737510|3937513|3937513	AG	AG	AG	AG	AG	AG	AG	AA	AG	AA	AG	AG	AG	AG	AG	GG	AG	GG	AG	AA	AA	AG	NN	AG	AA	AG	AG	AG	AG	AG	NN	AG	AG	AA	AA	NN	AG	AG	AG	AA	AG	GG	GG	AA	AA	AA
1182884	6:A>C	TGCAGGACACCACCCACGAAGCCTCCGCAGGAGCACTAGTGAGCTGCTCCACATTTAGTGATTGACAGA	1B|061.207182390|1182884|1182884	AC	AA	AA	NN	AA	AA	AC	AA	CC	CC	AA	AA	AA	AA	AA	AA	AA	AA	AA	AC	AA	AA	AA	AA	AC	AA	AA	AA	AA	AA	CC	AA	AA	AA	AA	NN	AA	AA	AA	AA	AA	AA	AA	CC	AA	CC
4910343	5:A>G	TGCAGAAAGCGGATGCAGTCGGTGGAGTTGGCCCGAGATCGGAAGAGCGGTTCAGCAGGAATGCCGAGA	1B|061.207182390|4910343|4910343	AA	AA	AA	AA	AA	AA	AA	AA	AA	GG	AG	AA	AA	AA	AG	AA	AA	AG	AA	AA	AA	AA	AA	AA	AA	AA	AA	AA	AA	AA	AA	AA	AA	AA	AA	AA	AA	AA	AA	AA	AA	AA	AA	AA	AA	GG
5323501	21:A>G	TGCAGACGAGTCGCCGCTGCCACCGAGATCGGAAGAGCGGTTCAGCAGGAATGCCGAGACCGATCTCGT	1B|062.572500400|5323501|5323501	GG	GG	GG	NN	GG	GG	GG	GG	GG	GG	GG	GG	GG	GG	GG	GG	GG	GG	GG	GG	GG	GG	GG	GG	GG	GG	GG	GG	GG	GG	GG	GG	NN	GG	GG	NN	GG	GG	GG	GG	GG	GG	NN	GG	GG	GG
100016002	13:T>C	TGCAGTACAACGTTGGCCAGCCGCAACGCCGAGATCGGAAGAGCGGTTCAGCAGGAATGCCGAGACCGA	1B|063.911028500|3949380|3949380	TT	CC	TT	TT	TT	CC	TT	TC	CC	TT	CC	TT	TT	TT	TT	NN	TT	TT	TT	CC	TT	CC	CC	TT	TC	CC	TT	TT	TC	TT	TT	TT	TT	TT	TC	TT	TT	TT	TT	TT	TT	NN	NN	CC	TT	TT
3021417	12:T>C	TGCAGGCTAGTGTTCCGTGCTATACAGTGGTATTACCGAGATCGGAAGAGCGGTTCAGCAGGAATGCCG	1B|065.969324130|3021417|3021417	TT	TT	TT	TT	TT	TT	TT	TT	TT	TT	TT	TT	TC	TT	TC	CC	TT	TC	TC	TT	TT	TT	TT	TT	TT	TT	TT	TT	TT	TC	TT	TT	TT	TT	TT	TT	TT	TT	TT	TT	TT	CC	CC	TT	TT	TT
100018382	45:C>T	TGCAGTAGAGGATATGAAGAGATGGTGAGGTGTAGGGGTGAAAAACCCCAGCCAAGAAGGAAGGAGGGA	1B|067.350414630|1018844|1018844	TT	CC	CT	CC	TT	CT	TT	CT	CC	TT	CT	TT	CC	CC	CC	TT	CC	CC	NN	CT	TT	CT	TT	TT	CT	NN	CC	CC	TT	TT	CT	TT	NN	CT	TT	NN	TT	CT	CC	CT	TT	TT	NN	TT	TT	NN
1018844	52:C>A	TGCAGTAGAGGATATGAAGAGATGGTGAGGTGTAGGGGTGAAAAATCCCAGCCAAGAAGGAAGGAGGGA	1B|067.350414630|1018844|1018844	CA	NN	CA	CC	CA	CA	CA	CA	CC	AA	CA	CA	CC	CC	CC	CA	CC	CC	CC	CA	CA	CA	CA	CA	CA	CC	CC	CC	CA	CA	CA	AA	CC	CA	CA	CC	CA	CA	CC	CA	CA	CA	CC	AA	CA	NN
100018559	7:C>T	TGCAGATCCTGGAAATCAGCGGTCTGAGGCAGTTCTGGAGCAACATCAAGTGCCCCAGCAACAACGGCC	1B|067.350414630|1067620|1067620	CC	TT	CC	CC	CC	CT	CC	CT	CC	CC	CC	CC	CT	CC	CC	CC	CC	TT	CC	TT	CC	TT	CC	CC	TT	TT	CC	CC	CT	CC	CT	CC	CC	CC	CC	CC	CC	CC	CC	CC	CC	CC	CC	TT	CC	CC
3064462	6:G>C	TGCAGCGATCCTTTTTTGGATAGCTTCGCGGGTCTCCTGCTCCTTCCGAGATCGGAAGAGCGGTTCAGC	1B|067.379773300|3064462|3064462	GG	CC	GC	GG	GG	GC	GG	GG	CC	GG	CC	GG	GG	CC	GC	NN	GG	CC	GG	GG	GC	GG	GG	GG	GG	CC	GG	GC	GC	GG	GG	CC	GG	GG	GG	GG	GG	GG	CC	CC	GG	NN	NN	GG	GG	GG
1083840	63:C>A	TGCAGCTTGTCGCTGCCGCCCGTGTGCTAGCCCCGCGTCTCCCACGCTCGCCATTGCCCGCGGCCACGC	1B|068.570281490|1083840|1083840	CC	AA	CA	CC	NN	CC	CC	CC	CC	CC	CC	CC	CC	CC	CC	NN	CC	CC	CC	CC	AA	CC	CC	CC	CC	AA	CC	CC	AA	NN	CC	AA	CC	CC	CC	CC	CC	CC	CC	AA	CC	NN	NN	CC	CC	NN
1695183	8:G>C	TGCAGGGCGACGAAGCAGCCGTCGAGCGTGAGGAAGACGGCCGCCGCGGGCCAGAACTTGCCGAGATCG	1B|069.564825290|1695183|1695183	GG	GG	NN	GG	GG	GG	GG	GG	GG	GG	GG	GG	GC	GG	GG	CC	GG	GG	GG	GG	GG	GG	GG	GG	GG	GG	GG	GG	GG	GG	GG	GG	GG	GG	GG	GG	GG	GG	GG	GG	GG	CC	CC	GG	GG	GG
1695183	35:G>A	TGCAGGGCGACGAAGCAGCCGTCGAGCGTGAGGAAGACGGCCGCCGCGGGCCAGAACTTGCCGAGATCG	1B|069.564825290|1695183|1695183	GG	GG	NN	GG	GG	GG	GG	GG	GG	GG	GG	GG	GA	GG	GG	AA	GG	GG	GG	GG	GG	GG	GG	GG	GG	GG	GG	GG	GG	GG	GG	GG	GG	GG	GG	GG	GG	GG	GG	GG	GG	AA	AA	GG	GG	GG
1038736	25:A>C	TGCAGCCTGCTGCCGACATTGGGGAACTTGCACCTCTGTCTGTCTATAGCATGTGGTCGTACTCGTACC	1B|069.761307960|1038736|1038736	AA	AA	AA	AA	AA	AA	AA	AA	NN	AA	AA	AA	AC	AA	AA	CC	AA	AC	AA	AA	AA	AA	AA	AA	AA	NN	AA	NN	NN	AA	AA	NN	AA	NN	NN	AA	AA	AA	NN	AA	AA	CC	CC	AA	AA	AA
4991006	20:C>G	TGCAGGTCCTTACGGCGGCGCCAACGACCGAGATCGGAAGAGCGGTTCAGCAGGAATGCCGAGACCGAT	1B|071.155143240|4991006|4991006	CG	CC	CG	CG	CG	CG	CG	CG	CG	GG	GG	CG	CG	CG	CG	CC	GG	CG	CG	CG	CG	CC	CC	CG	CG	CC	CG	CG	CG	CG	CG	CG	CG	CG	CC	CG	CG	CG	CG	CG	CG	CC	CC	CC	CG	GG
12684311	5:C>G	TGCAGCTACATACGCGCTCCGAGATCGGAAGAGCGGTTCAGCAGGAATGCCGAGACCGATCTCGTATGC	1B|071.617933440|7335691|7335691	CC	CG	GG	CG	CC	CC	CC	CG	CG	CG	GG	GG	CC	GG	CG	CG	CC	CC	CC	NN	CC	GG	CG	CG	CC	CG	CG	CG	CC	NN	NN	CC	CG	CG	CG	CG	NN	CG	CG	CG	NN	NN	CC	CC	NN	CG
11316925	22:C>G	TGCAGGCGCCGGTTTGCAGAAACAGCAATAACCGAGATCGGAAGAGCGGTTCAGCAGGAATGCCGAGAC	1B|071.617933440|7344616|7344616	CG	CC	CG	CC	CG	CG	CG	CG	CG	GG	CC	CG	CG	CG	CG	CG	CG	CG	CC	CG	CG	CC	CG	GG	CG	CC	GG	CG	CC	CG	CG	CC	CC	CG	CG	CC	CC	CG	CC	CG	CG	CG	CC	CG	CC	NN
1082843	43:T>C	TGCAGCTCACACACGCCAAGCCGCTCCACTCCGCCGCCACTGATGGGTCAACACCGAGCCACGCCCGAG	1B|072.695417400|1082843|1082843	CC	TT	CC	CC	CC	TC	CC	TC	CC	CC	TT	CC	CC	CC	CC	NN	CC	CC	CC	TC	CC	TT	TT	CC	TC	TT	CC	CC	TT	CC	TC	CC	CC	CC	TT	CC	CC	CC	CC	CC	CC	NN	NN	TT	CC	CC
4989039	19:C>G	TGCAGGCCGTGCGGCTCGTCGGTACGATTCCGAGATCGGAAGAGCGGTTCAGCAGGAATGCCGAGACCG	1B|074.495921870|4989039|4989039	CC	CC	CC	CC	CC	CC	CC	CC	CC	CC	CC	CC	CG	CC	CC	GG	CC	CG	CC	CC	CC	CC	CC	CC	CC	CC	CC	CC	CC	CG	CC	CC	CC	CC	CC	CC	CC	CC	CC	CC	CC	GG	GG	CC	CC	CC
5323541	5:C>T	TGCAGCAGGAGAGGAGTCAAGGGGACCGAGATCGGAAGAGCGGTTCAGCAGGAATGCCGAGACCGATCT	1B|074.853090900|4536830|4536830	TT	NN	TT	TT	TT	CT	TT	TT	TT	TT	TT	TT	TT	CT	TT	TT	TT	TT	TT	TT	TT	TT	TT	TT	TT	NN	TT	TT	TT	TT	CC	TT	TT	CC	TT	TT	TT	TT	TT	TT	TT	TT	TT	TT	TT	TT
3064522	9:G>A	TGCAGCGTCGCTTCACCTCGGGTCGCCGCTCCCGCCGAGATCGGAAGAGCGGTTCAGCAGGAATGCCGA	1B|076.276493180|3064522|3064522	GG	AA	GG	GG	GG	GG	GG	GA	GG	GG	AA	GG	GG	NN	GG	NN	GG	GG	NN	AA	GG	AA	AA	GG	GA	AA	GG	GG	AA	GG	GA	GG	GG	GG	AA	GG	GG	GG	GG	GG	GG	NN	NN	AA	GG	GG
100020366	17:A>G	TGCAGCTCCCGCTCCGCATCGTCGACTTCGACGGCGATGTGGCCGAGATCGGAAGAGCGGTTCAGCAGG	1B|076.326876760|3949116|3949116	AA	GG	AG	GG	AA	AG	AA	GG	AA	AA	GG	AA	GG	AG	AA	NN	AA	GG	AA	GG	AA	GG	GG	AA	GG	GG	GG	AA	AG	AA	AG	GG	AA	AA	GG	AA	AA	GG	GG	AA	AA	NN	NN	GG	AA	AA
1079469	53:T>C	TGCAGCACTACCGCGTACAAAATTGAGGTTTAATCTTCATTAGCCCATCCAGCTGTTTGTCATTCGCAG	1B|076.395995320|1079469|1079469	TC	TT	TT	TC	TC	TC	TC	TC	TC	TT	TC	TC	TC	TC	TC	TC	TT	TC	TC	TC	TC	TC	TC	TT	TC	TC	TC	TC	TC	TC	TC	TT	TC	TC	TC	TT	TC	TT	TC	TC	TC	CC	NN	TC	TT	TT
4989918	44:C>G	TGCAGGCCAAGGCTGTCCACCATCTACTTTGCAGCCCCACCACTCCATGCACGAATCTCGGCGCTCCCA	1B|076.395995320|1116900|1116900	NN	GG	GG	NN	GG	GG	NN	GG	GG	GG	GG	GG	CG	NN	GG	CC	GG	GG	NN	NN	GG	GG	GG	GG	GG	GG	GG	GG	GG	CG	GG	GG	GG	GG	NN	GG	GG	GG	GG	GG	GG	NN	CC	NN	NN	GG
1193859	36:C>T	TGCAGGCGGAGACTCGGCAGGAGCGTTGGCGGGTCACGGCCTCTACGGCTTCCAGCAAAGGATGGCCCG	1B|076.395995320|1193859|1193859	CT	CT	TT	TT	CT	CC	CT	CC	CT	CT	CC	CT	CT	NN	CT	TT	CT	NN	CT	NN	CT	NN	CC	CT	CT	NN	CT	TT	CT	CT	CT	CC	CT	TT	NN	CT	CT	TT	TT	TT	CT	TT	NN	TT	CC	CT
2258438	32:C>A	TGCAGTCCAACAGGTCATCCAATTCCGACTTGCGGATGAGCACTCAGGACGTCATCGAGGAGTGCAAGC	1B|076.395995320|2258438|2258438	CC	CC	CC	CC	CC	CC	CC	CC	CC	CC	CC	CC	CA	CC	CC	AA	CC	CC	CC	CC	CC	NN	CC	CC	CC	CC	CC	CC	CC	CA	CC	CC	CC	CC	CC	CC	CC	CC	CC	CC	CC	AA	AA	CC	NN	CC
4393843	24:C>T	TGCAGCGGGCGCGCTCGCCCCTCACCGACTCTGGGTGGCCGAGATCGGAAGAGCGGTTCAGCAGGAATG	1B|076.395995320|3945004|3945004	TT	CC	CC	CC	CT	CC	TT	TT	CT	CT	CT	NN	CT	CT	CT	CT	CT	CT	TT	CC	TT	CT	CT	CT	CC	CC	CT	CC	CT	TT	TT	TT	CT	CC	CT	CT	CT	CC	CC	CC	CT	CT	CT	CC	CT	CT
4393843	11:C>T	TGCAGCGGGCGCGCTCGCCCCTCACCGACTCTGGGTGGCCGAGATCGGAAGAGCGGTTCAGCAGGAATG	1B|076.395995320|3945004|3945004	TT	CT	CC	CC	CT	CT	TT	TT	CT	CT	CT	TT	CT	CC	CC	CT	CT	CT	TT	CC	TT	CC	CT	CT	CT	CC	CT	CC	CC	TT	TT	TT	CT	CC	CC	CT	CT	CC	CC	CC	CT	CT	CT	CC	CT	CT
4910323	27:C>A	TGCAGGGGAGCTTCAGGATCGACGCGGCGCTGAACGTGGCGGCGGGCGCCGCCAAGGAGAAGGACAGGG	1B|076.395995320|4910323|4910323	CA	AA	AA	AA	AA	AA	NN	AA	AA	AA	AA	AA	AA	CC	CA	NN	AA	CC	AA	AA	AA	AA	AA	AA	AA	AA	AA	AA	AA	NN	CC	AA	AA	AA	AA	AA	AA	AA	AA	AA	AA	NN	NN	AA	CC	AA
4993319	12:T>C	TGCAGCCGCGGGTGGCGGCCGCCGAGATCGGAAGAGCGGTTCAGCAGGAATGCCGAGACCGATCTCGTA	1B|076.395995320|4993319|4993319	CC	CC	CC	CC	CC	CC	CC	CC	CC	CC	CC	CC	TC	CC	CC	TT	CC	TC	CC	CC	CC	CC	CC	CC	CC	CC	CC	CC	CC	TC	CC	CC	CC	CC	CC	CC	CC	CC	CC	CC	CC	TT	TT	NN	CC	CC
5412110	66:G>A	TGCAGGAGACGGCGGCAGGGACCTCGAGGCCGAGCTCAGGCCATGGCTTCCCTGGCTCCAGAGGCCGTG	1B|076.644879060|3952639|3952639	GG	GG	GA	NN	GG	GG	GG	GG	GA	GG	GG	GG	GA	GG	GA	NN	GG	NN	GG	GG	GG	GG	GG	GG	GG	NN	GG	GG	NN	GG	GG	GG	GG	GG	GG	GA	GG	GA	GG	GG	GG	GG	GA	NN	GG	GG
7349859	6:T>G	TGCAGCTCTTGATCCGCCCGAGATCGGAAGAGCGGTTCAGCAGGAATGCCGAGACCGATCTCGTATGCC	1B|076.644879060|7488053|7488053	TG	GG	TG	TG	TG	GG	TG	TG	TG	GG	TG	TG	GG	TG	TT	TT	GG	TG	TG	TG	TG	TG	TG	TG	TG	GG	TG	TG	GG	TT	TG	TG	TG	TG	GG	TG	TG	TG	TG	TG	TG	TG	TT	NN	TG	TG
3025438	34:C>T	TGCAGCTTCGCTGGACATCCAACAAAGCACGAACCACCGAGATCGGAAGAGCGGTTCAGCAGGAATGCC	1B|077.775044770|3025438|3025438	TT	NN	CT	CC	CT	CC	TT	TT	CC	TT	TT	NN	TT	CT	CT	CC	TT	TT	TT	NN	TT	CC	TT	TT	TT	CC	TT	CC	TT	TT	CT	NN	TT	TT	TT	TT	TT	TT	CC	TT	TT	TT	CC	TT	NN	TT
7335779	6:T>A	TGCAGGTACACCAGCCGCCGAGATCGGAAGAGCGGTTCAGCAGGAATGCCGAGACCGATCTCGTATGCC	1B|079.135372160|7335779|7335779	TA	TA	TA	TT	TT	TA	TT	TA	TT	TA	TT	TA	TA	TT	TA	TA	TA	TA	TA	TA	TA	TA	TA	TA	TA	TT	TT	TT	TT	TT	TT	TA	TA	TT	TA	TA	TA	AA	TT	TT	TA	NN	AA	TT	TA	TT
4993546	5:T>C	TGCAGTCCAGGCACGGCCCAACTGGTAATCGGGCCGAGATCGGAAGAGCGGTTCAGCAGGAATGCCGAG	1B|080.974646340|7353781|7353781	TT	CC	TT	CC	TT	TC	TT	TT	NN	TT	CC	TT	TT	TC	TC	CC	TT	NN	TT	TT	TT	TT	TT	NN	TT	TT	TT	CC	TT	TT	TT	NN	TT	NN	TT	TT	TT	TT	TT	NN	TT	TT	NN	TT	TT	TT
4910365	7:A>G	TGCAGGCATCAGCCAAGAGCCCGAGATCGGAAGAGCGGTTCAGCAGGAATGCCGAGACCGATCTCGTAT	1B|081.314732210|4910365|4910365	GG	GG	GG	GG	GG	AG	GG	AG	AA	GG	GG	GG	AG	AG	GG	GG	AG	GG	GG	AA	GG	AA	GG	GG	AG	GG	GG	GG	GG	GG	GG	GG	GG	GG	GG	GG	GG	GG	GG	GG	GG	GG	GG	AA	GG	GG
1051996	55:A>G	TGCAGTAGATTCTTACCAAGCCGAGCGAGCTGTTTCGTGTAAAATCCTCGCGTCCATCACCAGCCGTCT	1B|082.751730740|1051996|1051996	AA	GG	AA	AA	AA	NN	AA	NN	AA	AA	AA	NN	AG	AA	AA	AA	AA	GG	AA	GG	AA	NN	AA	AA	GG	GG	AA	AA	AA	AA	AG	AA	NN	AA	AA	AA	AA	AA	AA	AA	AA	AA	AA	GG	AA	AA
1401028	18:G>C	TGCAGCAAGAAACTGGAGGGCTGTCAGGGAGATGGTGTGCCCAGTAAGACGGCCGAGATCGGAAGAGCG	1B|082.751730740|1401028|1401028	GC	CC	CC	CC	CC	GG	CC	GC	CC	CC	CC	CC	CC	GG	CC	NN	CC	CC	CC	GG	CC	GG	CC	CC	GC	NN	CC	CC	CC	CC	GG	CC	CC	CC	CC	CC	CC	CC	CC	CC	CC	NN	NN	GG	GG	NN
3946151	11:C>T	TGCAGAGTTTGCTGCTGCTCCAAATCCTCTGCTTCGACAACTAGCCAAGCTGCACGAGCTGTTGCCGAG	1B|082.751730740|3957981|3957981	CT	TT	NN	NN	TT	TT	TT	CT	NN	TT	CT	TT	TT	CT	CT	TT	TT	TT	TT	TT	CT	TT	NN	TT	TT	NN	NN	TT	TT	TT	TT	NN	TT	TT	TT	NN	TT	TT	CC	NN	TT	TT	CT	TT	TT	TT
2257474	58:C>T	TGCAGAAGCGTTGAATCGATTCCTTGGTGCGCGGCGATTGCCGAGGGGAGCGAGATGGCACGGAAGCGC	1B|083.092998680|2257474|2257474	CC	TT	CC	CC	CC	TT	CC	CT	CC	CC	CC	CC	CC	CT	CC	CC	CC	CT	CC	TT	CC	TT	CC	CC	TT	TT	CC	CC	CT	NN	CT	CC	CC	CC	CC	CC	CC	CC	CC	CC	CC	CC	CC	TT	CC	CC
1088611	29:T>C	TGCAGGAATATTTGATAAGATAAGAGTGCTACGTTTTATTACTTTTTGCAAGGGGTTAAGCGCACTAAG	1B|083.320119430|1088611|1088611	TT	CC	TT	CC	TT	TC	TT	TT	TT	TT	TT	TT	CC	TT	TT	TT	TT	CC	TT	CC	TT	CC	TT	TT	CC	CC	TT	TT	TC	TT	TT	TT	TC	TT	TT	TT	TT	NN	NN	TT	TT	TT	TT	CC	TT	TT
1667050	32:C>T	TGCAGCCAGGCCGCGCTCGGCGTCGACGAGGACGAAGGCGGTTCCTCCATCAAGAACCGAGATCGGAAG	1B|083.320119430|1667050|1667050	CC	CC	CC	CC	CC	CC	CC	CC	CC	CC	CC	CC	CT	CC	CC	TT	CC	CT	CC	CC	CC	CC	CC	CC	CC	CC	CC	CC	CC	CT	CC	CC	CC	CC	CC	CC	CC	CC	CC	CC	CC	TT	TT	CC	CC	CC
3024078	5:A>C	TGCAGACAAAAAGCTCCGCTACTCCCGCGCCATAATATGCAACCACCCGAGATCGGAAGAGCGGTTCAG	1B|083.320119430|3024078|3024078	AC	AA	AA	AA	AA	AC	AA	AC	AA	AA	AA	AA	AA	CC	AA	NN	AA	AA	AA	CC	AA	CC	AA	AA	AC	CC	AA	AA	AC	AA	CC	AA	AA	AA	AA	NN	AA	AA	AA	AA	AA	NN	NN	CC	NN	AA
1089962	56:C>T	TGCAGTGCGCAGGGGCCAGTTAACTGCACGCAGAATGCGAGATCACAAGTTCTGAACGCTTCCAGATGG	1B|083.574958900|1089962|1089962	CC	TT	CC	CC	CC	TT	CC	CT	CC	CC	CC	CC	CT	CC	CC	CC	CC	CT	CC	TT	CC	TT	CC	CC	TT	TT	CC	CC	CT	CC	TT	CC	CC	CC	CC	CC	CC	CC	CC	CC	CC	CC	CC	TT	CC	CC
5372579	10:A>G	TGCAGCAGCAACACCGTCAGCGCGACGGCCGAGATCGGAAGAGCGGTTCAGCAGGAATGCCGAGACCGA	1B|083.659059320|5372578|5372578	AA	NN	NN	AA	AA	AA	AA	AA	GG	AA	AA	AA	AA	AG	AA	AA	GG	AA	AA	AA	AA	AA	AA	AA	AA	GG	AA	AA	AA	AA	AA	AA	AA	AA	AA	AA	AA	GG	AA	GG	AA	AA	AA	AA	AA	AA
4993702	17:C>T	TGCAGCAGCAGCACCGTCAGCGCGGCGGCCGAGATCGGAAGAGCGGTTCAGCAGGAATGCCGAGACCGA	1B|083.659059320|5372578|5372578	TT	TT	NN	TT	TT	TT	TT	TT	CC	TT	TT	TT	TT	CT	TT	TT	CC	TT	TT	NN	TT	NN	TT	TT	TT	CC	TT	TT	NN	TT	TT	NN	NN	TT	TT	TT	NN	CC	TT	CC	TT	TT	TT	TT	TT	TT
4993919	24:G>C	TGCAGGAGGTGGCGCGCATCACTTGGGCGTTCCTGGAGGTAGAGGGCGAGTGCGAGGGCGGCTACGCCA	1B|083.668575690|1106152|1106152	GC	GG	GG	GC	GG	CC	GC	CC	GG	GC	NN	GC	GC	GC	GG	GG	GC	GC	GG	GC	GG	CC	GC	GC	GC	GG	GG	GC	GC	GC	GG	CC	GC	GG	GG	GC	GC	NN	GG	GG	GG	CC	GC	GG	GC	GC
2276864	67:C>T	TGCAGGCATAGCAACAATATTGTCGACATTGTACCGCACACGCCTGCTAGCAACGTCTTGGACTTGCCT	1B|083.915116590|2276864|2276864	CT	CT	CC	CC	CC	CT	CC	CT	TT	CC	CC	CC	TT	CC	CC	CC	CC	CT	CC	TT	CC	TT	CC	CC	CT	TT	CC	CC	CT	CC	CT	CC	CC	CC	CC	CC	CC	CC	CC	CC	CC	NN	TT	TT	TT	CC
1086771	19:A>G	TGCAGTAGCATCAATAAGCAAGAAGTCGGCAGGAAAAAAAATTGTTGCTTCCTCTATCTCCGAGATCGG	1B|084.496294330|1086771|1086771	AG	AA	AA	AA	AA	AG	AA	AG	AA	AA	AA	AA	AA	AG	AA	NN	AA	AA	AG	GG	AA	GG	AA	AA	AG	AA	AA	AA	AA	AA	GG	AA	AA	AA	AA	AA	AA	AA	AA	AA	AA	NN	NN	GG	AG	GG
3022990	33:A>T	TGCAGCACCCATTACATGGGCCAGGCCCAAGATATGACCGAGATCGGAAGAGCGGTTCAGCAGGAATGC	1B|084.496294330|3022990|3022990	AT	TT	TT	TT	TT	TT	TT	TT	TT	TT	TT	TT	TT	AA	AT	NN	TT	AA	TT	NN	TT	NN	NN	TT	TT	TT	TT	AT	TT	TT	AA	TT	TT	TT	NN	TT	TT	TT	TT	TT	TT	TT	NN	NN	AT	TT
100020240	31:T>C	TGCAGCCGTCGAGCGGGAGGGTCACACCGACTGTCGCCGAGATCGGAAGAGCGGTTCAGCAGGAATGCC	1B|084.496294330|3222542|3222542	TT	TT	TT	TT	TT	TT	TT	TT	TT	TT	TT	TT	TC	TT	TT	CC	TT	TC	TT	TT	TT	TT	TT	TT	TT	TT	TT	TT	TT	TC	TT	TT	TT	TC	TT	TT	TT	TT	TT	TT	TT	CC	CC	TT	TT	TT
1088109	50:G>C	TGCAGTAAACGCAAAACATTGCATGCATCACAGTGGTAAGAATCCGCAAAGCGCTGGATTGGAAATTAG	1B|084.762603450|1088109|1088109	GG	CC	GG	GG	GG	CC	GG	GC	GG	GG	GG	GG	GG	GG	GG	GG	GG	GC	GG	CC	GG	CC	GG	GG	CC	CC	GG	GG	GC	GG	NN	GG	GG	GG	GG	GG	GG	GG	GG	GG	GG	GG	GG	CC	GG	GG
1020691	43:C>T	TGCAGTTGTCTTTCCGTAGCACCCACAGGAACGGCCTGTTGGACTGGCTCATGGCGTCCGCTATCTCGG	1B|084.839123710|1020691|1020691	CC	CC	CC	CC	CC	CC	CC	CC	CC	CC	CC	NN	CT	CC	CC	TT	CC	CT	CC	CC	CC	CC	CC	CC	CC	CC	CC	CC	CC	NN	NN	CC	CC	NN	CC	CC	CC	CC	CC	CC	CC	TT	TT	CC	CC	CC
3029920	5:C>G	TGCAGCCCCCGCAGGATCAGCTTGTCTCCGCCCATCGCCGAGATCGGAAGAGCGGTTCAGCAGGAATGC	1B|084.839123710|3029920|3029920	CC	CC	CC	CC	CC	CC	CC	CC	CC	CC	CC	CC	CG	CC	CC	GG	CC	CC	CC	CC	CC	CC	CC	CC	CC	CC	CC	CC	CC	CG	CC	CC	CC	CC	CC	CC	CC	CC	CC	CC	CC	GG	GG	CC	CC	CC
100025200	12:A>G	TGCAGGCCAAGAAGATAGACGCCAACCCAAGGGACTACCTTACCTTCTTCTGCTTAGCGAACCGAGATC	1B|084.839123710|4007915|4007915	GG	GG	AG	GG	GG	AA	GG	AG	GG	GG	GG	GG	GG	AG	GG	NN	GG	GG	GG	AA	AA	AA	AA	GG	AG	AA	GG	AG	AG	NN	AG	AA	GG	GG	AA	GG	GG	GG	AA	GG	GG	NN	NN	AA	GG	GG
4989161	21:G>A	TGCAGTCGAGCCGATGCAAGCGCCCGAGATCGGAAGAGCGGTTCAGCAGGAATGCCGAGACCGATCTCG	1B|084.839123710|4989161|4989161	GG	GG	GG	GG	GG	GG	GG	NN	GG	GG	GG	GG	GA	GG	GG	AA	GG	AA	GG	GG	GG	NN	GG	GG	GG	GG	GG	GG	GG	AA	NN	GG	GG	GG	GG	GG	GG	GG	GG	GG	GG	AA	AA	NN	GG	NN
2266736	48:C>G	TGCAGAGTTTGTTGCTGCTCCAAATCCTCTGCTTCGACAACTAGCCAACCTACACGTAGCTACTGCCGA	1B|085.028397370|2266736|2266736	CG	CC	CC	CC	CC	CC	CC	CC	CC	CC	CC	CC	CC	CC	CG	NN	CC	NN	CC	CC	CC	CC	CC	CC	CC	CC	CC	CC	CC	CC	CG	CC	CC	CC	CC	CC	CC	NN	CC	CC	CC	NN	NN	CC	CG	CC
100025202	55:A>G	TGCAGGCCAAGAGGATAGACGCCAACCCCAGGGACTACCTTACCTTCTTCTGCTTAGGGAACCGAGATC	1B|085.616241060|986079|986079	AA	AA	AA	AA	AA	NN	AA	AA	AA	AA	AA	AA	AG	AA	AA	GG	AA	AA	AA	NN	NN	NN	NN	AA	AA	NN	AA	AA	AA	GG	AA	NN	AA	AA	GG	AA	AA	AA	NN	AA	AA	GG	GG	NN	AA	AA
100025202	49:C>T	TGCAGGCCAAGAGGATAGACGCCAACCCCAGGGACTACCTTACCTTCTTCTGCTTAGGGAACCGAGATC	1B|085.616241060|986079|986079	CC	CC	CC	CC	CC	NN	CC	CC	CC	CC	CC	CC	CT	CC	CC	TT	CC	CC	CC	NN	NN	NN	NN	CC	CC	NN	CC	CC	CC	TT	CC	NN	CC	CC	NN	CC	CC	CC	NN	CC	CC	TT	TT	NN	CC	CC
1255451	21:T>G	TGCAGATGTGCTTGGCCGTTCTATTGATGCTCTGTTCTTCTTTGCCAGATCCCCAACGGGTGCGGGAGC	1B|085.688239310|1255451|1255451	GG	TT	GG	GG	GG	TT	GG	TG	GG	GG	GG	GG	TG	GG	GG	GG	GG	TG	GG	TT	GG	TT	GG	NN	TG	TT	GG	GG	TG	NN	TG	TG	NN	GG	GG	GG	GG	GG	GG	GG	GG	GG	GG	TT	GG	GG
998633	40:T>G	TGCAGCAGGCCCCTTGTTGCGGTCAAAGGAATTGCAACGGTGGCCAAATTGAAAATCTGAAATATGGGT	1B|085.688239310|998633|998633	TT	GG	TG	TT	TT	TT	TT	TG	GG	TT	TT	TT	TT	TT	TT	TT	TT	TG	TT	GG	TT	GG	TT	TT	TG	GG	NN	TT	TG	TT	TT	TT	TT	TT	TT	TT	TT	GG	NN	NN	TT	TT	NN	NN	GG	TT
5411845	13:T>C	TGCAGCTCGCCGTTGTCTCGAGCTCACGGGCCGAGATCGGAAGAGCGGTTCAGCAGGAATGCCGAGACC	1B|085.989013610|4910889|4910889	TT	CC	TT	TT	TT	TC	TT	TT	TT	TT	TT	TT	TC	TT	TT	TT	TT	TC	TT	CC	TT	CC	TT	TT	CC	CC	TT	TT	TC	TT	NN	NN	NN	TT	TT	TT	TT	TT	TT	TT	TT	TT	TT	CC	NN	TC
4989032	25:T>C	TGCAGTTCAAGTCCGTGACGCAGAATGCGTTCGTGGCTGCCGAGAATGGCGGCGGCGCAGCGTTGGTCG	1B|086.126660120|4989032|4989032	TT	TT	TT	TT	TT	NN	TT	TT	TT	TT	TT	TT	TC	TT	TT	NN	TT	TT	TT	TT	TT	NN	TT	TT	TT	TT	TT	TT	TT	TC	NN	TT	TT	TT	NN	TT	TT	TT	TT	TT	TT	CC	NN	TT	TT	TT
4989054	6:T>C	TGCAGTTCTTCCTGATCTCGAAGCGGCTGCCCGCGGCGGGGATCTCGCTGAGCTTGGCCATGGCCTTGC	1B|086.126660120|4989054|4989054	CC	CC	CC	CC	CC	CC	CC	CC	CC	CC	CC	CC	CC	NN	CC	NN	CC	CC	NN	CC	CC	NN	CC	CC	CC	CC	CC	NN	CC	TT	CC	CC	NN	CC	CC	NN	CC	CC	CC	CC	CC	TT	TT	NN	CC	CC
1117916	11:G>A	TGCAGCTGCCTGACCGAGTCATCAGGAGGGGAGCGCTCACTTCTATCAGCCAACGCGAGTCACACAATG	1B|086.126660120|4990854|4990854	GG	GG	GG	GG	GG	GG	GG	NN	GG	GG	GG	GG	GA	GG	GG	NN	GG	GG	GG	GG	NN	GG	GG	GG	GG	GG	GG	NN	GG	AA	GG	GG	GG	NN	GG	GG	GG	GG	GG	GG	GG	AA	AA	GG	GG	NN
1003611	20:A>T	TGCAGCTGCCGCCATGTTGCATCCGCCGCAGACTACTGCTGCTACCTGGCTACCTTCCCGCTCCCGCCG	1B|086.191783230|1003611|1003611	AT	AA	AA	AA	AA	AA	AA	AA	AA	AA	AA	AA	AA	AT	AT	NN	AA	TT	AA	AA	AA	AA	AA	AA	AA	AA	AA	AA	AA	NN	AT	AA	AA	AA	AA	AA	AA	NN	AA	AA	AA	NN	NN	AA	AT	AA
1117619	41:C>T	TGCAGTTCTTGCTGAGTTTGTCGCATCACATCGTGTGTTCACCAGTGTACCCGAGATCGGAAGAGCGGT	1B|086.191783230|1117619|1117619	TT	CC	CC	TT	TT	CC	TT	CT	NN	TT	TT	TT	TT	TT	TT	NN	TT	NN	TT	CC	CT	CC	CC	TT	CT	CC	TT	TT	CC	TT	CT	TT	TT	TT	CC	TT	TT	TT	CC	CC	TT	NN	NN	CC	TT	TT
2290369	21:C>T	TGCAGAGCAAGTTCAGGAAAGCTGCCAGGAAGAGCAGGCAGGAATTCGACGCCATTGATGGAAGGATCC	1B|086.191783230|2290369|2290369	CC	CC	NN	CC	CC	CC	CC	CC	CC	CC	CC	CC	CC	CC	CC	TT	CC	CT	CC	CC	CC	CC	CC	CC	CC	CC	CC	CC	CC	CT	CC	CC	CC	CC	CC	CC	CC	CC	CC	CC	CC	TT	TT	CC	CC	CC
979844	16:C>T	TGCAGTGTGAGCTGCCCCAACAAGAGACACCGCAACATGCCATACCAATAACTCAGGCCCTTATCCCCC	1B|086.191783230|979844|979844	CC	TT	CC	CC	CC	CT	CC	CT	CC	CC	CC	CC	CT	CC	CC	CC	CC	CT	CC	TT	CC	TT	CC	CC	TT	TT	CC	CC	CT	CC	CT	CC	CC	CC	CC	CC	CC	CC	CC	CC	CC	CC	CC	TT	CT	CC
1009747	37:C>G	TGCAGCTGCACAGCTCAAGGATGGAGACGCAGAGCCCCCTTCGGATGCGTCGCGCGCCGCCAGTGCCAA	1B|086.343266790|1009747|1009747	CG	CC	CC	CC	CC	CC	CC	CC	CC	CC	CC	CC	CC	CG	CC	CC	CC	CC	CC	CC	CC	CC	CC	CC	CC	CC	CC	CC	CC	CC	GG	NN	CC	GG	CC	CC	CC	CC	CC	CC	CC	CC	CC	CC	CG	CC
1072469	26:A>C	TGCAGTTCATCCCCTAGGGCAAGCAAATATCGGGCGTATGTTACGGTACAGGTACAGGTATCACTTATC	1B|086.479138250|1072469|1072469	AA	AA	AA	AA	AA	AA	AA	AA	AA	AA	AA	AA	AC	AA	AA	CC	AA	AC	AA	AA	AA	AA	AA	AA	AA	AA	AA	AA	AA	CC	AA	AA	AA	AA	AA	AA	AA	AA	AA	AA	AA	CC	CC	AA	AA	AA
985165	34:T>A	TGCAGGGAGGTGGTACTACTAAAAGTGAGTTTCTTTTGCCTGCAATTTGGTGTTCCTGACTCCCCGAGA	1B|086.574800670|985165|985165	TT	AA	TT	TT	TT	AA	TT	TA	TT	TT	TT	TT	TA	TT	TT	TT	TT	AA	TT	AA	TT	AA	TT	TT	AA	AA	TT	TT	TA	TT	TA	TT	NN	TT	TT	TT	TT	TT	TT	TT	TT	NN	TT	AA	TT	NN
1229852	12:T>C	TGCAGCTAGTTGTGTCCACCAATCACCTGCACCTGCGGTCCGCGCGCCTAGGCTCCGAGATCGGAAGAG	1B|086.617194220|1229852|1229852	CC	NN	CC	CC	CC	NN	CC	CC	CC	CC	CC	CC	TC	NN	CC	NN	CC	TT	CC	NN	CC	NN	NN	CC	CC	NN	CC	NN	CC	TC	NN	CC	CC	CC	NN	CC	CC	CC	CC	CC	CC	TT	TT	NN	CC	CC
5971516	34:C>T	TGCAGCTGCTCCATGTCGCTCGGGTACACCGCGACGGCGCCCCGCCGCGGGAGGCTCGGCCGAGATCGG	1B|086.766493270|5971516|5971516	CC	CC	CC	CC	CC	CC	CC	CC	CC	CC	CC	NN	CT	CC	CC	TT	CC	CT	CC	CC	CC	CC	CC	CC	CC	CC	NN	CC	CC	CT	CC	CC	CC	CC	CC	CC	CC	CC	NN	CC	CC	TT	TT	CC	CC	CC
1091408	55:G>T	TGCAGTCGGCGGCAGTGGGTGTGTCCGCGCTCTCCTCGTTGAGATTGCTCCCGACGATGGCGTTGGAGA	1B|086.786780390|1091408|1091408	GT	TT	GG	GG	GG	GT	GG	GT	GG	GG	GG	GG	GG	GG	GG	NN	GT	GG	GG	TT	GT	TT	TT	GG	GT	NN	GG	GT	GT	GT	GT	GT	GG	GG	TT	GG	GT	GT	TT	GT	GT	NN	NN	TT	GG	GT
1103424	23:T>C	TGCAGAAGCAGAACCTGGAGGAGTCTCACTCTCGCGCCGAGGTAGATTAATCCGACCGAGATCGGAAGA	1B|086.786780390|1103424|1103424	TT	NN	TT	TT	TT	TT	TT	TT	NN	TT	TT	TT	TC	TT	TT	CC	TT	TC	TT	NN	TT	NN	NN	TT	TT	NN	TT	TT	TT	TC	TT	TT	TT	TT	NN	TT	TT	TT	TT	TT	TT	CC	CC	NN	TT	TT
1126427	10:T>C	TGCAGAGCAATCAGGGATTCGGCCTCGTCGGGTTCAGCACGTCCACGCTGGTCACGCTCGGCGCGTGCC	1B|086.786780390|1126427|1126427	TT	CC	TT	TT	TT	TC	TT	TC	TT	TT	CC	TT	TT	TT	TT	NN	TT	NN	TT	CC	TT	NN	CC	NN	TC	CC	TT	TT	CC	TT	TC	TT	TT	TT	CC	TT	TT	TT	TT	TT	TT	NN	NN	CC	TT	TT
1256169	15:T>C	TGCAGGCGTTTGGCCTACCTCCCTCGCGAGCTCCCCGTCCTGGATCTCAAGGTCAGCGACGCGCTCCCG	1B|086.786780390|1256169|1256169	CC	CC	CC	CC	CC	CC	CC	CC	CC	CC	CC	CC	TC	CC	CC	TT	CC	TC	CC	NN	CC	NN	CC	CC	CC	NN	CC	CC	CC	TC	NN	CC	CC	CC	CC	CC	CC	CC	NN	NN	CC	TT	TT	NN	CC	CC
1280252	38:G>C	TGCAGGATAGCCAAGGGCGTGGTGGAAGGCCCGTCGCGGAACCTCCTGGAGTCGGTGGCGCAGTCGATC	1B|086.786780390|1280252|1280252	GG	GG	GG	GG	GG	GG	GG	GG	GG	GG	GG	GG	GC	GG	GG	CC	GG	GC	GG	GG	GG	GG	GG	GG	GG	GG	GG	GG	GG	GC	GG	GG	GG	GG	GG	GG	GG	GG	GG	GC	GG	CC	CC	GG	GG	GG
1297131	55:C>G	TGCAGGCGCTGGGCCCACCTCCCTCGCGAGCTCCCCGCCCTGGATCTCAAGGTCACCGACGCACTCCCG	1B|086.786780390|1297131|1297131	CG	GG	GG	GG	GG	CG	GG	CG	GG	GG	GG	GG	GG	CG	GG	NN	GG	GG	GG	CC	GG	CC	GG	GG	CG	NN	GG	GG	GG	GG	CC	GG	GG	GG	GG	GG	GG	GG	NN	NN	GG	NN	NN	CC	CG	GG
3950141	25:C>G	TGCAGAAAATGGGATCCTTTCAAGACTTGAGGAACCGAGATCGGAAGAGCGGTTCAGCAGGAATGCCGA	1B|086.786780390|3950141|3950141	GG	GG	GG	GG	GG	GG	GG	GG	GG	GG	GG	GG	CG	GG	GG	CC	GG	CG	GG	GG	GG	NN	NN	GG	GG	GG	NN	GG	GG	CG	GG	GG	GG	GG	NN	GG	GG	GG	GG	GG	GG	CC	CC	GG	GG	GG
4990834	34:T>C	TGCAGCACTTCAAGAAGCCGTTCGCTCATGAGCATGAAGAACTGAAGACCTTGCTGGAGGCCGTTCAGT	1B|086.786780390|4990834|4990834	CC	CC	CC	CC	CC	CC	CC	CC	CC	CC	CC	CC	CC	CC	CC	TT	CC	TC	CC	CC	CC	CC	CC	CC	CC	CC	CC	CC	CC	TC	CC	CC	CC	CC	CC	CC	CC	CC	CC	CC	CC	TT	TT	CC	CC	CC
996139	17:A>C	TGCAGAAGCCGCGCCCAATGCTCCTCGTTGTCGCTCCCGAAGCTCTTCTTCGTGTCCTCCACAGCCAGC	1B|086.786780390|996139|996139	AA	AA	AA	AA	AA	AA	AA	AA	AA	AA	AA	AA	AC	AA	AA	CC	AA	AC	AA	AA	AA	AA	AA	AA	AA	AA	AA	AA	AA	AC	AA	AA	AA	AA	AA	AA	AA	AA	AA	AA	AA	CC	CC	AA	AA	AA
1212812	20:C>T	TGCAGATGCTCTAAGGTTAGCGGAGTTTTCAGGATTTGAGAGCTCAGTGCTTGTTGACCGCGGTGGGGC	1B|086.858104600|1212812|1212812	CC	CC	NN	CC	CC	CC	CC	CC	CC	NN	NN	CC	CT	NN	CC	CC	CC	CC	CC	CC	CC	CC	CC	CC	TT	TT	CC	CC	CT	CC	CC	CC	CC	CC	CC	CC	CC	CC	CC	CC	CC	CC	CC	CC	NN	CC
100023374	8:G>A	TGCAGCACGTTCCAGTGCCTACTTGCGCACGCGTGGAAGAAGATCACGGCGGCGCGGGATCTGGCGCCG	1B|087.053852340|1023072|1023072	GG	GG	GG	GG	GG	GG	GG	GG	GG	GG	GG	GG	GA	NN	GG	AA	GG	GG	GG	NN	GG	NN	GG	GG	GG	NN	GG	GG	GG	GA	NN	GG	GG	GG	GG	GG	GG	GG	GG	GG	GG	AA	AA	NN	NN	GG
100023375	26:C>G	TGCAGCACGTTCCAGTGCCTCCTTGCCCACGCGTGGAAGAAGATCACGGCGGCGCGGGATCTGGCGCCG	1B|087.053852340|1023072|1023072	CC	CC	CC	CC	CC	CC	CC	CC	CC	CC	CC	CC	CG	CC	CC	GG	CC	CC	CC	NN	CC	NN	CC	CC	CC	NN	CC	CC	CC	GG	CC	CC	CC	CC	CC	CC	CC	CC	CC	CC	CC	GG	GG	NN	CC	CC
3939353	7:A>G	TGCAGCGAAGGAGCAAGGGAGGAACCAGTTAGAGCCGAGATCGGAAGAGCGGTTCAGCAGGAATGCCGA	1B|087.293529130|3939353|3939353	GG	GG	GG	GG	GG	GG	GG	GG	GG	NN	GG	GG	AG	GG	GG	AA	GG	AG	GG	GG	GG	GG	GG	GG	GG	GG	GG	NN	GG	AA	GG	GG	GG	GG	GG	GG	NN	GG	GG	GG	GG	AA	AA	GG	GG	GG
4990255	7:T>C	TGCAGCGTGCCCGTGCGTCCCCGTGCTCCGAGATCGGAAGAGCGGTTCAGCAGGAATGCCGAGACCGAT	1B|087.293529130|4990255|4990255	CC	CC	CC	CC	NN	NN	CC	NN	CC	CC	CC	CC	TC	CC	CC	TC	CC	CC	CC	CC	CC	NN	CC	CC	NN	CC	CC	CC	CC	TT	CC	CC	NN	CC	CC	CC	NN	CC	CC	CC	CC	TT	TT	CC	CC	NN
4993225	67:C>G	TGCAGCAGCTGCGCGTGGCCGACCTTCCTGCGCAGCGCGCTGGTGAGCTTGACGGAGTCGACGCCGTCG	1B|087.318694990|4993225|4993225	GG	GG	NN	NN	GG	GG	GG	NN	GG	GG	GG	GG	GG	GG	GG	CC	GG	CC	GG	GG	GG	NN	NN	GG	GG	GG	GG	GG	GG	CG	NN	GG	GG	GG	NN	GG	GG	GG	GG	GG	GG	CC	CC	NN	GG	GG
7358392	10:C>G	TGCAGCAGCTCCGCCACGTCCGAGATCGGAAGAGCGGTTCAGCAGGAATGCCGAGACCGATCTCGTATG	1B|087.361494480|7358392|7358392	GG	GG	GG	GG	GG	GG	GG	GG	GG	GG	GG	GG	CG	GG	GG	CC	GG	CG	GG	GG	GG	GG	GG	GG	GG	GG	GG	GG	GG	CG	GG	GG	GG	GG	GG	GG	GG	GG	GG	GG	GG	CC	CC	GG	GG	GG
1024576	18:T>C	TGCAGGAGGGCGACCTCGTCATCTGCCCCGAGGGGACGACGTCCCGAGAGCCGTTCCTGCTCCGAGATC	1B|087.850610100|1024576|1024576	TT	TT	TT	TT	TT	TT	TT	TT	TT	TT	TT	TT	TC	TT	TT	CC	TT	TC	TT	TT	TT	TT	TT	TT	TT	NN	TT	TT	TT	CC	TT	TT	TT	TT	TT	TT	TT	TT	TT	TT	TT	CC	CC	TT	TT	TT
4393742	11:A>G	TGCAGGCGCTCAGCGGCGTCCTGGAGATCTTCCAGGTGGCCGAGATCGGAAGAGCGGTTCAGCAGGAAT	1B|088.382526740|4393742|4393742	GG	GG	GG	GG	GG	GG	GG	GG	GG	GG	GG	GG	AG	GG	GG	AA	GG	AG	GG	GG	GG	GG	GG	GG	GG	GG	GG	GG	GG	AG	GG	GG	GG	AG	GG	GG	GG	GG	GG	GG	GG	AA	AA	GG	GG	GG
4910712	15:C>T	TGCAGAGCGCGGCGGCGCCAAGCGCGCTGCGGGTGTCGAGACGGCCCACGATCTGGAGGATCAGGTCGT	1B|088.382526740|4910712|4910712	CC	CC	CC	CC	CC	NN	CC	CC	CC	CC	CC	CC	CT	CC	CC	TT	CC	TT	CC	NN	CC	NN	CC	CC	CC	NN	CC	CC	CC	CC	NN	CC	CC	CC	CC	CC	CC	CC	NN	CC	CC	TT	TT	NN	CC	CC
4910712	48:C>G	TGCAGAGCGCGGCGGCGCCAAGCGCGCTGCGGGTGTCGAGACGGCCCACGATCTGGAGGATCAGGTCGT	1B|088.382526740|4910712|4910712	CG	CC	CC	CC	CC	GG	CC	CG	CC	CC	CC	CC	CG	CG	CC	GG	CC	GG	CC	GG	CC	GG	CC	CC	CG	NN	CC	CC	CC	CG	GG	CC	CC	CC	CC	CC	CC	CC	NN	CC	CC	GG	GG	GG	CG	CC
4990301	30:A>G	TGCAGCTCCACGCCATTGTCGCCGTCGACGACGAGCCGCTCGTACTCTCCGACGTAGTTGAGGTGGACC	1B|088.382526740|4990301|4990301	GG	GG	GG	GG	GG	GG	GG	GG	GG	GG	GG	GG	AG	GG	GG	AA	GG	AG	GG	GG	GG	GG	GG	GG	GG	GG	GG	GG	GG	AG	GG	GG	GG	GG	GG	GG	NN	GG	GG	GG	GG	AA	AA	GG	GG	GG
4993221	6:C>A	TGCAGACGAGCGGAAACTCATCCGAGATCGGAAGAGCGGTTCAGCAGGAATGCCGAGACCGATCTCGTA	1B|088.382526740|4993221|4993221	AA	AA	AA	AA	AA	AA	AA	AA	AA	AA	AA	AA	CA	AA	AA	CC	AA	CA	AA	AA	AA	AA	AA	AA	AA	AA	AA	AA	AA	CA	AA	AA	AA	AA	AA	AA	AA	AA	AA	AA	AA	CC	CC	AA	AA	AA
1090566	51:G>A	TGCAGGCGTGCCAGCGTGTGTGTGCGTGGGCGCGGGTGAATGATTGTTTTTGCTTCTGGGCGCGGTGGA	1B|088.688111890|1090566|1090566	GA	GG	GA	GG	AA	GG	AA	GA	GG	AA	GG	AA	GG	GA	GA	NN	AA	NN	AA	GG	GA	NN	AA	AA	GG	GG	GG	GG	GA	AA	GG	AA	AA	AA	AA	AA	AA	AA	GG	GG	AA	NN	NN	GG	GA	GG
1062951	39:T>C	TGCAGCCGAATACTTCTCTCTCGCTGTCTCCAGCGGTGCTAGCTAGTCTTCATGCTGCATGGTCGGTGC	1B|088.722421750|1062951|1062951	TC	TT	TC	TT	CC	TT	CC	TT	TT	CC	TT	CC	TT	TC	TC	NN	CC	TT	CC	TT	TC	TT	TT	CC	TT	TT	TT	TT	TC	CC	TT	CC	CC	CC	TT	CC	CC	CC	TT	TT	CC	NN	NN	TT	TC	TT
1073071	8:T>C	TGCAGCGATCTGTGCACCTCGCCGCTGCTCGCCATGGCGTCCGCCGACCTACCACTGCTTGTTCAGAGA	1B|088.727343370|1073071|1073071	TT	TT	TT	TT	TT	TT	TT	TT	TT	TT	TT	TT	TT	TT	TT	CC	TT	TC	TT	TT	TT	TT	TT	TT	TT	TT	TT	TT	TT	TC	TT	TT	TT	TT	NN	NN	TT	TT	TT	TT	TT	CC	CC	TT	TT	TT
100021959	26:G>T	TGCAGGAGATGCGGCTGCGCGGGGTGGCGTGCCCCGAGGGAGCCCTCGTCGCCGCCATCTGCGCCTTCG	1B|088.828204120|1027124|1027124	TT	TT	TT	TT	TT	TT	TT	TT	TT	TT	TT	TT	GT	TT	TT	GG	TT	NN	TT	TT	TT	TT	TT	TT	TT	TT	TT	TT	TT	NN	TT	TT	TT	TT	TT	TT	TT	TT	TT	TT	TT	GG	GG	TT	TT	TT
100019025	25:A>G	TGCAGGAATTGAACTATCAACTAGTACTGTGAGTTTTACAGTTGCTGCACCAATTGAACTATCAACCGA	1B|089.378470350|1018896|1018896	AA	NN	AA	AA	AA	AG	AA	AG	AA	AA	AA	AA	AG	AG	AA	AA	AA	AG	AA	GG	AA	GG	AA	AA	GG	GG	AA	AA	AG	AA	AG	AA	AA	AA	AA	AA	AA	AA	NN	AA	AA	AA	AA	GG	AA	AA
1105435	25:C>G	TGCAGCCTTCCTGGAACATGGTGACCGCCTTTTCTCCATCTGACTCCCCGCCGAGATCGGAAGAGCGGT	1B|089.495705540|1105435|1105435	CC	CC	CC	CC	CC	CC	CC	CC	CC	CC	CC	CC	CG	CC	CC	GG	CC	CC	CC	CC	CC	CC	CC	CC	CC	CC	CC	CC	CC	CG	CC	CC	CC	CC	CC	CC	CC	CC	CC	CC	CC	GG	GG	CC	CC	CC
3064594	67:C>G	TGCAGATATCCGATAGCTGTGACGGGGAGCAGACACCTCCGTCCCTCGACAGCATGCCTTTGTTGACCA	1B|089.829481920|3064594|3064594	CG	CC	CG	GG	GG	CG	GG	CG	CC	GG	GG	GG	CG	CC	GG	GG	GG	CG	GG	CC	GG	CC	GG	GG	CG	CC	GG	GG	CG	GG	GG	GG	GG	GG	GG	GG	GG	CC	CC	GG	GG	GG	CC	CC	CC	GG
3026672	6:C>G	TGCAGGCCCATGTGAGGAAGGAAGACAACCACGCTACCTAGCCGAGATCGGAAGAGCGGTTCAGCAGGA	1B|090.308859250|3026672|3026672	CC	CC	CC	CC	CC	CC	CC	CC	NN	CC	NN	CC	CG	CC	CC	GG	CC	GG	CC	CC	CC	CC	CC	CC	CC	CC	CC	CC	CC	CG	CC	CC	CC	CC	CC	CC	CC	CC	NN	CC	CC	GG	GG	CC	CC	CC
3959427	59:A>G	TGCAGTTCCACGGCTTCCACGGCGTGAAGCAGGAGGAGAAGAAGCTGGGCCAGAAGTTCACCGTCGACG	1B|090.308859250|3959427|3959427	GG	GG	GG	GG	GG	GG	GG	GG	NN	NN	GG	GG	AG	GG	GG	NN	GG	GG	GG	GG	GG	GG	GG	GG	GG	GG	GG	GG	GG	AG	GG	GG	GG	GG	GG	GG	GG	GG	GG	GG	GG	AA	AA	GG	GG	GG
999482	59:T>C	TGCAGCGTCACCTCCCCAGGCCCAGGCGTCTCCTTCTCCACAATCTCCACCTTCCTCCCTTCGTCCTCC	1B|090.308859250|999482|999482	TT	TT	TT	NN	TT	TT	TT	TT	TT	TT	TT	TT	TC	TT	TT	CC	TT	TC	TT	TT	TT	TT	TT	NN	TT	NN	TT	TT	TT	CC	TT	NN	TT	TT	TT	TT	TT	TT	TT	TT	TT	NN	CC	TT	TT	TT
1085087	22:T>C	TGCAGAACAAGATAGCTTTGAATCTGCGAAGGAATCAGATGCAACTCTGCGCGGCCGAGATCGGAAGAG	1B|090.367152190|1085087|1085087	TC	CC	CC	CC	TT	CC	TT	TC	CC	TT	TT	TT	TC	TC	TT	TT	TT	CC	TT	CC	TT	CC	TT	TT	TC	NN	TT	CC	TC	TT	TC	TT	TT	TT	TT	TT	TT	CC	CC	CC	TT	TT	CC	CC	CC	NN
1260851	9:G>A	TGCAGATCCGCCTCCTGCATGCATGGATGGATGGTGCAGCGATGAACAAGAGGAAGGAAGCAGGATAAT	1B|090.367152190|1260851|1260851	AA	GG	GG	GG	AA	GA	AA	GG	AA	AA	AA	AA	AA	GG	AA	AA	AA	AA	AA	GG	AA	GG	AA	AA	GA	GG	AA	GG	GA	AA	GA	AA	AA	AA	AA	AA	AA	GG	GG	GG	AA	AA	AA	GG	AA	AA
5971568	8:C>A	TGCAGCTGCTGGGCGTGGCCGCTTTCCTCGCCGAGATCGGAAGAGCGGTTCAGCAGGAATGCCGAGACC	1B|090.395485870|5971568|5971568	AA	AA	AA	AA	AA	AA	AA	AA	AA	AA	AA	AA	CA	AA	AA	CC	AA	CA	AA	AA	AA	AA	AA	AA	AA	AA	AA	AA	AA	CA	AA	AA	AA	AA	AA	AA	AA	AA	AA	AA	AA	CC	CC	AA	AA	AA
100018951	10:G>C	TGCAGCTCTCGGTCATCGGCTTCGTGCTCCACTTCATCTTCACCCAGAGCAGCCCGCTCTGGATCCTGC	1B|090.431249790|1074182|1074182	CC	CC	CC	CC	CC	NN	CC	CC	CC	CC	CC	CC	CC	CC	CC	GG	CC	GC	CC	CC	CC	CC	CC	CC	CC	CC	CC	CC	CC	GC	CC	CC	CC	CC	CC	CC	CC	CC	CC	CC	CC	GG	GG	CC	CC	CC
100015405	10:T>G	TGCAGCAATGTCGTCGGACAAGCCGAGATCGGAAGAGCGGTTCAGCAGGAATGCCGAGACCGATCTCGT	1B|090.617617240|4396605|4396605	TT	TT	TT	TT	TT	TT	TT	TT	TT	TT	TT	TT	TG	TT	TT	GG	TT	TG	TT	TT	TT	TT	TT	TT	TT	TT	TT	TT	TT	TG	TT	TT	TT	TT	TT	TT	TT	TT	TT	TT	TT	GG	GG	TT	TT	TT
4992041	9:C>G	TGCAGATCGCTACGCACTAGACCGAGATCGGAAGAGCGGTTCAGCAGGAATGCCGAGACCGATCTCGTA	1B|090.617617240|4992041|4992041	GG	GG	GG	GG	GG	NN	GG	GG	GG	GG	GG	GG	GG	GG	GG	CC	GG	CG	GG	GG	GG	GG	NN	NN	NN	NN	NN	GG	GG	CC	NN	NN	NN	GG	NN	GG	GG	GG	GG	GG	GG	CC	CC	GG	GG	GG
4993289	20:T>G	TGCAGGTTGGGCTGCGCAGGTCGTGCCGAGATCGGAAGAGCGGTTCAGCAGGAATGCCGAGACCGATCT	1B|090.617617240|4993289|4993289	GG	GG	NN	GG	GG	NN	GG	GG	GG	GG	GG	GG	TG	GG	GG	TT	GG	TG	NN	GG	GG	GG	GG	GG	GG	GG	GG	GG	GG	TG	GG	GG	GG	GG	GG	GG	GG	GG	GG	GG	GG	TT	TT	GG	GG	GG
7358434	15:T>C	TGCAGCAGCTGCGCCTCGTCCGAGATCGGAAGAGCGGTTCAGCAGGAATGCCGAGACCGATCTCGTATG	1B|090.751087000|7358434|7358434	CC	CC	CC	CC	CC	CC	CC	CC	CC	CC	CC	CC	TC	CC	CC	TT	CC	TC	CC	CC	CC	CC	CC	CC	CC	CC	CC	CC	CC	TC	CC	CC	CC	CC	CC	CC	CC	CC	CC	CC	CC	TT	TT	CC	CC	CC
1224984	37:C>A	TGCAGCCGCAACAACTCGTCACCCAAGAGCTGTTCCCCGCCGCGGCCACCGCCGAGATCGGAAGAGCGG	1B|090.869627850|1224984|1224984	CC	CC	CC	CC	CC	CC	CC	CC	CC	CC	CC	CC	CA	CC	CC	AA	CC	CA	CC	CC	CC	CC	CC	CC	CC	CC	CC	CC	CC	CA	CC	CC	CC	CC	CC	CC	CC	CC	CC	CC	CC	AA	AA	CC	CC	CC
1230086	6:T>C	TGCAGGTTGGCGGCCATGGTGGCGTCCAGCGTCGGCTCTGCCGAGCTCTTGGTGGACGCCAGCCGAGAT	1B|090.869627850|1230086|1230086	CC	NN	CC	NN	CC	CC	CC	CC	CC	CC	CC	CC	TC	CC	CC	NN	CC	TC	CC	CC	CC	CC	CC	CC	CC	NN	CC	NN	CC	TC	CC	CC	CC	CC	CC	CC	CC	CC	CC	NN	CC	TT	TT	CC	CC	CC
1255952	8:T>C	TGCAGGCGTTTGGCACACCTCCCTCGCGAGCTCCCCGTCCTGGATCTCAAGGTCAGCGACGCGCTCCCG	1B|090.869627850|1255952|1255952	CC	CC	CC	CC	CC	CC	CC	CC	CC	CC	CC	CC	CC	CC	CC	TT	CC	TC	CC	NN	CC	NN	CC	CC	CC	NN	CC	CC	CC	TC	NN	CC	CC	CC	CC	CC	CC	CC	NN	NN	CC	TT	TT	NN	CC	CC
1262015	53:C>G	TGCAGGTTGGCGGCCATGGTGGCGTCCAGCGTCGGGTCGGCCGAGCTCTTGGTCGACGTCAGCCGAGAT	1B|090.869627850|1262015|1262015	CC	CC	CC	CC	CC	CC	CC	CC	CC	CC	CC	CC	CG	CC	CC	GG	CC	CG	CC	CC	CC	CC	CC	CC	CC	CC	CC	CC	CC	CG	CC	CC	CC	CC	CC	CC	CC	CC	CC	CC	CC	GG	GG	CC	CC	CC
1262015	35:G>C	TGCAGGTTGGCGGCCATGGTGGCGTCCAGCGTCGGGTCGGCCGAGCTCTTGGTCGACGTCAGCCGAGAT	1B|090.869627850|1262015|1262015	GG	GG	GG	GG	GG	GG	GG	GG	GG	GG	GG	GG	GC	GG	GG	NN	GG	GC	GG	GG	GG	GG	GG	GG	GG	GG	GG	GG	GG	GC	GG	GG	GG	GG	GG	GG	GG	GG	GG	GG	GG	CC	CC	GG	GG	GG
1376868	7:C>T	TGCAGCCCGTGCTGCTTCCGATGCTGCTGCTGGTGCAGAGGAGCAGGGCGGTTGTGATCTCGGCGGTAG	1B|090.869627850|1376868|1376868	TT	TT	TT	TT	TT	TT	NN	TT	TT	TT	TT	TT	CT	TT	TT	CC	TT	CT	TT	TT	TT	TT	TT	TT	TT	TT	TT	TT	TT	CT	TT	TT	TT	TT	TT	TT	TT	TT	TT	TT	TT	CC	NN	TT	TT	TT
100025262	14:T>C	TGCAGATGGGCGTGTTGTACGTGTGCCTCTACCTCATCGCGCTGGGCACCGAGATCGGAAGAGCGGTTC	1B|090.869627850|1406319|1406319	CC	CC	CC	CC	CC	NN	CC	CC	CC	CC	NN	CC	TT	NN	CC	TT	CC	TT	CC	NN	CC	CC	CC	CC	CC	CC	NN	CC	CC	TC	CC	CC	CC	CC	CC	CC	CC	CC	CC	CC	CC	TT	TT	CC	CC	CC
1863653	25:T>G	TGCAGTCCTTCCTGATCTCGAAGCGTCTGCCCTCGGCGGGGATCTCGCTGAGCTTGGCCATGGCCTTGC	1B|090.869627850|1863653|1863653	GG	GG	GG	GG	GG	GG	GG	GG	GG	GG	GG	GG	TG	NN	GG	TT	GG	TG	NN	GG	GG	NN	GG	GG	GG	GG	GG	NN	GG	TT	GG	GG	NN	GG	GG	NN	GG	GG	GG	GG	GG	TT	TT	NN	GG	GG
4991243	44:G>C	TGCAGCATCTATTCGATCGCCTCGTCCCTGACCAAACCAATCAAGAAGTTACTCAGCAATGGCCCTGAG	1B|090.869627850|2259618|2259618	GG	NN	GG	GG	GG	GG	NN	GG	GG	NN	GG	GG	GC	GG	GG	CC	GG	CC	GG	NN	GG	GG	GG	GG	GG	GG	NN	GG	GG	GG	GG	GG	GG	GG	GG	GG	GG	GG	GG	NN	GG	CC	CC	GG	GG	GG
1203017	41:G>A	TGCAGCAGACTAGCGGCGAAGCTATTCATTTTCTCGGCACCGTGAAGTTTCATTGCCGAGATCGGAAGA	1B|090.869627850|4396476|4396476	GA	GA	GA	GA	GG	GA	GA	GA	GG	GG	GA	GA	GA	GA	AA	GA	GG	GG	GG	GG	GA	GG	GA	GA	GG	GA	AA	GA	GG	GA	GA	GG	GA	GG	GA	GG	GA	GA	GA	GA	GA	GG	GG	GG	GG	GA
4988997	10:G>C	TGCAGCTCACGGAGCGTGGGCGGGGGCTCCTGGCGTCCCGAGATCGGAAGAGCGGTTCAGCAGGAATGC	1B|090.869627850|4988997|4988997	CC	CC	CC	CC	CC	CC	NN	CC	CC	CC	NN	NN	GC	CC	CC	GG	CC	CC	CC	CC	CC	NN	CC	CC	CC	CC	CC	CC	CC	GC	CC	NN	CC	CC	CC	CC	CC	CC	CC	CC	CC	GC	GG	NN	CC	CC
4989068	15:C>G	TGCAGCATGGCGCTGCCGTCGTCGCCGAGATCGGAAGAGCGGTTCAGCAGGAATGCCGAGACCGATCTC	1B|090.869627850|4989068|4989068	GG	NN	GG	GG	GG	GG	GG	GG	GG	GG	GG	GG	CC	GG	GG	CC	GG	CG	GG	GG	GG	GG	GG	GG	GG	GG	GG	NN	GG	GG	NN	GG	GG	GG	GG	GG	GG	NN	GG	GG	GG	CC	CC	GG	GG	NN
5412014	8:G>T	TGCAGTTGGTTAGTTGGTGCGTATCTGTCCGAGATCGGAAGAGCGGTTCAGCAGGAATGCCGAGACCGA	1B|090.869627850|4990629|4990629	GT	GT	GT	GG	GG	GG	GG	GG	GT	GT	GT	GT	GT	GT	GT	TT	GG	GT	GG	GG	GG	GG	GG	GT	GG	GT	GT	GT	GT	GT	GG	GT	GG	GG	GG	GT	GG	NN	GT	GG	GG	NN	GT	GG	GG	GG
4910076	11:C>T	TGCAGGATGCTCGTGGTGGAGCTTGCCGAGATCGGAAGAGCGGTTCAGCAGGAATGCCGAGACCGATCT	1B|090.869627850|4991177|4991177	CT	CC	CC	CC	CT	CC	TT	CC	CC	CC	CC	CC	CC	CC	NN	CC	CC	CT	CC	CC	CC	CC	CC	NN	CC	NN	CC	CC	CC	CC	CC	CC	CC	CT	CC	CC	CC	CC	CC	CC	CT	CC	CC	CC	CT	CC
100020825	16:G>A	TGCAGTGCGAGGCGAGGCGCGTGCCGTCCGAGATCGGAAGAGCGGTTCAGCAGGAATGCCGAGACCGAT	1B|090.869627850|4991282|4991282	GA	AA	GG	GG	GG	GG	GG	GG	GG	GG	GG	GG	GG	GG	GG	GG	GG	GG	GG	GG	GG	AA	AA	GG	GG	AA	GG	GG	AA	GG	GG	GG	AA	GG	AA	GG	AA	GG	GG	GG	GG	GG	GG	GG	GG	GG
1003643	60:A>G	TGCAGCTCCCCTCCGCGGCCACCAGGGACGACGCGCTCGCCTCCCTCGTCGGCCAGCTAGAGCAGAACC	1B|090.904873550|1003643|1003643	AG	GG	AA	AA	GG	GG	GG	GG	GG	GG	GG	GG	GG	AA	GG	GG	GG	GG	GG	NN	GG	GG	GG	GG	GG	GG	AG	AA	GG	GG	GG	GG	GG	AG	GG	GG	GG	AA	AA	AA	GG	GG	GG	GG	AA	GG
991290	6:T>C	TGCAGATCAAATGTTCTCTGACGATGTAAAGCGATCTACGTACTATTTACTTCGCGGTACATCTTGGAA	1B|091.127169660|991290|991290	CC	CC	CC	CC	CC	CC	CC	CC	CC	CC	TT	CC	CC	CC	CC	CC	CC	CC	CC	CC	CC	CC	CC	CC	CC	CC	CC	CC	CC	CC	CC	CC	CC	TC	CC	CC	CC	CC	CC	CC	CC	CC	CC	CC	CC	CC
7351339	5:C>A	TGCAGCAAGTCCAATCGCCCGAGATCGGAAGAGCGGTTCAGCAGGAATGCCGAGACCGATCTCGTATGC	1B|091.156984900|7358425|7358425	CC	CC	CC	CC	CC	CC	NN	CC	CC	CC	CC	NN	AA	CC	NN	CA	CC	CA	NN	CC	NN	CC	NN	CC	CC	CC	CC	CC	CC	AA	CC	CC	NN	NN	CC	NN	CC	CC	CC	CC	NN	AA	AA	CC	CC	CC
100023568	16:A>G	TGCAGGGGCCTGTGCGACGCGCCAGCCGCGCCATGAGAGGGCGGAGCGCGAAGAACGTGAACGCCACGA	1B|091.252989500|1022873|1022873	AG	GG	AA	GG	AA	GG	AA	AA	GG	GG	AA	AA	AG	GG	AA	AA	AA	AA	AA	GG	AA	GG	AA	AA	AG	NN	AA	GG	AG	AA	GG	NN	AA	GG	AA	AA	AA	AA	GG	GG	AA	AA	NN	GG	GG	GG
100022175	50:G>T	TGCAGTGCGGCCACGAGTTCCACCTCGGTAAGGGGCTATGGTCCGATCTGGTGATGCGTTATTGCACTG	1B|091.458087820|1069454|1069454	TT	TT	TT	TT	TT	TT	TT	TT	TT	TT	TT	TT	GT	TT	TT	GG	TT	GT	TT	TT	TT	TT	TT	TT	TT	TT	TT	GT	TT	GG	TT	TT	TT	TT	TT	TT	TT	TT	TT	TT	TT	GG	GG	TT	TT	TT
1215761	26:G>T	TGCAGTAGAGCTTTGTATCATTGTATGCGGACCGAACAGAGAAATTTCTCAATTTATCATTGTTCCAGG	1B|091.666040030|1215761|1215761	GT	GG	GG	GG	TT	TT	TT	TT	NN	GG	TT	GT	GT	GG	TT	TT	GT	TT	TT	NN	TT	NN	TT	TT	TT	NN	TT	GG	TT	TT	GG	TT	TT	GG	TT	TT	TT	GG	GG	GG	TT	TT	GG	NN	GG	GG
1023910	43:A>C	TGCAGAAGTGCGGCAGGGGCATGATTTGCAGCCCCCGATCCGTAGTCGTCGCGGCCCATCCAGCGGTGC	1B|091.762294860|1023910|1023910	AA	CC	AA	AA	AA	AC	AA	CC	AA	AA	AA	AA	AA	AA	AA	AA	AA	NN	AA	CC	AA	CC	AA	AA	CC	CC	AA	NN	AC	AA	CC	NN	AA	AA	AA	AA	AA	AA	AA	AA	AA	AA	AA	CC	AA	AA
1053847	7:C>T	TGCAGTCCGCGAGCCAGCAGCAGCAATCCAAGTCACCGAGCCCGATCTTTCCGATGCGTTCCGAGATCG	1B|091.934911060|1053847|1053847	CC	CC	CC	CC	CC	CC	CC	CC	CC	CC	CC	CC	CT	CC	CC	TT	CC	CC	CC	CC	CC	CC	CC	CC	CC	CC	CC	CC	CC	CT	CC	CC	CC	CC	CC	CC	CC	CC	CC	CC	CC	TT	TT	CC	CC	CC
1695427	11:A>C	TGCAGGAGAAGAACCAGGATGCCCTCGAGGCCAACCTACGCTTCGTGGAGGTGCCGAGATCGGAAGAGC	1B|091.934911060|1695427|1695427	AA	AA	AA	AA	AA	AA	AA	AA	AA	AA	AA	AA	AC	AA	AA	CC	AA	AC	AA	AA	AA	AA	AA	AA	AA	AA	AA	AA	AA	AC	AA	AA	AA	AA	AA	AA	AA	AA	AA	AA	AA	CC	CC	AA	AA	AA
1695427	29:G>C	TGCAGGAGAAGAACCAGGATGCCCTCGAGGCCAACCTACGCTTCGTGGAGGTGCCGAGATCGGAAGAGC	1B|091.934911060|1695427|1695427	GG	GG	GG	GG	GG	GG	GG	GG	GG	GG	GG	GG	GC	GG	GG	CC	GG	GC	GG	GG	GG	GG	GG	GG	GG	GG	GG	GG	GG	GC	GG	GG	GG	GG	GG	GG	GG	GG	GG	GG	GG	CC	CC	GG	GG	GG
2256143	34:T>C	TGCAGTCAACGCAGGAGGAGGAGCAGATCGACACTCAGCTCAAGGGCAAGGCCTCAACCGAGATCGGAA	1B|091.934911060|2256143|2256143	CC	CC	CC	CC	CC	CC	TC	CC	CC	CC	CC	CC	TC	CC	CC	TT	CC	TC	CC	CC	CC	CC	CC	CC	CC	CC	CC	CC	CC	TC	CC	CC	CC	NN	CC	CC	CC	NN	NN	CC	CC	TT	TT	CC	CC	CC
1090475	30:G>C	TGCAGTCGGCGACGATGATGGCAGTGTCGTGCTGACGCCGCCAGCACTGCACGAGCATGAGAATGAAGG	1B|092.222267600|1090475|1090475	GG	GG	GG	GG	GG	GG	GG	GG	GG	GG	GG	GG	GC	GG	GG	CC	GG	GC	GG	GG	GG	GG	GG	GG	GG	GG	GG	GG	GG	GG	GG	GG	NN	GG	NN	GG	GG	GG	GG	GG	GG	CC	CC	GG	GG	GG
1126000	19:T>C	TGCAGTGAGATGAGCCGCCTGGACGACGGACATAGGTCTTTCTTCCCTGTAGGAAACCCCTTCCGAGAT	1B|092.740493660|1126000|1126000	TT	CC	TT	TT	TT	NN	TT	TT	TT	TT	TT	TT	TT	CC	TT	TT	TT	NN	TT	CC	TT	NN	TT	TT	CC	CC	TT	TT	TT	TT	TT	TT	TT	TC	TT	TT	TT	TT	TT	CC	TT	TT	TT	CC	TT	TT
1863657	25:G>A	TGCAGTCCACGAGAACATCGCTCGTGGGGAAATCCAGCTCGATGAAGGGCTTCGCCTGCTCCTCCTCCG	1B|092.764169250|1863657|1863657	AA	AA	AA	AA	AA	AA	AA	AA	AA	AA	AA	AA	GA	AA	AA	GG	AA	GA	AA	AA	AA	AA	AA	AA	AA	AA	AA	AA	AA	GA	AA	AA	AA	AA	AA	AA	AA	AA	AA	AA	AA	GG	GG	AA	AA	AA
1088865	48:A>T	TGCAGTGTCCGCGCGATGGAGAAGACGGTTCACTGAATGAACCTCTGCACCTACTTCCCGAGATCGGAA	1B|093.030419300|1088865|1088865	AT	AT	AT	AA	AT	AT	AT	AT	AT	AA	AT	AT	AT	AT	AT	TT	AT	TT	AT	AT	AT	AT	AT	AT	AT	TT	AT	AT	AT	AT	AT	AA	AT	AT	AT	AA	AT	AT	AA	AT	AT	TT	TT	AT	AT	AT
1092189	34:T>C	TGCAGATGCCGCAATAGGCAGCGGACACCTGACGTTGCCGCCGCTTTCTGTTCACAGGGCGAAGTCAGC	1B|093.268007900|1092189|1092189	TT	TT	CC	TT	TT	TT	TT	NN	TT	TT	TT	TT	TT	TC	TT	TT	TT	TT	TT	TT	TT	TT	NN	TT	TT	TT	TT	NN	TT	TT	TT	TT	TT	CC	NN	TT	TT	CC	TT	TT	TT	TT	TT	TT	TT	TT
1167425	30:A>G	TGCAGGAAATGTCAATGCAACTTCTTGCTCATCTGGCCGCTGCTTTCCTTGTTCTGGCAGTTCGTTCGG	1B|093.268007900|1167425|1167425	AG	AA	GG	AA	GG	AA	GG	GG	AA	AA	GG	GG	AG	AG	AA	GG	GG	AG	GG	AA	GG	AA	GG	GG	AG	AA	GG	AA	AG	GG	AA	GG	GG	AA	GG	GG	GG	GG	AA	AA	GG	GG	GG	AA	AA	AA
1090352	33:T>C	TGCAGGCTACAGGGACATGCACTAGAGGATGTGTGGAGGTGGTGCATTTCTGCGGTAGTTCTGTGGATT	1B|093.891104830|1090352|1090352	TT	CC	CC	CC	TT	TT	TT	TT	TT	TT	TT	NN	TT	CC	TT	TT	TT	TT	TT	TT	TT	TT	TT	TT	TT	TT	TT	CC	TT	TT	TT	TT	TT	TT	TT	TT	TT	CC	CC	CC	TT	TT	TT	TT	TT	TT
7334479	6:G>A	TGCAGCGCTGCTGCATCTAAGTCCGAGATCGGAAGAGCGGTTCAGCAGGAATGCCGAGACCGATCTCGT	1B|093.891104830|7334479|7334479	AA	AA	NN	NN	GA	AA	AA	AA	AA	AA	AA	AA	AA	GG	AA	AA	AA	AA	AA	AA	AA	NN	AA	AA	AA	AA	AA	AA	AA	AA	AA	AA	AA	AA	AA	AA	AA	NN	AA	AA	AA	AA	AA	AA	AA	AA
2259466	48:G>A	TGCAGAAAGATGTACCCTGACTGAGCGGCGCCACCGTTGTCAGCCTGAGAAGGTGCGGTTCGAGGAGAC	1B|094.375722790|2259466|2259466	GG	AA	AA	GG	GG	GA	GG	GA	GG	GG	GG	GG	GA	GG	GG	GG	GG	AA	GG	AA	GG	AA	GG	GG	GA	AA	GA	GG	GA	GG	GG	GG	GG	GG	GG	GG	GG	AA	GG	GG	GG	GG	GG	AA	GG	GG
2243373	55:T>A	TGCAGCCACGGCAACGGCCACTTGCTCGATCGCTGACAGCAATATACAACGATCTTCAAACTGATTGCC	1B|094.385713460|2243373|2243373	TT	AA	TT	TT	AA	TT	TT	TA	TT	TT	AA	TT	TT	TT	TT	TT	AA	TT	TT	AA	TT	TT	TT	AA	TA	TT	TT	TT	TT	TA	TT	TT	TT	TT	TT	AA	TT	TT	TT	TT	TA	TT	TT	AA	TT	TT
100022544	28:A>C	TGCAGCCCTTCTCCTTCCCCGAGTGGGAAGAGCACCGCCGTCTGTCGGCCGAGATCGGAAGAGCGGTTC	1B|094.400567920|1023062|1023062	AA	AA	AA	AA	AA	AA	AA	AA	AA	AA	AA	AA	AC	AA	AA	CC	AA	AC	AA	AA	AA	AA	AA	AA	AA	AA	AA	AA	AA	NN	AA	AA	AA	AA	AA	AA	AA	AA	AA	AA	AA	CC	CC	AA	AA	AA
6037767	17:C>G	TGCAGCGAGTGCTGTTCCGTGCAGTCTAGTGGCCCGAGATCGGAAGAGCGGTTCAGCAGGAATGCCGAG	1B|094.400567920|6037767|6037767	GG	GG	GG	GG	GG	GG	GG	GG	GG	GG	GG	GG	CG	GG	GG	CC	GG	CG	GG	GG	GG	GG	GG	GG	GG	GG	GG	GG	GG	CG	GG	GG	GG	GG	GG	GG	GG	GG	GG	GG	GG	CC	CC	GG	GG	GG
1049867	15:A>C	TGCAGTTTTCAAAAAAAAATTGCATATGCGAAAGGATGTTCCTGTCTACAATTGTTTTCAGATATTCAA	1B|094.682392220|1049867|1049867	AC	CC	CC	AA	AA	CC	AA	AC	NN	AA	AA	AA	AC	AC	AA	AA	AA	CC	AA	CC	AA	CC	AA	AA	AC	CC	AA	AA	AC	AA	NN	AA	AA	CC	AA	AA	AA	CC	AA	AA	AA	AA	AA	CC	CC	AA
1085163	21:T>C	TGCAGTAGAACTTCCCTAAGTTAGAGGATCTCGTTCCACCCCAACCAGGTCTGACCATGACCATGGGCA	1B|094.682392220|1085163|1085163	TC	CC	CC	TT	TT	CC	TT	TC	CC	TT	TT	TT	TC	TC	TT	TT	TT	TC	TT	CC	TT	CC	TT	TT	TC	CC	TT	TT	TC	TT	TC	TT	TT	CC	TT	TT	TT	CC	TT	TT	TT	TT	TT	CC	CC	TT
1050870	52:A>T	TGCAGTTATGGTATTCCATTCAGGTTTGTAGCATTGAGATCATTGTCGTGTCATGGTAACCATCATGAT	1B|094.780645630|1050870|1050870	TT	TT	AT	AA	AT	TT	AT	TT	TT	TT	TT	AT	TT	AT	TT	TT	TT	TT	TT	TT	NN	TT	TT	AT	TT	TT	AT	AT	TT	TT	TT	TT	TT	TT	TT	AT	AT	NN	AT	AT	AT	AT	TT	TT	AT	AT
1023256	16:T>C	TGCAGATCTATCTTGATTCTTTCATCTAAATCTGGAACCATCTTTTCAAGACAAGTGTACAGGCCACGT	1B|094.908651680|1023256|1023256	TC	NN	NN	CC	TT	TT	TT	TT	CC	TT	CC	TT	TC	NN	CC	CC	TC	TC	NN	TT	NN	TT	TT	TT	TT	NN	TT	CC	CC	NN	TT	CC	CC	TT	TT	TT	CC	NN	CC	NN	TT	NN	NN	TT	TT	TT
4910091	45:T>G	TGCAGGCATAGCAACAATATTGTCGACATTGTACCGCACACGCCTTCTAGCAACGTCTTGGACTTGCTT	1B|095.053195600|4910091|4910091	TG	GG	TT	TT	TT	GG	TT	TG	GG	TT	TT	TT	TG	TT	TT	TT	TT	TG	TT	GG	TT	GG	TT	TT	TG	GG	TT	TT	TG	TT	TG	TT	TT	TT	TT	TT	TT	TT	TT	NN	TT	TT	GG	GG	GG	TT
4910091	17:T>G	TGCAGGCATAGCAACAATATTGTCGACATTGTACCGCACACGCCTTCTAGCAACGTCTTGGACTTGCTT	1B|095.053195600|4910091|4910091	TT	NN	TT	TT	TT	NN	TT	TG	NN	TT	TT	TT	TT	TT	TT	TT	TT	TG	TT	GG	TT	NN	TT	TT	TG	GG	TT	TT	TG	TG	TT	TT	TT	TT	TT	TT	TT	TT	TT	NN	TT	TG	NN	NN	NN	TT
1093432	6:C>A	TGCAGACAAGAAGATTCATTAATGGAGTCAGTCACGTCACGTACACTGGACGGGTTGTCAATGTAGAAA	1B|095.234931480|1093432|1093432	CA	CC	AA	AA	CC	AA	CC	CA	AA	CC	CC	CC	CC	CA	CC	CC	CC	CC	CC	AA	CC	AA	CC	CC	CA	AA	CA	AA	CA	CC	CA	CC	CC	CC	CC	CC	CC	AA	AA	AA	CC	CC	AA	AA	AA	NN
1256492	6:T>G	TGCAGTTCTGTGAACTCCCACGCGGGACGGATGGCAGGTGCGTCCTGTTCAACTTCGGCGACTCAAACT	1B|095.254388980|1256492|1256492	GG	GG	GG	GG	GG	GG	GG	NN	GG	GG	GG	GG	TG	GG	GG	TT	GG	TT	GG	GG	GG	GG	NN	GG	GG	GG	GG	GG	GG	TT	GG	GG	GG	NN	NN	NN	GG	GG	GG	GG	GG	TT	TT	GG	GG	NN
100018408	53:T>A	TGCAGAACACTGGAGCCATTCCCGCCTGATTCAACAAAAGCAAATAGAAAATCTATCAGCATGGCACGT	1B|095.323376730|1072827|1072827	TT	NN	NN	TT	TT	AA	TT	NN	TT	TT	TT	TT	AA	TT	TT	TT	TT	TA	TT	AA	TT	AA	TT	NN	AA	AA	TT	TT	TA	TT	AA	TT	TT	TT	TT	TT	TT	TT	TT	TT	TT	TT	TT	AA	TT	TT
1166607	9:A>G	TGCAGCAGCAGCAATACTAAAAGCTATCCATATACAGTTGATATGCTTGTTTATCCCATTCCAACATCT	1B|095.323376730|1166607|1166607	AA	NN	AA	AA	AA	AA	AA	GG	AA	AA	AA	AA	AG	AA	AA	AA	AA	NN	AA	GG	AA	GG	NN	AA	NN	GG	AA	AA	AA	AA	AA	AA	AA	AA	AA	AA	AA	AA	NN	AA	AA	AA	AA	GG	AA	AA
991251	50:G>A	TGCAGCAAGAGTCCGCACGATGGGTCCAGCAGGCAGTTCGTGACTTGAGAGCGTCCTTGCCGAGATCGG	1B|095.323376730|991251|991251	GA	GG	GA	GA	GA	GG	GA	GA	GG	GA	NN	GA	GA	AA	GA	GA	GA	GA	GA	GG	GA	GG	GA	GA	GG	GG	GA	GA	GA	GG	GA	GA	GA	GA	AA	GA	GA	GA	GA	GA	GA	GA	GA	GG	GA	AA
1121672	11:A>G	TGCAGCGTGGTATAGATGAACGCGAGCAGCCCGACGGCGACGATGTACCTGACGAGCCAGCCGCCGACA	1B|095.365712930|1121672|1121672	AA	GG	AA	NN	AA	NN	NN	AA	AA	NN	AA	AA	GG	AA	NN	AA	AA	NN	AA	GG	AA	GG	AA	AA	GG	GG	AA	AA	AA	AA	NN	AA	AA	AA	AA	AA	AA	AA	NN	AA	AA	AA	AA	NN	AA	AA
5346667	7:T>C	TGCAGGGTGATCGTTCGCCGAGATCGGAAGAGCGGTTCAGCAGGAATGCCGAGACCGATCTCGTATGCC	1B|095.409435540|7358423|7358423	CC	TC	TC	TC	CC	CC	CC	CC	TC	TC	TT	TC	TC	TC	TC	CC	CC	TC	TC	TC	TC	CC	NN	CC	TC	TT	TT	TC	TC	NN	NN	TC	CC	NN	CC	TC	TT	TC	TC	CC	TT	NN	TC	TT	CC	TC
4988908	51:C>A	TGCAGGGCCAGAAGCGGCAGCATCCCGCTGGACGGGCCGCTGCCCCAGCCGCCGCCGAGATCGGAAGAG	1B|095.667664910|4988908|4988908	CA	CC	CC	AA	AA	CC	AA	AA	CC	AA	AA	AA	CA	CC	AA	AA	AA	AA	AA	CC	AA	CC	AA	AA	CA	CC	AA	AA	CA	AA	AA	AA	AA	CC	NN	AA	AA	CC	AA	AA	AA	AA	AA	NN	NN	AA
1071118	18:A>G	TGCAGCAATAATGTCATGAAGAATTTGATATGCTGTCAAATTGTACTATCGTAATGACTGCGTCGTTGT	1B|096.049033640|1071118|1071118	AA	GG	AA	AA	AA	NN	NN	AA	GG	AA	AA	AA	AG	NN	AA	AA	GG	GG	NN	NN	AA	NN	AA	AA	GG	GG	AA	AA	AG	AA	AA	AA	AA	AA	AA	AA	AA	AA	AA	AA	AA	AA	AA	NN	AA	AA
1088521	26:G>A	TGCAGAAAAACACGACGTTTCCGAAAGAGGAGAGCAATTCGCGCTCCATTTACACGTACTCGGTACGAA	1B|096.049033640|1088521|1088521	GG	AA	GG	GG	GG	GA	GG	GA	GG	GG	GG	GG	GA	GG	GG	GG	GG	GA	GG	AA	GG	AA	GG	GG	AA	NN	GG	GG	GA	GG	GG	GG	GG	GG	GG	GG	GG	GG	GG	GG	GG	GG	GG	AA	GG	GG
1129780	16:G>T	TGCAGACAAGGGGGGAGATGGTCATGGCGTGGCTCACTCCTGCTCCTAGTATGCCCAACGATCTTGCGG	1B|096.049033640|1129780|1129780	GG	NN	GG	GG	NN	TT	NN	NN	GG	GG	GG	GG	GT	GG	GG	GG	GG	GT	NN	TT	GG	NN	GG	NN	TT	TT	GG	GG	GT	NN	GG	NN	GG	GG	NN	NN	GG	GG	GG	NN	GG	NN	GG	TT	GG	GG
4989079	20:T>C	TGCAGCCTCGGCTGCCGCCGTGAGCTGCCGAGATCGGAAGAGCGGTTCAGCAGGAATGCCGAGACCGAT	1B|096.912923600|4989079|4989079	CC	CC	TT	NN	CC	CC	CC	TC	CC	CC	CC	CC	CC	CC	CC	CC	CC	CC	CC	NN	CC	NN	CC	CC	CC	NN	CC	TT	CC	NN	CC	CC	CC	CC	CC	CC	CC	TT	TT	TT	CC	NN	NN	NN	CC	CC
4910111	28:G>C	TGCAGCAGACGGCGGCCCTGCGCGGCGCGGCGCGGGTGGACGTCCGAGATCGGAAGAGCGGTTCAGCAG	1B|096.913031020|4910111|4910111	CC	GG	GC	CC	CC	CC	CC	CC	CC	CC	CC	CC	CC	GC	CC	CC	CC	CC	CC	CC	CC	CC	CC	CC	CC	CC	CC	GC	CC	CC	CC	GG	CC	CC	CC	CC	CC	CC	GG	GG	CC	CC	CC	CC	CC	GG
6031276	43:C>T	TGCAGGTCATGGCATGGCATGGCGGCACAGCTCGCCCCTGCGGCGGCCCGAGATCGGAAGAGCGGTTCA	1B|096.913031020|6031276|6031276	CC	CC	CC	CC	CC	CC	CC	CC	TT	TT	CC	CC	CT	TT	NN	CC	CC	CC	CC	CC	TT	CC	CC	CC	CC	CC	CC	CC	NN	CC	CC	NN	NN	CC	CC	CC	CC	CC	CC	NN	CC	CC	CC	CC	CC	CC
2293657	10:T>C	TGCAGCGGTATCTGAGTCTGACTTCGAACTCCAAACAACATGGCGCCGCCGAGATCGGAAGAGCGGTTC	1B|097.149182660|2293657|2293657	TT	TT	TT	NN	TT	NN	TT	TT	TT	TT	TT	TT	TT	NN	TT	CC	TT	TT	TT	TT	TT	NN	TT	NN	TT	TT	TT	NN	TT	TT	NN	TT	TT	NN	TT	TT	TT	TT	TT	TT	TT	TC	CC	TT	TT	TT
1106896	31:A>C	TGCAGGTGGGAAATACACACCACCAGCCAGCAAGCAAGCAATGGGAACAAATAAATAAACAAAAGTAAA	1B|097.945034490|1106896|1106896	AA	NN	AA	AA	AA	CC	AA	CC	AA	AA	AA	AA	AC	CC	NN	AA	AA	NN	AA	CC	AA	NN	AA	AA	CC	CC	AA	NN	AC	AA	AA	NN	AA	NN	AA	AA	AA	AA	AA	NN	AA	AA	AA	CC	AA	AA
3064540	38:A>G	TGCAGGTAATTTGGTTCCAGTGCAAGTCCTCGAACGAAAGATGGTGAAGAAAGGCAACGCCGCGCACGT	1B|098.506775440|3064540|3064540	AA	GG	AA	AA	AA	AA	AA	AA	AA	AA	AA	AA	AG	AA	AA	AA	AA	AG	AA	NN	AA	NN	AA	AA	GG	NN	AA	AA	AA	AA	AA	AA	AA	AA	AA	AA	AA	AA	AA	AA	AA	AA	AA	NN	AA	AA
3064540	18:A>T	TGCAGGTAATTTGGTTCCAGTGCAAGTCCTCGAACGAAAGATGGTGAAGAAAGGCAACGCCGCGCACGT	1B|098.506775440|3064540|3064540	AA	NN	AA	AA	AT	AT	AA	AA	AT	AA	AA	AA	AA	AA	AA	AA	AA	AA	AA	NN	AA	NN	AA	AA	NN	TT	AA	AA	AT	AA	AA	AA	AA	AT	AA	AA	AA	AA	AA	AA	AT	AA	AA	NN	AA	AA
1023355	38:C>T	TGCAGCGGCTCATGGGGAGCACGAGGGCGGCTCAACGCCCGACGACGGAGTGACGTACTGGCAGCTTGT	1B|098.588781740|3936357|3936357	CC	CC	TT	TT	CC	CC	CC	CC	CC	CC	CC	CC	CC	CT	CC	CC	CC	CC	CC	NN	CC	NN	CC	CC	CC	NN	CC	NN	CC	CC	CC	NN	CC	CC	NN	CC	CC	TT	TT	TT	CC	CC	CC	NN	CC	CC
4989859	36:C>T	TGCAGTACTACGCCTGCGCGCACGTCACAGTGACCACAGCCGAGCGCCCGTGCTGCCAGACGGACTATC	1B|098.588781740|4989859|4989859	CC	CC	CC	CC	CC	CC	CC	CC	CC	CC	CC	CC	CC	CC	CC	CC	CC	CC	CC	CC	CC	CC	CC	CC	CC	NN	CC	CC	CC	CC	CC	CC	CC	CC	CC	CC	CC	CC	CC	CC	CC	CC	CC	CC	CC	CC
3570071	37:A>G	TGCAGTTCAAAACGACGGAGCTGCTGTTTCCCGCTCCATAGATTCCGAGATCGGAAGAGCGGTTCAGCA	1B|099.040137340|3570071|3570071	AA	GG	AA	AA	AA	AG	AA	NN	AA	AA	AA	AA	AG	AA	AA	AA	AA	GG	AA	GG	NN	NN	AA	NN	GG	GG	AA	AA	AG	AA	AA	AA	AA	AA	NN	AA	AA	AA	AA	AA	AA	AA	AA	GG	AA	AA
1093781	43:C>T	TGCAGTTCTTCCCACGGGCGGTGCCGCTTGATCAGCGCCGCGACTGGTGGGGCCGTCGGGCCGTCGTCG	1B|099.056248210|1093781|1093781	CC	TT	NN	CC	CC	CT	CC	TT	CC	CC	CC	CC	CT	CC	CC	CC	CC	NN	CC	NN	CC	TT	NN	CC	TT	TT	CC	CC	CT	CC	CT	NN	CC	CC	CC	CC	CC	CC	CC	CC	CC	CC	CC	TT	CC	CC
1129298	44:C>T	TGCAGCTCCCTTGCGTTATCCTCTCCCTTAATCTCTCCCGATTCCAATCGCAGCAGCACCGAGATCGGA	1B|099.056248210|1129298|1129298	CC	CC	CC	CC	CC	CC	CC	CC	CC	CC	CC	CC	CT	CC	CC	CC	CC	CT	CC	CC	CC	CC	CC	CC	CT	CC	CC	CC	CC	CC	CC	CC	CC	CC	CC	NN	CC	CC	CC	CC	CC	CC	CC	CC	CC	CC
1196718	66:A>C	TGCAGTGTGTCCTGTGTCCATGGGCTGGGGCTGCAATGCATGCACGCACGCACGCAAGTTAGTTAGATG	1B|099.056248210|1196718|1196718	AA	CC	AA	AA	AA	AC	AA	AA	AA	AA	AA	AA	AC	AA	AA	AA	AA	CC	AA	CC	AA	CC	AA	AA	CC	CC	AA	AA	AC	AA	AC	AA	AA	AA	AA	AA	AA	AA	AA	AA	AA	AA	AA	CC	AA	AA
1089869	29:A>C	TGCAGAAGAGTACTAGATCTCAAACCCAGAATTTTCTTCAAGACATACTTCCTGGAGGACGAGGAACAC	1B|099.121809940|1089869|1089869	AC	CC	AA	AA	NN	AA	NN	CC	CC	NN	NN	AA	AA	AA	AA	AA	AA	AA	AA	CC	NN	CC	AA	AA	AC	CC	AA	AA	AC	AA	AC	NN	AA	NN	AA	AA	NN	AA	AA	AA	AA	AA	CC	CC	CC	AA
1024654	36:T>G	TGCAGTCAAAGGGCAAGCGTAGGGAGAGAGATTACATTCCTATATGGCCAGGGTCTGGAACGCCACGAA	1B|099.330746970|1024654|1024654	TT	GG	TT	TT	TT	TG	TT	TG	TT	TT	TT	TT	TG	TT	TT	TT	TT	TG	TT	GG	TT	GG	TT	TT	GG	GG	TT	TT	TG	TT	TG	TT	TT	TT	TT	TT	TT	TT	TT	TT	TT	TT	TT	GG	TT	TT
1068770	8:C>G	TGCAGGATCGTGAACCGCCAGACCGATGTACGCCACCGCAGAACATGCAACATCGGGCCTCATGGCACC	1B|099.330746970|1068770|1068770	CC	CC	CC	CC	CC	CG	CC	CG	CC	CC	NN	CC	CG	CG	CC	CC	CC	CG	CC	CG	CC	GG	CC	CC	GG	CC	CC	CC	CC	CC	CG	CC	CC	CC	CC	CC	CC	CC	CC	CG	CC	CC	CC	GG	CC	CC
1060776	39:G>A	TGCAGATCGCGCTCCTCGCCCTCGTGCCTATATTCAAGAGCATCAGGAAGTTACTGGACAACTACTATG	1B|099.624636890|1060776|1060776	GG	AA	GG	GG	GG	AA	GG	GG	GG	GG	NN	GG	GA	GG	GG	GG	GG	GA	GG	AA	GG	AA	GG	GG	AA	NN	GG	GG	GG	GG	AA	GG	NN	GG	GG	GG	NN	GG	GG	GG	GG	GG	GG	AA	GG	NN
3064366	40:A>T	TGCAGACTGTTTTCACCAATAAGACGCAACAACTGATTTCAGTATCCGAGATCGGAAGAGCGGTTCAGC	1B|099.624636890|3064366|3064366	TT	NN	TT	TT	TT	AT	TT	AT	TT	TT	TT	TT	AT	TT	TT	TT	TT	AT	TT	AA	TT	AA	TT	TT	AA	NN	TT	TT	TT	TT	TT	TT	TT	TT	TT	TT	TT	TT	TT	TT	TT	TT	TT	AA	TT	TT
984358	10:C>T	TGCAGAGTTCCCTTATAGCCTCCAAAATTACTGGCGAAAAAGTCCCTAGGACTAATTTCAGGAGTGCTA	1B|099.624636890|984358|984358	CC	TT	NN	CC	CC	CT	CC	NN	CC	CC	CC	CC	TT	CC	NN	CC	NN	CT	CC	TT	CC	TT	CC	CC	TT	TT	CC	CC	CT	CC	CT	CC	CC	NN	CC	CC	CC	CC	CC	CC	CC	CC	NN	TT	CC	NN
3064771	11:G>A	TGCAGGCTTTCGCAGGTCGGCTGCCGTTCCGCCTGCCGAGATCGGAAGAGCGGTTCAGCAGGAATGCCG	1B|099.665833500|3064771|3064771	GA	GG	NN	NN	GG	GG	GG	GG	GG	GG	GG	GG	GG	GA	GA	GG	GG	GA	GG	NN	GG	GG	GG	GG	GG	NN	GG	NN	GA	GG	GG	GG	GG	GG	GG	GG	GG	NN	NN	NN	GG	GG	GG	NN	NN	GG
100026193	12:C>T	TGCAGTTCATCGCTAGTTTCTGACACCGAGATCGGAAGAGCGGTTCAGCAGGAATGCCGAGACCGATCT	1B|099.925994260|4538662|4538662	CC	CC	NN	TT	CC	NN	CC	CC	NN	CC	CC	CC	CC	TT	CC	CC	CC	CC	CC	NN	CC	NN	CC	CC	CC	TT	CT	NN	CT	CC	NN	CC	CC	CC	CC	CC	CC	NN	NN	NN	CC	CC	NN	NN	NN	CC
100024090	5:T>C	TGCAGTGAGCTTGTTCCACCGAGATCGGAAGAGCGGTTCAGCAGGAATGCCGAGACCGATCTCGTATGC	1B|099.932251050|4394463|4394463	TT	NN	TT	TT	CC	TC	TT	TC	TT	TT	TT	TT	TT	TT	TT	TT	TT	CC	TT	TT	TT	TT	TT	TT	TT	TC	TT	TT	TT	NN	TT	TT	TT	TT	TT	TT	TT	TT	TT	TT	NN	NN	TT	TT	TT	TT
100021487	13:A>G	TGCAGGTCTTGCCACCACCGAGATCGGAAGAGCGGTTCAGCAGGAATGCCGAGACCGATCTCGTATGCC	1B|099.932251050|7342176|7342176	GG	GG	AA	AA	GG	NN	GG	AG	GG	GG	GG	GG	GG	AG	AA	GG	AA	GG	GG	NN	AA	GG	AA	GG	GG	GG	AA	AA	GG	NN	GG	AA	GG	GG	AA	GG	GG	AA	GG	GG	GG	GG	GG	NN	GG	GG
1083702	50:A>G	TGCAGGTTGTCGCTCAGGAGATTCCAGGTGTTCTTTAACAGCCTGCAAGTAGTGCAGTTTTTTAGACTT	1B|099.949243230|1083702|1083702	AA	NN	AA	AA	AA	NN	AA	AA	GG	AA	AA	AA	AG	AA	AA	AA	GG	AA	AA	NN	AA	NN	AA	AA	NN	NN	AA	AA	AA	AA	AA	AA	AA	AA	AA	AA	AA	AA	AA	AA	AA	AA	AA	NN	AA	AA
1083702	14:C>G	TGCAGGTTGTCGCTCAGGAGATTCCAGGTGTTCTTTAACAGCCTGCAAGTAGTGCAGTTTTTTAGACTT	1B|099.949243230|1083702|1083702	CC	GG	CC	CC	CC	GG	CC	CG	NN	CC	CC	CC	CC	CC	CC	CC	NN	CG	CC	GG	CC	GG	CC	CC	GG	GG	CC	CC	CG	CC	CG	CC	CC	CG	CC	CC	CC	CC	CC	CC	CC	CC	CC	GG	CC	CC
1196789	47:G>A	TGCAGGCCTCCCGACCCGTCTCGGGGAATGAGGCCGCGGCGGCACTCGTACGGCAAGGGCGGTAGGAGC	1B|099.949243230|1196789|1196789	AA	AA	AA	AA	AA	AA	AA	AA	AA	AA	AA	AA	GA	AA	AA	GG	AA	GA	AA	AA	AA	AA	AA	AA	AA	AA	AA	NN	AA	GA	AA	NN	AA	NN	AA	AA	AA	AA	AA	AA	AA	GG	NN	AA	AA	AA
1234457	36:A>G	TGCAGATCTCAGCTCAGTTCTTGGTTTCTTGCTTTGATACCCTGATTATACGTACTATATGTTGGATCA	1B|099.949243230|1234457|1234457	GG	GG	GG	GG	GG	GG	GG	GG	GG	GG	GG	GG	AG	GG	GG	AA	GG	AG	GG	NN	GG	GG	GG	GG	GG	GG	GG	GG	GG	AG	GG	GG	GG	GG	GG	GG	GG	GG	GG	GG	GG	AA	AA	GG	GG	GG
3028745	26:G>C	TGCAGATACGTGGCCAGCTGGCACCAGAGCAGGAGCCGAGATCGGAAGAGCGGTTCAGCAGGAATGCCG	1B|099.949243230|3028745|3028745	GG	CC	GG	GG	GG	GG	GG	GG	GG	GG	GG	GG	GC	GG	GG	GG	GG	GG	GG	NN	GG	NN	GG	GG	CC	CC	GG	GG	GG	GG	GC	GG	GG	GG	GG	GG	GG	GG	GG	GG	GG	GG	GG	NN	GG	GG
4990169	10:A>G	TGCAGCAAAAAGGGCACCAGAACCCCAAATATCCGAGATCGGAAGAGCGGTTCAGCAGGAATGCCGAGA	1B|099.949243230|4990169|4990169	GG	GG	GG	GG	GG	GG	GG	GG	GG	GG	GG	NN	AG	GG	GG	AA	GG	GG	GG	GG	GG	GG	GG	GG	GG	GG	GG	GG	GG	AG	GG	GG	GG	GG	GG	GG	GG	GG	NN	GG	GG	AA	AA	GG	GG	GG
4991167	36:T>C	TGCAGCCAAATTAAGAATCAACAGACAAAAAAACTATCAACCACTCCCAGATCGATCTAACAGTGAAAC	1B|099.949243230|4991167|4991167	CC	CC	CC	CC	CC	CC	NN	NN	CC	CC	CC	NN	TC	CC	CC	TT	CC	CC	CC	CC	CC	CC	CC	CC	CC	CC	NN	CC	CC	TC	CC	CC	CC	CC	CC	CC	CC	CC	NN	NN	CC	TT	TT	CC	CC	CC
1165956	34:A>G	TGCAGGAGAGAAAGAATTCCTTTTGAAAAGGGTAACCAATCTCATCAGCAGAGACCAGGTGCGCAGAGG	1B|100.241411200|1162330|1162330	AA	GG	NN	AA	AA	AA	AA	AA	AA	AA	AA	AA	AA	AA	AA	GG	AA	AA	AA	AA	AA	AA	AA	NN	AA	GG	AA	AA	AG	AA	AA	AA	AA	AA	AA	NN	AA	AA	NN	AA	AA	AA	AA	AA	AA	AA
1162330	63:C>T	TGCAGGAGAGAAAGAATTCCTTTTGAAAAGGGTAACCAATCTCATCAGCAGAGACCAGGTGCGCAGGGC	1B|100.241411200|1162330|1162330	CT	TT	CC	CC	TT	CT	CT	TT	CC	CC	TT	TT	TT	CC	TT	TT	TT	CC	TT	TT	CC	TT	TT	TT	TT	TT	CT	CC	TT	TT	CT	TT	TT	CC	TT	TT	TT	CC	CC	CC	TT	TT	CC	TT	CC	CC
3025208	11:C>G	TGCAGATTCCACCCATCCCTATCGCCCGACACATGGGCCGAGATCGGAAGAGCGGTTCAGCAGGAATGC	1B|100.310427500|3025208|3025208	CC	GG	CC	CC	CC	CC	CC	CC	CC	CC	CC	CC	CG	CC	CC	CC	CC	CG	CC	CC	CC	CC	CC	CC	CC	CC	CC	CC	CC	CC	CC	CC	CC	CC	CC	CC	CC	CC	CC	CC	CC	CC	CC	CC	CC	CC
1050063	18:C>T	TGCAGCGCTCAATAACCACGGATACCCTAAAAATCACAGATCGTGCGAGAACATGAACGGGCGCTCAAC	1B|100.553851400|1050063|1050063	CT	CC	CC	CC	TT	CC	CT	CC	CC	CC	TT	TT	CT	CC	TT	TT	TT	CT	TT	CC	CC	CC	CT	TT	CT	CC	TT	CC	CT	TT	CC	TT	TT	CC	TT	TT	TT	CC	CC	CC	TT	TT	CC	CC	CC	CC
2279620	21:T>A	TGCAGCTGCGGCGCCAGCTGCTAGTGTAACCCTTGCAACTGCTAAGGTGCAAGTGGTCGATGCGCTTGT	1B|100.874624100|2279620|2279620	TA	TT	TT	NN	AA	TT	NN	TA	AA	AA	NN	AA	TT	TT	AA	AA	AA	TT	NN	TT	NN	TT	AA	NN	TA	TT	AA	NN	TA	AA	AA	NN	NN	AA	AA	AA	AA	NN	AA	AA	AA	AA	NN	TT	NN	AA
1062366	9:C>T	TGCAGAATCCGCGATTGTTTTAGCCAGGCTAGAAGACGTGTTTCTCTGCTACTAGTCAATAATAATTGA	1B|100.890459700|1062366|1062366	CC	TT	CC	CC	CC	TT	CC	CT	CC	CC	CC	CC	CT	CC	CC	CC	CC	CT	CC	TT	CC	TT	CC	CC	TT	TT	CC	CC	CT	CC	CC	CC	CC	CC	CC	CC	CC	CC	CC	CC	CC	CC	CC	TT	CC	CC
1065218	52:T>C	TGCAGGAAAGGGCCATTCTTCTTCCATTGCGCAGGCAACATTTTGGTGTGCGTATTAGCGCATGACCAA	1B|100.890459700|1065218|1065218	TT	CC	TT	TT	TT	CC	TT	TC	TT	TT	TT	TT	TC	TT	TT	TT	TT	TC	TT	CC	TT	CC	TT	TT	CC	CC	TT	TT	TC	TT	TT	TT	TT	TT	TT	TT	TT	TT	TT	TT	TT	TT	TT	CC	TT	TT
1090571	35:G>A	TGCAGCGCAATCTAACGCCTTAAGTGCTAACGAGGGGAAAATCCTATGCACCGCTCATTGCAGCAAAAT	1B|100.890459700|1090571|1090571	GG	AA	NN	GG	GG	NN	GG	GG	GG	GG	GG	GG	GG	GG	GG	NN	GA	GA	GG	NN	GG	NN	GG	GG	AA	AA	GG	GG	GA	GG	GG	NN	GG	GG	GG	GG	GG	NN	GG	GG	GG	GG	GG	NN	GG	GG
2255989	28:C>A	TGCAGTTGGTTCTTTAAGTTTGGCACTGCTGTATGATTAGTAAAGAATGCTGGTTCGACTAGTAGAACC	1B|100.890459700|2255989|2255989	CC	NN	CC	CC	CC	NN	CC	NN	CC	NN	CC	CC	CC	CC	CC	CC	CC	CA	NN	NN	NN	NN	CC	CC	AA	NN	CC	NN	CC	CC	CC	CC	CC	NN	CC	CC	CC	CC	CC	CC	CC	CC	CC	NN	CC	CC
1251545	18:A>G	TGCAGCTTGTGAAGAACAAGAGATACGCAGCTAGGTAGGACTGTAGCGGAGAACGAATCTCACCCCCAA	1B|101.654182000|1251545|1251545	AA	GG	AA	AA	AA	AG	AA	GG	AA	AA	AA	AA	AA	AA	AA	AA	AA	NN	AA	GG	AA	GG	AA	AA	GG	GG	AA	AA	GG	AA	AG	AA	AA	AA	AA	AA	AA	AA	AA	AA	AA	AA	AA	GG	AA	AA
5363979	11:C>A	TGCAGGTTCACCGTCGTCGACGGTGCCGCCGAGATCGGAAGAGCGGTTCAGCAGGAATGCCGAGACCGA	1B|101.654182000|5582388|5582388	CA	CA	NN	CA	CA	CA	CA	CA	CA	CA	CA	CA	CA	CC	CA	AA	CA	CA	CA	CC	CA	CA	CA	CA	CA	CA	CC	NN	CA	CA	CC	CA	CA	CA	CA	AA	CA	CC	CA	CA	CA	CA	CA	CA	CA	CC
1242530	38:A>G	TGCAGGTCGAGCAGCTTCTCCCCGCCACCCTGTCCAGCAGTGGCAGAGTGGAGCAGAGGAATGAGGCGG	1B|101.671278400|1242530|1242530	AG	GG	AA	AA	GG	GG	AG	GG	AA	AA	GG	GG	GG	AA	AG	GG	GG	GG	GG	GG	AA	GG	GG	GG	GG	GG	GG	AA	GG	GG	AA	GG	GG	AA	GG	GG	GG	AA	AA	AA	GG	GG	AA	GG	AA	AA
1212076	55:A>G	TGCAGCTGGAGTCCGTCCACGGCCAGGGCTTCCCGAGCCAGAGCACGCTGGAGCTAGAGGCCGCCGAGG	1B|102.182617100|1212076|1212076	AA	GG	AA	AA	AA	AG	AA	AG	AA	AA	AA	AA	AG	AA	AA	AA	AA	GG	AA	NN	AA	GG	AA	AA	GG	GG	AA	AA	AG	AA	AA	AA	AA	AA	AA	AA	AA	AA	AA	AA	AA	AA	AA	GG	AA	AA
100016022	32:G>C	TGCAGTATGATGCTCATTTCGATCTGTGACTGGCCGAGATCGGAAGAGCGGTTCAGCAGGAATGCCGAG	1B|102.236032100|3960951|3960951	GG	CC	GG	GG	GG	GC	GG	GC	GG	GG	GG	GG	GC	GG	GG	GG	GC	GC	GG	CC	GG	CC	GG	GG	CC	CC	GG	GG	GC	GG	GC	GC	GG	GG	GG	GG	GG	GG	GG	GG	GG	GG	GG	CC	GG	GG
1036447	67:C>T	TGCAGGATGCATGGCTGCTGTAACTCTGTAGTAGTATTTCCCAGCTACACCTGTGAATCCAGCTTGGCT	1B|102.790287400|1036447|1036447	CC	NN	CC	CC	CC	CC	CC	NN	CC	CC	CC	CC	CT	CC	CC	TT	CC	CC	CC	CC	CC	CC	CC	NN	CC	CC	CC	CC	CC	TT	NN	CC	CC	CC	CC	CC	CC	CC	CC	CC	CC	TT	TT	CC	NN	CC
1092395	38:C>G	TGCAGTTTCAGCCGAGAGGGTGCCGCGTGACGTGCTTGCCCGACGCTGGGGGAGCCGAGATCGGAAGAG	1B|102.790287400|1092395|1092395	CC	GG	CC	CC	CC	GG	CC	CG	CC	CC	CC	CC	CG	CG	CC	CC	CC	GG	CC	GG	CC	GG	CC	CC	GG	GG	CC	CC	CG	CC	CG	CC	CC	CC	CC	CC	CC	CC	CC	CC	CC	NN	CC	GG	CC	CC
7931188	38:A>G	TGCAGATAAAGGAACAATTACTTGATACGTACCTAGCTACGTGGCTGCACGCGGGCCTGGAGTGCTTCC	1B|102.790287400|1279080|1279080	AG	AG	AG	GG	AG	AA	GG	AG	AG	GG	AG	AG	AG	AG	AG	AG	AG	GG	AG	AG	AA	AA	AG	AG	AG	AG	AG	AG	AG	AA	AG	AA	AG	AG	AG	AA	AG	AG	AG	AG	AG	AG	AG	AG	GG	GG
5970883	7:T>C	TGCAGGATGGTGACGGCCCTGAGCCGAGATCGGAAGAGCGGTTCAGCAGGAATGCCGAGACCGATCTCG	1B|102.790287400|5970883|5970883	CC	CC	CC	CC	CC	CC	CC	CC	TC	CC	CC	CC	TC	CC	CC	TT	CC	TC	CC	CC	CC	CC	CC	CC	CC	CC	CC	CC	CC	TC	CC	CC	CC	CC	CC	CC	CC	CC	CC	CC	CC	TT	TT	CC	CC	CC
1007849	49:G>A	TGCAGTTGAAGTCGCGGTGGATGACGGCGGGGGAGGTGTGCTCGTGCAGGAACTCCAGCGCGCGGGCGC	1B|103.047867700|1007849|1007849	GG	GG	GG	GG	GG	GG	GG	GG	GG	GG	GG	GG	GG	GG	GG	GG	GG	GG	GG	GG	GG	GG	GG	GG	GG	GG	GG	GG	GG	GG	GG	GG	NN	GG	GG	GG	GG	GG	GG	GG	GG	GG	GG	GG	GG	GG
1052686	37:G>T	TGCAGATCTTGTTCTTCCGCTGTGGTCGCCGCAAGTTGCCAGAGCAGCCGCACGGCGAGAACGAAGGCG	1B|103.070385800|1052686|1052686	GG	GG	GG	GG	GG	GG	GG	GG	GG	TT	GG	GG	GG	GG	GG	GG	GG	GG	GG	GG	TT	GG	GG	GG	GG	GG	GG	GG	GG	GG	GG	GG	GG	GG	GG	NN	GG	GG	GG	GG	GG	GG	GG	GG	GG	GG
1065922	43:G>A	TGCAGTAGATGCGTAGGGTTCATGCGTAGGGTGGCCGCTGATCGCGAGAGCACTGAGCTGCCGCAAGCA	1B|103.070385800|1065922|1065922	GA	NN	AA	AA	AA	GA	GG	GA	GG	AA	GG	AA	GA	GA	GA	AA	AA	AA	GG	AA	GG	AA	AA	AA	GA	AA	GG	GG	AA	GA	AA	AA	AA	GG	AA	AA	AA	AA	GG	GG	GA	GG	GG	AA	GG	AA
2252712	8:C>A	TGCAGGAGCTCGCGACCCTTGAAAGCTAATCAGTCGATCCGATTAGTGTATTTAGTTTCCGAGATCGGA	1B|103.394922100|2252712|2252712	CC	AA	CC	CC	CC	CA	CC	CA	CC	CC	CC	CC	CA	CC	CC	CC	CC	CA	CC	AA	CC	AA	CC	CC	AA	AA	CC	CC	CA	CC	CC	CC	CC	CC	CC	CC	CC	CC	CC	CC	CC	CC	CC	AA	CC	CC
1012563	56:T>C	TGCAGCGACAGCACAGGACGCGCGCGCGGGCAGGCCAGGCCAGAAAGCCGCATGCATGCGCCGCACGGA	1B|103.745890300|1012563|1012563	TT	CC	TC	TT	TT	CC	TT	TT	CC	TT	NN	TT	TC	CC	TC	TT	NN	TC	NN	TT	CC	TT	TT	TT	TT	TT	NN	CC	TT	TT	TT	TT	TT	TT	NN	TT	TT	CC	CC	CC	TT	TT	TT	TT	TT	TT
1215559	39:A>G	TGCAGGAGGAAGACTTGCTGCTCCAGGGACGGCGTGGAGACGATCACCTTGTGGCTGGAACATGGCCGA	1B|104.102509100|1215559|1215559	AA	GG	GG	AA	AA	NN	AA	AA	NN	AA	AA	AA	AG	AG	AA	AA	AA	GG	AA	NN	AA	NN	AA	AA	AA	NN	AA	AA	AA	AA	AA	AA	AA	GG	AA	AA	AA	GG	AA	AA	AA	AA	AA	NN	NN	AA
1129510	14:G>T	TGCAGCAAAGCAAAGCATATACCAGCAAAGCAAAGTACATGGAGGGAGGGAGGGTCCGAGATCGGAAGA	1B|104.457151700|1129510|1129510	GG	TT	GG	GG	GG	TT	GG	GT	GG	GT	NN	GG	GT	GG	GG	GG	GG	GT	GG	TT	GG	TT	GG	GG	TT	TT	GG	GG	GT	GG	GT	GG	GG	GG	GG	GG	GG	GG	GG	GG	GG	GG	GG	TT	GG	GG
1205142	17:C>G	TGCAGCTCGGCCAGCTCCGCGAGCAGCGCCGCGTCGGCCGACGACTTGGACATGTCGCCGAGATCGGAA	1B|104.457151700|1205142|1205142	CC	GG	CC	CC	CC	CG	CC	CG	CC	CC	CC	CC	CG	CC	CC	CC	CC	GG	CC	GG	CC	GG	CC	CC	GG	GG	CC	CC	CG	CC	CC	CC	CC	CC	CC	CC	CC	CC	CC	CC	CC	CC	CC	GG	CC	CC
1092704	42:C>T	TGCAGCAACGGGGTGACCTATGTCTCGCATTAAGCCAGACAGCGGCGAACCCTCGCTGATGGTAACCGC	1B|105.042716600|1092704|1092704	CT	CC	NN	TT	CC	CC	CC	NN	TT	CC	CC	CC	CT	TT	CC	CC	CC	CT	CC	CC	CC	CC	CC	CC	CC	CC	CC	TT	CC	NN	CC	CC	CC	CC	CC	CC	CC	TT	TT	TT	CC	CC	TT	CC	TT	CC
2276098	55:C>T	TGCAGCATTTCATATGATTAAGCGTGATTTTCATCGAAATACAATATAGTGTTCCCGCAACCAAAAAAA	1B|107.634278800|2276098|2276098	NN	CC	NN	TT	NN	TT	NN	CC	TT	CC	CC	CT	CT	NN	NN	CC	CC	CC	NN	TT	CC	TT	CC	CC	CT	NN	NN	TT	CC	NN	CT	CC	CC	CC	CC	NN	CC	TT	TT	TT	CC	NN	TT	TT	TT	CC
4989155	8:T>C	TGCAGTGCTATTTATAGCGCCCGAGATCGGAAGAGCGGTTCAGCAGGAATGCCGAGACCGATCTCGTAT	1B|108.187584500|4993314|4993314	CC	CC	CC	CC	TT	TC	CC	TC	TT	CC	TC	CC	CC	TT	TT	TT	CC	TC	CC	CC	TT	CC	CC	CC	CC	CC	TT	TC	TC	NN	CC	CC	CC	TT	CC	CC	CC	CC	TT	CC	TT	NN	CC	CC	CC	CC
1122914	40:T>C	TGCAGGAGGACGCGCCCGAGCACGCGACGCACGCACAAGGTGAGGCCGCGGCCGAGATCGGAAGAGCGG	1B|108.370044700|1122914|1122914	TC	TT	TT	TT	CC	TT	CC	TC	TT	NN	CC	CC	TC	TT	TC	CC	CC	CC	CC	TT	TT	TT	CC	CC	CC	NN	TC	TT	TC	CC	TT	CC	CC	TT	CC	CC	CC	TT	TT	TT	CC	CC	TT	TT	TT	TT
1026555	45:A>G	TGCAGGCTAGAAGCCAAGGAGGAAACGGTGAAGTTTCAGCGCCATAGCCGAGATCGGAAGAGCGGTTCA	1B|109.332436500|1717275|1717275	AG	AG	AG	AG	AG	AA	AA	AG	AG	AG	AA	AG	AG	AG	AG	AG	AG	AG	AA	AG	AG	AG	AG	AG	AG	AG	AG	AA	AG	AG	AG	AG	AG	AG	AG	AA	AG	AA	AG	AG	AA	AA	AG	AA	AG	AA
100016241	20:G>A	TGCAGGCGAAGTGAACAACCGCGCTGGACCCCCGAGATCGGAAGAGCGGTTCAGCAGGAATGCCGAGAC	1B|109.332436500|4440209|4440209	GA	GG	AA	AA	GG	GG	GG	GG	AA	AA	GG	GG	GG	AA	GA	GG	GG	GG	GG	GG	AA	GG	GG	GG	GG	GG	GA	AA	GG	GG	AA	GG	GG	AA	GG	GG	GG	AA	AA	AA	GG	GG	AA	GG	AA	AA
1063973	19:G>C	TGCAGAAGGGATGGGGATGGGAACATATGAAGCAAGACATGAGGGCGAGGAGTTCTGAGGCGGCCAGAT	1B|109.501399600|1063973|1063973	CC	GG	GG	GG	CC	GG	GC	GC	GG	GG	CC	CC	GC	GG	CC	CC	CC	GC	CC	GG	GG	GG	CC	CC	GC	GG	GC	GG	GC	CC	GG	CC	CC	GG	CC	CC	CC	GG	GG	GG	CC	CC	GG	GG	GG	GG
988758	46:G>A	TGCAGGTTGTGAGTCGCTGATGTGATCTTGGCTGTTGCGACATACAGTATTATTTTTCCATACGACCTC	1B|109.708536200|988758|988758	AA	AA	AA	AA	AA	AA	NN	AA	NN	AA	AA	AA	GA	AA	AA	AA	AA	GG	AA	AA	AA	AA	AA	NN	AA	AA	AA	NN	AA	AA	NN	AA	AA	AA	AA	AA	AA	AA	AA	AA	AA	AA	AA	AA	AA	AA
1242104	6:C>A	TGCAGCCGCCGCCGCACGGCCCAGAGGCGGAGCTCGGCAGAGGAGGTCAAGCGGCAGAGCCTACGTCGT	1B|110.714979000|1242104|1242104	CA	AA	NN	AA	CC	AA	CA	CC	AA	CC	CC	CC	CA	AA	AA	CC	CC	CA	CC	AA	AA	NN	CC	CC	CC	AA	CA	AA	CA	CC	CA	CC	CC	NN	CC	CC	CC	AA	AA	AA	CC	CC	AA	AA	AA	CC
1092291	36:G>A	TGCAGTTAACTTCCCTTTCCTTCCCGCCGTTTTTCTGCACGCATTTGCGGGCGTTTCCCTTCTATATTC	1B|110.878056400|1092291|1092291	GA	GG	GG	GG	AA	GG	AA	GG	AA	NN	AA	AA	GG	GG	AA	AA	AA	GG	AA	GG	NN	GG	AA	AA	NN	GG	GA	GG	AA	AA	GA	AA	AA	GG	NN	AA	AA	NN	GG	GG	AA	AA	GG	NN	GG	AA
3222160	21:T>A	TGCAGACATTTTTTTTGCATGTAGCATATCGTCAACAATTTCTACCGAGATCGGAAGAGCGGTTCAGCA	1B|110.878056400|3222160|3222160	TA	TT	TA	TT	AA	TA	TA	AA	AA	AA	AA	AA	TA	TA	AA	AA	AA	AA	AA	AA	TT	AA	AA	AA	AA	TT	TA	TT	TA	AA	AA	AA	AA	TT	AA	AA	AA	AA	TT	TT	AA	AA	TT	AA	TT	AA
1091942	60:A>G	TGCAGAACAAAAATAGGGGAAGATGAGGTAGGAGGTAGCACGAACTAAGAGGGAGCAGTGACCGAGATC	1B|111.487905000|1091942|1091942	AG	GG	AA	GG	GG	AG	GG	AG	AA	AA	GG	GG	GG	AA	AG	GG	GG	GG	GG	AA	GG	AA	GG	GG	AG	AA	GG	GG	AG	GG	AA	GG	GG	NN	GG	GG	GG	AA	GG	GG	GG	GG	AA	AA	AG	AA
1105362	20:G>A	TGCAGTGAGCCACCCTTGCTGACCCGCTGCCACCACGGGCCGCCGTGGCCGACTCTGCATCTGTACCGT	1B|111.625340800|1105362|1105362	GG	NN	AA	AA	GG	GG	GG	NN	GG	GG	GG	GG	GG	GA	GG	GG	GG	GG	GG	NN	GG	NN	GG	GG	GG	NN	GG	AA	GG	NN	GG	GG	NN	GG	GG	GG	GG	AA	NN	AA	NN	GG	GG	NN	GG	GG
5324874	23:G>C	TGCAGGCGGCCCGAACGGGTGGAGCCGAGATCGGAAGAGCGGTTCAGCAGGAATGCCGAGACCGATCTC	1B|111.625340800|5324874|5324874	GC	GG	NN	NN	GG	NN	GG	GG	GG	GG	GG	GG	GG	GC	GC	GG	GG	GC	GG	GG	GG	NN	GG	GG	GG	NN	GG	NN	GC	GG	GG	GG	GG	GG	GG	GG	GG	NN	NN	NN	GG	GC	GG	NN	NN	GG
4260657	25:A>G	TGCAGCGGGAGGCCGAGGAAAGCTGAAGCGAGTTTCGTAAAAAGAGGCGGGGCCGAGATTATTCGAGGT	1B|111.650426100|4260657|4260657	AG	GG	GG	AA	AA	GG	AA	AG	GG	AA	AA	AA	AA	AA	NN	AA	AA	GG	AA	GG	AA	GG	AA	AA	AA	GG	AA	AA	AG	NN	GG	AA	AA	GG	NN	NN	AA	GG	AA	AA	AA	AA	AA	NN	NN	AA
100024486	22:C>T	TGCAGTGGCTCCCCGTCAAATCCGTCTACCGCTTCCGAGATCGGAAGAGCGGTTCAGCAGGAATGCCGA	1B|112.852630800|3533231|3533231	CT	CT	NN	CT	CT	TT	CT	CT	CC	CT	CT	CT	CT	CT	CT	TT	CT	CT	CT	CT	CT	CT	TT	CC	CT	CT	CC	CT	CT	CT	CC	CT	CT	CT	CT	CT	CT	CT	CT	CT	CT	CT	TT	CT	CT	TT
1090513	38:C>T	TGCAGTTGCAAATTGGGAGCATTGACCAACAGGAGCCACGGCTACCTGCGGACCAGCGCGTTTATCTGC	1B|114.302994400|1090513|1090513	CC	TT	CC	CC	CC	CT	CC	CT	CC	CC	CC	CC	CT	CC	CC	CC	CC	CC	CC	TT	CC	TT	CC	CC	CT	TT	CC	CC	CT	CC	CC	CC	CC	CC	CC	CC	CC	CC	CC	CC	CC	CC	CC	TT	CC	CC
983383	20:C>T	TGCAGGTGCTTCTGTCACTTCATATTTTTCTAGACCTCCCCCGCCCCTATGATGAACATGCTGAACATT	1B|114.302994400|983383|983383	CC	TT	CC	CC	CC	CT	CC	CT	CC	CC	CC	CC	CT	CC	CC	CC	CC	CC	CC	TT	CC	TT	CC	CC	CT	TT	CC	CC	CT	CC	CC	CC	CC	CC	CC	CC	CC	CC	CC	CC	CC	CC	CC	TT	CC	CC
1208325	7:A>T	TGCAGCAACGTGGCATGGCAGCACCAAAGAGTAACAACCACTCTCGCTGCCAGCTGATCTGACCAAAAA	1B|114.682087600|1208325|1208325	AA	AA	NN	AA	AA	AA	AA	AT	AA	AT	NN	AT	AT	AA	AA	NN	AT	TT	AT	AA	AA	AT	AT	AT	AT	AA	AT	AA	AT	TT	AA	TT	AT	TT	AT	AA	AT	AA	AA	AA	AA	TT	TT	AT	AT	AT
998666	20:T>A	TGCAGCACCAGCCGTTAGGCTAGGCATCCATGCTGCTTTTATAAAATATTTTCTGTGCCTCTCCTCTTT	1B|115.493815900|998666|998666	AA	AA	AA	AA	AA	AA	AA	AA	NN	NN	AA	AA	TT	AA	AA	AA	AA	TT	NN	AA	AA	NN	AA	AA	AA	NN	AA	AA	AA	AA	AA	AA	AA	AA	NN	AA	NN	AA	AA	AA	AA	AA	AA	AA	AA	NN
1104210	5:G>C	TGCAGGTCCCCGACCAGGTACCTGCAAACCTCCATCCTCCCTCGGTTAGTGGCGACGTGCAGCGCCCCG	1B|116.049370900|1104210|1104210	GG	CC	GG	GG	GG	GC	GG	GC	GG	GG	GG	GG	CC	GG	GG	GG	GG	GC	GG	CC	GG	CC	GG	GG	GC	CC	GG	GG	GC	GG	NN	GG	GG	GG	GG	GG	GG	GG	GG	GG	GG	GG	GG	CC	GG	GG
7333916	17:C>G	TGCAGGGGCGGAGGCATCGTTGTCTCTTCCGAGATCGGAAGAGCGGTTCAGCAGGAATGCCGAGACCGA	1B|116.292876600|4404479|4404479	GG	GG	CG	GG	NN	GG	GG	GG	GG	GG	GG	GG	GG	CG	GG	GG	CC	CC	GG	GG	GG	GG	GG	GG	GG	GG	GG	CC	GG	GG	GG	GG	GG	GG	GG	GG	GG	CC	GG	GG	GG	GG	GG	GG	GG	GG
4911046	5:C>A	TGCAGCTGTACTCCTTTTATCTCCTCTTCAAACCGAGATCGGAAGAGCGGTTCAGCAGGAATGCCGAGA	1B|117.741969500|4911046|4911046	CA	AA	CA	CA	CA	CC	AA	CA	CA	AA	CA	AA	CA	AA	CA	AA	AA	CA	AA	NN	CA	NN	CA	AA	CA	CC	AA	AA	CA	AA	CA	AA	AA	AA	AA	AA	AA	CA	AA	AA	CA	AA	AA	NN	AA	AA
5324668	14:G>A	TGCAGATCGACGGCGCGATCGTGGCGCCGAGCGAGCCCACGACGTGGCCGAGATCGGAAGAGCGGTTCA	1B|117.741969500|5324668|5324668	GG	AA	AA	AA	GG	AA	GG	GA	GG	GG	NN	NN	GA	AA	AA	NN	GG	GA	GG	AA	AA	AA	GG	NN	GA	AA	AA	AA	GA	GG	GA	GG	GG	GG	GG	NN	GG	AA	AA	AA	GG	GA	GG	AA	GG	GG
4910596	47:T>G	TGCAGCGCGGCGTCCTCAGAGTTGAGCAGTGGCACGAGGAGCGGGACTGCGCCGAGATCGGAAGAGCGG	1B|119.022996900|4910596|4910596	GG	GG	GG	GG	GG	GG	GG	GG	GG	GG	GG	GG	TG	GG	GG	GG	GG	TT	GG	GG	GG	GG	GG	GG	TT	GG	GG	GG	GG	GG	GG	GG	GG	GG	GG	GG	GG	GG	GG	GG	NN	GG	GG	GG	GG	GG
2266225	36:T>G	TGCAGGGTCGCCCAAGTCGACGCTGTGTGGGCTGCCTAAGTCGGGCCAGGAGAGCCCCAACAGCGGCGC	1B|120.019758200|2266225|2266225	TG	TT	TT	NN	GG	TT	GG	GG	TT	TT	GG	GG	TG	TT	GG	GG	GG	TT	GG	TT	TT	TT	GG	GG	TG	TT	GG	NN	NN	GG	TT	GG	GG	TT	GG	GG	GG	TT	TT	TT	GG	NN	NN	TT	TT	TT
6027424	30:A>G	TGCAGCTCTCCAACAACTTTAGCATCACCCACGAGTAGCTCTCCTGCGACTTTAGCCTCACTCGCGAGC	1B|120.098265100|6027424|6027424	GG	GG	GG	GG	GG	AG	GG	AG	NN	GG	GG	GG	AA	GG	GG	GG	GG	GG	GG	AA	GG	AA	GG	GG	AA	NN	GG	GG	GG	GG	AA	GG	GG	GG	GG	GG	GG	GG	GG	GG	GG	GG	NN	AA	GG	GG
996630	33:A>C	TGCAGCTAACGGCGTCTTTCTCCCGAAAAAAAAAACTAACGGCGTCTTCTTTGTGCAAACAGGTCGGAG	1B|120.108568700|996630|996630	CC	CC	CC	CC	CC	CC	CC	CC	CC	CC	CC	CC	AC	CC	CC	CC	CC	AA	CC	CC	CC	NN	CC	CC	CC	CC	CC	CC	CC	CC	CC	CC	CC	CC	CC	CC	CC	CC	CC	CC	CC	CC	CC	CC	CC	CC
1079527	26:T>C	TGCAGATTTTCACCCATCCATGGATATACAGTACTGCATGCATGGATGCTTCTGAGTTACTAAAAGGAC	1B|123.879167700|1079527|1079527	TT	TT	TT	TT	TT	TT	TT	TT	TT	NN	TT	TT	TT	TC	TT	TT	TT	TT	TT	TT	TT	TT	TT	TT	TT	TT	TT	TT	TT	TT	TT	TT	TT	TT	TT	TT	TT	TT	TT	CC	TT	TT	TT	TT	TT	TT
5578074	26:A>G	TGCAGCGCTGCATCGGAGCTCCCATAAAGGGAACCGAGATCGGAAGAGCGGTTCAGCAGGAATGCCGAG	1B|124.365079200|4406600|4406600	GG	GG	GG	AA	GG	GG	GG	GG	AA	GG	GG	NN	GG	AA	NN	GG	GG	NN	GG	GG	GG	GG	GG	GG	GG	GG	AA	GG	GG	GG	GG	GG	GG	GG	GG	GG	GG	GG	AG	NN	GG	GG	NN	GG	GG	GG
998492	54:G>T	TGCAGCGGCGATGCAGTTGATTGGACGCAAGAAAGCCGCCATGGCTAGCAGAGGGCCAGGTTCATCAAT	1B|126.315460600|998492|998492	GT	TT	GG	GG	GG	TT	GT	GT	GG	GG	GG	GG	GG	GG	GG	GG	GG	GG	GG	NN	GG	GG	GG	GG	GT	TT	GT	GT	GG	GG	GT	GG	GG	GG	GG	NN	GG	GG	GG	TT	GG	GG	GG	GG	GG	TT
1046839	25:C>T	TGCAGGTGTCCGTTTGCAAATTGCACTGTAACAGGCGCCAAATAGAAATTGCCTGTGTAGGTTGCAAAA	1B|126.779467800|1046839|1046839	CC	CC	CC	CC	CC	CC	NN	NN	TT	TT	CT	CC	CC	CC	CT	CC	CC	CC	CC	CC	CC	CC	CC	CC	CC	CC	CC	CC	CC	CC	TT	CC	CC	CC	CC	CC	CC	CC	CC	CC	CC	CC	CC	CC	CC	TT
2262381	26:A>G	TGCAGCGTACCGCGTCCGTCGCGTCGACACACAGCCCCACCGCTGCCGCGTACAGCGTCCGAGATCGGA	1B|129.079063300|2262381|2262381	AA	GG	AG	GG	AA	AA	AA	AA	NN	NN	NN	AA	AA	AG	AA	AA	AA	AA	AA	AA	GG	AA	AA	AA	AA	AA	GG	GG	AA	AA	AA	AG	AA	AA	AA	AA	AA	AA	AA	GG	AA	AA	AA	AA	AA	AA
100018934	27:A>G	TGCAGCTCCTTCTTGGCTATGGGGATGACCTGGGAAGCCAGACTGACGTCGGTGACGACGGCCGAGGCG	1B|129.555526300|1018898|1018898	AA	AA	AA	AA	AA	AG	AA	AG	GG	GG	AA	AA	AA	AA	AA	AA	AA	AA	AA	AA	AA	AA	AA	AA	AG	AA	AA	AA	AA	AA	AG	AA	AA	AA	AA	AA	AA	AA	AA	AA	AA	AA	AA	AA	AA	GG
1064807	32:G>A	TGCAGTTTTAGGTGTCTTTTTCTTCAGCACATGGTCACGGGATCAGACTGTAGAAGAATACATCAGTTA	1B|130.006155400|1064807|1064807	AA	NN	NN	AA	AA	NN	AA	GG	NN	AA	AA	AA	GA	AA	NN	AA	AA	GA	AA	GG	AA	GG	AA	AA	GG	GG	AA	AA	GA	AA	GA	GA	AA	AA	AA	AA	AA	AA	AA	AA	AA	AA	AA	GG	AA	AA
4992088	57:T>C	TGCAGATTGGAGGGCTGCTTGGTCAATATTTTTGCGTGGCTGTCGTCGGGATGTAGGTAGTGGCGGGCA	1B|130.725660100|1283307|1283307	CC	CC	CC	TT	CC	CC	NN	CC	CC	TT	TC	CC	CC	TC	NN	CC	CC	CC	CC	CC	CC	CC	CC	CC	CC	TT	CC	TC	CC	CC	NN	CC	CC	CC	CC	TT	CC	CC	TT	CC	CC	NN	TC	CC	CC	NN
1283307	12:C>G	TGCAGATTGGAGCGCTGCTTGGTCAATATTTTTGCGTGGCTGTCGTCGGGATGTAGGCAGTGGCGGGCA	1B|130.725660100|1283307|1283307	CC	NN	CC	CG	CC	CC	CC	CC	CC	CG	CG	CC	CC	CG	NN	CC	CC	CC	CC	CC	CC	CC	CC	CC	CC	GG	CC	CG	CC	CC	CC	CC	CC	CC	CC	GG	CC	CC	GG	CC	CC	CC	CG	CC	CC	NN
4911035	24:T>C	TGCAGGGCCGAGCACAAGATGTAGTGGCCGAGATCGGAAGAGCGGTTCAGCAGGAATGCCGAGACCGAT	1B|131.715053300|4911035|4911035	CC	NN	CC	CC	CC	CC	CC	CC	CC	CC	CC	CC	TC	CC	CC	CC	CC	TT	CC	NN	CC	NN	CC	CC	TT	NN	CC	CC	CC	CC	CC	CC	CC	CC	CC	CC	CC	CC	CC	CC	CC	CC	CC	NN	CC	CC
2255213	6:G>A	TGCAGCGCCCAGCAAGCTTACTACTTAGGTTGGTGGAGAAGCAGCACCCACTCGAGACTCGACAAGCAA	1B|132.723487000|2255213|2255213	GG	AA	AA	AA	GG	GA	GG	GG	GG	NN	GG	GG	GG	GA	GA	GG	GG	GA	GG	GG	AA	GG	GG	GG	GG	NN	AA	AA	GG	NN	GG	NN	GG	GG	GG	GG	GG	GG	GG	AA	GG	GG	GG	GG	GG	GG
3385476	13:A>T	TGCAGACCGAACAATGCTCGCTGGCATACTCTCTCCGAGATCGGAAGAGCGGTTCAGCAGGAATGCCGA	1B|132.880855300|3385476|3385476	AA	AA	AT	AA	AA	TT	AA	AT	AA	AA	AA	TT	AT	AT	AA	AA	AA	AA	AA	TT	AA	TT	AT	TT	AT	TT	AA	AA	AT	AA	AT	AA	AA	AA	AA	AA	AA	TT	TT	AA	AA	AA	AA	TT	AA	AA
4989067	49:A>C	TGCAGTCGGCCCTGCTCGACGACGTGTCCTCCGTGCCCGTGGCCGTCGCAGTCGCCGCGGCCCGCCTCG	1B|133.345487700|4989067|4989067	AA	AA	AA	AA	AA	AC	AA	NN	AA	AA	AA	CC	AA	AA	AA	AA	AA	AC	AA	AA	CC	AA	AA	CC	AA	AA	AA	AA	AA	AA	AA	AA	AA	AA	AA	AA	AA	AA	CC	AA	AA	AA	AA	AA	AA	AA
3024271	5:A>C	TGCAGACACCTACCAGTAGCGCTCCTCGCCAGGATCCGAGATCGGAAGAGCGGTTCAGCAGGAATGCCG	1B|133.862367500|3024271|3024271	AA	AA	AA	AA	AA	CC	AA	AC	NN	AA	AA	AA	AA	AA	AA	AA	AA	AC	AA	CC	AA	CC	AA	AA	NN	CC	AA	AA	AA	AA	AC	AA	AA	AA	AA	AA	AA	AA	AA	AA	AA	AA	AA	NN	AA	AA
1000810	6:C>G	TGCAGACAAAGAGGAGGGCGTGGCAAGGGAGACGGGTGTGAGGCGGCGGCGGTAGGGGGATGCTGGCGG	1B|134.422062900|1000810|1000810	CC	CC	CG	CC	CC	CC	CC	CC	CC	CC	CC	CC	CC	CG	CC	CC	CC	CC	CC	NN	CC	NN	CC	CC	CC	NN	CC	CC	CC	CC	CC	CC	CC	CC	CC	CC	CC	GG	GG	CC	CC	CC	CC	NN	CC	CC
4910355	5:T>C	TGCAGTCACCACGCACAGCGGCGGCGCTGGCCGAGATCGGAAGAGCGGTTCAGCAGGAATGCCGAGACC	1B|134.515078200|4910355|4910355	CC	CC	CC	CC	CC	TT	CC	TC	CC	CC	CC	CC	CC	CC	CC	CC	CC	TC	CC	TT	CC	CC	CC	CC	TC	CC	CC	CC	CC	CC	CC	CC	CC	CC	CC	CC	CC	CC	CC	CC	CC	CC	CC	TT	CC	CC
2278693	40:G>A	TGCAGGTCGAATCGATCGAGATCACAGGCCATACGCAAATGCCAGCGCCAGCACAGAATTCCAACCCGA	1B|134.693733300|2278693|2278693	GG	GG	GG	GG	GG	AA	GG	GA	GG	GG	GG	GA	GA	GG	GG	GG	GG	GA	GG	AA	GG	AA	GG	AA	AA	AA	GG	GG	GA	GG	GA	GG	GG	GG	GG	GG	GG	GG	GG	GG	GG	GG	GG	AA	GG	GG
1091605	41:A>G	TGCAGTTCGGTCCATGTGTGCGCCACAGCCCTCCATCGGGCACGCGTGCAATCCGAGATCGGAAGAGCG	1B|134.965403800|1091605|1091605	AA	AG	AG	AA	AA	AA	AA	AA	AA	AA	AA	NN	AA	AG	AA	AA	AA	AA	AA	AA	AA	AA	AA	NN	AA	AA	AA	AA	AA	AA	AA	AA	AA	AA	AA	AA	AA	GG	GG	AA	AA	AA	AA	AA	AA	AA
2257211	57:C>T	TGCAGTACTGCTAAATTGTTGTACAAATTCTGCATTTCAATCGTCTCGAGAGATCGACCATGCTTGAGA	1B|136.089102700|2257211|2257211	CC	TT	NN	CC	CC	TT	CC	NN	CC	NN	NN	CC	CC	CC	CC	NN	CC	NN	CC	TT	NN	TT	CC	CC	CT	TT	NN	CC	CC	CC	CT	NN	NN	CC	NN	NN	CC	CC	NN	CC	CC	CC	CC	TT	CC	NN
2252961	54:C>G	TGCAGGATGGATGGTGTTGTGAGATCATTGATACTAGTATGTCGACATATATAGCCGATGGATGTGTTA	1B|137.225350100|2252961|2252961	CC	NN	CC	CC	CC	GG	CC	CG	CC	CC	CC	CC	CC	CC	CC	CC	CC	CC	CC	NN	CC	GG	CC	CC	CG	GG	CC	CC	CG	CC	GG	CC	CC	CC	CC	CC	CC	CC	GG	CC	CC	CC	CC	NN	CC	CC
2252572	8:C>T	TGCAGGGACCTTAGTGTAAAGAGACGAAGAGATAATGTTCTCTATCGTGATTCCCTACGTGGGCACAAA	1B|137.582336400|2252572|2252572	CC	TT	CC	NN	CC	CT	CC	CT	CC	CC	CC	CC	CC	CC	CT	CC	CC	CC	CC	CT	CC	CT	CC	CC	CT	CT	CC	CC	CT	CC	CT	TT	CC	CC	CC	CC	CC	CC	CC	CC	CC	CC	CC	CT	CC	CC
984340	11:A>T	TGCAGATACTTAGGATCTATTATATAATCACATATCCATTCAGCTAGTTAACCTATGACTTTTACGAGA	1B|137.582336400|984340|984340	AA	TT	AA	AA	AA	AA	AA	AA	AA	AA	AA	NN	AA	AA	AA	AA	AA	AA	NN	AA	AA	NN	AA	NN	AA	NN	NN	AA	AA	AA	AA	AT	AA	AA	AA	NN	AA	AA	AA	AA	AA	AA	AA	AA	AA	AA
1074839	38:C>T	TGCAGTTAAACTTTACTTGTACGGTCGTATGTGCCGTACTGTCCAGAGTGCTTCAGAGTTCAAAGGAGC	1B|137.793738800|1074839|1074839	CC	TT	CC	CC	CC	TT	CC	CT	CC	CC	CC	CC	CC	CC	CC	CC	CC	NN	CC	NN	CC	TT	CC	CC	CT	TT	CC	CC	CT	CC	CT	CT	CC	CC	CC	CC	CC	CC	CC	CC	CC	CC	CC	TT	CC	CC
100021685	11:A>G	TGCAGATTCTGAATTCTTGCGTTCTAATCAACGTTGTGAGTTGCAGCTGATCATGGCATGTGCATGTGG	1B|139.323065800|3948637|3948637	AA	NN	AA	AA	AA	NN	AA	AG	GG	AA	AA	GG	AA	AA	AA	AA	AA	GG	AA	GG	AA	GG	AA	GG	GG	GG	AA	NN	AG	AA	AG	AA	AA	AA	AA	NN	AA	NN	AA	AA	AA	AA	AA	GG	AA	AA
3026224	25:G>T	TGCAGGCCCCGAACTCATCCCCGAAGTCCCGCTGATCTCTGACCCGAGATCGGAAGAGCGGTTCAGCAG	1B|140.757998200|3026224|3026224	TT	TT	TT	TT	TT	TT	TT	TT	TT	TT	TT	TT	TT	TT	TT	TT	TT	TT	TT	TT	GG	TT	TT	TT	TT	TT	TT	TT	TT	GT	TT	TT	TT	TT	TT	TT	TT	TT	GG	TT	TT	TT	TT	TT	TT	TT
1089763	33:C>T	TGCAGTTCTGTGGCTTATAGTACATCCTGCCAACATGGAACTCTACAAGTGGCAACACTCATGCACCGA	1B|141.361977400|1089763|1089763	CC	CC	CC	CC	CC	CC	CC	CC	CC	CC	CC	CC	CC	CC	CC	CC	CC	CC	CC	CC	NN	CC	CC	CC	CC	NN	CC	CC	CC	CC	CC	CC	CC	CC	CC	CC	CC	CC	NN	CC	CC	CC	CC	CC	CC	CC
4909460	15:T>C	TGCAGATCTATCGACTTACGGCTCGAGACTTTTGAGTTTTGATCAGGGAATAATAGCACGCGCGTGTAC	1B|141.954566400|4909460|4909460	TT	TT	TT	TT	TT	TT	TT	TT	TT	TT	TT	TT	TT	TT	TT	TT	TT	TT	TT	TT	CC	TT	TT	TT	TT	TT	TT	TT	TT	TC	TT	TT	TT	TT	TT	TT	TT	TT	CC	TT	TT	TT	TT	TT	TT	TT
1114467	21:T>C	TGCAGGTCACCGACCCATCGGTCTGAAATGGGTCTCCAAGGAGAAGAGGAATGCCGCCGAGATCGGAAG	1B|141.972087300|1114467|1114467	TC	TC	TC	TC	TC	TC	TT	TC	TC	TT	TC	TC	TC	TC	TC	TC	TC	TC	TC	TC	CC	CC	TC	CC	TC	CC	TC	TT	TC	TC	TC	TT	CC	TC	TC	TC	TC	TC	NN	TC	TC	TC	TC	TC	TC	TC
2279403	65:C>T	TGCAGGCAGATTGCACAGAGACCAGGTCTCGTTAGACTCAATGCATGCCATCTCTTCGATCATCGCTGC	1B|141.972087300|2279403|2279403	TT	TT	TT	TT	TT	NN	TT	TT	TT	TT	TT	TT	TT	TT	TT	TT	TT	TT	TT	NN	CC	NN	TT	TT	TT	NN	TT	TT	TT	CC	TT	TT	TT	TT	TT	TT	TT	TT	CC	TT	TT	TT	TT	NN	TT	TT
7344584	9:G>T	TGCAGCGGCGGCGGCTCCGCCGAGATCGGAAGAGCGGTTCAGCAGGAATGCCGAGACCGATCTCGTATG	1B|142.113266800|7344584|7344584	GT	GG	GT	GG	GT	GT	GT	GT	GG	GT	GT	GT	GT	GT	GG	GG	GT	GG	GT	GT	GT	GT	GT	GG	GT	GT	GT	GT	GT	GG	GT	GG	GT	GT	GT	GT	GT	GT	GG	GT	GT	GT	GT	GT	GT	GT
1004273	61:G>C	TGCAGTGTATGCTCTTGGCAAGGCCGTAGGCGATGATGATAGCTGGTAGTAGGATCCATGGGAAAGTGT	1B|142.567084500|1004273|1004273	CC	CC	CC	CC	CC	GC	CC	CC	CC	CC	CC	GG	CC	CC	CC	CC	CC	GG	CC	CC	CC	CC	CC	GG	CC	CC	CC	CC	CC	CC	CC	CC	CC	CC	CC	NN	CC	CC	CC	CC	CC	CC	CC	CC	CC	CC
4988980	53:G>A	TGCAGATCAGTGCTTCTTTGCCATATGAATAATAGTAAATTCTCCACGTAGAAGCAATGGATTGATGAA	1B|142.567084500|1018258|1018258	GG	GG	GG	NN	GG	GG	NN	GG	GG	NN	NN	AA	GG	NN	GG	GG	GG	NN	GG	GG	AA	GG	GG	AA	GG	GG	GG	GG	GG	GG	GG	GG	GG	GG	GG	GG	GG	GG	AA	GG	GG	GG	GG	GG	GG	NN
4988980	47:G>A	TGCAGATCAGTGCTTCTTTGCCATATGAATAATAGTAAATTCTCCACGTAGAAGCAATGGATTGATGAA	1B|142.567084500|1018258|1018258	GG	GG	GG	AA	GG	GG	NN	GG	GA	NN	NN	NN	GA	AA	GA	GG	GG	NN	GG	GG	NN	GG	GG	NN	GG	GG	GA	GA	GG	GG	GG	GG	GG	GG	GG	GG	GG	GG	AA	GA	GG	GG	GG	GG	GG	NN
2249474	6:A>G	TGCAGCATTGATCGATTGATGTGAGGTGAAGAAGAGAGGGGAGCCATGCATATCTTTCCGAGATCGGAA	1B|142.567084500|2249474|2249474	AA	AA	AA	AA	AA	AG	AA	AG	AA	AA	AA	AA	AG	AA	AA	AA	AA	AA	AA	GG	AA	GG	AA	AA	AG	GG	AA	AA	AG	AA	AG	AA	AA	AA	AA	AA	AA	AA	AA	AA	AA	AA	AA	GG	AA	AA
987187	28:C>G	TGCAGCATTGATCCATCCATCTCAACTTCTGAAGAAGAGGGTCCATATCTTCTGGCGGATGTCTGCCGT	1B|142.567084500|987187|987187	CC	CC	CC	CC	CC	CG	CC	CC	CC	CC	CC	GG	CC	CC	CC	CC	CC	CG	CC	CC	NN	CC	CC	GG	CC	CC	CC	CC	NN	CC	CC	CC	CC	NN	CC	NN	CC	CC	NN	CC	CC	CC	CC	CC	CC	CC
1094239	18:T>C	TGCAGTGCAGGGTTTAGTTCGCACTCTCCAATGAGCCGCTCTCTGTCGTGCTCCCAGGCGCCGAGATCG	1B|142.576303200|1094239|1094239	TT	TT	TT	TT	TT	TT	TT	TT	TT	TT	TT	TT	TT	TT	TT	TT	TT	TC	TT	TT	TT	TC	TT	TT	TT	TT	TT	TT	TT	TT	TT	TT	TT	TT	TT	TT	TT	TT	TT	TT	TT	TT	TT	TT	TT	TT
979184	40:G>T	TGCAGCATCCATGTGGGGCAGTTGAAAAGATGGTACACAAGTACACCACCGAGATCGGAAGAGCGGTTC	1B|142.576303200|979184|979184	GG	GG	GG	GG	GG	GG	GG	GG	GG	GG	GG	GG	GG	GG	GG	GG	GG	GG	GG	GG	GG	GG	GG	GG	GG	GG	GG	GG	GG	GG	GG	GG	GG	GG	GG	GG	GG	GG	GG	GG	GG	GG	GG	GG	GG	GG
1110494	48:C>A	TGCAGGTCACACGACCATTGGCCTCAAGTGGGTGTTTAAACTGAAGAACGATGCCGCCGAGATCGGAAG	1B|143.116557200|1110494|1110494	AA	AA	AA	AA	AA	CC	AA	CA	AA	AA	AA	NN	CA	AA	AA	AA	AA	AA	AA	CC	CC	AA	AA	NN	CA	NN	AA	AA	CA	AA	AA	AA	AA	AA	AA	AA	AA	AA	NN	AA	AA	AA	AA	CC	AA	AA
1093490	28:G>A	TGCAGGAGGAGAGCGGCATGGGCTTCCAGGGCAGCGGAGGTCGCGGCCAAGCCGAGATCGGAAGAGCGG	1B|144.283403800|1093490|1093490	AA	GG	NN	AA	AA	AA	AA	GA	NN	GA	AA	AA	GA	AA	AA	AA	AA	GA	AA	AA	AA	AA	AA	AA	GA	NN	NN	NN	AA	AA	AA	AA	AA	AA	AA	GG	AA	AA	AA	GG	AA	AA	AA	AA	AA	GG
4989447	9:G>A	TGCAGCGGCGGTGGCGAGGGAGCCGAGATCGGAAGAGCGGTTCAGCAGGAATGCCGAGACCGATCTCGT	1B|145.101080100|5350122|5350122	GA	GA	GA	NN	AA	GA	GA	GA	GA	GA	AA	GA	GA	GA	GG	GA	GA	GA	GA	GA	AA	GA	GG	GA	GA	GA	AA	AA	GA	GG	GG	GA	GA	GA	GA	GA	GA	GA	AA	AA	GA	AA	GA	GA	GA	GA
2262729	14:G>A	TGCAGGAATACATGGAGGCGCAGGACGTTGGTGCGTCGAGTACGCGGCCGAGATCGGAAGAGCGGTTCA	1B|145.256514500|2262729|2262729	GG	GG	GG	GG	GG	GG	NN	GG	GG	GG	GG	GG	GG	GG	GG	GG	GG	GG	GG	GG	GG	GG	GG	GG	GG	GG	GG	GG	GG	GG	GG	GG	GG	GG	GG	GG	GG	GG	GG	GG	GG	GG	GG	GG	GG	GG
994762	19:C>G	TGCAGTCCATGCGAACACACGTACTTTAGCTGGCGCCCCATTCTTCCAAATAAGGTTCCACACCGACCG	1B|145.256514500|994762|994762	GG	NN	CC	CC	GG	CG	GG	CC	GG	CC	GG	CC	CG	CC	CC	GG	CC	GG	CC	CC	CC	GG	GG	CC	CC	CC	CC	CC	CG	CG	CG	CC	GG	GG	GG	CC	GG	CC	CC	CC	GG	GG	GG	CC	CG	CC
1090997	8:A>G	TGCAGATCAACGTCGGCGGCCAACGATCAGGCGGCTTGCTTGGGGGTTCCCGTTCCGAGATCGGAAGAG	1B|145.791663800|1090997|1090997	AG	AG	AG	GG	AG	AG	AG	AG	AG	AG	AG	AG	AG	AG	AG	AA	AA	AG	AG	AG	GG	AG	AG	AG	AG	AA	AG	GG	AG	AA	AG	AG	AG	AG	AG	AA	AG	AG	GG	GG	AG	AA	AA	AG	AG	AG
1111200	8:T>C	TGCAGCCTTCTTGTCTTTCTGCACGCTCTCACCGTCGTTTTCGCTATGGCCGAGATCGGAAGAGCGGTT	1B|145.866363200|1111200|1111200	TT	TT	TT	TT	TT	CC	TT	NN	TT	CC	TT	TT	TT	TT	TT	TT	TT	TT	TT	TT	TT	TT	TT	TT	TT	TT	TT	TT	TT	TT	TT	TT	TT	TT	TT	NN	TT	TT	TT	TT	TT	TT	TT	NN	TT	NN
1043194	59:C>G	TGCAGTGTCGTCTCAGTCAGTCTTACTCGTTAGCAACTTAACATGACTGCCATTTTTCTCTGAATAAAA	1B|146.092760300|1043194|1043194	GG	CC	CC	CC	GG	CG	GG	CG	CC	GG	GG	CC	CG	CC	CC	GG	CC	GG	CC	GG	CC	GG	GG	CC	CG	CC	CC	CC	CG	GG	GG	CG	GG	GG	GG	CC	GG	CC	CC	CC	GG	GG	GG	GG	CG	CC
4989426	22:G>A	TGCAGGGAGGACGTGCGCGGGGGGAACTCTCCGACTTTGCTGCATTGGTGGCCGTGGGCGGGCAGGATG	1B|146.524110700|4989426|4989426	GG	AA	GG	GG	GG	GG	GG	GA	AA	GG	GG	NN	GA	GG	GA	GG	GG	GG	GG	GG	GG	NN	GG	GG	GA	GG	GG	GG	GG	GG	GG	GA	GG	GG	GG	AA	GG	GG	GG	GG	GG	NN	GG	GG	GG	AA
1032650	10:T>C	TGCAGGTGTCTGATATGGACATGTATTACCATTTACGTGACCCTGTTTTTGTTGATGTCATGATGACAT	1B|146.661149000|1032650|1032650	TT	TT	TT	TT	TT	TC	TT	TT	TT	TT	TT	TT	TT	TT	TT	TT	TT	TT	TT	TT	TT	TT	TT	TT	TC	TT	TT	TT	TT	TT	TT	TT	TT	TT	TT	TT	TT	TT	TT	TT	TT	TT	TT	TT	TT	TT
4910411	29:A>G	TGCAGCGGCCTTTCGATGAGGCAAGCGGCACCCGAGATCGGAAGAGCGGTTCAGCAGGAATGCCGAGAC	1B|146.681530000|4910411|4910411	GG	AA	NN	AA	GG	AA	GG	GG	NN	GG	GG	GG	AG	AG	AA	GG	AA	GG	NN	GG	AA	GG	GG	GG	AG	GG	AA	NN	GG	AG	GG	GG	GG	GG	AG	AA	GG	GG	AA	AA	GG	GG	GG	GG	NN	AA
100020312	10:T>G	TGCAGCGGCCTTTCGATGAGGCAAGCGGCGCCCGAGATCGGAAGAGCGGTTCAGCAGGAATGCCGAGAC	1B|146.681530000|4910411|4910411	TG	GG	GG	GG	TG	GG	TG	TG	GG	TG	TG	TG	TG	TG	GG	TG	GG	TG	GG	TT	GG	TG	TG	TT	TG	TG	GG	NN	TG	TG	TG	TT	TG	TG	TT	GG	TG	TT	GG	GG	TG	TG	TG	TG	GG	GG
1667871	58:G>C	TGCAGAGTGACATCGAGAATTCAATTCCACAATAAAATCTGATGAGAGTATGAGGTATGGGAAATTTGA	1B|146.699518600|1667871|1667871	CC	GG	GG	GG	CC	GG	CC	GG	CC	GG	CC	GG	GC	GG	GG	CC	GG	CC	GG	GG	GC	CC	CC	GG	CC	NN	GG	GG	GC	GC	GC	CC	CC	CC	CC	GG	CC	GG	CC	GG	CC	CC	CC	GG	GC	NN
1006460	46:A>C	TGCAGACAGAGCACAACCAGAGTCACGACGTGCATTTCTCGGAATGAATGTATGGCTAGAGAACGTGAA	1B|147.222890000|1006460|1006460	AA	CC	CC	CC	AA	AA	AA	CC	AA	NN	AA	CC	AA	CC	CC	NN	CC	AC	CC	CC	CC	AA	AA	CC	CC	CC	CC	CC	AC	AC	AA	AA	AA	AA	AA	CC	AA	CC	NN	NN	AA	AA	AA	AC	AA	CC
100015683	10:C>T	TGCAGCTGAACGCTGAAAGCTCTGTGGCATCGGCCGAGATCGGAAGAGCGGTTCAGCAGGAATGCCGAG	1B|147.302645800|4410536|4410536	TT	CC	CC	CC	TT	CT	TT	CC	TT	TT	CT	CC	CT	CC	CC	TT	CC	CT	CC	CC	CT	TT	TT	CC	CC	CT	CC	CC	CT	TT	CT	CT	TT	TT	TT	CC	TT	CC	CC	CC	TT	TT	TT	CC	CT	CC
1014052	33:C>G	TGCAGATGTGTCCGTGACTAGGCGCAACGCTGTCCACGAATTTGATCTGCGGTGAGGTGGCCAGCGTCG	1B|148.082092100|1014052|1014052	GG	GG	CC	CC	GG	CG	GG	CC	GG	GG	GG	CC	CG	CC	CG	GG	GG	CC	GG	CC	NN	GG	GG	CC	CG	CC	CC	CC	CG	GG	CG	GG	GG	GG	GG	CC	GG	CC	CC	CC	GG	GG	GG	CC	GG	CC
996292	36:G>A	TGCAGTCTGCACGCTCATTTGCTCTGCTCCCCCCTAGCAACTAGCAATACATTTCCGAGATCGGAAGAG	1B|148.575718300|996292|996292	AA	GG	GG	GG	NN	GA	AA	GG	AA	GG	AA	GG	GA	GG	GG	AA	GG	AA	GG	GG	GG	AA	AA	GG	GA	GG	GG	GG	GA	GA	GA	GA	AA	AA	AA	GG	AA	GG	NN	GG	AA	AA	AA	GG	GA	GG
1003008	39:G>C	TGCAGACACGGTCCAGAATGGCGACGAAGTCCCTCGCCAGAATGAATATCCTCAGAGGGCGCGCCTCCT	1B|149.556316800|1003008|1003008	CC	GG	GC	GG	CC	CC	CC	GC	GG	CC	CC	CC	GG	GC	GG	CC	GG	CC	GG	CC	GG	CC	CC	CC	GC	CC	CC	GG	CC	GC	CC	CC	CC	CC	CC	GG	CC	CC	GG	GG	CC	CC	CC	CC	CC	GG
5050457	9:C>G	TGCAGTCGGCCATGAAAGAAACATTGCGGCTACACCCAGCGGTGCCGCTCCTCCTCCCACGAGAGTCGA	1B|150.195799300|5050457|5050457	CC	GG	NN	NN	CC	GG	CC	GG	CC	CC	CC	GG	CG	GG	NN	CC	GG	GG	GG	GG	GG	CC	CC	NN	GG	GG	GG	GG	CG	CC	CC	GG	CC	CC	CC	GG	CC	GG	NN	GG	CC	CC	CC	NN	NN	GG
34876398	6:A>T	TGCAGCACATGAGCGGGGTCCGAGATCGGAAGAGCGGTTCAGCAGGAATGCCGAGACCGATCTCGTATG	1B|151.425955200|5373571|5373571	AT	TT	TT	NN	AT	TT	AT	AT	AT	AT	AT	AT	AT	AT	AT	AT	AT	AT	NN	AT	TT	TT	AT	AA	AT	NN	AT	AT	AA	AT	AT	TT	AT	TT	AT	AT	AT	AT	AA	AT	AT	AT	AT	TT	AT	AT
100025500	18:G>C	TGCAGCGCGAGCGTGACGGCGATGATGACCAGGAACATCCTGTTCTTGAGCACCCCGAGATCGGAAGAG	1B|151.785167600|1146403|1146403	GG	GG	CC	CC	GG	GG	GG	GC	GG	GG	GG	CC	GC	CC	GC	GG	GG	GG	GG	GG	CC	GG	GG	CC	GG	CC	CC	CC	GC	GC	GG	GG	GG	GG	GG	CC	GG	CC	CC	CC	GG	GG	GG	GG	GG	CC
2284499	60:T>G	TGCAGCTCAAGGATATGCTCTTGGGCAGTTCACGGCGGCGGCGGCGAAAGTGTCCTCTCCTTCGTCCGT	1B|152.020779900|2284499|2284499	NN	NN	GG	NN	TT	NN	TT	GG	TT	TT	TT	GG	TG	GG	GG	TT	GG	TT	GG	NN	GG	TT	TT	GG	GG	GG	GG	GG	TT	TT	TT	TT	NN	TT	TT	GG	TT	GG	GG	GG	TT	TT	NN	NN	TT	GG
1090302	63:T>C	TGCAGGATAGCACCACTGAGGCAACGCATGAATACTGATTACTGAGCATGTGAGGTGACGCAGTTTGCG	1B|153.553618700|1090302|1090302	TT	TT	TT	TT	TT	TC	TT	TC	TT	TT	TT	TT	TT	TT	TT	TT	TT	TC	TT	CC	TT	TT	TT	TT	NN	NN	NN	TT	TT	TT	TT	TT	TT	TT	TT	TT	TT	TT	TT	TT	TT	TT	TT	CC	TT	TT
5411777	64:C>T	TGCAGGAACGCCATCCTCCTCATCCGCCGCAGCTGCTCTGTGGTGGTGGCGTCGTGCGCCTCGCCCTGC	1B|154.006568700|5411777|5411777	TT	CC	TT	TT	TT	TT	TT	TT	CC	TT	TT	TT	TT	TT	CT	TT	CC	TT	CC	TT	TT	TT	TT	TT	CT	TT	TT	TT	TT	TT	TT	CT	TT	TT	TT	TT	TT	TT	TT	TT	TT	TT	TT	TT	CT	TT
1082842	8:A>G	TGCAGCTCAGAGAAGTGCATGATGGCGACGTACCCTGGCGACGGGTCATTGGGCTGGGGCCTCCGAGAT	1B|155.028431200|1082842|1082842	AA	GG	GG	GG	GG	AA	AA	AA	AA	NN	AA	GG	AG	GG	GG	AA	GG	AA	GG	AA	GG	AA	AA	GG	AG	AA	GG	GG	AA	AA	AA	AA	AA	GG	AA	GG	AA	GG	GG	GG	AG	AA	AA	AA	AG	GG
1132017	26:G>A	TGCAGCTCAGAGAAGTGCAAGATGGCGATGTACCCTGGTGACGGGTCGTTCGGCTGGGGCTCCGAGATC	1B|155.028431200|1132017|1132017	GG	AA	AA	AA	AA	GG	GG	GA	GG	GG	GG	AA	GA	AA	AA	GG	AA	GG	AA	GG	AA	GG	GG	AA	AA	GG	AA	AA	GG	GG	GG	GG	GG	AA	GG	AA	GG	AA	AA	AA	GA	GG	GG	NN	GA	AA
1132017	50:C>G	TGCAGCTCAGAGAAGTGCAAGATGGCGATGTACCCTGGTGACGGGTCGTTCGGCTGGGGCTCCGAGATC	1B|155.028431200|1132017|1132017	CC	GG	GG	GG	GG	CC	CC	CG	CC	CC	CC	GG	CG	GG	GG	CC	GG	CC	GG	CC	GG	CC	CC	GG	GG	CC	GG	GG	CC	CC	CC	CC	CC	GG	CC	GG	CC	GG	GG	GG	CG	CC	CC	NN	CG	GG
1266026	56:G>A	TGCAGGGCACGGGGCCGCCACGGAGCGCGGGCGGGCACGGCCAGAGGCTGCGCGGCGTGGAGGCCGAGA	1B|157.447301100|1266026|1266026	AA	NN	GG	GG	GG	GG	AA	GG	AA	AA	AA	GG	GA	GG	GG	AA	GG	AA	GG	GG	GG	AA	NN	GG	GG	GG	GG	GG	GG	AA	AA	AA	AA	GG	AA	GG	AA	GG	GG	GG	GA	AA	AA	GG	GA	GG
4991461	41:A>G	TGCAGTTCGACAAATAGTTACTGTATGCTAAACAAATGTATAAAAGAATCACCTAAGCTATATGAATTG	1B|157.869927300|4991461|4991461	AA	GG	GG	NN	AA	AG	AA	GG	AA	AA	AA	GG	AG	GG	GG	AA	GG	GG	GG	GG	GG	AA	NN	GG	GG	NN	GG	GG	AG	AG	AA	AG	AA	NN	AA	GG	AA	NN	GG	NN	AA	AA	AA	GG	AA	GG
2259299	24:G>T	TGCAGGTATACGGGCTGAAGCAAAGACATAAATTCCCCCCACATTCGAGTTCTGAACTCCCGAAAGCTC	1B|158.602028900|2259299|2259299	TT	TT	TT	TT	GG	NN	TT	NN	TT	TT	TT	TT	TT	TT	TT	TT	TT	GT	TT	TT	TT	TT	TT	TT	GG	NN	TT	TT	TT	GG	TT	TT	TT	GG	TT	TT	TT	NN	TT	NN	TT	TT	TT	NN	GT	TT
2257522	45:C>T	TGCAGGTGTTGTACTTACACTATAACAAGCTCGCTGGTGATGTCGCCATCGATGGCGCCATCGGAGCGG	1B|158.925914000|2257522|2257522	TT	CC	CC	CC	CC	CC	TT	CC	CC	TT	TT	CC	CT	CC	CC	TT	CC	CC	CC	CC	CC	TT	TT	CC	CC	CC	CC	CC	CT	CT	CT	TT	TT	TT	TT	CC	TT	CC	TT	CT	CT	TT	TT	CC	CC	CC
1029624	32:T>C	TGCAGAGGAATGGAGGAGGGAACCTGCTGAGATGGGAGGTGGCGGCGTGGGGAAGAAGGTCTCTCTTCG	1B|159.091429300|1029624|1029624	TT	TT	TT	TT	CC	TT	TT	TT	TT	TT	TT	TT	TT	TT	TT	TT	TT	TC	TT	TT	TT	TT	TT	TT	TC	TT	TT	TT	TT	TC	NN	TC	TT	CC	TT	TT	TT	TT	TT	TT	TC	TT	TT	TT	TC	TT
1091858	45:C>T	TGCAGATGCATTTCCGATGCATTGACGTCTCTGTCGCCCGCTGGCCCTCTCTGCCCAGCCTCCCCGCCT	1B|159.806879000|1091858|1091858	CC	TT	CT	NN	CC	CC	CC	CC	CC	CC	CC	CC	CT	CC	CT	CC	TT	NN	TT	NN	CC	CC	CC	CC	CC	CC	CC	CC	CC	CC	CC	CC	CC	CC	CC	CC	CC	TT	CC	CC	CC	CC	CC	CC	CT	CC
1209708	39:C>T	TGCAGATGATACGAGCAAATCTGAACTTTGTAACTCTTCCTTTTCCTTTTTCCCGTGCTCTGTCACCTA	1B|159.806879000|1209708|1209708	CC	TT	CT	CC	CC	CC	CC	CC	CC	CC	CC	NN	TT	CC	CC	CC	TT	CC	NN	NN	CC	CC	CC	CC	CC	CC	TT	CC	CC	CC	CC	CT	NN	CC	CC	CC	CC	TT	CC	CC	CC	CC	CC	CC	CT	CC
978671	39:T>G	TGCAGGGATGGCGAATCTAGCACCCCCCAAACTTGTCGTTCCTACTTCTACTGGATCACCCGAGATCGG	1B|160.014185000|978671|978671	TT	GG	TG	TT	TT	TT	TT	TT	TT	TT	TT	TT	TG	TT	TG	TT	GG	TT	GG	TT	TT	TT	TT	TT	TT	NN	TT	TT	TT	TT	TT	TT	TT	TT	TT	TT	TT	GG	TT	TT	TT	TT	TT	TT	TT	TT
2278925	13:A>C	TGCAGTGAGCGAGACGACGACGTCACTCCATCCTAGTCGAACCACACCACACTGCCGCCGCGTCCCGTG	1B|160.232635200|2278925|2278925	AA	CC	AA	AA	AA	AA	AA	AA	AA	AA	NN	AA	AC	AC	AA	AA	CC	AA	CC	AA	AA	NN	AA	AA	AA	AA	AC	AA	AA	AA	NN	NN	AA	AA	NN	AA	AA	CC	AA	AA	AA	AA	AA	AA	AC	NN
2278332	32:T>C	TGCAGGCGAGCCAATGCTTGCATGCATGCATATGTGTTGGTCGATCAATCTGTATTCTGTAGTTAGGGT	1B|160.417302400|2278332|2278332	TT	TT	CC	CC	TT	TT	TT	TT	TT	NN	TT	CC	TC	NN	TC	TT	TT	TT	TT	TT	CC	TT	TT	CC	TT	TT	CC	CC	TT	TT	TT	TT	NN	TT	NN	CC	TT	CC	TT	CC	TT	TT	TT	TT	TT	NN
1220264	15:G>C	TGCAGCAGCTGGAAGGGAGGGCGCTCGCGAGCATCGCCAGATCGGATCTGGGCGGGCCGAGATCGGAAG	1B|160.467435400|1220264|1220264	GG	GG	GG	GG	GG	GC	GG	GC	GG	GG	GG	GG	GG	GG	GG	GG	GG	GC	GG	GC	GG	CC	GG	GG	GC	CC	GG	GG	GC	GG	GC	GG	GG	NN	GG	GG	GG	GG	GG	GG	GG	GG	GG	GC	GG	GG
997875	7:A>G	TGCAGAGAAGCCGAACCCGTCTCGGCCTAGCACCCTATGTGCAGTAGCGCATTTGGCTCGGTCCGAGAT	1B|160.467435400|997875|997875	GG	GG	NN	GG	AG	GG	GG	GG	AA	GG	GG	AA	AG	GG	GG	GG	GG	GG	GG	GG	GG	GG	GG	AA	GG	GG	GG	GG	GG	GG	GG	GG	GG	AG	GG	AA	GG	GG	GG	GG	GG	GG	GG	GG	GG	AA
998246	35:C>A	TGCAGGGGCACCAGCCCGCCGACCCATAGCACCCGCTTGCAGCAGCCATGCCGAGATCGGAAGAGCGGT	1B|160.580971900|998246|998246	CC	CC	CC	AA	CC	CC	NN	CC	CC	CC	CC	CC	CC	CC	NN	CC	CC	CC	CC	NN	CC	CC	CC	CC	CC	AA	AA	CC	CA	CC	CC	NN	CC	CC	NN	NN	CC	NN	NN	CC	CC	CC	CC	NN	NN	CC
1097511	35:G>A	TGCAGCACCTATGTTGCGGCTTAATTTCGCAAAAAGGTCGTTGATGCGCTCACCGCCGAGATCGGAAGA	1B|160.877723100|1097511|1097511	GG	GG	GG	GG	GG	GG	GG	GG	GG	GG	GG	GG	GG	GG	GG	GG	GG	GA	GG	GG	GG	GG	GG	GG	GG	GG	GG	GG	GG	GG	GG	GG	GG	GG	GG	GG	GG	GG	GG	GG	GG	GG	GG	GG	GG	GG
1203688	42:A>C	TGCAGTTAAGTAACAAGATAACGTTGGTTGAGCTTAATCATCAGCACGGTCACGTATGTAAAGTATATT	1B|160.880942600|1203688|1203688	CC	AA	AA	AA	AA	AA	CC	AA	AA	CC	CC	AA	AC	AA	AA	CC	AA	AC	AA	AA	AA	CC	CC	AA	AA	AA	AA	AA	AC	AC	AC	CC	CC	AA	CC	AA	CC	AA	AA	AA	AC	CC	CC	AA	CC	AA
3950179	26:T>C	TGCAGCTCCTCCCTAGCAACACAGTGTGACAGTTCTACGCCAGCCTCAACGACCAGCAGTTGTATTCGA	1B|160.880942600|3950179|3950179	TT	CC	CC	CC	NN	CC	TT	CC	TT	TT	TT	CC	TC	CC	NN	TT	CC	TT	CC	CC	CC	TT	TT	CC	CC	NN	CC	NN	TT	TT	TT	TT	TT	NN	TT	CC	TT	CC	CC	CC	TT	TT	TT	CC	TT	NN
4989120	14:G>C	TGCAGTTTGAGTCTGTGAAATTGCTCCGTTACCTCGTCCACCTCGACAATGTATACGCGCTTAAGGCGA	1B|160.948347100|4989120|4989120	GG	CC	GG	GG	GG	CC	GG	CC	CC	GG	GG	GG	GG	GG	GG	GG	CC	GG	GC	CC	CC	CC	GG	NN	GC	CC	NN	NN	GC	GG	GC	GG	GG	GG	GG	CC	GG	CC	CC	GG	GG	NN	GG	CC	CC	CC
1139478	44:G>A	TGCAGAGAGAGAGCCGCAACGGACGAGTTCATAACTTCATATCGGATGAGATGCCGAGATCGGAAGAGC	1B|160.970785700|1139478|1139478	GA	AA	AA	AA	GG	AA	GG	AA	AA	GG	GG	AA	GA	NN	AA	GG	AA	NN	AA	AA	AA	GG	GG	AA	GA	AA	AA	AA	GA	GA	GG	GG	GG	GG	GG	NN	GG	AA	GG	AA	GG	GG	GG	AA	GA	AA
1276419	52:A>C	TGCAGTGTAACAAAACAACCCATTCATACGTTATATTTCACGTCACAAATTTATAGGTAGAAGTTAACA	1B|160.970785700|1276419|1276419	AA	CC	NN	CC	CC	CC	AA	NN	AA	NN	AC	CC	CC	CC	CC	AA	CC	AA	CC	AA	AC	NN	AA	NN	CC	AA	CC	CC	AA	AA	AA	NN	AA	CC	AA	CC	AA	NN	CC	CC	AC	AA	AA	AA	CC	CC
100020225	17:G>T	TGCAGCCGAGGGCCAAAGGGACGGTCTCAAACCCGAGATCGGAAGAGCGGTTCAGCAGGAATGCCGAGA	1B|160.982138700|3943138|3943138	TT	TT	GG	GG	TT	GT	TT	GG	GG	TT	TT	GG	GT	GG	GT	TT	TT	GG	TT	GG	GG	TT	TT	GG	GG	GG	GG	GG	GT	TT	TT	TT	TT	TT	TT	GG	TT	GG	GG	GG	TT	TT	TT	GG	TT	GG
100020225	20:A>G	TGCAGCCGAGGGCCAAAGGGACGGTCTCAAACCCGAGATCGGAAGAGCGGTTCAGCAGGAATGCCGAGA	1B|160.982138700|3943138|3943138	GG	GG	AG	AG	GG	AG	GG	AG	AG	GG	NN	AG	AG	AG	AG	GG	GG	AG	GG	AG	AG	GG	GG	AG	AG	AA	AG	AG	AG	GG	GG	GG	GG	GG	GG	AG	GG	AG	AG	AG	GG	GG	NN	AG	GG	AG
3957280	36:A>G	TGCAGCGCGCCGCCTGCCTCGATCCCGTATGGATCGAGAGAGGCCGAGCTGACCAACCCCCGCGGCGCT	1B|160.982138700|3957280|3957280	AA	AA	AA	AA	NN	AA	AA	AA	AA	NN	AA	AA	AA	AA	AA	AA	AA	AG	AA	NN	AA	AA	AA	AA	AA	AA	AA	NN	AA	AG	AA	AG	AA	NN	AA	AA	AA	AA	AA	AA	AA	AA	AA	NN	AG	AA
1060382	12:C>G	TGCAGTCTCTTGCACATGCCAGCTAATTTGAAGCTAACTTCATTGGAAAGCTCTCCAGTGGAGCTCCCT	1B|161.244783100|1060382|1060382	CG	CG	CG	CG	CC	GG	CG	CG	CG	CG	CG	CC	CG	CG	CG	CG	CG	CG	CG	CG	CG	CC	CG	CC	CG	CC	CC	CC	CG	CC	GG	GG	CG	CC	CG	CG	CG	CG	CG	CG	CG	CC	CG	CG	CG	CG
2278315	29:A>T	TGCAGCCCGCCACACATCCCACCCAAACTAGACCTCCCCGCACGCTCGAACCAGCGGCACCCATGGCAC	1B|161.572951500|2278315|2278315	TT	AA	AA	AA	AA	TT	TT	AT	TT	TT	TT	AA	AT	AA	AA	TT	AA	TT	AA	TT	AA	TT	TT	AA	AT	TT	AA	AA	TT	TT	TT	TT	TT	AA	AT	AA	TT	AA	AA	AA	AT	TT	TT	TT	AT	AA
3024957	12:A>G	TGCAGAGAGCGCACAGGCCATCTCACTGCTCACAATGTCGTCCGAGATCGGAAGAGCGGTTCAGCAGGA	1B|161.826150400|3024957|3024957	GG	AA	GG	GG	GG	AA	GG	AA	AA	GG	GG	GG	AG	AG	AG	GG	AA	GG	AA	AA	AA	AA	GG	GG	AG	AA	AG	GG	AG	GG	AG	GG	GG	GG	GG	AA	GG	AA	AA	GG	GG	GG	GG	AA	AG	AA
100021719	10:T>C	TGCAGCACGTTTGTCAGCTCCTTCACCGCCACCACGGTGGTCTTGTCAAGCACGCCGCGGTACACCACG	1B|162.220409500|1151515|1151515	TT	TT	TT	TT	TT	CC	TT	CC	CC	TT	TT	TT	TT	TT	TT	TT	TT	TT	TT	CC	CC	CC	TT	TT	TC	CC	TT	TT	TC	TT	TC	TT	TT	TT	TT	CC	TT	TT	CC	TT	TT	TT	NN	CC	TT	CC
2262137	49:C>T	TGCAGACGTGCTTGGCGCGTCGACGAGCTGGGCCAGCTGATGTCTCTGACGGAAGACGTTGCATCTCGG	1B|162.834522500|2262137|2262137	CC	TT	TT	TT	TT	CC	CC	TT	CC	CC	CC	TT	CT	TT	TT	CC	TT	CC	TT	CC	TT	CC	CC	TT	CT	CC	TT	TT	CC	CC	CC	CC	CC	TT	CC	TT	CC	TT	TT	TT	CT	CC	CC	NN	CC	NN
1003866	14:C>G	TGCAGCAGCAGCAGCAGCAGCTCAGAGACTCTCAGATCACCAGCGAACCAGACGCCTTGACTAAGACGA	1B|163.096264800|1003866|1003866	GG	GG	GG	GG	GG	NN	GG	GG	GG	GG	GG	GG	GG	NN	GG	GG	GG	GG	GG	GG	GG	GG	GG	GG	GG	NN	GG	GG	GG	GG	NN	GG	GG	GG	GG	GG	GG	GG	GG	GG	GG	GG	GG	GG	GG	GG
987134	13:T>C	TGCAGCGTCTCACTAAAAAATCAGATGTGTACTCCTTTGGGGTTGTGTTGTTTGAGACCTTGTGTGCGC	1B|163.620785100|987134|987134	TT	NN	TT	TT	TT	TT	TT	TT	TC	TT	TT	TT	TT	TT	TT	TT	TT	TC	TT	TC	TT	TC	TC	TT	TC	NN	TT	TC	TT	TT	TT	TC	TT	TT	CC	CC	TT	NN	NN	TT	TT	TT	NN	TC	TT	TT
1094917	68:G>A	TGCAGCTCCTCCACCGCGCCCTGCTTCTCCTCCCGTGCTGCGCCTCCACGCGTCATCCGCATCCCCGCG	1B|164.137027100|1094917|1094917	GA	AA	GA	AA	AA	AA	AA	AA	AA	AA	AA	AA	AA	GA	AA	AA	GA	GA	AA	NN	AA	NN	AA	AA	AA	NN	AA	AA	GA	GA	AA	GA	GA	GA	AA	GA	GA	GA	AA	AA	AA	AA	GA	NN	GA	AA
1094917	64:C>T	TGCAGCTCCTCCACCGCGCCCTGCTTCTCCTCCCGTGCTGCGCCTCCACGCGTCATCCGCATCCCCGCG	1B|164.137027100|1094917|1094917	CT	TT	CT	TT	TT	TT	TT	TT	NN	TT	TT	TT	NN	CT	NN	TT	CT	CT	TT	TT	TT	TT	TT	TT	TT	NN	TT	TT	CT	CT	TT	CT	CT	CT	TT	CT	CT	CT	TT	TT	TT	TT	CC	TT	CT	TT
1219891	14:T>G	TGCAGGAGTACAAGTCCCACGCCGACAGCTTCATATGCTCCATGGTGCCCGAGATCGGAAGAGCGGTTC	1B|165.977023000|1219891|1219891	TG	TT	TT	TT	TT	TT	TG	TT	TT	TT	TT	TG	TT	TG	TT	TT	TT	TT	TT	TT	TT	TT	TT	TT	TT	TT	TT	TT	TT	TT	GG	TG	TT	TT	TT	TT	TT	TT	TT	TT	TT	TT	TG	TT	TT	TG
5323591	22:A>G	TGCAGCGTGAACCACAATCAAAACATTTACCGAGTTGCATGCACGATGCATGCATGCGTAGATCGGAAG	1B|165.977023000|5323591|5323591	AG	AA	AG	GG	AA	AA	GG	AG	GG	NN	AA	AA	AA	GG	AG	AA	AA	AA	AA	AA	AA	AA	AA	AA	AA	AA	GG	NN	AA	AG	NN	AA	AA	AA	AA	GG	AA	AA	AA	GG	AA	AA	AA	AA	AA	GG
2258021	10:C>T	TGCAGGTTGACGGCCTCTGCATCCCGTGTGTGTCGAAGTTATATAGGAAGGATGTGCAATTTAACCTGA	1B|166.551536300|2258021|2258021	TT	CC	TT	TT	TT	TT	TT	CT	TT	CC	TT	TT	TT	TT	CT	TT	CC	TT	CC	TT	TT	TT	TT	TT	TT	TT	TT	TT	TT	TT	TT	TT	TT	TT	TT	CC	TT	TT	TT	TT	TT	TT	TT	TT	TT	CC
1046220	20:G>C	TGCAGTACAATTTTGTTTGTGGATTTTGTTGCGTGCCGACGTAAATGCCGAAGATGGGGCATTTTAAAC	1B|167.864064600|1046220|1046220	GC	GG	GG	GG	GG	GG	NN	GG	GG	GG	GG	GG	GG	GG	GG	GG	GG	GG	GG	GG	GG	GG	GG	GG	GG	GG	GC	GG	GG	NN	NN	GG	GG	GG	GG	GG	GG	GG	GG	GG	GG	GG	GG	GG	GG	GG
4992397	19:T>C	TGCAGCTCTCGTACAGCTCTCCCGAGATCGGAAGAGCGGTTCAGCAGGAATGCCGAGACCGATCTCGTA	1B|169.299823400|4992397|4992397	CC	TT	CC	CC	CC	CC	CC	TC	CC	TT	CC	CC	CC	CC	CC	CC	TT	CC	TT	CC	CC	CC	CC	CC	CC	CC	CC	CC	CC	CC	CC	TC	CC	CC	CC	NN	CC	CC	CC	CC	CC	CC	CC	CC	TC	TT
1242275	50:G>A	TGCAGCTCCCGCAGCTCCCTCTTGACGCGGTCCAGCTCGCGCATCACCTCGGCGTACGTCGCGCCGCCG	1B|169.523525100|1242275|1242275	AA	AA	AA	AA	AA	AA	AA	AA	AA	AA	AA	GA	GA	AA	AA	AA	AA	AA	AA	AA	AA	AA	AA	AA	AA	AA	AA	AA	AA	AA	AA	AA	AA	AA	AA	AA	AA	AA	AA	AA	AA	AA	AA	AA	AA	AA
4993244	13:C>G	TGCAGAGAGGCGCCGCCATGGGCCGAGATCGGAAGAGCGGTTCAGCAGGAATGCCGAGACCGATCTCGT	1B|169.523525100|4993244|4993244	GG	GG	GG	GG	GG	GG	GG	GG	GG	GG	GG	GG	CG	GG	GG	GG	GG	GG	GG	GG	GG	GG	GG	GG	GG	GG	GG	GG	GG	GG	GG	NN	GG	GG	GG	GG	GG	GG	GG	GG	GG	GG	GG	GG	GG	GG
11313341	7:G>A	TGCAGAGGGAGCGCCGCCTCCGCCGAGATCGGAAGAGCGGTTCAGCAGGAATGCCGAGACCGATCTCGT	1B|169.523525100|4993244|4993244	AA	AA	AA	GG	AA	AA	AA	AA	AA	AA	AA	GA	AA	AA	AA	AA	AA	AA	AA	NN	AA	AA	AA	GA	AA	NN	AA	GG	AA	AA	AA	AA	AA	AA	AA	AA	AA	AA	GG	GA	AA	AA	NN	NN	AA	AA
3064493	20:T>C	TGCAGTTAAGTGGGTCACAGTACCCGCGGTTGGAACGCCGAGATCGGAAGAGCGGTTCAGCAGGAATGC	1B|169.891742400|3064493|3064493	TT	TT	TT	TT	TT	TT	TT	TT	TT	TT	TT	TT	TC	TT	TT	TT	TT	TT	TT	TT	TT	TT	TT	TT	TT	TT	TT	TT	TT	TT	TT	TT	TT	TT	TT	TT	TT	TT	TT	TT	TT	TC	TT	NN	TT	TT
1113979	17:T>C	TGCAGCCCCATGGTCGGTGGCGTCCACCTCGTCACCTCTTCCTCTGTATCTCTCGCAGACGACCGAGAT	1B|170.258677500|1113979|1113979	TT	TT	TT	TT	TT	TT	TT	TT	TT	TT	TT	TT	TC	TT	NN	TT	TT	TT	TT	TT	TT	TT	TT	NN	TT	TT	TT	TT	TT	TT	TT	TT	TT	TT	TT	TT	TT	TT	TT	TT	TT	TT	TT	TT	TT	TT
1054439	11:A>T	TGCAGGTCATGATAATCAGTTGGTTTTCATGATCACCAGAGCAAAGCATAGCGTAATCTTCACTTTTTT	1B|171.187532100|1054439|1054439	AA	TT	AA	AA	AA	AA	AA	NN	AA	TT	AA	AA	AA	AA	AT	AA	TT	AA	TT	AA	AA	AA	AA	AA	AA	AA	AT	AA	AA	AA	AA	AT	AA	AA	AA	NN	AA	AA	AA	AA	AA	AA	AA	AA	AA	TT
1074158	5:C>T	TGCAGCTGTAATAAACTAATAACAAATCTTGGTATTTTTGACATATGAAATGAAACTCAACTTGGTGAG	1B|172.147166900|1074158|1074158	CC	TT	CC	CC	CC	CC	CC	TT	CC	TT	CC	CC	CC	CC	CC	CC	TT	CC	CT	CC	CC	CC	CC	CC	CC	CC	CC	CC	CC	CC	CC	CT	CC	CC	CC	TT	CC	CC	CC	CC	CC	CC	CC	CC	CT	TT
1254550	13:G>T	TGCAGCGACGAGCGTCCATATAGGGCATGCCATGCATGCGTGTACATGCGCAAGCACAGCTACGTCCAT	1B|172.298288000|1361863|1361863	GT	GG	GG	GG	TT	GG	GG	GG	TT	TT	TT	TT	GG	GG	GG	TT	TT	GT	TT	GG	GG	TT	TT	TT	GG	NN	GG	GG	GT	TT	NN	NN	TT	TT	TT	NN	TT	GG	GG	GG	TT	NN	TT	GG	TT	TT
1666917	44:A>C	TGCAGGCCTCGACCCGTAGTCGCACGCCCGTCATCAAGTACCAGAAGCAAGAGGCGGCCGTCATCACCG	1B|172.356500900|1666917|1666917	CC	AA	CC	CC	CC	CC	CC	AC	CC	CC	CC	CC	CC	CC	CC	CC	AA	CC	AA	CC	CC	CC	CC	CC	CC	CC	AC	CC	CC	CC	CC	AC	CC	CC	CC	CC	CC	CC	NN	CC	AC	CC	CC	CC	AC	CC
1064677	10:A>G	TGCAGAGGCAACGGTCTGGGGGCGTGCCGTATTACAGCAGAAGGGTGGCGCTCTCCTCGTTGGACTCGG	1B|172.486372600|1064677|1064677	AA	AA	AA	AA	AA	AA	AA	AA	AA	AA	AA	AA	AA	AA	AA	AA	GG	AA	GG	AA	AA	AA	AA	AA	AA	AA	AA	AA	AA	NN	AA	AG	AA	AA	AA	AA	AA	AA	AA	AA	AA	AA	AA	AA	AG	AA
1229124	14:T>G	TGCAGCTGGACGAATTCCTCCTTGCCGACATGCCGTGCCCTGCCCACCGCCGAGATCGGAAGAGCGGTT	1B|172.616244300|1229124|1229124	TT	GG	TT	TT	TT	TT	TT	TT	TT	GG	TT	TT	TT	TT	TT	TT	GG	TT	GG	TT	NN	TT	TT	TT	TT	TT	TT	TT	TT	TT	TT	TG	TT	TT	TT	GG	TT	TT	TT	TT	TT	TT	TT	TT	TG	GG
3942658	25:A>G	TGCAGTGGGAAGTGCTTCTCGGCGTACTGCTTCGGTATCACCAGCCGAGATCGGAAGAGCGGTTCAGCA	1B|172.616244300|3942658|3942658	AA	AA	AA	AA	AA	AA	AA	AA	AA	AA	AA	AA	AG	AA	AA	AA	AA	AA	AA	AA	AA	AA	AA	AA	AA	AA	AA	AA	AA	AA	AA	AA	AA	AA	AA	AA	AA	AA	AA	AA	AA	AA	AA	AA	AA	AA
4992341	9:G>T	TGCAGAACAGCGCTAGCTAGCCGAGATCGGAAGAGCGGTTCAGCAGGAATGCCGAGACCGATCTCGTAT	1B|172.681706100|4992341|4992341	TT	TT	TT	TT	TT	TT	TT	TT	TT	TT	TT	TT	GT	TT	TT	TT	TT	TT	TT	TT	TT	TT	TT	TT	TT	TT	TT	TT	TT	NN	TT	TT	TT	TT	TT	TT	TT	TT	TT	TT	TT	NN	NN	TT	TT	TT
2253996	24:G>A	TGCAGATTTCTGGCATTGCCTATCGACGATGGTATGGCGCCGAGGAACCGAGATCGGAAGAGCGGTTCA	1B|173.469699200|2253996|2253996	GA	GG	AA	AA	GG	GA	AA	GA	GG	GG	GG	GG	GG	AA	GA	GG	GG	GG	GG	AA	AA	AA	GG	GG	GA	AA	GA	AA	GA	GG	GA	NN	GG	GG	GG	GG	GG	AA	GG	AA	GG	GG	GG	AA	GG	GG
1204085	36:G>A	TGCAGGACGCCATGGCCACGGATTAAAGCTCCGTCGGACTTTCGCTCGCGACTGCCGAGATCGGAAGAG	1B|173.949789800|1204085|1204085	GA	GA	GG	GG	GA	GG	GA	GA	GA	GA	GG	GA	GA	GG	GG	GA	GG	NN	GG	GG	GG	GG	AA	GA	GA	GG	GG	GG	GG	AA	GA	AA	GA	GA	GA	GA	GA	GG	GG	GG	GA	GA	AA	GG	NN	GA
100019237	52:C>G	TGCAGGTAGATGAAACGGTGGACGTGCGGATGGTGGGACGAGACGGGGCCGCCGTGCGTGTGACCACCA	1B|174.384309900|1297956|1297956	CC	CC	CC	CC	CC	CG	CC	CC	CC	CC	CC	CC	CC	CC	CC	CC	NN	CC	NN	CC	CC	CC	CC	CC	CC	CC	CC	CC	CC	CC	CC	CC	CC	CC	CC	CC	CC	CC	CC	CC	CC	NN	CC	CC	CC	CC
3026994	21:T>C	TGCAGCTCACTCCTCTCCATCTCTGCACCGCACGACTGCCGCCGAGATCGGAAGAGCGGTTCAGCAGGA	1B|174.614868200|3026994|3026994	TC	TT	TC	TC	TC	TC	TC	TT	TC	TC	CC	TC	CC	TC	TC	TC	TC	CC	TC	TT	TC	TT	TC	TC	TC	CC	TC	TC	TC	TC	TC	TC	TT	TC	TC	TC	TC	TC	TC	TC	TC	TC	TC	TT	TC	TC
3064922	24:C>A	TGCAGAGCTGGGCCGTGGGCCTCTCTCCCTGTCAGAGCGGGCGGGCCGAGATCGGAAGAGCGGTTCAGC	1B|174.614868200|3064922|3064922	AA	CC	AA	AA	AA	CA	AA	CA	AA	AA	AA	AA	CA	AA	CA	AA	AA	AA	AA	AA	AA	AA	AA	AA	AA	AA	CA	AA	AA	AA	AA	CA	AA	AA	NN	AA	AA	AA	AA	AA	AA	AA	AA	AA	AA	AA
100013685	48:C>G	TGCAGTGGCCATCTCCCTTTGTTCTCTAGCATTTGTCCCTCATGGCTCCTCACCTCTCCAAGATTCGGC	1B|176.095445600|1026479|1026479	GG	GG	GG	NN	GG	GG	GG	GG	GG	CC	GG	NN	GG	GG	GG	NN	GG	GG	GG	GG	GG	GG	NN	GG	GG	NN	GG	GG	GG	CG	GG	GG	GG	NN	GG	CC	GG	NN	GG	GG	GG	GG	NN	NN	GG	NN
3020340	22:T>C	TGCAGCCACATTGAGTCCTATGTACTTTACACACTACACACCCGAGATCGGAAGAGCGGTTCAGCAGGA	1B|176.708783600|3021333|3021333	TT	TT	NN	NN	TT	TT	TT	TT	TT	TT	TC	TT	TT	TC	NN	TT	TT	TC	TT	NN	TT	TT	TT	TT	TT	TT	TC	TT	TT	TT	TT	TT	TT	TT	TT	TT	TT	NN	TT	CC	TT	TT	CC	NN	TT	TT
3020340	36:C>T	TGCAGCCACATTGAGTCCTATGTACTTTACACACTACACACCCGAGATCGGAAGAGCGGTTCAGCAGGA	1B|176.708783600|3021333|3021333	CT	CC	NN	TT	CT	CT	CT	CT	CT	CC	CT	CT	CT	CT	TT	CC	CT	CT	CT	TT	CC	CT	CT	CC	CT	CC	CT	CT	CT	CT	CC	CT	CT	CT	CT	CC	CT	TT	CT	TT	CT	CT	TT	TT	CC	CC
100025297	21:G>C	TGCAGCGCGTTGCAGGTCGCCGCCTCCGCGCCCGCCGAGATCGGAAGAGCGGTTCAGCAGGAATGCCGA	1B|181.585975700|3935582|3935582	GC	GC	GC	GC	GC	GC	GC	GG	GC	GC	GC	GC	GC	GC	GC	CC	GC	GC	CC	GC	GC	GC	GC	GC	GC	GC	GC	GC	GC	GC	GC	GC	GC	GC	GC	GC	GC	GC	CC	GC	GC	CC	GC	CC	GC	GC
1083038	25:T>C	TGCAGCAAAACATTCTATCTTTATCTGCAAGTTAGCACAACAATCTTGATGCCAGGACGAAGGGCAACA	1B|184.342772800|1083038|1083038	TT	NN	TT	NN	TT	CC	TT	CC	CC	TT	TT	TT	TT	TT	TT	TT	TT	TC	TT	CC	TT	CC	TT	TT	CC	NN	NN	TT	TC	TT	TT	CC	TT	TT	TT	TT	TT	TT	TT	TT	NN	TT	TT	CC	TT	TT
982742	24:T>C	TGCAGACAATCCATTAATTTGGAGTGAGATGATGTTTGTTGTTGCAGGATTGATTGGTTGGGGAAGAAA	1B|184.429245100|982742|982742	CC	TT	TT	TT	CC	TT	NN	CC	TT	CC	NN	CC	TC	TT	TT	CC	TT	CC	TT	TT	TT	NN	CC	CC	TC	TT	TT	NN	TC	CC	CC	TC	CC	NN	CC	CC	CC	TT	TT	TT	TC	CC	CC	TT	TT	CC
4989526	25:C>T	TGCAGCAGAAGTACACCCAGAGCGGCGGAGTCCGCCCCTTCGGCCTCTCCACCCTCATCGTCGGCTTCG	1B|184.742138300|1686848|1686848	TT	TT	TT	TT	TT	TT	TT	TT	TT	TT	TT	TT	TT	TT	TT	NN	TT	TT	TT	TT	TT	NN	NN	TT	TT	TT	TT	TT	TT	TT	TT	CC	NN	TT	TT	TT	TT	TT	TT	TT	TT	TT	TT	TT	TT	TT
1686848	31:A>C	TGCAGCAGAAGTACACCCAGAGCGGTGGGGTACGCCCCTTCGGCCTCTCCACCCTCATCGTCGGCTTCG	1B|184.742138300|1686848|1686848	AA	AA	AA	AA	AA	NN	AA	AA	NN	AA	AA	AA	AA	AA	AA	CC	AA	NN	AA	AA	AA	NN	AA	NN	AA	AA	AC	AA	AA	AA	AA	AA	AA	AA	AA	AA	AA	NN	NN	CC	AA	AA	AA	AA	AA	AA
2279611	53:G>A	TGCAGGTCGACGTCGTCCTCGAAGTCCTCGAAGGCGGCCTCGAAGTCGTCGACGTCGGGGGTGCTGCTG	1B|184.742138300|2279611|2279611	AA	NN	AA	AA	AA	AA	AA	AA	AA	NN	AA	NN	AA	GG	AA	AA	AA	AA	NN	AA	AA	AA	AA	AA	AA	NN	AA	AA	AA	AA	NN	AA	NN	AA	AA	AA	AA	AA	NN	AA	AA	AA	AA	AA	AA	NN
1217279	35:C>A	TGCAGTGTAAAGCTAACCTTAACTATCTAACCGATCTTTCGGTGGATGTGTAGTACTAGCACTAGTACT	1B|185.783730000|1217279|1217279	CA	CC	CC	CC	CC	CC	AA	CC	AA	NN	CC	CC	CC	CC	CC	CC	CC	CC	CC	CC	CC	CC	CC	CC	CC	CC	CC	CC	CC	CC	CC	CC	CC	CC	CC	AA	CC	CC	CC	CC	CC	CC	CC	CC	CC	AA
1217279	54:A>G	TGCAGTGTAAAGCTAACCTTAACTATCTAACCGATCTTTCGGTGGATGTGTAGTACTAGCACTAGTACT	1B|185.783730000|1217279|1217279	AA	AA	AA	AA	AA	AA	NN	AA	GG	GG	AA	AG	AA	AA	AA	AA	AA	AA	AA	AA	AA	AA	AA	AA	AA	AA	AA	AA	AA	AA	AA	AA	AA	AA	AA	NN	AA	AA	AA	AA	AA	AA	AA	AA	AA	GG
985289	51:C>G	TGCAGCATCAGGTTGAGCATGGTGAAAGTAGTTTGTTTTGTTGTTTGCAGTCTATGGTCTGCCAAATTA	1B|185.820609000|985289|985289	CG	GG	GG	GG	CC	CG	GG	GG	CC	CC	CC	CC	CC	GG	GG	CC	GG	NN	NN	GG	GG	GG	NN	GG	CG	GG	GG	NN	CG	CG	CG	CC	CC	CC	NN	NN	CC	GG	GG	GG	CG	CC	CC	GG	GG	CC
5325241	10:C>G	TGCAGCTGGCCGACGTCCTGCACGCCCGAGATCGGAAGAGCGGTTCAGCAGGAATGCCGAGACCGATCT	1B|186.420863200|5582750|5582750	GG	CC	CG	GG	GG	CG	GG	GG	CC	GG	GG	GG	GG	GG	GG	NN	CC	GG	GG	GG	GG	GG	GG	CC	GG	GG	GG	CG	GG	CG	GG	GG	GG	GG	GG	CC	GG	CC	GG	CC	CG	GG	GG	GG	GG	CC
980103	49:T>C	TGCAGGTGGTGGGGTTGGGCCTGGAGCGCGAGGCCTTGCATTACTACGGTAATCAGGCCAAGGCGGTGA	1B|188.365282800|980103|980103	TT	NN	TT	TT	TT	CC	TT	TT	TT	TT	TT	TT	CC	TT	TT	TT	TT	TC	TT	TT	TT	CC	TT	TT	TT	CC	TT	TT	TC	TT	TT	TC	TT	TT	TT	TT	TT	TT	TT	TT	TC	TT	TT	CC	TT	TT
980103	15:T>C	TGCAGGTGGTGGGGTTGGGCCTGGAGCGCGAGGCCTTGCATTACTACGGTAATCAGGCCAAGGCGGTGA	1B|188.365282800|980103|980103	TT	NN	TC	TT	TT	CC	TT	TT	TC	TC	TT	TT	CC	TC	TT	TT	TC	TC	TT	TT	TT	NN	TT	TC	TT	NN	TT	TT	TT	TT	TT	TT	TT	TT	TT	TT	TT	TC	TT	TC	TT	TC	TT	NN	TT	TT
987417	44:C>G	TGCAGGTTTGGAGCAACAGCAGGCTGGGGGAAGCGCCACATGCACATATCATCGTCCCATCCATGAGGC	1B|192.256166600|987417|987417	CG	NN	NN	CC	CC	CC	CC	CC	GG	GG	CC	CC	CC	CC	CC	CC	GG	CC	GG	CC	CC	CC	CC	GG	CC	CC	CC	CC	CC	CC	GG	CC	CC	CC	CC	GG	CC	NN	CC	CC	CG	CC	CC	CC	CC	GG
2276913	28:C>G	TGCAGAAATCCATCGATGCATCCGCTCTCAACTTTTGGTCCTGAACCAATGCTGGGCAGAGGACGAACA	1B|192.281780200|2276913|2276913	CC	NN	NN	GG	CC	CC	NN	NN	CC	CC	CC	CC	CC	GG	GG	CC	GG	CG	GG	GG	GG	GG	CC	GG	CG	NN	NN	CG	CC	CC	CG	CC	CC	NN	CC	CC	CC	GG	GG	CG	CG	CC	CC	GG	NN	CC
4992707	5:C>T	TGCAGCGACAGGCAGGTACCTGATCGGCCGAGATCGGAAGAGCGGTTCAGCAGGAATGCCGAGACCGAT	1B|193.241080600|4992707|4992707	TT	TT	CT	TT	NN	TT	TT	TT	CC	CT	CT	NN	TT	CT	CT	NN	CT	TT	CC	CT	CT	TT	TT	NN	TT	NN	CT	CT	TT	TT	TT	CC	TT	TT	TT	CT	TT	NN	CC	CT	CC	TT	TT	CT	TT	TT
100023997	22:G>A	TGCAGGGTGACGGGGCTGTGGCGCTCGCCGAGATCGGAAGAGCGGTTCAGCAGGAATGCCGAGACCGAT	1B|194.068967400|4992146|4992146	GG	GG	GA	AA	GG	GG	GG	GG	GG	GG	GA	GG	GG	GG	GA	GG	GG	GA	GG	GG	GG	GG	GG	GG	GG	NN	GG	AA	GG	GG	GG	GG	GG	GG	GG	NN	GG	GA	NN	GG	GG	GG	NN	GG	GG	GG
4992146	6:A>G	TGCAGGATGACGGGGCTAAGGCGCTCGCCGAGATCGGAAGAGCGGTTCAGCAGGAATGCCGAGACCGAT	1B|194.068967400|4992146|4992146	GG	GG	GG	AA	GG	GG	GG	GG	GG	AG	GG	GG	GG	AG	AG	GG	GG	GG	GG	GG	AG	AG	GG	GG	GG	NN	AG	AA	GG	GG	GG	GG	GG	GG	GG	NN	GG	GG	AA	AG	GG	GG	NN	AG	GG	GG
984868	11:G>A	TGCAGCTGGGGGCTCTCTAAACACAGAGAACTATCTAGAGGATGCCAAACCGAGATCGGAAGAGCGGTT	1B|194.779818200|984868|984868	GA	AA	GG	GG	GG	GG	AA	GG	GG	GG	GG	GG	GG	GA	GA	GG	GG	GG	GG	GG	GG	GG	GG	GG	GG	GG	GG	GG	GG	GG	GG	GG	GG	GG	GG	GG	GG	GG	GG	GG	GG	GG	GG	GG	GG	GG
1091990	20:G>A	TGCAGTGGGCGGCGCGGTCGGTCGCTGCGGGGCGATATAGCGGCGTTCCGAGATCGGAAGAGCGGTTCA	1B|195.953205400|1091990|1091990	GA	GG	GG	GG	GG	GG	GA	GA	AA	AA	GG	GG	GG	GG	GG	GG	AA	GG	AA	GG	GG	GG	GG	AA	GG	GG	GG	GA	GG	GG	GG	GG	GG	GG	GG	AA	GG	GG	GG	GG	GA	GG	GG	GG	GG	NN
1091990	42:G>A	TGCAGTGGGCGGCGCGGTCGGTCGCTGCGGGGCGATATAGCGGCGTTCCGAGATCGGAAGAGCGGTTCA	1B|195.953205400|1091990|1091990	GA	GG	GG	GG	GG	GG	GA	GA	AA	AA	GG	GG	GG	GG	GG	GG	AA	GG	AA	GG	GG	GG	GG	AA	GG	GG	GG	GA	GG	GG	GA	GG	GG	GG	GG	AA	GG	GG	GG	GG	GA	GG	GG	GG	GG	AA
1164082	38:G>A	TGCAGTAAAGGGGTACAGCGCCCGCCATAGCCGAGATGGGACTCTACCTCGCAACAGGCGATATATAGC	1B|196.080820100|1164082|1164082	AA	GG	AA	AA	AA	AA	AA	GA	AA	AA	GA	AA	AA	AA	AA	AA	GG	AA	GG	AA	AA	NN	AA	GG	AA	AA	NN	NN	AA	AA	AA	AA	AA	NN	AA	AA	AA	NN	AA	AA	GA	AA	AA	AA	GA	AA
986158	56:A>T	TGCAGTGCCACATTGGCTAGGCGAATTGACCTCTCTCAAGACACTTTGGATACATAACAGTGGAGGCTT	1B|196.195906400|986158|986158	AT	AA	TT	TT	AA	AA	TT	AT	AA	TT	AA	AA	AA	AT	TT	TT	AA	AA	TT	AA	TT	AA	AA	AA	AA	AA	AT	AT	AA	AA	AT	AA	AA	AA	AA	NN	AA	TT	NN	TT	AT	AA	AA	AA	AA	TT
4992632	16:G>C	TGCAGCAAACAACAAAGGGGAGAGCGATTCATCCGAGATCGGAAGAGCGGTTCAGCAGGAATGCCGAGA	1B|196.561238600|4411005|4411005	GC	CC	GC	NN	CC	GG	GC	CC	CC	CC	CC	GC	CC	CC	CC	CC	GC	CC	CC	GG	GC	CC	GC	CC	GC	GG	CC	CC	CC	CC	CC	CC	CC	CC	CC	CC	CC	GC	GC	NN	GC	CC	GC	NN	CC	CC
2255532	7:C>G	TGCAGACCCCTCCGCCGCTCGTACGTTTAAAGAAGGAAATATGAGGCGTGTTACAGACGTCGATTTGTT	1B|197.078482400|2255532|2255532	CC	GG	CC	CC	CC	CC	GG	NN	CC	CC	CG	CC	CC	CC	CG	CC	GG	CC	GG	CC	CC	CC	CC	GG	CC	CC	CG	NN	CC	CC	CC	CC	CC	CC	CC	CC	CC	CC	CC	CC	CG	CC	CC	CC	CG	CC
7338636	5:C>T	TGCAGCGCTGTGCCTGCGCCGAGATCGGAAGAGCGGTTCAGCAGGAATGCCGAGACCGATCTCGTATGC	1B|197.677836800|7338636|7338636	CT	CC	CT	TT	CT	TT	TT	NN	TT	CT	CT	CC	CC	TT	CT	CC	TT	CT	TT	NN	CT	CC	TT	CT	CT	TT	TT	TT	CT	CT	TT	CC	CT	CT	CC	CT	CT	NN	TT	TT	CT	TT	TT	TT	CT	CT
1101736	6:C>T	TGCAGGCGGCATGTATATATATCTCAGGATTGGGTTAGTTTATCTCTCGGTCCAGTCTCCGAGATCGGA	1B|198.678301500|1101736|1101736	CT	CC	CC	CC	CC	CC	CT	CT	TT	TT	CC	CC	CC	CC	CC	CC	TT	CC	TT	CC	CC	CC	CC	TT	CC	CC	CC	TT	CC	CC	CT	CC	CC	CC	CC	TT	CC	CC	CC	CC	CT	CC	CC	CC	CC	TT
2257560	35:A>G	TGCAGCTTCTCGGTGGCACCAACATCGACGGCGAGATGGTCATGGCGCAGTTCAGCGTCAGCTTGCTCG	1B|198.802575400|2257560|2257560	AG	AA	AA	AA	AA	AG	GG	AA	GG	GG	AG	AA	AA	AA	AA	AA	AA	AA	AA	AA	AA	AA	AA	AA	AA	AA	AA	AA	AA	AA	AG	AG	AA	AA	AA	GG	AA	NN	AA	AA	AA	AA	AA	AA	AG	GG
977296	58:T>C	TGCAGGAGTTGGCGATGGGTGCAGCAAGCCAACCAATACAAAGTTCATCCAAAGTTAATATCGTTAGCT	1B|199.334678500|977296|977296	TC	TT	TT	TT	TT	TC	TC	TC	TT	TT	TC	TT	TT	TT	TT	TT	TT	TT	TT	CC	TT	CC	TT	TT	TC	CC	TT	CC	TC	TT	TT	TT	TT	TT	TT	TT	TT	TT	TT	TT	TT	TT	TT	CC	NN	TT
1109266	12:A>G	TGCAGCAGCATCAACCAACCACGGGCGACGTGCCTCGTGGCGTAGCCAACTGCTCCAGCACGACAGCAT	1B|200.084626700|1109266|1109266	AG	NN	GG	GG	GG	NN	AA	AA	AA	AA	AG	GG	GG	NN	GG	NN	AA	GG	AA	NN	GG	NN	GG	NN	GG	NN	GG	AA	GG	GG	AA	AG	GG	GG	GG	AA	GG	GG	GG	GG	AG	GG	GG	NN	AG	AA
4260633	15:A>G	TGCAGCGGCAGCGGCAGCGGCGTTCACACGCGAGGAAATAGATCGAGAGAGGGATCGAGGCCAGAAAAA	1B|200.546343800|4260633|4260633	AA	AA	AG	AA	AA	GG	NN	AA	GG	NN	AA	AA	AA	AG	AG	AA	NN	AG	NN	NN	AA	NN	AA	GG	AA	NN	AA	GG	AA	AA	NN	AA	AA	AA	AA	GG	AA	AA	AG	AG	AA	AA	AG	NN	AA	NN
4910661	36:A>C	TGCAGCAGGCGCCGAAGGAGGAAGTTCACTGGCGGCAGCTGCGGTAGGCGCCGAGGGAGGAAGGTCACC	1B|201.411013300|4910661|4910661	AA	CC	AA	AA	AA	AC	AA	AC	AA	AA	AA	AA	AC	AC	AA	AA	AA	AC	AA	CC	AA	CC	AA	AA	AC	CC	AA	AA	AC	AA	AA	AA	AA	AA	AA	AA	AA	AA	AA	AA	AA	AA	AA	CC	AA	AA
1235724	29:T>C	TGCAGGGGCAGCTGCCGCATTCATTAGTCTGTGCGTATTTATTGTGCTGCCAGAGTGACGAATTATTGC	1B|202.243144900|1235724|1235724	CC	CC	NN	CC	CC	CC	CC	CC	CC	CC	CC	CC	CC	CC	CC	CC	CC	CC	NN	CC	CC	CC	CC	NN	CC	CC	CC	TT	CC	CC	CC	CC	CC	CC	CC	CC	CC	CC	CC	CC	CC	CC	CC	CC	CC	CC
100015710	8:T>G	TGCAGCTGTGACTGGGTAAACGACTGGCCCGAGATCGGAAGAGCGGTTCAGCAGGAATGCCGAGACCGA	1B|202.243144900|4405622|4405622	TT	TT	TT	TT	TT	TT	TT	TT	TT	TT	TT	TT	TT	TT	TT	TT	TT	TT	TT	TT	TT	TT	TT	TT	TT	TT	TT	GG	TT	TT	TT	TT	TT	TT	TT	TT	TT	TT	TT	TT	TT	TT	TT	TT	TT	TT
1093315	60:C>A	TGCAGGTGGTGGGGCTGGGCCTGGAGCGCGAGGCCTTGCATTACTACGGCAATCAGGCCACGGCGGTGA	1B|202.243144900|4992509|4992509	CC	CC	CA	CC	CC	CA	CC	CC	CA	CA	CC	CC	CA	CA	CC	CC	CA	CA	CC	NN	CC	CC	CC	CA	CC	CC	CC	CC	CC	CC	CC	CC	CC	NN	CC	CC	CC	CA	CC	CA	CC	AA	CC	CC	CC	CC
1098323	29:C>T	TGCAGGCGACCAGAGAATGGGAGCGGGGCCACGTCGCGGAGGGGCTGGAGGGCGTCCGAGATCGGAAGA	1B|202.531440400|1098323|1098323	CT	CC	CC	CC	TT	CC	CC	CC	CC	CC	CT	TT	TT	CC	CC	CC	CC	CT	CC	CC	CC	CC	TT	CC	CT	CC	CC	CC	CT	TT	CC	CT	TT	TT	TT	CC	TT	CC	CC	CC	CT	TT	TT	CC	CT	CC
999132	12:T>G	TGCAGTAATCTTTCTACTGCGAGGAGCCTTTCTAGCTAAATGTCACATGTAATGTGGTTGTTTATGCCG	1B|204.592976100|999132|999132	TT	GG	TT	TT	TT	TT	TT	TT	NN	TT	TT	TT	TT	TG	TT	TT	TT	TT	TT	TT	TT	TT	TT	GG	TT	TT	TG	TG	TT	TT	TT	TT	TT	TT	TT	TT	TT	TT	TT	TT	TT	TT	TT	TT	TT	TT
1006956	50:A>G	TGCAGGCATGACACTGACGCTGCGAGTTTAATACTGTACTAGGAAATCGGACGTTGAGTGCACGCATCC	1B|205.389683300|1006956|1006956	AG	NN	AA	AA	GG	AA	AA	GG	NN	AA	GG	GG	GG	NN	AA	AA	AA	NN	AA	GG	AA	NN	GG	GG	GG	GG	AG	AG	GG	GG	AA	NN	GG	GG	NN	AA	GG	AA	AA	AA	AG	GG	GG	GG	NN	AA
1015710	61:T>C	TGCAGCACCTGTCGGCGACGCCGCGCGCGGTCCCCATCGTCGTCGGCGAGGCGGTCACCACTGCCGCCG	1B|206.998664200|1015710|1015710	TC	CC	TT	TT	CC	TT	TT	TC	NN	TT	NN	CC	CC	TC	CC	CC	CC	TC	CC	TT	TT	TT	CC	NN	TC	TT	TT	TC	TC	CC	TT	CC	CC	CC	NN	TT	CC	CC	TT	TT	CC	CC	CC	TT	TC	TT
1113207	31:T>G	TGCAGCCAGAGCCGACGCCTCATGCCGTCATTCGTTGCTTCTGTAGTTTGGTAGTTGCCGCCGAGATCG	1B|208.695052200|1113207|1113207	GG	TT	GG	GG	GG	TT	GG	TG	TT	GG	TG	GG	GG	TG	TG	GG	GG	GG	GG	TT	GG	TT	NN	TT	TG	TT	TG	TG	TG	GG	GG	GG	GG	GG	GG	GG	GG	GG	GG	GG	GG	GG	GG	TT	GG	GG
5579286	10:C>T	TGCAGCGGTGCGGCAATGGTGACCCGAGATCGGAAGAGCGGTTCAGCAGGAATGCCGAGACCGATCTCG	1B|208.958183000|5373570|5373570	CC	CC	CT	CC	NN	CC	CC	CT	CC	CC	TT	CC	CC	CC	CC	NN	CC	CC	CC	CC	TT	CC	CC	CC	CC	CT	CC	CC	CC	CC	CC	CC	CC	CC	CC	CT	CC	CC	TT	CC	CC	CC	CT	CC	CC	NN
3064469	19:C>A	TGCAGCATGATTATGCACACAACTCTCTTTCGATTCATTTGTCGCCTTGGCTACGGTGGTTGCCGAGAT	1B|209.567706800|3064469|3064469	CC	CC	CC	AA	CC	AA	CC	CA	NN	CC	AA	CC	CC	AA	AA	AA	CC	CA	AA	CC	AA	CC	CC	NN	CC	CC	AA	AA	CC	CC	CC	CA	CC	CC	CC	CC	CC	CC	AA	AA	CA	CC	CC	CC	CC	CC
3064484	11:A>G	TGCAGAGCGGCACCGAGGCGCATAGCTAGCTTGCTGGTCCCTCCGAGATCGGAAGAGCGGTTCAGCAGG	1B|212.103011600|3064484|3064484	AA	AA	GG	AA	AA	AA	AA	AG	GG	GG	AG	AA	AA	AG	GG	NN	AA	AA	GG	AA	AA	AA	AA	GG	AA	AA	AA	AA	AA	AA	AA	AA	AA	AA	AA	GG	AA	GG	AA	AA	AG	AA	AA	AA	AG	GG
1061145	36:A>G	TGCAGGTAGGAGTAGGTTAGATAGATCCATATATAGACGCTACGTACCCTTGAATGGTGCATCGCCCTT	1B|212.671400300|1061145|1061145	GG	GG	AA	AA	GG	AG	GG	GG	AA	AA	AG	GG	GG	AA	AA	AA	GG	GG	AA	GG	AA	GG	GG	AA	GG	GG	AA	AG	GG	GG	GG	AG	GG	GG	GG	AA	GG	AA	AA	AA	AG	GG	GG	GG	AG	AA
1025497	52:C>A	TGCAGGAGACGCAGCGGCTGCTCAGCGAGCCAGGTTTTTCCTCCTTCTCGCACACAGAGAATTCCGAGA	1B|213.227006400|1025497|1025497	CC	CC	CC	AA	CC	CC	CC	CC	CC	CC	CC	CC	CC	CC	CC	CC	CC	CC	CC	CC	AA	CC	CC	CC	CC	CC	CA	CC	CC	CC	CC	CC	CC	CC	CC	CC	CC	CC	AA	AA	CC	CC	CC	CC	CC	CC
1666488	63:G>C	TGCAGCGTGGGGCCGCTGCCACGAACGAGTTGTTGCGTTATATATAAGCGGAGGGGAACAGTAGCAGCA	1B|213.788747300|1666488|1666488	CC	CC	GG	GG	CC	CC	CC	GC	GG	GG	GC	CC	CC	GG	GG	GG	CC	CC	GG	CC	GG	CC	CC	GG	CC	CC	GG	GC	CC	CC	CC	GC	CC	CC	CC	GG	CC	GG	GG	GG	GC	CC	CC	CC	GC	GG
1398976	52:G>C	TGCAGCATCGATGACCTCTCCGGCACCAACTCCTGCTTCCAATCGCGCAACCGGAACCTCAATCTTCAT	1B|214.572212200|1398976|1398976	GG	GG	GG	CC	GG	GG	GG	GG	GG	GG	GG	NN	GG	NN	GG	GG	CC	GG	GG	NN	GC	GG	GG	GG	GC	GG	GC	GG	GG	GG	GG	GG	GG	GC	GG	GG	GG	GG	GC	GC	GG	GG	NN	GG	GG	GG
3064575	60:A>G	TGCAGCCTTGTCCGCCTCCAATCCTCCATCGATCCAATCGAGAATTTCTGATGGGTGAGCAACCGAGAT	1B|216.169951100|3064575|3064575	GG	NN	AG	GG	GG	GG	GG	GG	GG	GG	AG	GG	GG	GG	GG	GG	GG	GG	GG	GG	GG	GG	GG	GG	GG	NN	GG	GG	GG	GG	GG	GG	GG	GG	GG	GG	GG	GG	GG	GG	GG	GG	GG	GG	GG	GG
1026485	55:T>C	TGCAGTGAGCGTCGGGCCAGGGAACTGGCGGCTAGTCGCATCGCCTGGAGGACACTGTTCCGAGATCGG	1B|217.319585700|1026485|1026485	TC	CC	TC	TC	TC	TC	TC	TC	TT	TC	TC	TC	TT	TC	TC	TC	TT	TC	TT	TC	TT	TC	TC	TC	TC	CC	TC	TC	TC	TC	TC	TC	TC	TC	TC	TC	TC	TT	TT	TC	TC	TC	CC	TT	TT	TC
100022169	46:A>G	TGCAGTGAGCGTCGGGCCAGGGAACTGGCGGCTAGTCGCATCGCCTAGAGGACACTGTTCCGAGATCGG	1B|217.319585700|1026485|1026485	AG	AG	AG	AG	AG	AG	AG	AG	AA	AG	AG	AG	AA	AG	AG	AG	AA	AG	AA	AG	AA	AG	AG	AG	AG	AG	AG	AG	AG	AG	AG	AG	AG	AG	AG	AG	AG	AA	AA	AG	AG	AG	AG	AA	AA	AG
1667467	49:G>T	TGCAGGTTGGCGCATCGTCACGTCGACAACACATGGCACGGGGCCAACTGAAGCACGAGGAGGTGCATG	1B|218.128741000|1667467|1667467	GG	GG	GG	TT	GG	GG	GG	GG	GG	GG	GG	GG	GG	TT	GG	NN	GG	GG	GG	GG	TT	GG	GG	GG	GG	GG	TT	GT	GT	GG	GG	GG	GG	GG	GG	GG	GG	GG	TT	TT	GG	GG	GG	GG	GG	GG
992991	9:G>T	TGCAGCCCTGCTGAACTCTTGCTGTAGCTGTACTAGCGTAGCCGTTTGACAAGATGCCCGAGATCGGAA	1B|218.656847900|992991|992991	GT	GG	TT	GG	TT	TT	TT	TT	GG	TT	TT	TT	TT	GT	GT	GG	TT	TT	TT	TT	GG	TT	TT	GG	TT	GG	GG	GG	GT	TT	TT	TT	TT	TT	TT	TT	TT	TT	GG	GG	TT	TT	TT	TT	TT	TT
1203589	67:A>G	TGCAGCATCATCCAAGAATCGCCGACGACAAGGGGCCATGAGATCCACATGCCACACCAGCTGCTGTAA	1B|222.252550400|1203589|1203589	AG	GG	GG	GG	GG	GG	GG	GG	AA	NN	GG	NN	GG	GG	GG	GG	GG	GG	GG	GG	GG	NN	GG	NN	GG	GG	GG	GG	GG	GG	NN	AG	NN	GG	NN	GG	GG	GG	GG	GG	GG	GG	GG	GG	NN	GG
1074770	42:T>C	TGCAGTTTAGTTTCATGGATGAGGTTGAAAAGCAACAGCCTATACACATTCGTGCAATCAAAACTATTG	1B|222.323631200|1074770|1074770	TC	NN	CC	CC	CC	TC	CC	CC	TT	CC	CC	CC	CC	CC	CC	CC	CC	CC	CC	CC	CC	CC	CC	TT	CC	NN	CC	CC	CC	CC	CC	TC	CC	CC	CC	CC	CC	CC	CC	CC	CC	CC	CC	CC	CC	CC
1120451	19:G>C	TGCAGATTCACTTGTGTGCGAAACATGCAAGCAACTTAGGGTCACAGATTTGTTGGATGGACCCCCACC	1B|222.898157900|1120451|1120451	GC	CC	CC	CC	CC	NN	CC	CC	GG	CC	NN	CC	CC	CC	NN	NN	CC	CC	CC	CC	CC	CC	CC	NN	CC	CC	CC	NN	CC	CC	CC	NN	CC	CC	CC	CC	CC	NN	CC	CC	CC	CC	CC	CC	CC	CC
4990075	21:T>C	TGCAGGGCGCGTCGTACACGATGAGCATACCGAGATCGGAAGAGCGGTTCAGCAGGAATGCCGAGACCG	1B|223.473512100|3950074|3950074	TC	TT	TC	CC	NN	CC	TC	TC	NN	TC	TC	TC	CC	TC	CC	TC	CC	TC	TT	TC	CC	TC	TT	CC	TT	TT	CC	CC	TT	TT	TC	TC	TT	CC	TT	TC	TT	TT	TC	CC	CC	TT	TT	TT	TC	TC
5581979	18:G>A	TGCAGCGTGGCGTCAGGGGTCGCCGAGATCGGAAGAGCGGTTCAGCAGGAATGCCGAGACCGATCTCGT	1B|223.473512100|4992979|4992979	GA	GG	GG	GG	GA	GA	GA	GA	GA	GA	GA	GG	GA	GG	GA	AA	GG	GA	GG	GG	GA	GG	GG	GG	GG	GG	GG	GG	GG	GG	GA	GG	GG	GG	GG	GG	GG	GG	GG	GG	GA	GG	GG	GG	GG	GA
1088931	23:G>T	TGCAGTTTAGTTTCATGGATGAGGTTGACAAGCAACAGCCTACACACACTCGTGCAATCAATACTGTTG	1B|223.508006500|1088931|1088931	GT	NN	TT	TT	TT	GT	TT	TT	GG	TT	TT	TT	TT	TT	TT	TT	TT	TT	TT	TT	TT	TT	TT	GG	TT	NN	TT	TT	TT	TT	TT	GT	TT	TT	TT	TT	TT	TT	TT	TT	TT	TT	TT	TT	TT	TT
1088931	28:C>A	TGCAGTTTAGTTTCATGGATGAGGTTGACAAGCAACAGCCTACACACACTCGTGCAATCAATACTGTTG	1B|223.508006500|1088931|1088931	CA	AA	AA	AA	AA	CA	AA	AA	CC	AA	AA	AA	AA	AA	AA	AA	AA	AA	AA	AA	AA	AA	AA	CC	AA	AA	AA	AA	AA	AA	AA	CA	AA	AA	AA	AA	AA	AA	AA	AA	AA	AA	AA	AA	AA	AA
1066531	43:G>A	TGCAGTTTAGTTTCATGGATGAGGTTGACAAGCAACAGCCTACGCACATTCATGCAATCAATACTGTTG	1B|224.110172300|1066531|1066531	AA	NN	AA	AA	AA	GA	AA	AA	GG	AA	AA	AA	AA	AA	AA	AA	AA	AA	AA	AA	AA	AA	AA	GG	AA	NN	AA	AA	AA	AA	AA	GA	AA	AA	AA	AA	AA	AA	AA	AA	AA	AA	AA	AA	AA	AA
2291988	48:A>G	TGCAGCCGTCCGCGGAGTCGGCCATGACCTACTCTGGCACCGCCAGCCATAGTTGGTACCACTTGCTTT	1B|224.937783100|2300676|2300676	GG	AA	GG	NN	GG	GG	GG	GG	AA	GG	NN	GG	GG	GG	GG	NN	GG	GG	GG	GG	GG	GG	GG	AA	GG	AA	GG	GG	AG	GG	GG	GG	GG	GG	NN	NN	GG	NN	NN	GG	GG	GG	GG	NN	GG	GG
1064357	67:G>C	TGCAGGAGTCTCCGTTTGAACATGGAAATGATCCAGCTTTTCTGTGCTAATTTGACAGGGCAAGGTAGC	1B|225.600600900|1064357|1064357	GC	GG	GG	GG	GG	GG	GG	GG	GG	GG	GG	NN	CC	GC	GC	GG	GG	GG	GG	GG	GG	GG	GG	GG	GG	GG	GG	GG	GG	GG	GG	GG	GG	GG	GG	GG	GG	NN	GG	GG	GG	GG	GG	NN	NN	GG
3954513	11:A>G	TGCAGGGTGGCACGCCACGTACCACGTGGACGGCGGACCGAGATCGGAAGAGCGGTTCAGCAGGAATGC	1B|226.571700900|3954513|3954513	GG	AA	GG	GG	GG	AG	GG	GG	AA	GG	GG	GG	GG	GG	AG	GG	GG	GG	GG	GG	GG	GG	GG	GG	GG	AA	GG	GG	AG	GG	GG	AG	GG	GG	GG	GG	GG	GG	GG	GG	GG	GG	GG	GG	GG	GG
1005607	36:G>A	TGCAGGTTCGTCGGCCGTAAGCACCTCCACGACGACGAGGCCGACGGCTCCGAGATCGGAAGAGCGGTT	1B|226.729946300|1005607|1005607	GG	NN	GG	GG	GG	GG	GG	GG	GG	GG	NN	GG	NN	NN	GG	GG	GG	NN	NN	GG	GG	GG	GG	GG	GG	NN	GG	GG	GG	GG	GG	GG	GG	GG	GG	GG	GG	GG	GG	GG	GG	NN	GG	GG	GG	GG
1089603	10:G>C	TGCAGACACAGACAGACTGGTCGGAACGGGACGGCGTCGGTTGGTCAAGATTTCGCCCCGAGATCGGAA	1B|226.729946300|1089603|1089603	GC	GG	GG	GG	GG	GG	GG	GG	GG	GG	GG	CC	GG	GG	CC	GG	GG	GG	CC	GG	GG	GG	GG	CC	GG	GG	GG	GG	GG	GG	GG	GG	GG	GG	GG	GG	GG	GG	GG	GG	GC	GG	GG	GG	CC	GG
100024733	28:T>G	TGCAGAAGCTCACCGCCGATAGGAGGCCTCAGTACTACGTGGCCGGGATGCCGGGTTCTTTCTACACCA	1B|226.806454300|4538918|4538918	GG	NN	GG	GG	GG	NN	GG	GG	TT	GG	NN	GG	GG	NN	TT	GG	GG	GG	GG	GG	NN	GG	GG	NN	GG	NN	GG	NN	GG	GG	GG	GG	GG	NN	GG	GG	GG	GG	GG	GG	GG	GG	NN	GG	GG	NN
985744	53:C>T	TGCAGAAAATGTCCAAATGAAGGCCATCCACGGCATCACGTGTTAGACAGCCACAGAAAATGTCCAATA	1B|230.206897300|985744|985744	CC	TT	CC	NN	CC	CC	CC	CC	TT	CC	CC	CC	CC	CC	CC	TT	CC	CC	CC	CC	CC	CC	CC	CC	CC	TT	CC	CC	CT	CC	CC	CC	CC	CC	CC	CC	CC	CC	CC	CC	CC	CC	CC	CC	CC	CC
1218477	58:G>A	TGCAGCAAGCTCTTTTACACACTATACCTCAGAAACGGACAGAGAAATTTTACCAATCGTACATTGACA	1B|230.623337100|1218477|1218477	AA	GG	AA	AA	AA	AA	AA	GG	GG	GG	AA	AA	AA	GA	GG	GG	GG	AA	GG	GA	AA	AA	NN	AA	AA	NN	AA	AA	GA	AA	NN	AA	AA	AA	AA	AA	AA	AA	AA	AA	GA	AA	AA	GG	GG	AA
3033806	22:A>C	TGCAGATATATGCAACAGACAAAATAAGATAGCACCGAGATCGGAAGAGCGGTTCAGCAGGAATGCCGA	1B|230.768638200|3033806|3033806	CC	AA	CC	CC	AC	CC	CC	CC	AA	AA	CC	CC	CC	CC	AC	AA	AC	CC	AA	CC	CC	CC	CC	CC	CC	AA	CC	CC	AC	CC	CC	AC	CC	CC	CC	CC	CC	CC	CC	CC	AC	CC	CC	AC	AA	CC
1018735	13:T>C	TGCAGTCATTTCATATGGCCCACATTGTTCAGACACTTATTGCAACGTTTGTCGTTATGCCACGTCCGA	1B|232.932964900|1018735|1018735	CC	CC	CC	CC	TC	CC	CC	TC	NN	CC	TC	CC	CC	CC	CC	CC	CC	CC	CC	CC	CC	CC	CC	TC	TC	CC	CC	TC	CC	CC	CC	CC	CC	CC	CC	CC	CC	CC	CC	CC	TC	CC	CC	CC	CC	CC
100015276	20:C>T	TGCAGACCTTTTCGCAGCAGCGAAAGAGACCGAGATCGGAAGAGCGGTTCAGCAGGAATGCCGAGACCG	1B|236.528096500|3938793|3938793	TT	CC	TT	TT	TT	CT	TT	CT	CC	CC	TT	CC	CT	CT	CC	CC	CC	TT	CC	TT	TT	TT	TT	CC	TT	CC	TT	TT	CT	TT	TT	CT	TT	TT	TT	TT	TT	TT	TT	TT	CT	TT	TT	TT	CC	TT
4991040	17:C>G	TGCAGAAAAAGTAGGCACTACACAAAAACCGAGATCGGAAGAGCGGTTCAGCAGGAATGCCGAGACCGA	1B|236.528096500|3947207|3947207	CG	CG	GG	NN	GG	CC	NN	CC	CG	CC	CC	CC	CG	NN	CC	CC	CG	CG	CG	CC	GG	CC	CC	CC	CC	GG	CG	CG	CG	CC	CC	CC	CC	CC	CC	CC	CC	GG	GG	CC	CG	CC	GG	CC	CG	NN
1058527	21:A>G	TGCAGGAAAAAAAAAGCAAAAACCAAAAGCATGTAACTTAGTGCGAGGGAGTGGGCCGAGATCGGAAGA	1B|237.173691400|1058527|1058527	AG	GG	AG	AG	AA	AG	AG	AG	AG	AG	AG	AG	AG	AG	AG	GG	AG	AG	AG	AG	AG	AG	AG	AG	AG	GG	AG	AG	AG	AG	AG	AG	AG	AG	AG	AG	AG	AG	AA	AG	AG	AG	AA	GG	AG	AG
4910421	64:T>G	TGCAGGGGAACAAGAAGAGGGGGGCGGAGTGGATGGACGAGGGGTCGGAGAGGCAGCACTGGCCTTGGA	1B|237.742080100|4910421|4910421	TG	GG	TT	TT	TT	TT	TT	NN	GG	GG	TT	NN	TT	TT	GG	GG	GG	TT	GG	TG	TT	NN	TT	NN	TT	GG	TT	TT	TG	NN	TT	TG	TT	TT	TT	TT	TT	TT	TT	TT	TG	TT	TT	GG	GG	TT
5323507	10:T>C	TGCAGACTTGTTGCCGACGGATTGCCGAGATCGGAAGAGCGGTTCAGCAGGAATGCCGAGACCGATCTC	1B|237.911232400|5323507|5323507	CC	TT	CC	CC	CC	CC	CC	TC	NN	TT	CC	CC	CC	TC	TT	NN	TT	NN	TT	CC	CC	CC	CC	CC	CC	TT	CC	CC	TC	CC	CC	CC	CC	CC	CC	CC	CC	CC	CC	CC	TC	CC	CC	CC	TT	CC
7492276	16:G>C	TGCAGCGTAGAGAGTAGACATCGACCATCATGACCTCGAATGGCCACCCCATGTGGCCCGAGATCGGAA	1B|239.030398600|2248378|2248378	CC	CC	CC	CC	CC	CC	CC	CC	CC	CC	CC	CC	CC	GG	CC	CC	CC	CC	CC	CC	CC	CC	CC	CC	CC	GG	CC	CC	GC	CC	CC	CC	CC	CC	CC	CC	CC	CC	GG	CC	CC	CC	CC	CC	CC	CC
1231191	34:A>G	TGCAGAGGCTGCTGCGGCGGGAGGTCTTCAGGCAAGTCCGCGAGTGGAAGTTCGCGTCCAGGGGTCCGA	1B|239.091026000|1231191|1231191	AA	GG	AA	AA	AA	AA	AA	AA	AA	AA	AA	AA	AA	AA	AA	GG	AA	AA	AA	AG	AA	AA	AA	AA	AA	GG	AA	AA	AG	AA	AA	AA	AA	AA	AA	AA	AA	AA	AA	AA	AG	AA	AA	GG	AA	AA
2264140	23:C>G	TGCAGGATCTTGGCCGCCCTGCTCCGCGCGAGGGGGCTCCCGAGCAGCGACACCTCGAGGAGCGCCTGC	1B|241.932641900|2264140|2264140	CC	NN	NN	CC	CC	CC	CC	CC	CC	CC	CC	CC	CG	CC	CC	CC	CC	CC	CC	CC	CC	CC	CC	NN	CC	GG	CC	CC	CG	CC	NN	CC	CC	CC	CC	CC	CC	NN	NN	CC	CC	CC	NN	GG	CC	CC
4993605	24:T>G	TGCAGGCTAGGGTGCTCGACTGGTTATGGCCGAGATCGGAAGAGCGGTTCAGCAGGAATGCCGAGACCG	1B|241.932641900|4993605|4993605	TT	GG	TT	TT	TT	TT	TT	TG	TT	NN	TT	TT	TT	TT	TT	GG	NN	TT	NN	TG	TT	TT	TT	TT	TT	GG	TT	TT	TG	TT	TT	TT	TT	TT	TT	TT	TT	TT	TT	TT	TT	TT	TT	GG	NN	TT
5324988	14:G>A	TGCAGCTCGCCCGCGTGGGCTACGCCGATGGCCGAGATCGGAAGAGCGGTTCAGCAGGAATGCCGAGAC	1B|241.932641900|5324988|5324988	AA	GG	GA	GG	AA	AA	GA	AA	GA	GG	AA	AA	GA	GG	GA	GG	AA	GG	AA	AA	GG	AA	AA	AA	AA	GG	GA	GG	GG	AA	GA	GG	AA	GG	AA	AA	AA	AA	GG	GG	AA	AA	AA	AA	AA	GG
100020050	11:A>G	TGCAGATTGTCACTGCCTAGCCCGACTGGCCGCACACTGGAGCACCGAGATCGGAAGAGCGGTTCAGCA	1B|242.217755200|3025068|3025068	AA	AA	AG	GG	AA	AA	AA	AA	GG	AA	AG	AA	AA	GG	GG	AA	AA	AG	AA	AA	GG	AA	AA	AA	AA	AA	GG	AA	AA	AA	AA	AA	AA	AA	AA	GG	AA	AA	GG	GG	AA	AA	GG	AA	AA	AA
1075792	29:T>C	TGCAGGTGAGCTCAACACTGAACTGTATATGGTATAGTAATACGTGACAATGATGTCGTTTAGTCACAA	1B|244.356797700|1075792|1075792	TT	CC	TT	TT	TT	TT	TT	TC	TT	TT	TT	TT	TT	TT	TT	TT	TT	TT	TT	CC	TT	NN	TT	TT	TT	CC	TT	TT	TC	TT	TT	TT	TT	NN	TT	TT	TT	TT	TT	TT	TT	TT	TT	CC	TT	TT
1002884	15:G>A	TGCAGATCTAGAGCGGCATGGCGGCAGAGTGGGTGATAAGGGGGCTTACGTTGGGGCAGTGCGTGGCGA	1B|246.049187700|1002884|1002884	GG	AA	GG	GG	GG	GG	GG	GA	NN	NN	GG	GG	GA	GG	GG	GG	GG	GG	GG	GA	NN	GG	GG	GG	GG	AA	GG	GG	GA	GG	GG	GG	GG	GG	NN	GG	GG	GG	GG	NN	GG	GG	GG	AA	GG	GG
1135836	65:G>C	TGCAGTTTCCTCTGAAGAACTCTGTACCCGAGTGTAACTGACGAACACTGCATGACTGCATCCGAGTGT	1B|246.049187700|1135836|1135836	CC	GG	NN	GG	CC	NN	CC	GC	CC	GG	NN	GG	CC	GG	GG	GG	GG	GG	GG	CC	GG	CC	NN	GG	CC	GG	GG	GG	GG	CC	CC	CC	CC	NN	CC	NN	CC	CC	GC	NN	GC	CC	CC	CC	CC	CC
4993516	14:C>T	TGCAGCGTGTCGTTCGCGGAGGCGGCCGCCGAGATCGGAAGAGCGGTTCAGCAGGAATGCCGAGACCGA	1B|246.694820800|4910013|4910013	TT	CC	CT	NN	TT	TT	TT	TT	TT	NN	TT	NN	TT	CT	CC	CC	CC	TT	CC	TT	CC	TT	TT	CC	TT	CC	CC	CC	CT	TT	TT	NN	TT	TT	TT	TT	TT	TT	CC	CC	CT	TT	TT	TT	TT	TT
100021581	46:G>C	TGCAGAAGCTCCTCGTCCTCGCCTCGCTCGCCGTCTGGTCCCGCCTGCCCGTCCCCTTCGCCGAGATCG	1B|247.531565800|1738865|1738865	CC	NN	GC	GG	CC	CC	CC	CC	CC	GG	CC	NN	CC	GG	GG	GG	NN	GG	NN	CC	GG	CC	CC	NN	CC	NN	GG	GG	CC	CC	CC	CC	CC	GG	CC	CC	CC	CC	GG	GG	CC	CC	CC	CC	CC	CC
5578553	17:A>G	TGCAGGAACAGGGACTTAACCGCCGAGATCGGAAGAGCGGTTCAGCAGGAATGCCGAGACCGATCTCGT	1B|247.531565800|3949857|3949857	AG	AA	AG	AA	AG	AG	AG	GG	GG	AG	GG	AG	AG	AG	AG	AG	GG	AG	AG	GG	AG	GG	GG	AG	GG	AA	AG	AA	AA	GG	AG	GG	AG	AG	GG	GG	AG	GG	AA	NN	AG	GG	GG	GG	AG	AG
997126	33:T>G	TGCAGTGCAGGAGCGGCGAAAGTAGACAGGAAATAGACTGGAAACAGAACTACAGCCAGCCTTGCATCT	1B|247.960025600|1385941|1385941	GG	GG	GG	GG	GG	GG	GG	GG	GG	GG	GG	GG	GG	GG	GG	GG	GG	GG	GG	GG	GG	GG	GG	GG	GG	GG	GG	TT	GG	GG	GG	GG	GG	NN	GG	GG	GG	GG	GG	GG	GG	GG	GG	GG	GG	NN
2259129	67:G>C	TGCAGCGCAGGTCTGAGTTCCTCATCTCCGAGGTGGGCTTGGAACCAGTGTACATTGCTCATCGACCGT	1B|248.623260700|2259129|2259129	GG	CC	GG	GG	GG	CC	GG	GC	CC	CC	GG	GG	GC	GG	CC	CC	CC	GG	CC	GC	GG	GG	GG	NN	GG	CC	GG	GG	GG	GG	GG	GG	GG	CC	GG	GC	GG	NN	GG	NN	GC	GG	GG	CC	CC	GG
1071085	41:A>G	TGCAGCAGCCAAGCTGGTCAAAGGCTGGCTCCATAACTAGTACAGCCTGGCGATTCTGCTAGCTTGCTA	1B|248.897270900|1071085|1071085	AA	NN	AA	AA	AA	NN	AA	AA	AA	NN	AA	AA	AA	AA	AA	AA	AA	AA	AA	AA	AA	AA	AA	AA	AA	NN	AA	AA	NN	NN	AA	NN	AA	NN	AA	AA	AA	AA	AA	AA	AA	AA	AA	AA	AA	AA
3028545	34:C>T	TGCAGCAGCGTCGTCGACTGGTCGTCCAGGTCCGCGCGCCCCGAGATCGGAAGAGCGGTTCAGCAGGAA	1B|249.527151700|3028545|3028545	CC	TT	CC	CC	CC	NN	NN	CT	CC	CC	TT	NN	CC	CC	CT	CC	TT	CC	TT	CC	CC	CC	CC	TT	CC	TT	CC	CC	CT	CC	CC	CC	NN	CC	CC	CC	CC	CC	CC	CC	CT	CC	CC	CC	CC	CC
3064679	36:G>A	TGCAGGTCTCTGGGGCTGCACCTCCGTCAGGACTGGGTTGGCAGTCCGAGATCGGAAGAGCGGTTCAGC	1B|250.144685600|3064679|3064679	AA	NN	AA	AA	AA	AA	NN	AA	AA	AA	AA	AA	GA	AA	AA	AA	AA	AA	AA	GA	AA	AA	NN	AA	AA	NN	AA	AA	AA	AA	AA	GG	AA	AA	AA	AA	AA	AA	AA	NN	AA	AA	AA	GG	AA	AA
3026898	28:G>T	TGCAGGCCCAGACCGATTTACGTGGCAAGGCCAGGCCCGAGATCGGAAGAGCGGTTCAGCAGGAATGCC	1B|251.094392500|3026898|3026898	GG	GG	GG	GG	GG	GG	GG	GG	GG	GG	GG	GG	GG	GG	GG	GG	GG	GG	GG	GG	GG	GG	GG	GG	GG	GG	GG	TT	GG	GG	GG	GG	GG	GG	GG	GG	GG	GG	GG	GG	GG	GG	GG	GG	GG	GG
1025832	20:T>C	TGCAGGGCCAAAATTGTCAATTGACAGACAAGCCTGCTAATGCTTCTCATCAACAGCAACAGTGTGGTG	1B|252.425705900|1025832|1025832	TT	TT	TT	TT	TT	TT	TT	TT	TT	TT	TT	TT	TT	TT	TT	TT	TT	TT	TT	TT	TT	TT	TT	TT	TT	TT	TT	CC	TT	TT	TT	TT	TT	TT	TT	TT	TT	TT	TT	TT	TT	TT	TT	TT	TT	TT
1092272	23:G>A	TGCAGAGCGGGCAAGATAAAGATGGGAACCGCGTTCGCTGTCTCGCCCTCCGAGATCGGAAGAGCGGTT	1B|254.852102300|1092272|1092272	GG	GG	GG	GG	GG	GG	GG	GG	GG	GG	GG	GG	GG	GG	GG	AA	GG	GG	GG	GG	GG	GG	GG	GG	GG	GG	GG	GA	GG	GG	NN	GG	GG	GG	NN	GG	GG	GG	GG	GG	GG	GG	GG	GG	GG	GG
100021807	56:G>T	TGCAGCCTCTTCAACCCGACGCCCTCGCTCTCCGCCATGGTCGTCAACAAGTACAAGCTCCGAGATCGG	1B|254.917998800|1021257|1021257	GG	TT	GG	GG	GG	GG	GG	GT	GG	GG	GG	GG	GT	GG	GG	GG	GG	GG	GG	GT	GG	GG	GG	GG	GG	TT	GG	GG	GT	GG	GG	TT	GG	GG	GG	GG	GG	GG	GG	GG	GG	GG	GG	TT	GG	GG
3958040	29:T>A	TGCAGGATAATGAGTCGATTTCGGCATGGTGTATTGTGTTGTAAACTTGTGATTGATAGTGACCGCCTA	1B|257.662550700|3958040|3958040	TT	TT	TT	TT	TA	TT	TT	TT	TT	TT	TT	TT	TT	TT	TT	AA	TT	TT	TT	TT	TT	TT	TT	TT	TT	TT	TT	TA	TT	TT	TT	TT	TT	TT	TT	TT	TT	TT	TT	TT	TT	TT	TT	TT	TT	TT
1137809	19:A>G	TGCAGCGGAGATCATTGCGACGTCGGTATTTGCCTTCACATTTACCGAGGAGAAGACCGCAATCCTCCG	1B|257.663026100|1137809|1137809	AA	AA	AG	GG	AA	AA	AA	AA	GG	NN	AG	NN	AG	GG	GG	NN	AA	GG	NN	AA	AA	AA	AA	AA	AA	GG	AG	GG	GG	AA	NN	NN	NN	AA	NN	GG	AA	AA	NN	GG	AA	AA	GG	AA	AA	AA
5324108	18:A>G	TGCAGGAGGAGACCAACAATACTGCGACCATGGCCGAGATCGGAAGAGCGGTTCAGCAGGAATGCCGAG	1B|257.663026100|5324108|5324108	GG	GG	GG	GG	GG	GG	GG	GG	GG	GG	GG	GG	GG	GG	NN	GG	GG	GG	GG	GG	GG	GG	NN	GG	GG	GG	GG	AA	GG	GG	GG	GG	GG	GG	GG	GG	GG	GG	GG	GG	GG	GG	GG	GG	GG	GG
977077	9:C>G	TGCAGGTGCCATGCACCAGATTATGCAGACGCCCACTGCCGCGATGAGGATAGCAACGAAGGCCATGAT	1B|257.663026100|977077|977077	CC	CC	CC	CC	CC	CC	CC	CC	CC	CC	CC	CC	CC	CC	CC	CC	CG	CC	CC	CC	CC	CC	CC	CC	CC	CC	CC	GG	CC	CC	CC	CC	CC	CC	CC	NN	CC	CC	CC	CC	CC	NN	CC	CC	CC	CC
1122155	53:C>G	TGCAGCGCCTCCATCTCCCGCCGCTGCCGCGCGTTGACGAGGCCCGTGAAGTACGCCGAGTCGGCGTGC	1B|258.315639000|1122155|1122155	CC	CC	CC	CC	CC	CC	CC	CC	CC	CC	NN	CC	CC	CC	CC	CC	CC	CC	CC	CC	CC	CC	CC	CC	CC	GG	CC	GG	GG	CC	CC	CC	CC	CC	CC	CC	CC	CC	CC	NN	CC	CC	CC	CC	CC	CC
24052750	20:A>G	TGCAGCACACACTTAATTCGAGACTGACTACATCGCTAAAGCCAAGGGTTAAACGTATCCGATGGCCCG	1B|261.816065100|1074469|1074469	GG	GG	GG	GG	GG	GG	GG	GG	GG	AA	GG	GG	GG	GG	GG	GG	GG	GG	GG	GG	GG	GG	GG	GG	GG	GG	GG	NN	GG	GG	GG	AG	GG	GG	GG	AA	GG	GG	GG	GG	GG	GG	GG	GG	GG	GG
100022392	21:C>T	TGCAGAGCGAGCCGACGGACGCGGAGGTCGCCGAGGCCATGAACATGCCGAGATCGGAAGAGCGGTTCA	1B|262.383442000|989564|989564	TT	TT	CC	CC	TT	TT	TT	CT	CC	TT	CT	CT	CC	CT	CC	CC	TT	CT	TT	CT	CT	CC	CC	CC	CT	CC	CT	TT	CC	TT	TT	TT	TT	TT	CC	TT	TT	CC	CC	TT	TT	TT	CC	TT	TT	TT
995000	56:A>G	TGCAGCTTTGCACCTACCGTGAGCATGGCCGAGCCGACTCCAAACCCCATGTCGCCAAGAACCGCCTCT	1B|262.383442000|995000|995000	GG	GG	AA	AA	GG	AA	GG	AG	GG	AA	AA	AA	AA	AA	AA	AA	GG	NN	GG	AA	AG	AA	AA	AA	AG	GG	AG	GG	GG	GG	GG	NN	GG	GG	AA	AA	GG	AA	NN	AA	GG	GG	GG	GG	NN	GG
2263671	64:A>G	TGCAGCTGCTTGCTATAGAACGGAAAGGGAGTCGATGCCGTCAACAAAAATACGCCGCCGACCCACCGT	1B|263.050482700|2263671|2263671	AA	AA	GG	GG	AA	AA	AA	AA	NN	AA	AA	AA	AA	AG	GG	AA	AA	AA	AA	AA	AG	AA	AA	AA	AA	AA	GG	NN	AA	AA	AA	AA	AA	AA	AA	AA	AA	AA	GG	GG	AA	AA	GG	AA	AA	AA
1077149	18:T>A	TGCAGAAACTCTCATTTTTTAATTGGAAGAAACTCTCTACTTTTTGGTTTGACTCTTCATGCCGAGATC	1B|265.491436200|1077149|1077149	TA	AA	TT	TT	TA	AA	TA	TA	TA	TA	TA	TA	TA	TT	TA	TA	TA	AA	TA	TA	TA	TA	TA	TA	TA	NN	TA	TT	TA	TA	TA	TA	TA	TA	TA	TA	TA	TT	TT	TT	TA	TA	TA	TA	TA	TA
1078370	42:G>T	TGCAGACAATTATTCCATGCATTAGCTAGTCAAGTGACTCTTGTCTCCGCGCGTACCGTAGACAGTATC	1B|265.491436200|1078370|1078370	GT	TT	GG	GG	GT	TT	GT	GT	GT	GT	GT	GT	GT	GG	GT	GT	GT	GT	GT	GT	GT	GT	GT	GT	GT	NN	GT	GG	GT	GT	GT	GT	GT	GT	GT	GT	GT	GG	GG	GG	GT	GT	GT	GT	GT	GT
2253824	43:G>A	TGCAGTGCCTCCTCCTATCGACCATGGACGAGCTATGTGAGGGGCACCACGCCGAGATCGGAAGAGCGG	1B|268.273028100|2253824|2253824	AA	AA	GG	GG	AA	GA	AA	GA	GG	AA	GA	GG	GG	GG	GG	GG	GG	GA	AA	GG	GG	GG	GG	GG	GA	GG	GA	AA	GA	AA	AA	GG	AA	AA	GG	AA	AA	GG	GG	GG	GA	AA	GG	GG	AA	GG
2286161	9:G>A	TGCAGCGCCGCGGTAACGAAGTGGACGCGAGGGGTGATGGAGACCTTGGTGCCGTCGACCTTCATGTCA	1B|268.704214800|2286161|2286161	GA	AA	AA	AA	AA	GG	GA	AA	NN	GG	AA	AA	AA	NN	GA	NN	AA	GA	AA	AA	AA	AA	NN	AA	AA	GA	AA	GG	GA	AA	GG	AA	AA	AA	AA	GG	AA	AA	AA	NN	AA	AA	GA	AA	GA	GG
1102235	11:A>C	TGCAGGTCACCAAGAGATCCTAAGAACTCTGGGAGGCGTCCTCCAGGCCCGAGATCGGAAGAGCGGTTC	1B|268.943799200|1102235|1102235	AA	AA	CC	CC	AA	AA	AA	AA	AA	CC	CC	NN	NN	CC	CC	NN	CC	AA	CC	CC	CC	NN	NN	NN	AA	NN	AC	AC	AA	AA	AA	CC	AA	AA	NN	CC	AA	NN	CC	CC	AC	AA	CC	CC	AA	AA
1102277	15:G>A	TGCAGCCTTTCGGAGGTACCACCATGGAGTACGGCGACAGCACCACCACGGTCGGGTCCGAGATCGGAA	1B|268.943799200|1102277|1102277	GG	GG	AA	AA	GG	GG	GG	GG	GG	AA	AA	NN	NN	AA	AA	NN	AA	GG	AA	AA	AA	NN	NN	NN	GG	GG	GA	GA	GG	GG	GG	AA	GG	GG	NN	AA	GG	NN	AA	AA	GA	GG	NN	AA	GG	GG
1085895	6:G>T	TGCAGAGGTTGCAGAGGTTCTGATTTATGAGAAGCGACCACACTGATGTTGCCCTCCGAGATCGGAAGA	1B|269.087778200|1085895|1085895	GG	GG	TT	TT	GG	TT	GG	GT	GG	TT	TT	TT	TT	TT	TT	TT	NN	GT	NN	TT	TT	TT	TT	TT	GT	NN	GT	GG	NN	GG	GG	TT	GG	GG	TT	TT	GG	TT	TT	TT	GG	GG	GG	NN	NN	GG
3022562	56:G>C	TGCAGGCGTCACCGTCACCTCCTCGGTCAGCTTCTCGATCTCTGGATAGGTGGCATGCTAGTCTATGGA	1B|269.096127500|3022562|3022562	GG	GG	CC	CC	GG	GG	GG	GC	GG	NN	CC	CC	CC	NN	CC	CC	GG	GG	GG	GG	GG	CC	CC	NN	GC	GG	GG	GG	GG	GG	GG	NN	GG	GG	CC	CC	GG	CC	CC	NN	GG	GG	GG	GG	GG	GG
3064624	41:T>G	TGCAGACCAACATCGAGAAGGTCTTTGCCGCTTGGAGCGTTTGCCGAGATCGGAAGAGCGGTTCAGCAG	1B|269.096127500|3064624|3064624	TT	TT	GG	GG	TT	GG	TT	TG	TT	GG	GG	GG	GG	GG	GG	GG	TT	TG	TT	TG	TG	GG	GG	GG	TG	TT	GG	TT	TT	TT	TT	GG	TT	TT	GG	GG	TT	GG	GG	GG	TT	TT	TG	TT	TT	TT
1113340	11:G>A	TGCAGGAAATCGTCGTCGCTGTACCCGTCCTTGAGCCTCTCGTTGAGCACCGCCACGAACCCCGAGATC	1B|269.229639300|1113340|1113340	AA	AA	NN	GG	AA	AA	AA	AA	AA	GG	GG	NN	NN	GG	GG	NN	GG	GA	GG	GG	GG	NN	NN	NN	AA	AA	GG	GA	AA	AA	AA	GG	AA	AA	NN	GG	AA	AA	GG	GG	GA	AA	GG	GG	AA	AA
1113340	8:A>G	TGCAGGAAATCGTCGTCGCTGTACCCGTCCTTGAGCCTCTCGTTGAGCACCGCCACGAACCCCGAGATC	1B|269.229639300|1113340|1113340	GG	GG	GG	AG	GG	GG	GG	GG	GG	AG	AG	GG	GG	AG	AG	GG	AG	AG	AG	AG	AG	GG	GG	GG	GG	GG	AG	AG	GG	GG	GG	AG	GG	GG	GG	AG	GG	GG	AG	AG	AG	GG	AG	AG	GG	GG
2275932	39:A>T	TGCAGCTTAATTGGCGATCGAGTAGAAGTGACTAATGGCATGATCGATCAGCTAGCAATGCATCTCCGT	1B|269.614570300|2275932|2275932	AA	NN	AT	AA	AA	AA	AA	AA	TT	TT	AT	AA	AA	AT	TT	AA	TT	AA	TT	AT	TT	AA	AA	AA	AA	AA	AT	TT	AA	AA	AA	TT	AA	AA	AA	TT	AA	AA	TT	TT	AT	NN	AA	TT	AA	AA
5410848	20:C>G	TGCAGGTAGGGCTGGCGCGACGACGATTGGGCAACGATGAGCGGCTCCCGAGATCGGAAGAGCGGTTCA	1B|269.800368100|5410848|5410848	CC	CC	GG	GG	CC	CC	CC	NN	CC	GG	GG	GG	GG	GG	GG	GG	GG	GG	GG	GG	GG	GG	GG	GG	CG	NN	GG	CC	CC	CC	CC	GG	CC	CC	GG	GG	CC	GG	GG	GG	CG	CC	NN	GG	CC	CC
994956	44:G>A	TGCAGGATTAGGGACCAGCTCGGGCATAGCTCCACGTCTCCCTCGCTAGGAACGCGGTCCAGCACCCGA	1B|270.559133000|994956|994956	GG	GG	GG	AA	GG	AA	GG	GG	GG	GG	GG	GG	GG	GG	GG	GG	GG	GG	GG	GG	GG	GG	GG	GG	GG	NN	GG	AA	GA	GG	GG	GG	GG	GG	GG	GG	GG	GG	GG	GG	GG	GG	AA	GG	GG	AA
1090606	7:G>A	TGCAGTTGAATTTGTGGCGAAGGGGTTTCCAACTTGGGGGCAGCGTGCGTGTGAGGTGAGGTGTTTTCA	1B|272.336047900|1090606|1090606	GG	GG	AA	AA	AA	GG	GG	AA	GG	AA	AA	AA	AA	AA	AA	AA	GG	GG	GG	NN	NN	NN	AA	AA	GA	GG	AA	GG	GG	GG	GG	GG	NN	GG	AA	GG	GG	AA	GG	AA	GA	GG	GG	GG	GG	GG
3030959	14:A>G	TGCAGTGGGGGTAGAATCACAAAATGTCAGGGAGTACCGAGATCGGAAGAGCGGTTCAGCAGGAATGCC	1B|273.899830700|3030959|3030959	AA	AA	AG	AA	AA	AA	AA	AA	GG	GG	AG	AA	AA	AG	GG	AA	GG	AA	GG	AG	GG	AA	AA	AA	AA	AA	GG	AG	AA	AA	AA	GG	AA	AA	AA	GG	AA	AA	GG	GG	AG	AA	AA	GG	AA	AA
39680409	7:C>T	TGCAGGACGAGCATCTCGGCGACGGCGATGATGACCAGGAACATCATCCTGTTCTTGAGCACCCCGACC	1B|276.305208500|986710|986710	TT	CC	CC	CC	TT	TT	TT	TT	CC	TT	TT	TT	CT	CT	CT	TT	TT	CT	TT	TT	TT	TT	TT	TT	TT	TT	CC	CT	TT	TT	TT	TT	TT	NN	TT	TT	TT	CC	CC	CT	TT	TT	CT	TT	TT	TT
986710	12:G>A	TGCAGGACGAGCGTCTCGGCGACGGCGATGATGACCAGGAACATCATCCTGTTCTTGAGCACCCCGACC	1B|276.305208500|986710|986710	GA	GG	GG	GG	GA	GA	GA	GA	GG	GA	AA	AA	GA	GA	GA	GA	GA	GA	GA	GA	GA	AA	GA	AA	GA	GA	GG	GA	GA	GA	GA	GA	GA	GG	GA	GA	GA	NN	GG	GA	GA	GA	GA	GA	GA	GA
1037722	23:C>T	TGCAGCCTTGGAGAATGATGGATCCATGCTGCTGAAATGGGCAGCTTGACTGTTGCCCTGTGAAACCTG	1B|277.103090600|1037722|1037722	TT	TT	CC	CC	TT	CC	TT	TT	CC	CC	CC	CC	CC	CC	CC	CC	CC	CC	CC	CC	NN	NN	CC	NN	CT	NN	CC	CC	CT	TT	TT	NN	TT	TT	CC	NN	TT	CC	CC	CC	CT	TT	CC	CC	TT	CC
4993200	56:C>A	TGCAGCTGCGCACGAACGCGTAAGGTTGCAATCTAGACACTGCTGGGAGTGCGGACCACCGAGGGGGAC	1B|277.597234200|4993200|4993200	AA	AA	AA	CC	AA	NN	AA	AA	AA	AA	AA	AA	AA	AA	AA	AA	AA	AA	AA	AA	AA	AA	AA	AA	AA	CC	AA	CA	CA	AA	AA	AA	AA	AA	AA	AA	AA	AA	NN	AA	AA	AA	CC	AA	AA	CC
1022619	32:T>A	TGCAGCTACGCAGCGCCCACGTCTCCTGCGCATACATGCACGTAGCGGAGCGAGCGATCCGCCCGAGAT	1B|278.543606900|1022619|1022619	AA	AA	TT	TT	AA	TA	AA	NN	TT	TT	TA	TT	TT	TT	TT	TT	TT	TT	TT	TT	TT	TT	TT	TT	TA	TT	TT	AA	TA	AA	AA	TT	AA	AA	TT	TT	AA	TT	TT	TT	TA	AA	AA	TT	AA	TT
996082	15:C>G	TGCAGAGGCGACTCCCTCTCCGTCTACAACCCCGTCTCCATTTCCCACCGAGATCGGAAGAGCGGTTCA	1B|279.654763400|996082|996082	CC	CC	CC	CC	CC	CC	CC	CC	CC	CC	CC	CC	CC	CC	CC	CC	CC	NN	CC	CC	CC	CC	CC	CC	CC	CC	CC	CC	CC	CC	CC	CC	CC	CC	CC	CC	CC	CC	CC	CC	CC	CC	GG	CC	CC	CC
992448	43:G>A	TGCAGATGAGCTCTTGGCAGGAAAACACCAGCCCGTGCAACTGGACGGGCATCATGTGCGCGGCTGTTC	1B|283.379479500|992448|992448	AA	NN	GG	GG	GG	AA	AA	GA	AA	GG	GG	GG	GG	NN	GG	GG	GG	NN	GG	GG	GG	GG	GG	GG	GA	NN	GG	AA	AA	AA	AA	GG	AA	AA	GG	AA	AA	GG	AA	GG	GG	AA	GG	GG	AA	AA
2310215	66:A>G	TGCAGCCTGGCGAGCGAGCTGCTGGCCACCGAGTCGAATGCATGCGTGCATGCGCTGGCCGCCGAGATC	1B|284.503491200|2310215|2310215	AA	AA	AA	AA	AA	GG	AA	AG	AA	AA	AA	GG	GG	AA	AA	GG	AA	AA	AA	AG	AA	GG	NN	GG	AG	AA	AA	NN	AA	AA	AA	AA	AA	AA	GG	AA	AA	GG	AA	AA	AA	AA	AA	AA	AA	AA
3064765	26:T>C	TGCAGTTCACGCTCGCCCGCCCTGGTTAGTCTGGGGACCAGACAACCGAGATCGGAAGAGCGGTTCAGC	1B|286.649473700|3064765|3064765	TT	TT	TT	CC	TT	TT	TT	TT	CC	TT	TT	TT	TT	TT	TT	TT	TT	TT	TT	TT	TT	TT	TT	TT	TT	TT	TT	NN	TT	TT	TT	TT	TT	TT	TT	TT	TT	TT	TT	TT	TT	TT	TT	TT	TT	TT
3020463	7:A>G	TGCAGATATGAAAATCCACTTCCCGTGCTATGGCATTCTCCGAGATCGGAAGAGCGGTTCAGCAGGAAT	1D|009.288125328|3020463|3020463	AA	AA	AA	AA	AA	AA	AG	AA	AA	GG	AA	AA	AA	AA	AA	AA	AA	AG	NN	AA	AA	AA	AA	AA	AA	AA	AA	AA	AA	AA	AA	AA	AA	AA	AA	AA	AA	AA	AA	AA	AA	AA	AA	AA	AG	AA
7351885	15:A>C	TGCAGCGCCTGCCTGAGTGGCCTGCTCCGCACCCCCGTGGCAGTGGCGCACTGCTCCCGAGATCGGAAG	1D|009.288125328|7351885|7351885	CC	CC	CC	CC	CC	NN	NN	CC	CC	CC	CC	AA	CC	CC	CC	CC	CC	CC	CC	CC	CC	CC	CC	AA	CC	CC	CC	CC	CC	CC	CC	CC	CC	CC	CC	CC	CC	CC	CC	CC	CC	CC	CC	CC	CC	NN
2249152	50:C>A	TGCAGTAGCTATCGATGGAGAAGAGTGGGATGACTGCTTGGCTTCGGAGTCAGAGTCGAGCATCGCTGA	1D|010.020342240|2249152|2249152	AA	AA	CC	CC	AA	CC	AA	NN	NN	CC	CA	CC	CA	CC	CC	NN	AA	CC	NN	CC	CC	CC	NN	CC	CC	CC	AA	CA	CA	AA	AA	NN	AA	AA	AA	CC	AA	CC	CC	AA	CA	AA	AA	CC	CC	AA
1104052	5:A>G	TGCAGAAGAGTCCTGAATTTCCTGACCAGATCTTGCGCCGACTCCATGGAAGATCGGTCACACCGAGAT	1D|012.268553160|1104052|1104052	AA	AA	AG	GG	AA	AA	AA	AA	AA	AA	AA	AA	AA	AG	AG	AA	AA	AA	NN	AA	GG	AA	AA	AA	AA	AA	GG	GG	AA	AA	AA	AA	AA	AA	AA	AA	AA	AA	GG	GG	AA	AA	AA	AA	AA	AA
1233512	30:G>C	TGCAGCTGCGCGCGGTGGCTACCATGCCAGGGCGACGCTCTCGTAAGAATTCAGGCGAGAAACAATTTA	1D|014.982846330|1233512|1233512	GC	CC	CC	GG	CC	GG	CC	GC	CC	CC	CC	GG	GC	GG	GC	GG	CC	CC	NN	GG	GG	GG	GG	GG	GC	GG	CC	GC	GG	CC	CC	GG	GG	CC	GG	CC	GG	GG	GG	CC	GC	CC	GG	GG	CC	CC
1237068	11:C>A	TGCAGGCACCACGAATGATAGCTTGGACGTGGTAACGGCCATGTCACCTTTGCCGCACGCCGAGATCGG	1D|015.210791040|1237068|1237068	AA	AA	CA	CC	AA	CC	AA	CA	AA	AA	AA	AA	CA	CC	CA	AA	CA	CA	NN	CA	CC	CC	AA	AA	CA	CC	AA	AA	CA	AA	AA	AA	AA	AA	AA	AA	AA	CC	CC	AA	AA	AA	AA	AA	AA	AA
7333575	6:T>C	TGCAGCTCCCGCAGTGCCGCGAGGCCCGAGATCGGAAGAGCGGTTCAGCAGGAATGCCGAGACCGATCT	1D|015.210791040|7333575|7333575	TC	CC	CC	CC	CC	CC	TT	TC	CC	CC	CC	CC	CC	CC	CC	NN	TT	CC	CC	NN	CC	CC	CC	CC	TC	NN	CC	CC	CC	CC	NN	NN	CC	CC	CC	CC	CC	CC	CC	CC	CC	CC	CC	CC	CC	CC
2257004	63:A>T	TGCAGCAGCGGTGGTCGTCGCCTTGTATGTGTCGAGCTTCCAACGTGCAGGTGTGCTTCACTAAGCCGC	1D|018.493953560|2257004|2257004	AT	NN	TT	AA	AA	AA	AA	AA	AA	AA	AT	AA	AA	AA	AA	TT	AA	AA	NN	TT	AA	AA	AA	AA	TT	TT	AA	AA	AT	AA	AA	AA	AA	AA	AA	AA	AA	TT	AA	AA	AT	AA	TT	TT	AT	AA
1099289	13:C>T	TGCAGATACTCGGCAAGAGTGTTGCGTTCGGCAAAATGCACTTGGCTTACCCCCTTTGGCAAAGCCAGT	1D|019.487865670|1099289|1099289	CT	CC	CT	TT	CC	CC	TT	CC	CC	TT	CT	TT	CT	CC	CT	CC	TT	CT	NN	CC	TT	TT	CC	TT	CC	CC	TT	TT	CC	CC	TT	TT	CC	TT	CC	TT	CC	CC	TT	TT	CT	NN	CC	CC	CT	TT
1217227	46:T>A	TGCAGGACATAAAAAGGCTAACCCAATTGCGCAAGCTGGGAGTGACTGGCGTCAAGAAGGAAAATGGAC	1D|021.270677560|1217227|1217227	TA	NN	TT	TT	TT	TT	TT	TT	TT	TT	AA	NN	TT	TT	TA	TT	TT	TT	NN	TT	TT	NN	AA	TT	TT	TT	TT	TT	AA	TT	TT	NN	AA	NN	AA	TT	AA	NN	TT	TT	TA	TT	NN	TT	TT	TT
1113227	65:G>A	TGCAGCCTAACCTCAAGGGTGTTGGACACTTAATTCACCTAAGGTACCTAGGTCTATCAGGTACCGAGA	1D|023.032250490|1113227|1113227	GA	AA	GG	GG	GG	AA	GA	AA	GG	GG	GG	GG	GA	GA	GG	GG	GG	GG	NN	AA	GG	GG	NN	GG	AA	GG	GG	GG	GG	AA	AA	GG	GG	GG	GG	AA	GG	GG	GG	GG	GA	AA	GG	AA	AA	GG
4909489	7:T>C	TGCAGGGTGTGCGAGGAGAGTGGAGGCTTTTGCCGAGATCGGAAGAGCGGTTCAGCAGGAATGCCGAGA	1D|024.836300500|4909489|4909489	TC	CC	CC	CC	CC	CC	CC	TT	CC	CC	TC	CC	CC	CC	CC	CC	CC	CC	TT	TT	NN	TT	TT	CC	TC	TT	NN	CC	TT	CC	CC	TT	NN	CC	TT	TT	TT	CC	CC	CC	CC	CC	CC	TT	CC	TT
4990322	27:C>T	TGCAGGGCGTGCGAGGAGAGTGGAGGGCTTTGCCGAGATCGGAAGAGCGGTTCAGCAGGAATGCCGAGA	1D|024.836300500|4909489|4909489	CT	CT	CT	TT	CT	CT	TT	CC	CT	CT	CT	CT	CT	CT	CT	TT	CT	CT	CC	CC	CC	CC	CC	CT	CT	CC	CC	TT	CC	CT	CT	CC	CC	TT	NN	CC	CC	TT	CT	TT	CT	CT	CT	CC	CT	CC
1004576	49:C>T	TGCAGGCGGCACCGCAGGGCGCTTGCGCCCTGATGGTGTCCACAGAGGGCACCTCTATCATCAACTATG	1D|024.836300500|4909712|4909712	CC	CC	CC	CC	CC	TT	CC	CC	CC	NN	CC	CC	CC	CC	CC	CC	CC	TT	CC	CC	CC	CC	CC	CC	CC	CC	CC	CC	CC	CC	CC	CC	CC	CC	CC	TT	CC	CC	CC	CC	CC	CC	NN	CC	CC	TT
100022533	37:G>A	TGCAGCCCAAGGAAGGGCTTGCCATGGTGAACGGCACGGCAGTGGGCTCCGAGATCGGAAGAGCGGTTC	1D|024.943147780|1396882|1396882	GA	GG	GG	GG	GG	GG	GG	GG	GG	GG	GG	GG	GA	GG	GG	AA	GG	GG	GG	GG	GG	GG	NN	GG	GG	GG	GG	GG	GG	GA	GG	GG	GG	GG	GG	GG	GA	GG	GG	GG	GA	AA	AA	NN	GG	GG
100025312	19:T>C	TGCAGCGGCGTTGGCATGGTGGAGGATTTGAGCCGAGATCGGAAGAGCGGTTCAGCAGGAATGCCGAGA	1D|024.943147780|4439874|4439874	TT	TC	TC	CC	TT	TT	TT	TC	TT	TT	TT	TT	TT	TC	TT	TT	CC	TT	TT	TC	TT	TT	TT	TT	TT	CC	TC	TT	TT	TT	TT	TT	NN	TT	TT	TC	TT	CC	TT	TT	TT	TT	TC	TT	TT	TT
1019993	7:A>G	TGCAGGTAACGCGGCTCAAGTGTGGAGGCTTCATATTTGGGCATCGTGTGTGCCACTGCATGGTGGACG	1D|025.312697170|1019993|1019993	AG	GG	AA	AA	GG	GG	AA	GG	AA	AA	AG	AA	AG	AG	AA	AA	AA	AG	NN	GG	AA	AA	AA	AA	AG	AA	AA	AA	AA	GG	AG	AA	AA	AA	AA	GG	AA	AA	AA	AA	GG	GG	AA	GG	GG	AA
3028391	10:A>G	TGCAGACCCCACTGCTGCTGCCGACACCGCCGCCGCCGATGGCCGAGATCGGAAGAGCGGTTCAGCAGG	1D|025.339535130|3028391|3028391	GG	GG	AA	GG	GG	GG	GG	GG	AA	NN	AA	GG	GG	AA	AG	GG	GG	GG	NN	GG	AA	AA	GG	GG	GG	AA	AA	AA	AA	GG	AA	GG	AA	NN	GG	GG	AA	NN	GG	AA	AG	GG	NN	GG	GG	GG
1048631	30:G>A	TGCAGATGTGGAGCCTGAAGAGGAATGGAGGCAACTTCTCCAGCAGCTTGTGCCGAGATCGGAAGAGCG	1D|025.424642920|1048631|1048631	GA	AA	GA	GG	AA	GA	GG	GA	GG	AA	GA	NN	GA	GA	GG	GA	NN	AA	GA	GA	GG	GA	AA	NN	GA	GA	GG	GA	GA	GA	GA	AA	GA	AA	AA	GA	GA	GA	GG	GG	GA	GA	GA	GA	GG	NN
1076039	10:C>T	TGCAGTGTTTCTGTCAGGTCAAAGCTTTTTGACCGCTTCTTTTTTCCAAAATGCCCGTTGGTAATTAGC	1D|025.424642920|1076039|1076039	CT	TT	CC	CC	TT	TT	CT	CC	CC	TT	CC	TT	CT	CC	CC	CC	TT	TT	NN	CC	CC	CC	TT	TT	CC	CC	CC	CC	CC	CC	CT	TT	CC	TT	TT	CC	CC	CC	CC	CC	CT	CC	CC	NN	CC	TT
1090318	34:C>G	TGCAGGTGGCTGCTTCACGAGGGCCGCCGAGCGGCCAAAATGAATGGAGAGAGTAGTGCCGAGATCGGA	1D|025.424642920|1090318|1090318	CG	CC	GG	GG	GG	CC	GG	CG	GG	CC	GG	GG	CG	GG	CC	CC	GG	CC	CC	CG	GG	CC	GG	GG	GG	GG	GG	GG	CG	CC	GG	GG	CC	GG	GG	CC	CC	CC	GG	GG	CG	CC	CC	CC	CG	CC
1257096	20:C>T	TGCAGCTTAGAGAAACTCTACCATAATGGCCGTCTTAAGGAGCATGGCGTACAAAAGTATCAGCTTAAT	1D|025.424642920|1257096|1257096	CT	CC	TT	TT	CC	CC	TT	TT	TT	CC	NN	CC	CT	TT	TT	NN	CC	CC	TT	TT	TT	TT	CC	NN	TT	TT	TT	TT	TT	TT	CT	CC	NN	CC	CC	NN	TT	TT	TT	TT	CT	TT	TT	TT	NN	CC
7351616	51:A>G	TGCAGGGCATCCCCGCCCAGCGACCAAGCCTGGCCGCCGCATCCGCCCTGCATCAGCTGCCGACGACTC	1D|025.424642920|1669316|1669316	AG	GG	AA	AA	GG	GG	AG	AA	AA	GG	NN	GG	AG	AA	AA	AA	GG	GG	AA	AA	AA	AA	GG	GG	AA	AA	AA	AA	AA	AA	AG	GG	AA	GG	GG	AA	AA	AA	AA	AA	AG	AA	AA	AA	NN	GG
2250495	37:C>T	TGCAGGCGAGCCCTAGTAGGACTCGCATCGAGCGGCACATAACCGCGCCCATGAACAAGGATGGCGATC	1D|025.424642920|2250495|2250495	CT	TT	CC	CC	TT	CT	TT	CC	CC	NN	CC	TT	CT	NN	CC	CC	TT	NN	CC	CC	CC	CC	TT	NN	CC	CC	CC	CC	NN	CC	CC	TT	CC	TT	TT	CC	CC	CC	CC	CC	CT	CC	CC	NN	CC	TT
3021667	17:C>G	TGCAGCCCCTGCAAATGCCAAACCATCATGAGGATTAACCGAGATCGGAAGAGCGGTTCAGCAGGAATG	1D|025.424642920|3021667|3021667	CG	CC	GG	GG	CC	CG	CG	GG	GG	CC	GG	CC	GG	GG	GG	GG	CC	CC	GG	GG	GG	GG	CC	CC	GG	GG	GG	GG	GG	GG	CG	GG	GG	CC	NN	GG	GG	NN	GG	GG	CG	GG	GG	GG	GG	CC
1027422	66:T>C	TGCAGGATTTCCCAGTCGCGGAGCTGGTGTCGCCTGATTTAATGGACATGGCGAGTAGGCAGCGGCTGC	1D|025.424642920|4909750|4909750	CC	CC	TC	TT	CC	NN	CC	TT	TT	CC	TT	NN	TC	TT	TT	NN	CC	CC	TT	TT	TT	TT	CC	CC	TT	NN	NN	TT	TT	TT	TT	CC	TT	CC	CC	NN	TT	TT	TT	TT	TC	TT	TT	TT	TT	CC
981077	26:G>C	TGCAGAGTCCTATTCTGCTGCCTGCTGTTATTTAGTACCATGCGATCAGATCATTTATCGTTAAGATTC	1D|025.424642920|981077|981077	GC	GG	CC	CC	CC	GG	CC	GC	NN	CC	CC	CC	GG	NN	CC	CC	CC	GG	CC	CC	CC	GG	CC	CC	CC	CC	CC	CC	GC	NN	CC	NN	GG	CC	NN	NN	GG	NN	NN	CC	CC	GG	GG	CC	CC	CC
10592751	5:G>A	TGCAGGCCGCGACGGCGCCGAGATCGGAAGAGCGGTTCAGCAGGAATGCCGAGACCGATCTCGTATGCC	1D|026.128930550|7330978|7330978	GG	GG	GG	GG	GG	GG	GG	GG	NN	GG	AA	AA	GA	AA	GG	GG	GG	GA	AA	GA	AA	GG	GG	GG	GG	AA	AA	NN	GA	GG	GG	GG	GG	GG	GG	GG	GG	GG	GG	AA	GG	GG	AA	AA	GG	GG
10592751	7:C>G	TGCAGGCCGCGACGGCGCCGAGATCGGAAGAGCGGTTCAGCAGGAATGCCGAGACCGATCTCGTATGCC	1D|026.128930550|7330978|7330978	CC	CC	CG	CG	CC	CG	CC	CG	NN	CC	GG	GG	CG	GG	CG	CC	CC	CG	NN	CG	GG	CC	CC	CG	CG	GG	GG	GG	CG	CC	CG	CG	CC	CC	CC	CG	CC	CG	CG	GG	CC	CC	NN	GG	CC	CG
1235160	34:C>T	TGCAGCAGTGAATGCGAACCAATCACCGAGACCACGGACACGCTTGTGAGCTTGACACCAGAGCGCGGC	1D|026.160138160|1235160|1235160	CT	TT	TT	TT	TT	CT	TT	CT	TT	CT	TT	TT	CT	TT	TT	TT	TT	CT	TT	TT	TT	CT	TT	TT	TT	NN	TT	TT	CC	CT	TT	TT	CT	TT	TT	CT	CT	TT	TT	TT	TT	CT	CT	TT	TT	CT
4909985	13:G>C	TGCAGCAGTTGCCGCCTACGGCTCCCCGAGATCGGAAGAGCGGTTCAGCAGGAATGCCGAGACCGATCT	1D|026.322551460|4909985|4909985	GC	GG	CC	CC	GG	GC	GG	CC	CC	GG	CC	GG	CC	CC	CC	CC	GG	GG	CC	CC	CC	NN	GG	GG	CC	CC	CC	CC	CC	CC	GC	GG	CC	GG	GG	CC	CC	CC	CC	CC	GC	CC	CC	CC	CC	GG
3952470	6:T>C	TGCAGATTGGCACACCATCGGCTGATGGGATCGAGAGCGTGATGTTCACGTACCGATTCATGGAGGACC	1D|028.010457100|3952470|3952470	TC	CC	TT	TT	CC	CC	CC	NN	TT	CC	TT	CC	TC	NN	TT	TT	CC	CC	TT	TT	TT	TT	CC	CC	TT	TT	TT	TT	TT	TT	TT	TT	TT	CC	CC	TT	TT	TT	TT	TT	TC	TT	TT	TT	TT	CC
991664	49:A>G	TGCAGCTGCACTTTAATTGTCAGCCTAATAGCATGCAAGCCAGAGATGAACCGAATGTATATCTTGCAC	1D|028.059307510|991664|991664	GG	GG	NN	GG	GG	AA	GG	GG	GG	AA	GG	GG	AA	GG	GG	GG	GG	AA	GG	GG	GG	AA	NN	GG	GG	GG	GG	GG	AG	AA	GG	GG	AA	GG	GG	AA	AA	GG	GG	GG	GG	AA	AA	GG	GG	AA
1040433	7:T>C	TGCAGCCTGATGCAGTCTCTGAACACCGTCTCGTACACGTTCACGGGTGTGGAAGCAGACATGTCATGC	1D|028.501961060|1040433|1040433	TC	TT	CC	TT	TT	TT	TT	TT	TC	TT	CC	TT	TT	TT	TT	TT	TC	TC	TC	TT	TT	TC	TC	TT	TT	TT	TT	TT	TC	TC	TT	TT	TC	TT	TC	TT	TC	TT	TT	TT	TT	TT	TC	TT	TC	TC
100015242	13:A>G	TGCAGAACTGAGCATGGTGAACCAGACAGGCCGAGATCGGAAGAGCGGTTCAGCAGGAATGCCGAGACC	1D|033.686208210|4543091|4543091	AG	AA	GG	GG	AA	AA	AA	AG	AA	GG	GG	GG	GG	AG	GG	GG	AA	AA	GG	GG	AA	GG	AA	AA	GG	GG	AA	AA	GG	AA	AA	GG	GG	AA	AA	GG	GG	GG	AA	AA	AG	AA	GG	GG	GG	GG
2243260	30:A>G	TGCAGAAAAAGCGCAATACTTGGGGACAGTATTAGATCGAACCCTAGGCACCCAGGAGACCCACGAGAG	1D|036.199545450|2243260|2243260	AG	NN	GG	GG	GG	AA	GG	AG	GG	GG	GG	GG	AA	GG	NN	GG	GG	AG	GG	GG	NN	AA	GG	GG	GG	GG	NN	GG	AA	AA	GG	GG	AA	GG	GG	NN	AA	NN	NN	NN	GG	AA	AA	GG	GG	NN
1043105	37:T>A	TGCAGATTTCCAGATCTGACTCCCATCGGGGCACTCCTATGTTATGCTACCAGTACCATTCCATCTCCA	1D|039.348051620|1043105|1043105	TT	NN	AA	TT	TT	TT	TT	NN	TT	AA	TA	TT	TT	TT	TT	TT	TT	TT	TT	TT	TT	NN	TT	TT	TT	TT	TT	NN	TT	TT	NN	TT	TT	TT	NN	TT	TT	TT	TT	TT	TT	NN	TT	TT	TT	NN
1005316	65:A>G	TGCAGAAACGAGTCACAACCTGTGGCTGTGGTGCCACCCGCTTGCAAAGGGCGTCGTCTCCCTTCAGTT	1D|039.897524390|1005316|1005316	AA	AA	GG	GG	AA	AA	AA	AA	AA	GG	AG	AA	AG	AG	AA	AA	AA	AA	AA	AA	AA	AA	AA	AA	AA	AA	NN	GG	AA	AA	AA	AA	AA	AA	AA	AA	AA	AA	AA	AA	AA	AA	NN	AA	AA	GG
2250871	46:G>C	TGCAGTTGAGCTATCAAATGGTTGCTAGTTCGACTGGTGTTGCTTGGTGCCCTCGCTATTGAGGTCGTC	1D|041.276257710|2250871|2250871	CC	CC	CC	GG	CC	CC	CC	NN	CC	GG	GC	CC	GC	GC	NN	CC	CC	CC	CC	CC	CC	CC	NN	NN	CC	NN	CC	GC	CC	CC	CC	CC	CC	CC	CC	CC	CC	CC	CC	CC	CC	CC	CC	CC	CC	GG
3222548	5:G>A	TGCAGGCACTGATGCGACGGCGGAGAGTTGCTGGTTCCGAGATCGGAAGAGCGGTTCAGCAGGAATGCC	1D|042.156858200|3222548|3222548	AA	AA	NN	NN	AA	NN	AA	AA	AA	NN	NN	AA	GG	GA	AA	AA	AA	AA	AA	AA	AA	AA	AA	NN	AA	AA	AA	NN	AA	AA	AA	AA	AA	AA	AA	GA	AA	AA	AA	AA	AA	NN	AA	AA	NN	GG
1092511	38:G>A	TGCAGTGCGGATGACATTGATGGCAACCGAAACGAACTGCATGTTAGGGGAGAAGAGAGCCGCAAGGGG	1D|042.792475520|1092511|1092511	AA	AA	AA	GG	GG	AA	GA	GA	AA	GG	GG	AA	GA	GA	AA	AA	AA	AA	AA	AA	AA	AA	AA	AA	AA	AA	AA	GA	AA	AA	GG	AA	NN	NN	AA	AA	AA	AA	AA	AA	GA	AA	AA	AA	AA	GG
985618	23:T>C	TGCAGCCTGCATATGGCTCCTCGTAATAATATGATTTGAGCCTCTAGGTTTGATGGCCAGCCTAGGTTG	1D|042.792475520|985618|985618	TT	TT	TT	TC	CC	TT	TT	TC	TT	CC	CC	TT	TC	TC	TT	TT	TT	NN	TT	TT	TT	TT	TT	NN	TT	TT	TT	CC	TT	TT	TC	TT	NN	TT	TT	TT	TT	TT	TT	TT	TC	TT	TT	TT	TT	CC
1201492	45:A>G	TGCAGGCTCGCGCTCCGCTGCTGCCACAACCTAGCCAAGGTATTCATCGCGGCCGACGGCAATCTCCAC	1D|043.594026750|1201492|1201492	AA	AA	AA	NN	AA	AA	AA	AA	AA	NN	GG	AA	AA	AA	AA	NN	AA	AA	AA	AA	AA	AA	AA	AA	AA	AA	AA	AA	AA	NN	AA	AA	NN	AA	AA	AA	AA	AA	AA	AA	AA	AA	AA	AA	AA	GG
1014132	35:A>G	TGCAGCCATCTCCCTCATTTCCTCATCAATCTTACAGCGCCTACCATCATCTCGTCTCAAGGCCCATAC	1D|044.016326480|1014132|1014132	AG	AA	AA	NN	AG	AG	GG	AG	GG	NN	GG	GG	AG	AG	AA	AG	GG	GG	NN	NN	AG	NN	GG	GG	GG	AA	NN	NN	AG	GG	GG	GG	GG	NN	GG	NN	GG	AA	AG	AG	AG	GG	NN	NN	NN	GG
1032466	11:T>A	TGCAGTTGGTGTGCTCCAGGACGCGGAGGGTCTCTGAGGGCAGGGAGCCGAGACCGAGCGGGTAGATCC	1D|044.016326480|1032466|1032466	TT	TT	TT	TT	TT	TT	TT	TT	TT	AA	TA	TT	TT	TT	TA	TT	TT	TA	TT	TT	TT	TT	TT	TT	TT	TT	TT	TT	TT	TT	TT	TT	TT	TT	TT	TT	TT	TT	TT	TT	TT	NN	TT	TT	TT	AA
1057945	61:C>G	TGCAGCCTTCTTCATATCTGTTTCTGAGGCCTATCCGACAACACGCCGCACCATCTGTTTTCTGAAACC	1D|044.016326480|1057945|1057945	CC	CC	CC	CC	CC	CC	CC	CC	CC	GG	GG	CC	CC	CC	CG	CC	CC	CG	CC	CC	CC	CC	CC	CC	CC	CC	CC	CC	CC	CC	CC	CC	CC	CC	CC	CC	CC	CC	CC	CC	CC	CC	CC	CC	CC	GG
1089532	30:G>A	TGCAGTTAACAAATGAGTACCATCAAGAGTGCAACCGACCTAATAAAACAAATGGACCTTCCTTCCGAG	1D|044.016326480|1089532|1089532	AA	AA	AA	AA	AA	AA	AA	AA	AA	GG	GG	AA	AA	AA	GA	AA	AA	GA	AA	AA	AA	AA	AA	AA	AA	AA	AA	AA	AA	AA	AA	AA	AA	AA	AA	AA	AA	AA	AA	AA	AA	AA	AA	AA	AA	GG
1110095	14:C>A	TGCAGAAGAAGAACCTGGAGGAGTCTAACTCTCGCGCCGAGGTAGATTAATCCGACCGAGATCGGAAGA	1D|044.016326480|1110095|1110095	CC	CC	CC	CC	CC	CC	CC	CC	CC	AA	AA	CC	CC	CC	CA	CC	CC	CA	CC	CC	CC	CC	CC	CC	CC	CC	CC	CC	CC	CC	CC	NN	CC	CC	CC	CC	CC	CC	CC	CC	CC	CC	CC	CC	CC	AA
1167826	16:C>A	TGCAGCAGCTGCGGATCCAGAGGAAGGGGACCTCAGGATCAGCGTGCAGTACGCAACCGAGGAGGAGTC	1D|044.016326480|1167826|1167826	AA	AA	AA	AA	AA	AA	AA	AA	AA	CC	CA	AA	AA	AA	AA	AA	AA	CC	AA	AA	AA	AA	AA	AA	AA	AA	AA	AA	AA	AA	NN	AA	AA	AA	AA	AA	AA	NN	AA	AA	AA	NN	AA	AA	AA	CC
100021739	29:A>G	TGCAGCAGCTGCGGATACAGAGGAAGGGGACCTCAGGATCAGCGTGCAGTACGCAACCGAGGAGGAGTC	1D|044.016326480|1167826|1167826	AA	AA	AA	AA	AA	AA	AA	AA	AA	NN	AA	AA	AG	AA	AA	AG	AA	GG	AA	AA	AA	AA	AA	AA	AA	AA	AA	AA	AA	AG	NN	AA	AA	AA	AA	AA	AA	NN	AA	AA	AA	GG	AG	AA	AA	NN
100021739	57:C>G	TGCAGCAGCTGCGGATACAGAGGAAGGGGACCTCAGGATCAGCGTGCAGTACGCAACCGAGGAGGAGTC	1D|044.016326480|1167826|1167826	CC	CC	CC	CC	CC	CC	CC	CC	CC	NN	CC	CC	CG	CC	CC	CC	CC	GG	CC	CC	CC	CC	CC	CC	CC	CC	CC	CC	CC	CG	NN	CC	CC	CC	CC	CC	CC	NN	CC	CC	CC	GG	CG	CC	CC	NN
1258947	7:C>T	TGCAGCTCGCCGCGCTAGCAGCAGGCGTGGTGGCGTTGCTGGCGCTGCTGCCTCTGCTGGAGCCGAGAT	1D|044.016326480|1258947|1258947	CC	CC	CC	CC	CC	CC	CC	CC	CC	NN	CT	CC	CC	CC	CT	CC	CC	CT	CC	CC	CC	CC	CC	CC	CC	CC	NN	CC	CC	CC	CC	NN	CC	CC	CC	CC	CC	CC	CC	CC	CC	CC	CC	CC	CC	CT
1105581	68:A>T	TGCAGGAGCAGTAAGACAGAAGGATACCCTCGTGTTTTTGTTTCTGTTAAGTTATTGCACCAGTAAAAA	1D|044.854881040|1105581|1105581	TT	TT	TT	AA	NN	TT	TT	TT	TT	AA	AA	TT	AT	AA	TT	TT	TT	TT	TT	TT	TT	TT	TT	TT	TT	NN	TT	AA	TT	TT	AA	TT	TT	TT	TT	TT	TT	TT	NN	NN	AT	TT	TT	TT	TT	AA
1218540	14:T>G	TGCAGCTATGGCGGTATTGCACCAGAATGGTGGCAGATGCGCCAGAGTAGCATCATGCGTCGGCGGCGG	1D|045.594269950|1218540|1218540	TG	TT	TT	TT	TT	TG	TT	TT	TT	GG	TG	GG	TG	TT	TG	NN	GG	GG	GG	GG	TT	GG	GG	GG	GG	TT	GG	TT	TG	GG	TT	GG	GG	GG	GG	GG	GG	TT	TT	TG	TT	GG	GG	NN	GG	GG
1216886	44:C>T	TGCAGAAGTATTGATAATGTCATGAAGTTGATCTGCTTGTCATCCCGAAAGGCTTACATGAGATAGATA	1D|046.440575280|1216886|1216886	TT	CC	CC	TT	NN	TT	TT	CC	CC	TT	TT	TT	CC	TT	NN	CC	TT	TT	TT	TT	CC	TT	TT	TT	TT	CC	CT	TT	CT	TT	NN	TT	TT	TT	TT	NN	TT	NN	CC	CC	CC	TT	TT	TT	TT	NN
3024430	5:T>C	TGCAGTGCTGCCTAGCTAGTCTTCGCGCTGCTTGGCCGAGATCGGAAGAGCGGTTCAGCAGGAATGCCG	1D|046.625960140|3024430|3024430	TT	TT	TT	TT	TT	TT	TT	TT	TT	CC	CC	TT	TT	TT	CC	TT	TT	NN	TT	TT	TT	TT	TT	TT	TT	TT	TT	TT	TT	TT	TT	TT	TT	TT	TT	TT	TT	TT	TT	TT	TT	TT	TT	TT	TT	CC
3064683	24:A>G	TGCAGCTGTTCACGCGGCTCACGCAGCTCTGCTCTAACCTAACCGAGATCGGAAGAGCGGTTCAGCAGG	1D|046.625960140|3064683|3064683	AA	AA	AA	AA	AA	AA	AA	AA	AA	GG	AG	AA	AA	AA	GG	AA	AA	AG	AA	AA	AA	AA	AA	AA	AA	AA	AA	AA	AA	AA	AA	AA	AA	AA	AA	AA	AA	AA	AA	AA	AA	AA	AA	AA	AA	GG
39679409	33:C>G	TGCAGCTGTTCACGCGGCTCACGCGGCTCTGCTCTAACCTAACCGAGATCGGAAGAGCGGTTCAGCAGG	1D|046.625960140|3064683|3064683	GG	NN	GG	GG	GG	GG	GG	GG	GG	CG	CG	GG	GG	GG	CG	NN	GG	CG	GG	NN	GG	NN	NN	GG	GG	NN	GG	GG	GG	NN	GG	GG	GG	GG	NN	GG	GG	GG	GG	GG	GG	NN	NN	NN	GG	CG
100015246	13:T>C	TGCAGAAGCTGATTGCCTGTGGAGTTCCGAGATCGGAAGAGCGGTTCAGCAGGAATGCCGAGACCGATC	1D|046.625960140|4989839|4989839	TC	CC	NN	TT	TC	TC	TC	CC	TT	TC	TC	TC	TC	CC	CC	TC	TC	CC	NN	TT	TT	TT	NN	TC	TC	TC	TC	TC	TC	TC	CC	TT	TC	TT	TT	TC	TC	CC	TC	TC	CC	TC	CC	TC	TC	TC
4993247	5:A>G	TGCAGACGTTAGCTGGGATTTCATGCCCGAGATCGGAAGAGCGGTTCAGCAGGAATGCCGAGACCGATC	1D|046.625960140|4993247|4993247	GG	AA	AA	GG	AA	AG	AG	AG	AA	GG	GG	NN	AG	AG	AG	AA	GG	GG	GG	GG	AA	GG	GG	GG	GG	AA	AG	AG	AG	GG	AA	GG	GG	GG	GG	GG	GG	AA	AA	AA	AA	GG	GG	GG	GG	GG
100024726	49:C>T	TGCAGAAACTGTCATGCAAAATTCAGAATGGGGCAGCTCCTCACCAACACGCGGACATTCAAAAAGGGA	1D|046.830883130|1022670|1022670	CC	CC	CC	CC	CC	CC	CC	CC	CC	CC	TT	CC	CC	CC	CC	CC	CC	CC	CC	CC	CC	CC	CC	CC	CC	NN	CC	CC	CC	CC	CC	CC	CC	CC	CC	CC	CC	CC	CC	CC	CC	CC	CC	CC	CC	TT
2257768	47:C>T	TGCAGCAGCTGCGCGTGGCCGACCTTCCTACGCAGCGCGCTGGTGAGCTTGACGGAGTCGACGCCATCG	1D|046.856446040|2257768|2257768	TT	TT	TT	NN	TT	NN	TT	TT	TT	CC	CT	TT	TT	NN	CT	NN	TT	TT	TT	TT	NN	NN	TT	TT	TT	TT	TT	CT	TT	TT	TT	TT	NN	TT	TT	TT	TT	NN	TT	TT	TT	TT	TT	TT	TT	CC
2257768	29:A>G	TGCAGCAGCTGCGCGTGGCCGACCTTCCTACGCAGCGCGCTGGTGAGCTTGACGGAGTCGACGCCATCG	1D|046.856446040|2257768|2257768	GG	GG	NN	NN	GG	GG	GG	NN	GG	AG	AG	GG	GG	GG	AG	NN	GG	NN	GG	GG	GG	NN	NN	GG	GG	GG	GG	AG	GG	GG	NN	GG	GG	GG	NN	GG	GG	GG	GG	GG	GG	NN	NN	NN	GG	AG
4911026	11:G>A	TGCAGACCTTAGGCTCAACGAAGGAACCCAGCCGAGATCGGAAGAGCGGTTCAGCAGGAATGCCGAGAC	1D|047.818452100|4911026|4911026	GA	AA	AA	AA	AA	NN	AA	GA	AA	GG	GA	GG	GA	AA	GA	AA	GG	GG	GG	GG	AA	GG	GG	GG	GG	AA	AA	AA	GA	GG	GA	GG	GG	GG	GG	GG	GG	AA	AA	AA	AA	GG	GG	GG	GG	GG
1101281	20:A>G	TGCAGTTCTTTGGTGCATCTAGAAATATAGAAACGGCATGATTTTTGATTTTCTTTCCTGGACTGATAT	1D|048.198023090|1101281|1101281	AA	GG	GG	GG	GG	AA	GG	AG	GG	AA	AG	AA	AG	GG	NN	GG	AA	NN	AA	AA	GG	AA	AA	AA	AA	GG	AA	NN	AG	AA	GG	AA	AA	AA	AA	AA	AA	GG	GG	GG	GG	AA	AA	AA	AA	AA
1037975	11:T>G	TGCAGCTCCAATGCAAGGACAAGGCTCATGTTGTGCATCTCTAGTGGTGAAGCTCCAAGGCACACACAG	1D|051.423202130|1037975|1037975	GG	GG	TT	GG	TT	TT	TG	TG	GG	TT	TT	GG	GG	NN	TT	GG	GG	GG	TT	GG	NN	NN	GG	GG	GG	GG	GG	NN	GG	NN	TT	GG	GG	NN	GG	GG	GG	GG	GG	TT	TT	TT	GG	GG	NN	TT
1208668	34:T>C	TGCAGCGCGTGTTGAACTTGGCAACCGAAGCTGGTGTCCTTTCGCGTTTGCTGGGACGACGTCCCGTTC	1D|052.185157600|1208668|1208668	TT	TT	TT	NN	CC	TT	TT	CC	TT	CC	TT	CC	TC	TC	TT	TT	CC	CC	CC	CC	NN	NN	NN	CC	CC	CC	TT	TT	CC	CC	TC	NN	CC	CC	CC	CC	CC	TT	CC	TT	TC	CC	CC	NN	CC	TT
1084468	49:G>A	TGCAGGCCCGCTGCTTTATATCATCTTCCCTCCTCATTCCTCAACGACTGCTTCACCGCCGAGATCGGA	1D|052.187374640|1084468|1084468	GG	GG	GG	AA	GG	GG	GG	GG	GG	GG	GG	GG	GG	AA	GG	GG	GG	GG	GG	GG	GA	GG	GG	GG	GG	GG	NN	AA	GG	GG	GG	GG	GG	GG	NN	GA	GG	GG	GG	GG	GG	GG	GG	GG	GG	NN
1122716	7:T>G	TGCAGACTTCGGTGTCTGGCGCACGGGCACGGGTGAGGGCGGCAAGGAAGCCGTTCAGGGCTTGCTCGG	1D|054.198302210|1122716|1122716	TG	GG	GG	GG	GG	TG	GG	TG	GG	TT	TT	TT	TG	GG	TG	GG	TT	TT	TT	TT	GG	TT	TT	TT	TT	GG	TG	GG	TG	TT	TG	TT	TT	TT	TT	TT	TT	GG	GG	GG	GG	TT	TT	TT	TT	TT
1230368	42:A>G	TGCAGCAGGCGCACCCTCCGCCGCCGCCACCACCAGCTCGCCACCCACCGAGATCGGAAGAGCGGTTCA	1D|054.413851680|1230368|1230368	GG	NN	NN	GG	GG	GG	GG	GG	NN	GG	GG	GG	GG	GG	GG	NN	GG	GG	GG	GG	NN	GG	GG	GG	GG	GG	NN	GG	GG	GG	GG	GG	GG	GG	GG	GG	GG	NN	GG	NN	GG	GG	GG	GG	GG	AA
1126182	29:A>C	TGCAGAAGATTTTCTGTCCTAATGATGGCAAAGGCTACTAGTAATCTCTTCTCCCTGTCAAAACTTCAC	1D|055.583996880|1126182|1126182	AC	CC	CC	CC	CC	AC	CC	AA	CC	NN	AA	AA	AA	CC	AC	CC	AA	NN	AA	AA	CC	AA	AA	AA	AA	NN	AC	CC	AC	AA	CC	AA	AA	AA	AA	AA	AA	NN	CC	CC	CC	AA	NN	AA	AA	AA
3020901	33:C>T	TGCAGCCTGATTAGTATCATGCCTATCGAGCTACCAGTGGTGCTGCTTGATCCTCTTTAGCAAGCTAGC	1D|057.465793580|3020901|3020901	CC	CC	CC	CC	TT	CT	CC	TT	CC	NN	NN	TT	CT	CC	CC	CC	TT	CT	TT	TT	CC	TT	TT	NN	TT	CC	TT	CC	CT	TT	CC	TT	TT	TT	TT	TT	TT	CC	CC	CC	CT	TT	TT	TT	TT	NN
1020484	11:C>T	TGCAGAAGGCGCGTACAGGGTGAGCTCGCTAGAGGAAGAGGCGTCGGCTGTTGTGGAGGAGATCGGGGC	1D|058.131838820|1020484|1020484	TT	TT	TT	TT	TT	CT	TT	NN	CT	TT	NN	CT	TT	TT	CT	TT	TT	NN	CT	TT	CT	NN	NN	CT	TT	NN	TT	CT	TT	TT	TT	NN	TT	TT	NN	TT	TT	TT	TT	CT	CT	TT	NN	TT	CT	TT
100025022	12:G>T	TGCAGGCGTTTTGGGCGCTCCACTCATGAGACCGAGATCGGAAGAGCGGTTCAGCAGGAATGCCGAGAC	1D|060.547978340|6049727|6049727	GG	GG	NN	GT	GG	GT	GG	GG	GT	GG	GG	GG	GT	GT	GT	NN	GG	GG	GG	GG	GT	GG	GG	GT	GG	GG	GT	GT	GG	GT	GG	GG	GG	GG	GG	GG	GG	NN	NN	GG	GT	GG	GG	GG	GG	GG
1144606	34:G>A	TGCAGGCAGCCAGGCAGCGGCGAGGCACACATGCGCTACATCACATCAGCCTAGTTATTACTAGTCACG	1D|068.096318690|1144606|1144606	GG	GG	GG	AA	GG	GG	GG	GG	GG	GG	GG	AA	GG	GA	AA	AA	GG	GA	NN	GA	GG	GG	NN	GG	GG	GG	GG	AA	GG	GG	GG	GG	GG	GG	GG	GG	GG	GG	GG	AA	GA	GG	GG	AA	GG	GG
1129658	57:T>C	TGCAGCTCTTTTGCACCAGGATGCATTTTATATTGTTTTCTCTTACATTATCGTCAATACTGCATGATT	1D|068.910799070|1058562|1058562	TT	NN	CC	TT	TT	TC	TT	NN	TT	TT	TT	NN	TT	TT	NN	TT	TT	NN	TT	NN	TT	CC	CC	NN	TC	CC	TT	TT	TT	TT	TC	CC	TT	CC	CC	TT	TT	TT	TT	TT	TT	TT	CC	NN	NN	TT
1229828	6:G>A	TGCAGCGGTGGCAGCCGCGGCCGTGAGGCGGCGGCGGAGGAGCAGGCAGCGCGCCATGGGCTTGCTCCA	1D|076.300881290|1229828|1229828	GG	GG	NN	GG	GG	GG	GG	NN	NN	NN	NN	GG	GG	GG	GG	AA	GG	AA	GG	AA	AA	GG	GG	GG	GG	AA	GA	NN	AA	GG	GG	GG	GG	GG	GG	GG	GG	GG	GG	AA	GA	NN	GG	AA	GG	GG
3064833	23:C>A	TGCAGCCACGGCGCCGCTCCCCGCGAGGAGCGCCCACCGAGATCGGAAGAGCGGTTCAGCAGGAATGCC	1D|076.300881290|3064833|3064833	AA	AA	AA	AA	AA	AA	AA	AA	AA	AA	AA	AA	CA	AA	AA	CC	AA	CC	AA	CA	CC	AA	AA	AA	AA	CC	CA	CA	CA	AA	AA	AA	AA	AA	AA	AA	AA	AA	AA	CC	CA	AA	AA	CC	AA	AA
4911092	34:G>C	TGCAGTCGGCCCTGCTCGACGACGTGTCCTCCGTGGCCGTCGCCGTCGCCGTGGCCGCGGCCCGCCTCG	1D|079.061658050|4911092|4911092	GG	GG	GG	CC	GG	GC	GG	GG	GG	GG	GG	CC	GG	GC	CC	CC	GG	GG	GG	NN	GG	GG	GG	GG	GG	GG	GG	CC	GG	GG	GG	GG	GG	GG	GG	GG	GG	GG	GG	CC	GC	GG	GG	CC	GG	GG
4911092	35:G>C	TGCAGTCGGCCCTGCTCGACGACGTGTCCTCCGTGGCCGTCGCCGTCGCCGTGGCCGCGGCCCGCCTCG	1D|079.061658050|4911092|4911092	GC	GC	GC	CC	GC	GC	GC	GG	GC	GC	GC	NN	GC	GC	CC	CC	GC	GC	GC	CC	GG	GC	GC	GG	GC	GC	GC	CC	GC	GC	GC	GC	GC	GC	GC	GC	GC	GC	GG	CC	GC	GC	GC	CC	GC	GC
5323704	13:G>C	TGCAGAGGGCAGCGATGGTTCGCAAGGCCGAGATCGGAAGAGCGGTTCAGCAGGAATGCCGAGACCGAT	1D|079.061658050|5323704|5323704	CC	CC	CC	GG	CC	NN	CC	CC	CC	CC	CC	GG	CC	NN	NN	GG	CC	GC	NN	GC	NN	CC	CC	CC	CC	CC	NN	GG	CC	CC	CC	CC	CC	CC	CC	CC	CC	CC	CC	GG	GG	CC	CC	GG	NN	CC
978089	46:T>C	TGCAGAACTGAGTAAATTACTAACGTGCTCGCATATAAATGAGGCCTATGCTTTCCTAGCTAGCCGAGA	1D|079.061658050|978089|978089	TC	TT	TT	CC	TT	TC	TT	TC	TT	CC	CC	TT	TC	CC	CC	TT	CC	TT	CC	TT	TT	CC	CC	CC	CC	TT	TT	CC	TC	CC	TC	TT	CC	TT	CC	CC	CC	CC	TT	TT	TT	CC	TT	TT	CC	TT
1060154	7:A>T	TGCAGATAATGATTGGCGATGTTGTCATGTTGACCAATGGATAATGGAAGCTTTGTACGCCGAGATCGG	1D|079.079510220|1060154|1060154	TT	TT	TT	AA	TT	AT	TT	TT	TT	TT	TT	AA	TT	AT	AA	AA	TT	AT	TT	AT	TT	TT	TT	TT	TT	TT	TT	AA	TT	TT	TT	TT	TT	TT	TT	TT	TT	TT	TT	AA	AT	TT	TT	AA	TT	TT
1102497	8:G>T	TGCAGGTTGGTTGGGTTAACGCGTTAGGCGCGTCACACGAATAGCCCCCTTTCGTCCCTTTCATGCAAA	1D|079.079510220|1102497|1102497	GT	GT	GT	NN	GT	GT	GT	GT	TT	GT	GT	TT	GT	NN	TT	GG	GT	GG	GT	GT	GT	GT	GT	GT	GT	GT	GT	TT	GT	GT	GT	TT	GT	GT	GT	GT	GT	GT	GT	NN	TT	GT	GG	TT	GT	GG
1233262	22:C>T	TGCAGCCTCCACAGGGCCAAGGCCGAGGCCGAGCCAGCACCGCCACCAAAGCTGCTATTCATCTCGCCG	1D|079.079510220|1233262|1233262	CC	CC	CC	TT	CC	CT	CC	CC	CC	CC	CC	TT	CC	TT	TT	TT	CC	CT	CC	CT	CC	CC	CC	CC	CC	CC	CC	TT	CC	CC	CC	CC	NN	CC	CC	CC	CC	CC	CC	TT	CT	CC	CC	TT	CC	CC
1233262	39:C>G	TGCAGCCTCCACAGGGCCAAGGCCGAGGCCGAGCCAGCACCGCCACCAAAGCTGCTATTCATCTCGCCG	1D|079.079510220|1233262|1233262	CG	CG	CG	GG	CC	CG	CG	CG	CG	CG	CC	NN	CG	GG	GG	NN	CC	CG	CC	CG	CG	CG	CC	CC	CG	CG	CC	GG	CG	CC	CG	CG	NN	CC	CC	CC	CC	CG	CG	GG	CG	CC	CG	GG	CG	CG
981695	44:C>T	TGCAGTACAGCATTTATCCATGGACGATGGAAAGCACGTTGTCCCTGCCGAGATCGGAAGAGCGGTTCA	1D|079.079510220|981695|981695	TT	TT	TT	CC	TT	CT	TT	TT	TT	TT	TT	CC	TT	CT	CC	TT	TT	CT	TT	CT	TT	TT	TT	TT	TT	TT	TT	CC	TT	TT	TT	CC	TT	TT	TT	TT	TT	TT	TT	CC	CT	TT	TT	CC	TT	TT
992228	63:A>G	TGCAGCTTGGAGACGATGGATGTGAGATGTAAGTTGCCGTGGCAGCAGGAGATGAGGCGCGCGATCTGA	1D|079.079510220|992228|992228	GG	GG	GG	AA	GG	AG	GG	GG	GG	GG	GG	AA	GG	AA	AA	GG	GG	GG	GG	AG	GG	GG	GG	GG	GG	GG	GG	AA	GG	GG	GG	GG	GG	GG	GG	GG	GG	GG	GG	AA	AG	GG	GG	AA	GG	GG
1215797	17:G>T	TGCAGACGGTAGCTGTTGTATGAATGTTTCTGTTTAGTTCCCTGGGACATGATTCCATACGCCGAGATC	1D|079.417276640|1215797|1215797	TT	TT	TT	NN	TT	GT	TT	TT	TT	TT	TT	GG	TT	GG	GG	GG	TT	TT	TT	GT	TT	TT	TT	TT	TT	TT	TT	GG	TT	TT	TT	TT	TT	TT	TT	TT	TT	TT	TT	GG	GT	TT	TT	GG	TT	TT
1683089	43:G>A	TGCAGCGATACATCGTTCAGTTTTCTCGCCGAGTTACAAAGTTGCTGCGCTCCGTCGGAATACGATCGA	1D|079.417276640|1683089|1683089	AA	NN	AA	GG	AA	GG	AA	NN	AA	AA	AA	GG	AA	GG	GG	NN	AA	AA	AA	AA	AA	NN	AA	AA	AA	AA	AA	GG	AA	AA	AA	AA	NN	NN	NN	AA	AA	AA	AA	NN	GA	AA	AA	GG	AA	AA
7492221	30:A>G	TGCAGCGATACATCGTTCAGTTTTCTCGCCAAGTTACAAAGTCGCTGCGCTCCGTCGGAATACGATCGA	1D|079.417276640|1683089|1683089	AA	AA	AA	GG	AA	GG	AA	AA	AA	AA	AA	GG	AA	AG	GG	NN	AA	AA	AA	NN	AA	AA	AA	NN	AA	AA	AA	GG	AA	NN	AA	NN	AA	AA	AA	AA	AA	AA	AA	NN	AG	AA	AA	GG	AA	AA
3021953	6:G>A	TGCAGAGCTTCGGATAGCTCAAAGTGTGTAATCTGCCCCGAGATCGGAAGAGCGGTTCAGCAGGAATGC	1D|079.417276640|3021953|3021953	AA	AA	AA	GG	AA	AA	AA	AA	AA	AA	AA	GG	AA	GA	GG	AA	AA	GA	AA	GA	GA	AA	AA	AA	AA	AA	AA	GG	AA	AA	AA	AA	AA	AA	AA	AA	AA	AA	AA	GG	GA	AA	AA	GG	AA	AA
1109179	17:A>G	TGCAGATTCAATCGCGCACGCTAAATAGCCGTTGTTTGGGCGCGCCGCTTATTTAGCGCCTCCGAGATC	1D|079.697044140|1109179|1109179	GG	AA	AG	AA	GG	AA	GG	GG	GG	GG	NN	AA	AG	AG	AA	NN	GG	AA	GG	AA	AA	GG	GG	GG	GG	AA	AG	AA	GG	NN	GG	AA	NN	GG	GG	GG	GG	GG	AA	AA	AG	GG	AA	AA	GG	GG
9725048	10:C>G	TGCAGTAGGGCCCCTTGAGCCACCCGTTGGCGATCGAACGGTACGCCGCCTCCGTGAGGTGGATGCCGT	1D|079.958633130|1042696|1042696	CC	CC	CC	GG	CC	CC	CC	CC	CC	CC	NN	GG	CC	GG	GG	GG	CC	CG	CC	GG	CC	CC	CC	CC	CC	CC	CC	GG	CC	CC	NN	NN	NN	CC	CC	CC	CC	CC	NN	GG	CG	CC	CC	GG	CC	CC
1214867	17:T>A	TGCAGCTGCACAGTGGCTGATGCGAATCGTAACGCAGCTGGACGGACAAGATAATAGGGTGCCGAGATC	1D|079.996281430|1214867|1214867	AA	AA	AA	TT	AA	TA	AA	AA	AA	AA	AA	TT	AA	TA	TT	AA	AA	TA	AA	TA	AA	AA	AA	NN	AA	AA	AA	TT	AA	AA	AA	AA	AA	AA	AA	AA	AA	AA	AA	TT	TA	NN	AA	TT	AA	AA
1125875	23:A>G	TGCAGAGTGCAGAGCATAGTTCAAAAGGGAGAGAGTGGAGTGGAGCAGCAGCGATGGCCGAGATCGGAA	1D|080.047818910|1125875|1125875	AA	AA	AA	GG	AA	AA	NN	AA	NN	AA	AA	GG	AA	GG	GG	AA	AG	NN	AA	AG	AA	AA	AA	AA	AA	AA	AA	GG	AA	AA	AA	NN	NN	AA	AA	NN	AA	AA	AA	GG	AG	AA	AA	GG	AA	AA
3023502	35:G>A	TGCAGAAGAGCAAGCAGCCTCCCAAAGAGGAAGTGGAGCATATCCGAGATCGGAAGAGCGGTTCAGCAG	1D|080.255685120|3023502|3023502	GA	GG	GA	GG	GG	GA	AA	GA	AA	AA	AA	GG	GA	GA	GG	GA	GA	GG	AA	GA	GG	AA	AA	AA	AA	GG	GA	GG	GA	AA	AA	GG	AA	AA	AA	AA	AA	AA	GG	GG	GG	AA	GG	GG	AA	AA
1120590	29:A>G	TGCAGTAGCGTTGGCCGCGCGGCTTCTTCAGCCTGGCCCGCGACCTGGCCGCCGACGAACCACCGAGAT	1D|080.999499170|1120590|1120590	AG	AA	GG	AA	GG	GG	NN	GG	GG	GG	GG	AA	AG	GG	AA	NN	GG	AA	GG	AA	AA	GG	GG	GG	GG	AA	AG	AA	AG	GG	GG	AA	GG	GG	GG	GG	GG	GG	AA	AA	AG	GG	AA	AA	GG	GG
992070	27:T>C	TGCAGTAGAAGGAGGTGGACTGCGCGGTCGCCAGACCGAGCACGATGAGTGCGAGGGTTCTCAGTCACC	1D|080.999499170|992070|992070	TC	TT	NN	TT	TT	CC	CC	TC	CC	CC	CC	TT	TC	TC	TT	TT	CC	TT	CC	TC	TT	CC	CC	CC	CC	TT	TC	TT	TC	CC	CC	TT	CC	CC	CC	CC	CC	CC	TT	NN	TT	CC	TT	TT	CC	CC
14924867	5:T>C	TGCAGTGCGCAAGCCATGGATACCGCTGTGGCGTGAAGTGTCCGTGCTTGATAAGATGTGGCAGCTCTG	1D|082.419690380|1001504|1001504	TC	CC	TC	CC	CC	TT	TC	TC	NN	TT	TT	CC	TT	TC	NN	NN	TT	CC	TT	TC	NN	TT	TT	TT	TC	CC	CC	NN	TT	TT	NN	CC	TT	CC	TT	TT	TT	TT	CC	CC	TC	TT	CC	NN	TT	CC
1059039	11:G>A	TGCAGGTTTATGCCCTTAAACACTCCATTCAACTGTCCATGCTCCGATGTTGCAATATTGGACCGTGTG	1D|082.419690380|1059039|1059039	GA	NN	GA	GG	GG	AA	GA	GG	GG	AA	AA	GG	GA	GA	GG	GG	AA	GG	AA	GA	GG	AA	AA	AA	GA	GG	GA	GG	GA	AA	GA	GG	NN	GG	AA	AA	AA	AA	GG	GG	GG	AA	GG	GG	AA	GG
100025501	39:C>A	TGCAGGACGAGCGTGACGGCGATGATGACGAGGAACATCCTGTTCTTGAGCACCCCGAGATCGGAAGAG	1D|082.419690380|1066256|1066256	CA	AA	CA	AA	AA	CA	CC	CC	AA	CC	CC	AA	CA	CA	AA	AA	CC	AA	CC	CA	AA	CC	CC	CC	CC	AA	CA	AA	CA	CC	CC	AA	CC	AA	CC	CC	CC	CC	AA	AA	CA	CC	AA	AA	CC	CC
100025501	44:C>G	TGCAGGACGAGCGTGACGGCGATGATGACGAGGAACATCCTGTTCTTGAGCACCCCGAGATCGGAAGAG	1D|082.419690380|1066256|1066256	CG	GG	CG	GG	GG	CG	CC	CG	GG	CC	CC	GG	CG	CG	GG	GG	CC	GG	CC	CG	GG	CC	CC	CC	CG	GG	CG	GG	CG	CC	CC	GG	CC	GG	CC	CG	CC	CC	GG	GG	CG	CC	GG	GG	CC	CC
1090670	68:G>C	TGCAGCACGCTTGCACACGGCGGCTTAACTTAACAGAGCATGCGTACGCAGGCGTGCGAGTGCGACGTG	1D|082.419690380|1090670|1090670	GC	GG	GG	GG	GG	GC	GC	GC	NN	CC	CC	GG	GC	GC	GG	GG	GC	GG	CC	GC	GG	CC	CC	CC	GC	GG	NN	GG	GC	CC	CC	GG	NN	GG	CC	CC	CC	NN	GG	GG	GC	CC	NN	GG	CC	GG
1091928	59:A>G	TGCAGCCGCAGCCTTGACGAGGCGGGTCATGGAGGGGCGCATGCCTTGGAAGACCACTTAGTGCCGAGA	1D|082.419690380|1091928|1091928	AG	AA	AG	AG	AG	GG	GG	AA	AA	GG	NN	AG	AA	AG	AG	AG	GG	AA	GG	AG	AG	NN	NN	NN	AG	AA	AA	AA	AA	GG	GG	AG	NN	AA	NN	GG	NN	GG	AG	AA	AG	NN	AA	AG	GG	GG
1091949	59:C>A	TGCAGGGACATCGCCTTCAGCCCCTACGGCGAGCGGTGGCGTCAAGCCCGCTGCATCGCCTTCGTGCAA	1D|082.419690380|1091949|1091949	CA	CC	CA	NN	CC	CC	CA	CC	CC	AA	AA	CC	AA	CC	CC	CC	AA	NN	AA	CA	NN	AA	AA	AA	CA	CC	CA	CC	CA	AA	CC	CC	AA	CC	AA	NN	AA	AA	CC	CC	AA	AA	NN	CC	AA	CC
1099661	29:A>T	TGCAGCGGGTAACCATCTGCAAGATCAACATGATCGTTCACATGACCGTCGCTGTCACGAGATTCGTTA	1D|082.419690380|1099661|1099661	AA	AA	AA	AA	AA	AT	AA	TT	AA	NN	TT	AA	TT	AT	AA	NN	TT	NN	TT	AA	AA	TT	TT	TT	AT	AA	AA	AA	AT	TT	AA	AA	TT	AA	NN	NN	TT	TT	AA	AA	AT	TT	AA	AA	TT	AA
1104021	40:T>G	TGCAGCCTACGCCTAGTCGCGCCCGCAGCCAGCAACCACGTCTAGCACCGAGATCGGAAGAGCGGTTCA	1D|082.419690380|1104021|1104021	TG	TT	TG	TT	TT	TG	TT	TG	TT	GG	GG	TT	TG	TG	TT	TT	GG	TT	GG	TG	TT	GG	GG	GG	TG	TT	TG	TT	TG	GG	TG	TT	GG	TT	GG	GG	GG	GG	TT	TT	TT	GG	TT	TT	GG	TT
1201067	10:A>T	TGCAGTGCCGAGCTGAATCATCTCGGCGAAGAAATCCGTGAGAGCGGTCTCGTAGCCCGAGATCGGAAG	1D|082.419690380|1201067|1201067	AT	AA	AT	AA	AA	AT	TT	AT	AA	TT	TT	AA	AT	AT	AA	AA	TT	AA	TT	AT	AA	TT	TT	TT	AT	AA	AA	AA	AT	TT	TT	AA	TT	AA	TT	TT	TT	TT	AA	AA	AT	TT	AA	AA	TT	TT
1210335	45:G>C	TGCAGTCCCCAGCTGCTGCTGCCCTGTCAGGAAAGGGCCGCCATGGCGCTCACTCAGGAGGGCCACTCT	1D|082.419690380|1210335|1210335	GC	GG	GG	GG	GG	NN	CC	GC	CC	CC	CC	GG	GC	GC	NN	NN	CC	NN	CC	GC	NN	CC	NN	NN	CC	NN	GC	GG	GC	CC	CC	GG	CC	CC	CC	CC	CC	CC	GG	GG	GG	CC	GG	GG	CC	CC
1229683	19:G>A	TGCAGCATTAGGCGGGCGCGCGCGGTGAGCGACGGCGGCGCGACAAGGCAGACAAACGAGACGGCCCAT	1D|082.419690380|1229683|1229683	GA	GG	AA	GG	GG	AA	GA	GA	GG	AA	AA	GG	GA	GA	GG	GG	AA	GG	AA	GA	GG	AA	AA	AA	GA	GG	AA	GG	GA	AA	GG	GG	AA	GG	AA	AA	AA	AA	GG	GG	GG	AA	GG	GG	AA	GG
1233801	55:A>G	TGCAGAAGACGTGGTCCTGGGTCCTGAGCACCGCGTCGGCGAGCGGGGCCGAGGAAACCACGACGGCCC	1D|082.419690380|1233801|1233801	AA	NN	NN	AA	AA	AG	AA	AG	AA	GG	NN	AA	AG	AG	AA	AA	GG	AA	GG	AA	AA	GG	GG	GG	AG	AA	AA	AA	AA	GG	GG	AA	GG	AA	GG	GG	GG	NN	AA	NN	AG	GG	AA	AA	GG	AA
1410859	49:T>C	TGCAGCAGCCAAAGCTCCGACGGCGTCAGCGGGGACGCGCTCCACATGGTCAACGCCACCGTGGTGCGC	1D|082.419690380|1410859|1410859	TC	CC	TC	CC	CC	TC	TT	TC	CC	NN	TT	CC	TC	TT	NN	CC	TT	CC	TT	NN	CC	TT	TT	TT	TT	CC	CC	CC	TC	TT	NN	CC	TT	TT	TT	TT	TT	TT	TC	CC	CC	TT	CC	CC	TT	TT
2248106	67:G>A	TGCAGAAAGCAAAGGGGCCATGGAAAAGAAACGGAAGGGGACGTCTGTGGGTCGATCTGGGGCGATCGA	1D|082.419690380|2248106|2248106	GA	AA	AA	AA	AA	GG	AA	AA	AA	GG	GG	AA	GA	GA	AA	NN	GG	AA	GG	AA	AA	GG	NN	GG	GA	AA	GG	AA	GG	GG	GA	AA	GG	AA	GG	GG	GG	GG	AA	AA	GA	GG	AA	AA	GG	AA
3028761	6:C>T	TGCAGACGCACGCTCGAGAGGCTCAGCTCTGTCATCCGCCGAGATCGGAAGAGCGGTTCAGCAGGAATG	1D|082.419690380|3028761|3028761	CT	CC	CT	CC	CC	TT	TT	CT	CC	TT	TT	CC	CT	CT	CC	CC	TT	CC	TT	CT	CC	TT	TT	TT	CT	CC	CC	CC	CT	TT	TT	CC	TT	CC	TT	TT	TT	TT	CC	CC	CT	TT	CC	CC	TT	TT
100015283	5:A>G	TGCAGACGAGAATTGATGCCGCAAGGGAACTCCGAGATCGGAAGAGCGGTTCAGCAGGAATGCCGAGAC	1D|082.419690380|3935258|3935258	AG	AA	AA	GG	AA	AA	AA	AA	AA	GG	GG	AA	AG	GG	AG	AA	GG	AA	GG	AG	AA	GG	GG	GG	AG	AA	AG	AG	AG	GG	AA	AA	GG	AA	GG	GG	GG	GG	AA	AA	AA	GG	AA	AA	GG	AA
12766766	8:A>G	TGCAGTTTACAGTGCACATTTCGTTGGCCGAGATCGGAAGAGCGGTTCAGCAGGAATGCCGAGACCGAT	1D|082.419690380|3944948|3944948	AG	GG	AG	GG	GG	AG	AA	GG	GG	AA	AA	GG	AG	AA	GG	GG	AA	GG	AA	AG	GG	AA	AA	AA	AG	GG	GG	GG	AG	AA	AA	GG	AA	GG	AA	AA	AA	AA	GG	GG	AG	AA	GG	GG	AA	AA
10592670	22:T>C	TGCAGCTCATCTCGGCAACCAATGAGCTCAACCCCGAGATCGGAAGAGCGGTTCAGCAGGAATGCCGAG	1D|082.419690380|3957032|3957032	TC	CC	TC	TT	CC	TC	TT	TC	CC	TT	TT	CC	TC	TT	TC	CC	TT	TC	TT	TC	CC	TT	TT	TT	TT	CC	TC	TT	TC	TT	TT	CC	TT	CC	TT	TT	TT	TT	CC	CC	CC	TT	CC	CC	TT	TT
100025796	9:T>G	TGCAGTTTTTATCGTGTTTAGGGACAAACCGAGATCGGAAGAGCGGTTCAGCAGGAATGCCGAGACCGA	1D|082.419690380|4543396|4543396	TT	TT	TT	NN	TT	TG	TT	TT	TT	TT	TT	GG	TT	TG	GG	TT	TT	TG	TT	TG	TT	TT	TT	TG	TT	TT	TT	GG	TT	TT	TT	TT	TT	TT	TT	TT	TT	TT	TT	GG	TG	TT	TT	GG	TT	TT
4910667	7:G>A	TGCAGGTGGTGGCTTCCAAACTCCGAGATCGGAAGAGCGGTTCAGCAGGAATGCCGAGACCGATCTCGT	1D|082.419690380|4910667|4910667	GA	AA	GA	AA	AA	GA	GG	GA	AA	GA	GG	AA	GA	GA	AA	AA	GA	AA	GG	GA	AA	GG	GG	GG	GA	AA	GA	AA	GA	GG	GG	AA	GG	AA	GG	GA	GG	GG	AA	AA	GA	GG	AA	AA	GG	GG
5323580	14:T>C	TGCAGCGCGCAGGGTGGCCGTGCACGAAGGCCGAGATCGGAAGAGCGGTTCAGCAGGAATGCCGAGACC	1D|082.419690380|5323580|5323580	TT	CC	TT	TT	CC	TT	TT	NN	CC	TT	NN	CC	TC	NN	NN	NN	TT	CC	TT	CC	CC	TT	TT	TT	TT	CC	NN	NN	TC	TT	TT	CC	TT	CC	TT	TT	TT	TT	NN	CC	CC	TT	CC	CC	TT	TT
5323886	20:C>G	TGCAGCTCCAGCTTGGCCCACACGAGCTCCAGGTAGGCGTCGCTCATGAAGTCGCTGGCGGAGCTGAGG	1D|082.419690380|5323886|5323886	CG	CC	CC	CG	CC	GG	GG	GG	GG	NN	GG	CC	CG	GG	CC	CC	GG	CC	GG	GG	CC	GG	GG	GG	GG	CC	CC	CC	CG	GG	GG	CC	GG	GG	GG	GG	GG	GG	NN	CC	CC	GG	CC	NN	GG	GG
5324415	22:A>G	TGCAGCCACCGCGCACAGCGGCAGCGCTGGCCGAGATCGGAAGAGCGGTTCAGCAGGAATGCCGAGACC	1D|082.419690380|5324415|5324415	AG	AA	AA	AA	AA	AG	GG	AG	AA	GG	GG	AA	AA	GG	AA	AA	GG	AA	GG	AG	AA	NN	GG	GG	AG	AA	AG	AA	AG	GG	GG	AA	GG	AA	GG	GG	GG	GG	AA	AA	AA	GG	AA	AA	GG	GG
5325054	21:T>G	TGCAGCGTGTGTGTGGCCGCATGGTATGCCGAGATCGGAAGAGCGGTTCAGCAGGAATGCCGAGACCGA	1D|082.419690380|5325054|5325054	TG	GG	TT	GG	GG	TG	TT	TG	TT	TT	TT	GG	TG	TG	GG	GG	TT	GG	TT	TG	GG	TT	TT	TT	TT	GG	GG	GG	TG	TT	TT	GG	TT	TT	TT	TT	TT	TT	GG	GG	GG	TT	GG	GG	TT	TT
982479	45:T>C	TGCAGCAAATATACGTCACTCAAATAAAAGGTTTGGTACAAGACCTTTGTCTATCTGAATTTGACAAAA	1D|082.419690380|982479|982479	TC	TT	CC	TT	TT	CC	TC	TT	TT	CC	CC	TT	CC	CC	TT	TT	CC	TT	CC	TC	TT	NN	CC	CC	CC	TT	TC	TT	CC	CC	TT	TT	CC	TT	CC	CC	CC	CC	TT	TT	TT	CC	TT	TT	CC	NN
994639	23:C>G	TGCAGAACCTCGCGAGGGCACGGCCACGGCCACGCGTGCGCGTGCGGTTGCCGTTGCGACCGCCGAGAT	1D|082.419690380|994639|994639	CG	CC	CG	GG	CC	NN	GG	GG	CC	GG	GG	CC	CG	CG	CG	CC	GG	GG	GG	CG	CC	CG	GG	GG	GG	CC	CC	CG	CG	GG	GG	CG	GG	CC	GG	GG	GG	GG	CC	CC	CC	GG	CC	CC	GG	GG
1085746	24:C>T	TGCAGTTCCAGTGGTGCTCCATTGCAACCCTGACAAAGTTTTGACGACCCTCCAGTGTGCTTCACGGCG	1D|082.487127270|1085746|1085746	TT	CC	TT	NN	TT	TT	TT	TT	TT	TT	TT	CC	TT	TT	CC	NN	TT	CC	TT	CT	CC	TT	TT	TT	TT	CC	CT	CC	TT	TT	TT	CC	TT	TT	TT	TT	TT	TT	CC	CC	CT	TT	CC	CC	TT	TT
1054222	8:G>A	TGCAGACAGAACCGTGTCAATCTTCTCCACGTTTGTGTGCCTATTTGTCTGTTTAGTTGCAGATGCTAA	1D|082.724885700|1054222|1054222	GA	GG	GA	GG	GG	AA	AA	GA	GG	AA	AA	GG	GA	GA	GG	GG	AA	GG	AA	GA	GG	AA	AA	AA	GA	GG	GA	GG	GA	AA	AA	GG	AA	GG	AA	AA	AA	AA	GG	GG	GA	AA	GG	GG	AA	AA
1093267	26:C>G	TGCAGGACGCCCGCGACTATGAAGGCCAGAAGGAGAAGCCATCGCGGCCCGAGATCGGAAGAGCGGTTC	1D|083.132746230|1093267|1093267	CC	NN	CC	NN	CC	CC	CC	CC	CC	CC	CC	GG	CC	CG	GG	NN	CC	CG	CC	NN	NN	CC	CC	CC	CC	CC	CC	GG	CC	CC	CC	GG	CC	CC	CC	CC	CC	CC	CC	NN	CG	CC	CC	NN	CC	CC
1020505	19:A>C	TGCAGGGCTCCCTCAGCTGAGGGTGACCAGGGCTGAGAAGCTGAGGTGCGGCTACTCCAAGGACGGCAA	1D|083.773801220|1020505|1020505	AC	NN	AA	AA	AA	AC	CC	AC	CC	CC	CC	AA	CC	AC	AA	AA	CC	AA	CC	AC	AA	CC	CC	CC	CC	AA	AC	AA	AC	CC	CC	AA	CC	CC	CC	CC	CC	CC	AA	AA	AA	CC	AA	AA	CC	CC
1112284	19:C>T	TGCAGCAACAAGTCGTCTTCGGCTCTGGCTCCGTTGGTAGCCAAAGCCAAGGGCGCGCCACTGCTTACT	1D|083.773801220|1112284|1112284	CT	CC	CC	CC	CC	TT	TT	CT	TT	TT	TT	CC	CT	CT	CC	CC	TT	CC	TT	CC	CC	TT	TT	TT	CT	CC	CT	CC	CT	TT	TT	CC	TT	CC	TT	TT	TT	TT	CC	CC	CT	TT	CC	CC	TT	TT
1128816	45:T>C	TGCAGGCTCTGGAAAAACCACTACGTGTACCAAATACGCGCATTATCATCAGCGCAAGGGATTCAAACC	1D|083.773801220|1128816|1128816	TC	TT	TC	TT	TT	CC	CC	CC	CC	CC	CC	TT	TC	CC	TT	TT	TC	TT	CC	CC	TT	CC	CC	CC	CC	TT	TT	TT	TC	CC	CC	TT	CC	CC	CC	CC	CC	CC	TT	TT	TT	CC	TT	TT	CC	CC
2255270	55:T>C	TGCAGGTCTGAACCGCACCACGTACCAACAGATCGATATCCATGGCGACTAGAGGTAGGCGCGACTCGA	1D|083.773801220|2255270|2255270	TC	CC	TC	CC	CC	TT	TT	TT	TT	TT	NN	CC	TC	TC	CC	NN	TT	CC	TT	TC	CC	TT	TT	TT	TT	CC	CC	CC	TC	TT	TT	CC	TT	CC	NN	TT	TT	TT	CC	CC	CC	TT	CC	CC	TT	TT
1117337	66:A>T	TGCAGCGAGCGGCAGCCAAGCAAGTCGTGTCGGCACCCCCTGCTCTGCCTGCGAGGCACCCAACCGAGA	1D|083.822471090|1117337|1117337	AA	AA	AA	TT	AA	AT	AA	AA	NN	AA	AA	TT	AA	TT	TT	AA	AA	AA	AA	AA	AT	AA	AA	AA	AA	AA	AA	TT	AA	AA	AA	TT	AA	AA	AA	AA	AA	AA	AA	TT	AA	AA	AA	TT	AA	AA
1097176	14:T>G	TGCAGAGCCAAATATGAAATGCCTTTCATCTACCGCTCAAAATTGTCTGGACGCGTCTTCCCCGAGATC	1D|084.435179220|1097176|1097176	TG	TT	TG	TT	TT	GG	TG	TG	TT	GG	GG	TT	TG	TG	TT	TT	GG	TT	GG	TG	TT	GG	GG	GG	TG	TT	TT	TT	TG	GG	TT	TT	GG	TT	GG	GG	GG	GG	TT	TT	TG	GG	TT	TT	GG	TT
1338445	52:T>C	TGCAGTGTGGGAGGGAGACTCGTCGGCCTAAGCGCGTCGGGAATCTTGCCGATGACTGTGACCCGAGAT	1D|085.304862120|1338445|1338445	CC	TT	TT	TT	CC	TC	CC	CC	TT	CC	TC	NN	TT	TT	TC	TT	TT	TC	TT	TC	TT	CC	CC	CC	TC	TT	TT	TT	TC	CC	CC	CC	CC	CC	CC	CC	CC	TT	TT	TT	TC	NN	CC	TC	CC	CC
1202435	65:A>C	TGCAGCGGATTCTAGCTTATGACTTTTGATCGTTGTGGACACTAGTTTGACCATTTGCGTGTCCTATCT	1D|085.746040900|1202435|1202435	AC	AA	AC	NN	AA	NN	AA	AC	AA	CC	CC	AA	AC	CC	AC	AA	CC	AA	CC	AC	AA	CC	CC	CC	CC	AA	AA	AC	AC	CC	AA	AA	CC	AA	CC	CC	CC	CC	AA	AA	AA	CC	AA	AA	CC	AA
3064732	30:A>C	TGCAGTTAGAGACATGCGGGGAGGCTCTCAACAGCGGTGCCGAGATCGGAAGAGCGGTTCAGCAGGAAT	1D|085.746040900|3064732|3064732	AC	AA	AC	AA	AA	AC	AC	AC	AA	CC	NN	AA	AC	AC	AA	AA	CC	AA	CC	AC	AA	CC	CC	CC	CC	AA	AC	AA	CC	CC	AC	NN	CC	AA	NN	CC	CC	CC	AA	AA	AA	AC	AA	AA	CC	AA
2244149	26:T>C	TGCAGGCTCTCAAGTCAGAGTTTGATTTCCACGGTACAGTGTCCAAAATTGGATCTGCACAGCGGAGAT	1D|087.553064710|2244149|2244149	TC	TT	TT	TT	TT	TT	CC	TT	TT	NN	CC	TT	TC	TC	TT	TT	CC	TC	CC	TT	TT	CC	CC	CC	CC	NN	TT	TT	TC	CC	CC	TT	NN	TT	NN	CC	CC	NN	TT	TT	TT	CC	NN	TT	CC	CC
1089803	17:G>C	TGCAGAGTTAAGGTGCAGACCCAACAGTCTGGCTAGAAAATAAAAATGGCATAACGGAAATAGGTAAAC	1D|088.170280980|1089803|1089803	GG	GG	GG	NN	GG	GG	GG	NN	NN	GG	GG	GG	GG	GG	NN	CC	GG	CC	GG	NN	NN	NN	GG	NN	GG	CC	CC	NN	GC	GG	GG	NN	GG	GG	GG	GG	NN	GG	GG	NN	GC	GG	NN	CC	GG	GG
1318890	30:A>G	TGCAGGGATGATCGCAGTCGTTAGAGAATCAACTTGAGGCGATCTAAGAAGCAGAATCAGCGAGGACGT	1D|088.757920070|1318890|1318890	AA	AA	AG	AA	AA	GG	AG	AG	AA	GG	GG	AA	GG	GG	AA	GG	AG	GG	GG	GG	GG	GG	GG	GG	GG	GG	GG	AG	GG	NN	AA	AA	GG	AA	GG	GG	GG	GG	AA	NN	AG	GG	AA	GG	NN	AA
5580970	54:G>A	TGCAGAGGGGCTCGGGTGTGGCTTGCTCCTGCTCAGGCCGCTCTCCTTCGCGCTGCCACACTACGCCGA	1D|089.826034870|5580970|5580970	GG	GG	NN	GG	NN	NN	GG	GG	GG	GG	GG	NN	GG	GG	GG	GG	GG	NN	NN	GG	GG	NN	GG	GG	GG	GG	GG	GG	GG	GG	NN	AA	NN	GG	GG	GG	GG	GG	GG	GG	GG	GG	GG	GG	GG	GG
4911213	7:G>A	TGCAGGTGGACAGCCGCGGCCTCGAGCACCGCCGCGGCCACGTTGGCCCACACCAGGTACACGAAGGCG	1D|101.412445300|4911213|4911213	GG	AA	GG	GG	GG	GA	NN	AA	GG	NN	GA	GG	GG	GG	GA	GG	AA	GG	AA	GG	GG	GG	GG	NN	GG	GG	GG	NN	GG	GG	GG	GA	GG	GG	GG	NN	GG	GG	GG	GG	GA	NN	GG	GG	GA	GG
1089214	18:G>C	TGCAGCCTAAACACCTGTGAGGGCTCCCCAAGTGCGTGTACTTGACGAGGGGGCTGCACTGCATCCTTC	1D|116.300933600|1089214|1089214	CC	NN	GG	GG	GG	GG	NN	GG	GG	NN	CC	GG	GG	GG	GG	CC	CC	NN	NN	NN	GG	GC	GG	GG	GG	GG	NN	GG	GC	GC	NN	GC	CC	GG	GG	GG	CC	GG	GG	GG	GG	NN	GC	NN	NN	CC
1089214	14:C>T	TGCAGCCTAAACACCTGTGAGGGCTCCCCAAGTGCGTGTACTTGACGAGGGGGCTGCACTGCATCCTTC	1D|116.300933600|1089214|1089214	TT	NN	CC	CC	CC	CC	TT	CC	CC	TT	TT	CT	CC	CC	CC	TT	NN	NN	NN	NN	CC	CC	CT	CC	CT	CC	NN	CC	CT	CT	NN	CT	TT	CC	CT	CT	TT	CC	CC	CC	CT	TT	CT	TT	TT	TT
978587	64:T>G	TGCAGGTCGTCAACCTCTTGACTAGTAAACTGGTGGCTTTCAAATCAAACGTAGTGGGTGAAAGTCATG	1D|120.514168000|978587|978587	TT	TT	NN	TT	TT	NN	TT	NN	TT	GG	TT	TT	TT	TT	TT	TT	TT	TT	NN	TG	TT	TT	NN	TT	TT	TT	GG	TT	TT	GG	NN	GG	GG	TT	TT	TT	GG	TT	TT	TT	TT	GG	TT	TT	TG	TT
983198	7:A>G	TGCAGTCAGCTAATGATTCTGCACAAGAAGATTATATTAGCTACCTAGCCCGAGATCGGAAGAGCGGTT	1D|124.679793300|983198|983198	AG	AA	AG	AA	NN	AA	AA	AA	AA	AA	AA	AA	AA	AA	AA	GG	AA	AA	GG	AA	AA	AA	AA	AA	AA	AA	AA	AG	AA	AA	AA	AA	AA	AA	AA	AA	AA	GG	AA	GG	AA	AA	AA	AA	AA	AA
1125780	26:G>T	TGCAGGTAGCCCGCGCGGGGCCGTGGGCCTGCCTCTCGGGCGGGATTTCTGGCGCTGAGGTGGCCGCCC	1D|127.679394800|1125780|1125780	GG	TT	GG	GG	GG	GG	GG	GG	GG	GG	GG	GG	GG	GG	GG	GG	GG	NN	GG	GG	GG	GG	GG	GG	GG	TT	GG	GG	GT	GG	GG	GG	GG	GG	GG	GG	GG	GG	TT	GG	GG	GG	NN	GG	GG	GG
3022608	22:A>G	TGCAGCCTTGAAGATGCTTTCCACAGTACACAAGCATCCGAGATCGGAAGAGCGGTTCAGCAGGAATGC	1D|127.679394800|3022608|3022608	AA	NN	AA	NN	AA	AA	AA	AA	NN	AA	AA	AA	AA	AG	AA	AA	AA	AA	NN	AA	AA	AA	AA	AA	AA	GG	NN	AA	AG	AA	AA	NN	AA	AA	NN	AA	AA	AA	GG	AA	AA	AA	AA	AA	AA	AA
100018199	12:C>T	TGCAGCAGTACGCCTCCACCGAGATCGGAAGAGCGGTTCAGCAGGAATGCCGAGACCGATCTCGTATGC	1D|127.679394800|7331133|7331133	CC	CT	CT	TT	CT	CT	CT	CT	CT	CT	CT	CT	CT	CT	TT	CT	TT	TT	TT	CT	TT	CT	CT	CT	CT	TT	CT	TT	CT	CC	CC	CT	CT	CT	CT	CT	CT	CT	TT	TT	CT	CC	CT	TT	CT	CT
1051397	10:A>C	TGCAGATTGGATAAGATACGATCATGATTCCATCAAAAAAGAACAAAGAGTATCATTCCGAGATCGGAA	1D|128.442640500|1051397|1051397	AA	AA	AA	AA	CC	AC	AA	AA	AA	NN	AA	AA	AA	CC	AA	AA	AA	AA	AA	AA	AA	AA	AA	AA	AA	AA	AA	AA	AA	AA	AA	AA	AA	AA	AA	AA	AA	AA	CC	AA	AC	AA	AA	AA	AA	AA
2244932	35:C>G	TGCAGGTCTTTCAGAGAAGAGCTTATCTCACCTTCCAGGGAAGACTGGTCGTCCCGTTTATGGAGGTCG	1D|130.050570500|2244932|2244932	CC	CG	CC	CG	CC	CC	CC	CC	CC	CC	CC	CC	CG	CG	CC	CC	CC	GG	CC	CC	CC	CC	CC	CC	CC	CG	GG	CC	CC	CC	CC	CC	CC	CC	CC	CC	CC	CG	NN	CC	CC	CC	CG	CC	CC	CC
1103188	17:T>A	TGCAGCCTTTCGGAGATTCCGCCATGGAGTACGGCGACAGCACCACCACGGTTGGGTCCGAGATCGGAA	1D|130.638912900|1103188|1103188	TT	TT	TT	TT	TT	TT	TT	TT	TT	TT	TT	TT	TT	TT	TT	TT	TT	TA	TT	TT	TT	TT	TT	TT	TT	TT	TT	TT	TT	TT	TT	TT	TT	TT	TT	TT	TT	TT	TT	TT	TT	TT	TA	TT	TT	TT
1030253	5:G>A	TGCAGGGCAGTACAAGAGAGATTAGAGTCCTTGTAAACCAAGACTGTAACAGGCATATAGAACAATACC	1D|132.476357800|1030253|1030253	GG	GA	GA	GG	GG	GA	GG	GG	GG	GG	GG	GG	GG	GG	GG	GG	GG	GA	GG	GG	GG	GG	GG	GG	GG	GG	GG	GG	GG	GG	GG	NN	GG	GG	GG	GG	GG	GG	GG	GG	GG	GG	GG	GG	GG	GG
1200710	35:C>A	TGCAGCTTTTTCTCTGCTTTTCTGTTATTTGTAGCCAGCTCAAACGGCTGACGAATTACACCGAGATCG	1D|132.476357800|1200710|1200710	CC	CC	CC	NN	CC	CC	CC	CC	CC	CC	CC	CC	CC	CC	CC	CC	CC	AA	CC	CC	CC	CC	CC	CC	CC	NN	CC	CC	CC	CC	CC	CC	CC	CC	NN	AA	CC	CC	CC	CC	CC	CC	AA	CC	CC	CC
7351417	6:T>G	TGCAGGTGGTGGCTGGCCCGAGATCGGAAGAGCGGTTCAGCAGGAATGCCGAGACCGATCTCGTATGCC	1D|132.521489100|7351417|7351417	TG	TG	TT	TT	TG	TG	TG	TG	TT	TG	GG	TT	TG	TG	TG	TG	TG	NN	TT	TG	TT	TG	TG	TT	TG	TT	TG	TT	TT	TT	TT	TT	TT	TG	TG	TG	TT	TG	TG	TG	TT	TG	TT	TG	TT	TT
1201927	13:T>C	TGCAGATGACCGATGGTCGCGTGCAAGACGCCAAGACCCAGCCAGCTGCTCTCCTCATGCCGCCTGTAA	1D|132.678614100|1201927|1201927	TC	TC	TT	TT	TC	TC	TT	TT	TC	TT	TT	TT	TT	TT	TT	TT	TT	TC	TT	TT	TT	TT	TT	TT	TC	TC	TT	TC	TC	TC	TC	TT	TC	TC	TT	TT	TC	TT	TT	TT	TC	TC	TC	TT	TT	TC
3022216	29:T>C	TGCAGTTCTGTTGGTTTAGGGTTGAGATGTGCTCCTTCCGAGATCGGAAGAGCGGTTCAGCAGGAATGC	1D|132.678614100|3022216|3022216	CC	CC	CC	CC	CC	CC	CC	CC	CC	CC	CC	CC	CC	CC	CC	CC	CC	TC	CC	CC	CC	CC	CC	CC	CC	CC	CC	CC	CC	CC	CC	CC	CC	CC	CC	CC	CC	CC	CC	CC	CC	CC	CC	CC	CC	CC
5970583	6:G>C	TGCAGAGCACCAGCCAATCGCCCACCCAGCCCGAGATCGGAAGAGCGGTTCAGCAGGAATGCCGAGACC	1D|132.678614100|4396706|4396706	GG	GG	GG	GG	GG	GG	GG	GG	GG	GG	GG	GG	GG	NN	GG	GG	GG	GC	GG	GG	GG	GG	GG	GG	GG	GG	GG	GG	GG	GG	GG	GG	GG	GG	GG	GG	GG	GG	GG	GG	GG	GG	GC	GG	GG	GG
5970475	11:A>G	TGCAGCCACACAAGCAGCTCGCGCACGTCCGCCGAGATCGGAAGAGCGGTTCAGCAGGAATGCCGAGAC	1D|132.732997000|5411478|5411478	AA	AA	AA	NN	AA	AA	AA	AA	AA	AA	AA	AA	AA	AA	AA	AA	AA	GG	AA	AA	AA	AA	AA	AA	AA	AA	AA	AA	AA	AA	AA	AA	AA	AA	AA	AA	AA	AA	AA	AA	AA	AA	AA	AA	AA	AA
3958280	38:C>G	TGCAGCGCCGACTTGTCGAGCACCTGGTCGTCGGCGAGCGAGCCCGAGATCGGAAGAGCGGTTCAGCAG	1D|132.856315100|3958280|3958280	CC	CC	CC	CC	CC	CC	CC	CC	CC	CC	CC	CC	CC	CC	CC	CC	CC	GG	CC	CC	CC	CC	CC	CC	CC	CC	CC	CC	CC	NN	CC	CC	CC	CC	CC	CC	CC	CC	CC	CC	CC	CC	CG	CC	CC	CC
3958280	41:G>C	TGCAGCGCCGACTTGTCGAGCACCTGGTCGTCGGCGAGCGAGCCCGAGATCGGAAGAGCGGTTCAGCAG	1D|132.856315100|3958280|3958280	GC	GC	GC	GC	GC	GC	GG	GG	GC	GC	GC	GC	GC	GC	GC	GC	GC	CC	GC	GC	GC	GC	GC	GC	GC	GC	GC	GC	GC	CC	GG	GC	GC	GC	GC	GC	GC	GC	GC	GC	GC	GC	GC	GC	GC	GG
7353530	27:C>T	TGCAGTTTCGCATAAGCAGGTCTCTGTCTGGGCCGAGATCGGAAGAGCGGTTCAGCAGGAATGCCGAGA	1D|132.856315100|4394280|4394280	CC	CC	CC	CC	CC	CC	CC	CC	CC	CC	CC	CC	CC	CC	CC	CC	CC	CT	CC	CC	CC	CC	CC	CC	CC	CC	CC	CC	CC	CC	CC	CC	CC	CC	CC	CC	CC	CC	CC	NN	CC	CC	CT	CC	CC	CC
100022528	35:A>G	TGCAGCCAGTAGGCGTCGTCGCCGTTGCCCAACCAAAAGTCATCGCCGAGATCGGAAGAGCGGTTCAGC	1D|132.856315100|4396182|4396182	AA	AA	AA	AA	AA	AA	AA	AA	AA	AA	AA	AA	AA	AA	AA	AA	AA	NN	AA	AA	AA	AA	AA	AA	AA	AA	AA	AA	AA	AA	AA	AA	AA	AA	AA	AA	AA	AA	AA	AA	AA	AA	AG	AA	AA	AA
1101899	17:C>T	TGCAGTTCCAAGCAAGCCGCCTCGCGCCTTTTCTCTGTGGCTATGGGTGCGCCGTAAACCGCCGAGATC	1D|133.543257800|1101899|1101899	CT	CC	CT	CT	CC	CT	CC	CT	CT	CT	CC	CC	CT	CT	CC	CC	CT	CT	CC	CT	CC	CT	CC	CC	CT	CC	CC	CC	CC	CT	CT	CC	CC	CT	CC	CT	CC	CT	CC	CT	CC	CT	CT	CT	CT	CC
1106635	24:A>G	TGCAGTGATGAATATAGGGTTCGTACCGTGGTCTTCTCGTCGGAGACATGGGACTGGGTCATCCATCCG	1D|133.543257800|1106635|1106635	AG	AG	AG	AG	AG	AG	AG	AG	AG	AA	AG	AG	AG	AG	AG	AG	AG	GG	AG	AG	GG	AG	AG	AG	AG	AG	AG	AG	AG	AG	GG	AG	AA	AG	AG	AG	AG	GG	AG	AG	AG	AG	AG	AG	AG	AG
1066774	51:A>G	TGCAGGTCCATCGCTGAGTAGAGTAGATACAAGGTGTAGCAGACATGCGGTAGAGAGTATAGGATGGAC	1D|139.532442600|1066774|1066774	AA	AA	AA	AA	AA	AA	AA	AA	AA	NN	NN	AA	AA	AA	AA	AA	AA	GG	AA	AA	AA	AA	AA	AA	AA	AA	AA	AA	AA	AA	AA	AA	NN	AA	AA	AA	AA	AA	AA	AA	AA	AA	AG	AA	AA	NN
1122770	21:T>A	TGCAGTGCTGTAGGCACACAATTTAATTGCGGGAGTCGTCGGGTCGGTGCGTGGCAGTCCTTGTGTGCC	2A|004.227547215|1122770|1122770	TA	TT	TT	AA	AA	TT	AA	TT	AA	AA	AA	TT	AA	TA	AA	TT	TA	TA	TT	TA	AA	TT	TT	TT	TA	AA	TT	TT	TA	AA	TT	AA	TT	NN	NN	AA	TT	TT	TT	AA	AA	AA	TT	AA	AA	AA
1126529	7:T>C	TGCAGGATCTCGTAGTCCACGCGGTCCCCGTGCCGCGCCATGATCCGCTCCTGCTCCTGGACGGCAGCG	2A|004.227547215|1126529|1126529	TT	TT	NN	TT	TT	NN	TT	TT	CC	CC	CC	TT	CC	CC	TC	TT	CC	TC	TT	TT	CC	NN	NN	TT	TC	NN	TT	TT	NN	TT	TT	TT	TT	CC	TT	CC	TT	CC	TT	TT	TT	TT	TT	TT	TC	CC
5970446	18:C>T	TGCAGAACGGACGCTTTGCCCTCGGCCGAGATCGGAAGAGCGGTTCAGCAGGAATGCCGAGACCGATCT	2A|004.227547215|5970446|5970446	TT	CC	TT	CC	TT	CT	TT	CT	CC	CC	TT	TT	TT	CT	TT	TT	TT	CT	TT	TT	TT	TT	TT	TT	TT	CC	TT	CT	CC	TT	TT	TT	TT	TT	TT	TT	TT	TT	TT	CC	TT	TT	TT	TT	TT	CT
100013678	6:G>A	TGCAGTGCTGTGCGAGACAGCGTGGCCGTGTGATGCGGCAAGCGCATGAGAGGCTGGAGCATGACGGGC	2A|005.363794633|1092844|1092844	GG	GG	AA	GG	GG	GG	GG	GG	GG	GG	GG	GG	GG	GA	GA	GG	GG	GG	GG	GG	GG	GG	GG	GG	GG	NN	GG	GG	GA	GG	GG	GG	GG	GG	GG	GG	GG	AA	GG	GG	GG	GG	GG	GG	GG	GG
1138862	16:G>C	TGCAGTGCTTCCTCCAGTCACTCCACAGGGTCCCTGTCCTCCCCCAGGATCACAACCCCTTTCTCCGAG	2A|005.639014077|1138862|1138862	GG	GG	CC	GG	GG	GG	GG	GG	GG	GG	CC	GG	GG	CC	GC	CC	GG	GC	GG	CC	GG	GG	GG	GG	GG	CC	CC	CC	GC	GC	CC	GG	GG	GG	GG	GG	GG	CC	CC	GC	GG	CC	CC	CC	GG	CC
1696033	39:A>G	TGCAGTCTGTCGAACCATGCATTCAGATCGGCACATTCAATGCACACCATGTGGATATCTTCTCAAGCT	2A|006.260135233|1696033|1696033	GG	GG	AA	GG	GG	GG	GG	GG	GG	GG	AG	GG	GG	AA	GG	AA	GG	AG	GG	AA	GG	GG	GG	GG	AG	AA	AA	AA	AG	AG	AG	GG	GG	GG	GG	GG	GG	AA	AA	AA	GG	AA	AA	AA	GG	AA
1232836	20:G>A	TGCAGACCTCGGGATACCGTGAAGAAAATTTACACACAGCGTGTAAATGAAATTTGCGGGGAGCTACAT	2A|006.500042051|1232836|1232836	GG	GG	AA	AA	AA	AA	AA	GA	GG	GG	AA	GG	GG	AA	AA	GG	GG	GA	GG	GA	AA	GG	GG	GG	GG	AA	AA	AA	GA	AA	AA	GG	GG	NN	GG	AA	GG	AA	GG	AA	AA	AA	GG	AA	GG	AA
998448	12:T>C	TGCAGCTCCAGATCAACTACCTGACCGCCCATCACGCCCTCCTCTCGCGCGGCAACGTACGATGGCAGC	2A|006.812674487|998448|998448	TT	TT	TT	TT	TT	TT	TT	TT	TT	TT	TT	TT	TT	TC	CC	CC	CC	TT	CC	CC	TT	TT	TT	TT	TT	CC	CC	CC	TC	TT	CC	CC	TT	TT	TT	TT	TT	TT	CC	CC	TC	TT	TT	CC	TT	CC
1104531	39:T>A	TGCAGCAAGATTTCCTCCTCCAGGATCCCGCCAGGGATATCCACGCCCTGAGCATTAAGAGGTACGCAG	2A|007.125114741|1104531|1104531	TA	NN	TT	TT	AA	AA	AA	AA	TT	AA	NN	NN	TA	TT	TT	TT	TA	TA	TA	AA	AA	AA	AA	NN	AA	TT	AA	TT	TT	TT	AA	TT	TT	NN	AA	AA	TT	NN	TT	NN	AA	TT	TT	AA	AA	AA
984902	58:G>A	TGCAGCCCTCTCGCTCTCTCCATTCTCATCTTACCACTTGCTCAGTTGGACGCTAACGGATTTTAGCTT	2A|007.125114741|984902|984902	GG	GG	GG	GG	GG	GG	GG	GG	GG	GG	GG	NN	GG	AA	AA	AA	AA	GG	AA	GG	GG	GG	NN	GG	GG	AA	AA	AA	GA	NN	GG	NN	GG	GG	GG	NN	GG	GG	AA	AA	AA	GG	GG	GG	GG	GG
4911034	15:A>T	TGCAGCAGTAGTTGTAGGTGCAAGGGGTGCCGCCGAGATCGGAAGAGCGGTTCAGCAGGAATGCCGAGA	2A|007.303893955|4911034|4911034	AA	AA	AA	AA	AA	AT	NN	AA	AA	NN	NN	AA	AT	AA	AA	TT	TT	AT	TT	TT	NN	AA	AA	AA	AA	TT	TT	TT	TT	AA	TT	TT	AA	AA	NN	AA	AA	AA	TT	TT	TT	AA	AA	TT	AA	NN
1023566	36:A>G	TGCAGAGAGCGAAGTCTGTCAGGTGAGAGTAGTTAAAGCAAGCAAGCCACGGGAGAGAGTGAGAGGGTG	2A|007.412254308|1023566|1023566	AA	AA	AA	AA	AA	AG	AA	AA	AA	AA	AA	AA	AA	AG	AG	NN	GG	AA	GG	GG	AA	AA	AA	AA	AA	NN	GG	GG	AG	AA	AG	GG	AA	AA	AA	AA	AA	AA	GG	NN	AG	AA	AA	GG	AA	GG
2244477	58:G>C	TGCAGCTGTTGGCGATGGACTGGAGGAATGGCGTTGCAGATCGAGCCGCCGTGCTTCGGATCCAGCCGC	2A|007.686753071|2244477|2244477	GG	GG	GG	GG	GG	GC	GG	GG	GG	GG	GG	GG	GG	GC	GC	CC	CC	GG	CC	GG	GG	GG	GG	GG	GG	CC	CC	CC	GC	GG	GC	CC	GG	GG	GG	GG	GG	GG	CC	CC	GC	GG	GG	CC	GG	CC
1249852	10:C>T	TGCAGGGTGCCAGCTAGCTTGATTCTTTCTCGGCTAAACACATGATTACATGTCAAGCAGGCTGGTGGA	2A|007.881406215|1249852|1249852	TT	TT	TT	TT	TT	TT	TT	TT	CT	CC	CT	TT	CT	CT	TT	TT	TT	CT	TT	TT	CC	TT	TT	TT	TT	TT	TT	TT	TT	TT	TT	TT	TT	NN	TT	TT	TT	TT	TT	TT	TT	TT	TT	TT	TT	TT
1718739	40:C>G	TGCAGCCGTCGATGGTGTAGAAGCGTAACATGCGGTTCGCCTGGTCGGCCAAGATGACCTTGCTCTCCA	2A|007.881406215|1718739|1718739	CC	CC	CC	CC	CC	CC	CC	NN	CC	CC	NN	CC	CC	CC	CC	CC	GG	CG	CC	CC	CC	CC	CC	CC	CG	CC	CC	NN	CC	CC	CC	NN	CC	NN	CC	CC	CC	CC	GG	CC	CC	NN	NN	CC	CC	NN
100024857	20:T>C	TGCAGTTGAAGTAGGCTCCCTTTGGCCTGGATTTGGAGCTCACGTACGGCGCCATGAAGGCATACATGT	2A|007.881406215|4409132|4409132	TT	CC	CC	TT	TT	CC	TT	TT	TT	TT	TT	CC	TT	TT	TT	CC	CC	CC	CC	TC	TT	CC	CC	CC	CC	NN	CC	TT	CC	TT	CC	TT	CC	NN	NN	NN	CC	CC	TT	TT	TT	TT	CC	TT	TC	NN
1116549	15:A>G	TGCAGCTTCCTCTGAAGTGTTCCCGATGTTGTCGTTCGTCGTTTGTGTGCAGCGGCCACAGCCGCCGGC	2A|008.259706435|1116549|1116549	AA	AA	AA	AA	AA	NN	NN	NN	AA	AA	GG	NN	AA	AA	NN	AA	AA	AA	NN	AA	AA	NN	AA	NN	AA	GG	AA	AA	AA	AA	AA	AA	AA	AA	AA	AA	AA	AA	AA	AA	AA	AA	AA	AA	AA	AA
3026032	13:C>T	TGCAGACGGAACTCGACAACCATGGTCGCAATACCATAATTGTCACCGAGATCGGAAGAGCGGTTCAGC	2A|008.259706435|3026032|3026032	TT	TT	CC	NN	TT	CC	NN	TT	TT	NN	CC	TT	CT	CC	TT	TT	TT	CT	TT	TT	CC	TT	TT	TT	TT	CC	CC	TT	CT	TT	CT	TT	TT	TT	TT	CC	TT	CC	TT	TT	TT	TT	TT	TT	TT	CC
3034005	33:T>C	TGCAGGTACTCCGCGACTGCATGAATCAACTTTTCCGAGATCGGAAGAGCGGTTCAGCAGGAATGCCGA	2A|008.259706435|3034005|3034005	CC	CC	TT	TT	CC	TC	CC	CC	CC	TT	TT	CC	CC	TT	TC	CC	CC	TC	CC	CC	TT	CC	CC	CC	CC	TT	TT	CC	TC	CC	TC	CC	CC	CC	CC	TT	CC	TT	CC	CC	CC	CC	CC	CC	CC	TT
2263639	26:C>T	TGCAGGACCACGGCCTCCTCGACGCACCCTTCTCGATGAGCCTGCTGGACCGCCTCGCCGTGGCTTACC	2A|008.259706435|4544248|4544248	CC	CC	CC	CC	CC	NN	CC	CC	CC	CC	CC	NN	TT	CC	CC	CC	CC	CT	CC	CC	CC	NN	CC	NN	CC	CC	CC	CC	CC	CC	CC	NN	NN	CC	CC	CC	NN	CC	CC	CC	CC	CC	TT	CC	CC	CC
100021949	25:A>G	TGCAGGACCACGGCCTCCTCGACGCATCCTTCTCGATGAGCCTGCTGGACCGCCTCGCCGTGGCTTACC	2A|008.259706435|4544248|4544248	GG	NN	NN	GG	GG	GG	GG	GG	GG	NN	NN	NN	AG	GG	GG	GG	GG	AG	GG	NN	NN	GG	NN	GG	GG	GG	GG	GG	GG	GG	NN	GG	NN	GG	GG	GG	GG	GG	GG	GG	GG	NN	AG	NN	GG	NN
100020422	23:C>T	TGCAGCTTAATAACTGCTTGGTGCCATCAGCTAAATTTCTACCGAGATCGGAAGAGCGGTTCAGCAGGA	2A|008.294105853|3020336|3020336	TT	CC	TT	TT	TT	TT	TT	TT	CC	TT	CT	TT	CC	CT	TT	TT	TT	TT	TT	TT	TT	TT	TT	CC	TT	CC	TT	NN	CT	TT	TT	TT	TT	CC	TT	TT	TT	TT	TT	CC	TT	TT	NN	TT	TT	TT
1094463	59:A>G	TGCAGGAGGGACGACGGCCTTCCCCCGTTCTTCGGCTTGGCGCTGAAGTTCTTCCTCGCATGTCCGAGA	2A|008.408025754|1094463|1094463	AA	NN	AA	NN	AA	AA	AA	AA	GG	GG	GG	AA	GG	AA	AA	AA	AA	GG	AA	AA	GG	AA	AA	AA	AA	AA	AA	AA	AA	AA	NN	AA	AA	NN	AA	AA	AA	NN	AA	AA	AA	AA	AA	AA	AA	AA
1230957	42:T>C	TGCAGCTGGGTAGGGTTTAGCGGTGGCTGAGGGAGGTCTCGGTGGCATGGCGCCGTCCAAGGGGGAGCG	2A|008.408025754|1230957|1230957	TT	TT	NN	CC	NN	CC	TT	TT	TT	CC	CC	TT	TT	CC	CC	TT	TT	CC	TT	TT	CC	TT	TT	TT	TT	CC	NN	NN	TC	NN	TC	TT	TT	TT	TT	NN	TT	NN	TT	NN	TT	TT	TT	NN	TT	NN
3064809	32:C>G	TGCAGGGTGGTGTCGTCGCCCAAGAACGGGACCAAGCTGGACCGAGATCGGAAGAGCGGTTCAGCAGGA	2A|008.408025754|3064809|3064809	CC	CC	GG	CC	CC	CC	CC	CC	CC	CC	CC	CC	CC	CG	CG	CC	CC	CC	CC	CC	CC	CC	CC	CC	CC	CC	CC	CC	CC	CC	CC	CC	CC	CC	CC	CC	CC	GG	CC	CC	CC	CC	CC	CC	CC	CC
3026669	22:T>C	TGCAGGCTGTTCCTTGTCATCGTGGCCACCACACGCTCTGGCCGAGATCGGAAGAGCGGTTCAGCAGGA	2A|008.759355303|3026669|3026669	TT	TT	TT	TT	TT	TT	TT	TT	TT	TT	NN	TT	TT	TT	TT	TT	CC	TC	TT	TT	TT	TT	TT	TT	TC	TT	TT	TT	TT	TT	TT	TT	TT	NN	TT	TT	TT	TT	CC	TT	TT	TT	TT	TT	TC	TT
3027261	29:T>A	TGCAGCTCTGTTAGAAGGCATAAAACTTCTCCAAAACCGCGGCCGAGATCGGAAGAGCGGTTCAGCAGG	2A|008.759355303|3027261|3027261	TT	TT	AA	TT	TT	TT	TT	TT	TT	TT	TT	NN	TT	AA	TA	TT	TT	NN	TT	TT	TT	NN	TT	TT	TT	TT	TT	TT	TT	TT	NN	TT	TT	TT	TT	TT	TT	NN	TT	TT	TT	TT	TT	TT	NN	TT
3955835	5:A>T	TGCAGAACCTGGAACTCAGGGGACGACAGCAAGGCCAGTGGCCAGCCGAGATCGGAAGAGCGGTTCAGC	2A|008.759355303|3955835|3955835	TT	TT	TT	TT	TT	TT	TT	TT	AA	NN	TT	TT	AT	AT	TT	TT	TT	TT	TT	TT	AA	TT	TT	TT	TT	TT	TT	TT	TT	TT	TT	TT	TT	TT	TT	TT	TT	TT	TT	TT	TT	TT	TT	TT	TT	TT
3027663	8:T>C	TGCAGCGATGATGGCGCCGAGTTCGTCCACGCCGTGGCGCCCGAGATCGGAAGAGCGGTTCAGCAGGAA	2A|009.107187926|3027663|3027663	TT	TT	TC	TT	TT	TC	TT	TT	TT	TT	TT	TT	TT	TT	TT	TT	TT	TT	TT	TT	TT	TT	TT	TT	TT	CC	TT	TC	TT	TT	TT	TT	TT	TT	TT	TT	TT	TT	TT	TT	TT	TT	TT	TT	TT	TT
3027663	6:G>C	TGCAGCGATGATGGCGCCGAGTTCGTCCACGCCGTGGCGCCCGAGATCGGAAGAGCGGTTCAGCAGGAA	2A|009.107187926|3027663|3027663	GC	GG	GC	GC	GG	GC	GC	GG	GG	GG	GG	GC	GC	GC	GC	GC	GG	GC	GC	GC	GC	GC	GG	GC	GC	CC	GC	GC	GC	GC	GG	GG	GC	GC	GG	GG	GC	GC	GC	GC	GC	GC	GC	GC	GC	GG
1088217	21:A>G	TGCAGAAAACAAATATAGAGAACAGAAAAAAAACATAAGAACACAAATGTATAGAACTTAACAAACATG	2A|009.358145905|1088217|1088217	AA	AA	GG	AA	AA	AA	AA	AA	NN	NN	GG	AA	AA	GG	AA	AA	AA	AA	AA	AA	NN	AG	AA	AA	AA	AA	AA	AA	AA	AA	NN	AA	AA	AA	AA	AA	AA	GG	NN	AA	AA	AA	AA	AA	AA	AA
1229240	20:G>C	TGCAGCAGCAGCTGCTGCTGGTGGTGGTGGTACATCTCGGCGGGGAAGAACTGGAAGCACTCGCCAAAA	2A|009.416800654|1229240|1229240	GG	GG	CC	GG	GG	GC	GG	GG	GG	GG	CC	GG	GG	GC	GG	GG	GG	GG	GG	GG	CC	GG	GG	GG	GG	CC	CC	GG	GC	GG	GG	NN	GG	GG	GG	CC	GG	CC	GG	GG	GG	GG	GG	GG	GG	CC
5323752	16:A>G	TGCAGAAAAAACAGAGAAGGCGCCCGAGATCGGAAGAGCGGTTCAGCAGGAATGCCGAGACCGATCTCG	2A|009.416800654|5323752|5323752	GG	GG	AA	GG	GG	AA	GG	GG	GG	GG	AA	GG	GG	AG	GG	GG	GG	GG	GG	GG	AA	GG	GG	GG	GG	AA	AA	GG	AG	GG	AG	GG	GG	GG	GG	AA	GG	AA	GG	GG	GG	GG	GG	GG	GG	AA
5325001	27:A>C	TGCAGGGGGAGATGGGATCGGCTTCGCAGTTGGATAGTATCTCTTCACCGAGATCGGAAGAGCGGTTCA	2A|009.416800654|5325001|5325001	CC	CC	AA	CC	CC	AC	CC	CC	CC	CC	AA	CC	CC	AC	CC	CC	CC	AC	CC	CC	AA	NN	CC	CC	CC	AA	AA	CC	AC	CC	AA	CC	CC	CC	CC	AA	CC	AA	CC	CC	CC	CC	CC	CC	CC	AA
100015939	42:A>G	TGCAGGTAATTTTCACAAAGGGAAAATAAGTTAAATTTTGATACGGCCGAGATCGGAAGAGCGGTTCAG	2A|009.429105046|1133120|1133120	AA	AA	GG	AA	AA	AA	AA	AA	AA	AA	AA	AA	AA	AG	AA	AA	AA	AA	AA	AA	AA	AA	AA	AA	AA	AA	AA	AA	AA	AA	AA	AA	AA	AA	AA	AA	AA	GG	AA	AA	AA	AA	AA	AA	AA	AA
1213197	58:C>A	TGCAGCTCCTTTCAAAAAGAAAAATGAAATGGGCGAGTGGTGAGGACGCAGATTTTTACAGCTTACGCA	2A|009.429105046|1213197|1213197	CC	CC	CC	NN	CC	AA	CC	CC	CC	CC	CC	CC	CC	CA	CC	CC	CC	CC	CC	CC	AA	CC	CC	CC	CC	NN	CC	AA	CA	CC	CC	CC	CC	CC	CC	CC	CC	CC	CC	CC	CC	CC	CC	CC	CC	CC
2254967	8:T>C	TGCAGTCCTGTCGATTTAACCCGTAGTAGTTCACACCTGAATTAAATACGGCGTTTTTGCACCCCGAGA	2A|009.429105046|2254967|2254967	TT	TT	TT	TT	TT	NN	TT	TT	TT	TT	NN	TT	TT	TT	TT	TT	CC	CC	TT	TT	TT	TT	TT	TT	TC	TT	TT	TT	TT	TT	TT	TT	TT	NN	NN	TT	TT	TT	CC	TT	TT	TT	TT	TT	CC	TT
7930518	28:A>G	TGCAGGGGGAGATGGGATCGGCTTCGCCATTGGATAGTATCTCTTCACCGAGATCGGAAGAGCGGTTCA	2A|009.801225316|1023627|1023627	GG	GG	NN	AG	GG	GG	GG	GG	GG	GG	NN	GG	GG	AG	AG	AG	GG	GG	GG	GG	NN	NN	GG	GG	GG	NN	NN	AG	GG	GG	NN	GG	GG	GG	GG	NN	GG	AA	AG	AG	GG	GG	GG	GG	GG	NN
6045764	9:G>A	TGCAGGGGGGGATGGGATCGGCTTCGCCGTTGGATAGTATCTCTTCACCGAGATCGGAAGAGCGGTTCA	2A|009.801225316|1023627|1023627	GA	GA	GG	AA	GA	GA	GA	GA	GA	GA	GG	GA	GA	GA	GA	GA	AA	GA	AA	GA	GA	GA	GA	GA	GA	AA	GA	GA	AA	GA	GA	AA	GA	GA	GA	GA	GA	GG	GA	AA	GA	GA	GA	AA	GA	GA
1088498	8:G>A	TGCAGATCGTTGATCAAGAGGAGGAAGGAGCGGAGTGAAAGAATTCATCAAATCGGTGGTCGTGCAACG	2A|009.930027826|1088498|1088498	GA	GA	GA	GA	GA	GA	GA	GA	AA	AA	AA	GA	GG	GA	GA	GG	GA	GA	GA	GA	AA	GA	GA	GA	GA	GA	GA	GA	GA	GA	GA	GA	GA	AA	GA	GA	GA	GA	GA	GA	GA	GA	GA	GA	GA	GA
1093207	25:T>C	TGCAGGTGGCGGGCGAGGCAAGAAGTCGGGGGGCGTCCGAGGCGGAGTCCGAGATCGGAAGAGCGGTTC	2A|009.972108179|1093207|1093207	TT	TT	TT	NN	TT	NN	TT	TT	TT	TT	TT	TT	TT	TC	NN	TT	TT	TC	CC	NN	NN	TT	TT	TT	TT	NN	TC	TC	TC	TT	CC	TT	TT	TT	TT	TT	TT	TT	TC	TT	TT	TT	NN	TT	TT	CC
1279066	61:C>A	TGCAGCGACTAGGGCAGAAGCGGCTGCTGCGGCGAGGAATAGAGGCAGACGGCGGCAGCGACTAGGGCA	2A|010.154955010|1279066|1279066	CC	CC	AA	CC	CC	CC	CC	CC	NN	CC	CC	CC	CC	CA	CA	CC	CC	CC	CC	CC	CC	CC	CC	CC	CC	CC	CC	CC	CC	CC	CC	NN	CC	NN	CC	CC	CC	NN	CC	NN	CC	CC	CC	CC	CC	CC
3064371	33:C>T	TGCAGATCCATCGTCTCCACGCTGGAGTACTGCCTGCCCCTCTTCGGGTCCTCCGAGAACTTCCTTCGA	2A|010.280675860|3064371|3064371	CC	CC	CC	CC	CC	CC	CC	CC	CC	CC	CC	CC	CC	CC	CC	TT	CC	CC	CC	CC	CC	CC	CC	TT	CC	TT	NN	CC	CT	CC	CC	CC	CC	CC	CC	CC	CC	CC	CC	CC	CC	CC	CC	CC	CC	CC
7341335	13:G>A	TGCAGTATTGCTCGGATGCTCTGCCGAGATCGGAAGAGCGGTTCAGCAGGAATGCCGAGACCGATCTCG	2A|010.798013130|7341335|7341335	GA	GG	GG	GG	GG	GG	GG	GG	GG	GG	GG	GG	GG	GG	GG	GG	GG	GG	GG	GG	GG	GG	AA	GG	GG	GG	GG	GG	GA	GG	GG	AA	AA	GG	AA	GG	AA	GG	GG	GG	GG	GG	GG	GG	GG	GG
999518	12:T>C	TGCAGCGATGATTGCAACTAGGGTTTTGCCTGTGGGCGGCGACAGGTCACACGCGGCGTGTTGTTTGGG	2A|011.429431420|999518|999518	TT	TT	TT	TT	TT	TC	TT	TT	TT	TT	TT	TT	TT	NN	CC	NN	CC	TT	CC	TT	TT	TT	TT	TT	TT	NN	CC	CC	TT	TT	NN	CC	TT	TT	TT	TT	TT	TT	CC	CC	TC	TT	TT	TT	TT	TT
1066330	58:T>C	TGCAGGAGATGTTCAAGATCTCGCGCGCGCAGACGCTGGTCGCGCTGTGCGGCACCATTCCGAGATCGG	2A|011.566545150|1066330|1066330	CC	CC	TC	CC	CC	NN	NN	CC	TT	CC	CC	TC	TC	CC	CC	CC	TC	TC	NN	CC	CC	CC	CC	TC	TC	TT	NN	TC	TT	TC	NN	CC	CC	TT	CC	CC	CC	TC	TC	CC	CC	CC	TC	CC	CC	CC
1099344	21:G>C	TGCAGTTTGACTTGAGGCGGTGTGGAGTTGCAGTGGTCAGTACTTGGGCGGGCCTCTAGTGGCCGAGAT	2A|011.566545150|1099344|1099344	GG	GG	GG	CC	GG	CC	GG	GG	NN	GG	GG	GG	GG	GG	CC	GG	GG	CC	CC	GG	CC	GG	GG	GG	GG	CC	GG	GC	GC	GG	CC	GG	GG	GG	GG	GG	GG	GG	GG	GG	GG	GG	GG	NN	GG	CC
1103764	50:G>T	TGCAGGCAACAATGGAGGAGTACTCATACCTGTACCTTGGCTTGGCTCTGGTGTCGCTGCTCGTCGTCG	2A|011.566545150|1103764|1103764	GT	GG	GG	GG	TT	GG	TT	GG	GG	GG	GG	NN	GT	GG	TT	NN	TT	GG	NN	TT	GG	GG	GG	NN	GT	TT	GG	GG	TT	TT	GG	NN	GG	NN	NN	TT	GG	GG	GG	TT	TT	TT	GG	TT	TT	TT
1127593	6:G>C	TGCAGAGGTTATATAGGATCGGGCGTGACTATATCTCACTTACAGAGCACCTATGTCCCGCTTGACAAA	2A|011.566545150|1127593|1127593	GG	GG	NN	CC	GG	GG	GG	GG	GG	CC	NN	GG	GG	CC	GC	GG	GG	GG	GG	GG	NN	GG	GG	GG	GG	NN	NN	GG	GG	GG	GG	GG	GG	GG	GG	NN	GG	NN	GG	GG	GG	GG	GG	GG	GG	NN
1021368	22:T>G	TGCAGACCTCACCGTATAGTTGTTGTTCAGGTGCCTAGAGGTATTGGGAAACTGACGGCGTTGCACACG	2A|012.562783420|1021368|1021368	TT	TT	TG	NN	TT	TG	TT	TT	TT	TT	NN	TT	TT	TG	GG	NN	GG	TT	GG	TT	TT	TT	TT	TT	TT	TT	TT	TT	TT	TT	TT	GG	TT	NN	TT	TT	TT	GG	TT	NN	TT	TT	TT	NN	TT	TT
1127467	67:T>C	TGCAGCTTGATCACGCGCATGTAGTTGAGCAACTCGGTGATGGCCTTCATGCGCTCATCGCGCTTGCTG	2A|013.336319830|1127467|1127467	TC	TC	TT	CC	TC	CC	TT	TC	TT	TT	CC	TC	TC	TC	TC	TT	TC	TC	CC	TT	CC	TC	TC	TC	TC	CC	CC	NN	TC	TC	CC	NN	TC	TC	TC	TT	TC	TT	TT	TT	TC	TC	TT	TT	TT	TC
3023152	22:G>A	TGCAGGATGTGCAAGATGTGACGGTCTTCTGACGCCCGAGATCGGAAGAGCGGTTCAGCAGGAATGCCG	2A|013.336319830|3023152|3023152	GG	GG	GG	GG	GG	AA	GG	GG	AA	AA	AA	GG	GA	GA	GG	GG	GG	GG	GG	GG	GA	GG	GG	GG	GG	GG	GG	GG	GG	GG	GG	GG	GG	AA	GG	GG	GG	GG	GG	GG	GG	GG	GG	GG	GG	GG
5324985	13:A>G	TGCAGCTCACGCCAGCGGTCCCAGGCCACGCCGAGATCGGAAGAGCGGTTCAGCAGGAATGCCGAGACC	2A|013.336319830|4538671|4538671	GG	GG	GG	GG	NN	GG	GG	GG	GG	GG	GG	GG	GG	NN	GG	GG	GG	GG	GG	GG	GG	AG	AG	NN	GG	GG	AA	GG	AG	AA	GG	AG	AA	AA	AA	GG	AG	GG	GG	GG	AG	AG	GG	GG	GG	NN
1005080	41:G>T	TGCAGCAAAAAGATGGACATCCCAGTCATGCCATCCTCGCTGGTGGACGCAGCAAGCTTGCCACCCATG	2A|016.176217130|1005080|1005080	TT	GT	GT	GG	GT	TT	NN	GT	NN	GT	NN	GG	GT	GT	GT	GT	GG	TT	NN	GT	GT	GT	GT	TT	GT	NN	GT	GG	GT	GT	NN	GT	GT	GT	GT	NN	GT	GT	GT	NN	GT	GT	GT	GT	GT	GT
1084265	49:T>G	TGCAGTACACGGCGTACATATTCTTCGGCGACGCCATCAACAGCAAGCCTCTGGAGGCCCTTCTCCTCA	2A|016.176217130|1084265|1084265	TT	TT	TT	TT	TT	TT	TT	TT	GG	TT	TG	TT	TT	TT	TT	TT	TT	TT	GG	TT	TT	TT	TT	TT	TT	NN	TT	TT	TT	TT	GG	TT	TT	TG	TT	TT	TT	TT	TT	TT	TT	TT	TT	TT	TT	TT
1084265	31:C>T	TGCAGTACACGGCGTACATATTCTTCGGCGACGCCATCAACAGCAAGCCTCTGGAGGCCCTTCTCCTCA	2A|016.176217130|1084265|1084265	CC	CC	CC	CC	CC	CT	CC	CC	TT	CC	CT	CC	CC	CC	CC	CC	CC	CT	TT	CC	CC	CC	CC	CC	CC	TT	CC	CC	CT	CC	TT	CC	CC	CC	CC	CC	CC	CC	CC	CC	CC	CC	CC	CC	CC	CC
1089011	25:T>C	TGCAGCACAAGGCGTACCTATACTTTGGCAAAGCCAGCAACAACAAGCCGCTGGAGGCGCTCCTCCTCA	2A|016.176217130|1089011|1089011	TT	TT	TT	TT	TT	TT	TT	TT	CC	TT	TT	TT	TT	TT	TT	TT	TT	TT	CC	TT	TT	TT	TT	TT	TT	NN	TT	TT	TT	TT	CC	TT	TT	TT	TT	TT	TT	TT	TT	TT	TT	TT	TT	TT	TT	TT
100024380	40:C>A	TGCAGTTGCCGAGGTACAGGGACTGGAAGGTCGCCTGACGCTTCTGGACGACGACACGTACGCTGAGGT	2A|016.176217130|1094282|1094282	AA	NN	AA	NN	AA	NN	AA	AA	CC	AA	NN	NN	AA	NN	NN	AA	AA	AA	CC	AA	AA	AA	AA	AA	AA	NN	AA	AA	AA	AA	CC	AA	AA	AA	AA	AA	AA	AA	AA	AA	AA	AA	NN	AA	AA	AA
1119700	31:G>A	TGCAGCGAGGCAGCAAAGCAGTTTATAGTGCGTTTTCTGGTCTTGAACTTAATCCATGGAGTCTGAGAA	2A|016.176217130|1119700|1119700	AA	AA	AA	AA	AA	AA	AA	AA	NN	AA	GG	AA	AA	NN	AA	AA	AA	AA	NN	AA	NN	AA	AA	AA	AA	NN	AA	AA	AA	NN	GG	AA	AA	NN	AA	AA	AA	AA	AA	AA	AA	NN	AA	AA	AA	AA
1127526	16:C>T	TGCAGCCCCTCCGTCACGTCTCCGCCGCGGCGAACGAACTGGACGAACCTGTCCACGAGCGACGGGCCG	2A|016.176217130|1127526|1127526	CC	CC	CC	NN	CC	TT	CC	CC	CC	NN	CT	CC	CC	CC	CT	CC	NN	NN	TT	CC	TT	CC	CC	CC	CC	TT	NN	CT	CC	NN	TT	CC	NN	NN	CC	CC	CC	NN	CC	NN	CC	NN	CC	CC	CC	TT
1129427	42:T>C	TGCAGGCTGGTTTGCCTCTACTGCTGCTGCCAGATTTTGGCATCAATAATAAGGCAAGGCGATGATCAA	2A|016.176217130|1129427|1129427	TT	TT	TT	TT	TT	TC	TT	NN	CC	TT	TC	NN	TT	TT	TT	TT	TT	TC	CC	NN	TT	TT	TT	TT	TT	CC	TT	TT	TC	TT	CC	NN	TT	TT	TT	TT	TT	TT	TT	NN	TT	TT	TT	TT	TT	TT
100025947	40:C>T	TGCAGTACACGGCGTACATATACTTCGGCGATGCCATCAACAGCAAGCCGCTGGAGGGGCTCCTCCTCA	2A|016.176217130|1151250|1151250	CC	CC	CC	CC	CC	NN	CC	CC	TT	CC	CT	CC	CC	CC	CC	CC	CC	CC	TT	CC	CC	CC	CC	CC	CC	NN	CC	CC	CC	CC	TT	CC	CC	TT	CC	CC	CC	CC	CC	CC	CC	CC	CC	CC	CC	CC
3029535	42:C>T	TGCAGCAAAAGGGGCACGCTTAGCAGGAATTCGATCCCGCGCCGTCCGAGATCGGAAGAGCGGTTCAGC	2A|016.176217130|3029535|3029535	CC	CC	CC	TT	CC	CC	CC	CC	CC	CC	CC	CC	CC	CT	CT	CC	CC	CC	CC	CC	TT	CC	CC	CC	CC	CC	CC	CT	CC	CC	CC	CC	CC	CC	CC	CC	CC	CC	CC	CC	CC	CT	CC	CC	CC	CC
4910162	16:C>T	TGCAGGCTGCTCGTAGCGTCTGTTGGAGCCGCCGAGATCGGAAGAGCGGTTCAGCAGGAATGCCGAGAC	2A|016.176217130|4910162|4910162	CC	CC	CC	TT	CC	TT	CC	CC	CC	CC	CC	CC	CC	CC	CT	CC	CC	TT	TT	CC	TT	CC	CC	NN	CC	TT	CT	CT	CT	NN	TT	CC	CC	CC	CC	CT	CC	CC	CC	CC	CC	CC	CC	CC	CC	TT
1126914	21:T>A	TGCAGTACACGGCGTACATATTCTTCGGCGATGCCATCAACAGCAAGCCACTGGAGGCGCTCCTCCTCA	2A|016.248863640|1126914|1126914	AA	AA	AA	AA	AA	TT	AA	AA	TT	AA	TA	AA	AA	AA	AA	AA	AA	TA	TT	AA	AA	AA	AA	AA	AA	TT	AA	AA	TA	AA	TT	AA	AA	NN	AA	AA	AA	AA	AA	AA	AA	AA	AA	AA	AA	AA
100023723	7:A>G	TGCAGAAAAAGATCGACACGCTCGCCGAGATCGGAAGAGCGGTTCAGCAGGAATGCCGAGACCGATCTC	2A|016.248863640|3953859|3953859	AA	AA	NN	AA	AA	AG	AA	AA	AG	AA	GG	AA	AA	AA	AA	AA	AA	AG	AG	AA	AA	AA	AA	AA	AA	GG	AA	AA	AG	AA	AG	AA	AA	AA	AA	AA	AA	AA	AA	AA	AA	AA	AA	AA	AA	AA
100023723	19:G>A	TGCAGAAAAAGATCGACACGCTCGCCGAGATCGGAAGAGCGGTTCAGCAGGAATGCCGAGACCGATCTC	2A|016.248863640|3953859|3953859	GA	GG	AA	GG	GG	GG	GA	GG	GG	GG	AA	GG	GA	GA	GA	GG	GG	GG	GG	GG	GA	GA	GA	GG	GG	NN	GA	GA	GA	GA	GG	GA	GA	GA	GA	GG	GA	GA	GA	GG	GA	GA	GG	GG	GA	GG
1211822	57:C>T	TGCAGTTTCCGATCACGCAGCTATCTGTTGTTGCCTGCTTGCTCATGTGTTTTTGTGCCCTGGACCAGC	2A|016.518544960|1211822|1211822	CT	CC	CC	CC	TT	CT	TT	CT	CC	CC	NN	CC	CT	CC	CT	CC	CC	CC	CC	CT	CC	CC	CC	CC	CC	CC	CC	CC	CC	TT	CC	CC	CC	NN	CC	TT	CC	CC	CC	CC	TT	TT	CC	TT	CT	TT
1038630	37:G>C	TGCAGTCTCCCGTCAGCATTTTTCTTTTGGTGATGAAGTCTCATGTCAGCTTTAGGCAGGGAGATGCCA	2A|018.091518590|1038630|1038630	GG	CC	CC	GG	GG	GG	GG	GG	GG	GG	GG	CC	GG	GC	GC	GG	GG	GG	GG	GG	GG	GG	GG	CC	GG	GG	GC	GC	GG	GG	GG	GG	GG	GG	GG	GG	GG	GG	GG	CC	GG	GG	GG	GG	GG	GG
100020731	12:T>G	TGCAGGTTGTCCTCCTCCTCTTGGCAGGGATCCGCCGAGATCGGAAGAGCGGTTCAGCAGGAATGCCGA	2A|019.401212160|3960080|3960080	TT	TG	NN	TT	TG	TG	TT	TG	TT	TG	GG	TT	TG	TT	TG	TT	TG	TT	TT	TG	NN	TG	TG	TT	TG	NN	TG	TT	TT	TT	TG	TG	TT	TG	TG	TG	TT	NN	TT	TT	TG	TT	TG	TG	TT	TT
1092690	63:T>C	TGCAGGTGGGCCCCCCTCCTCCACGTCCTTCCAGAAACATCCACACCACTCGCCACTGCCCACTCCACT	2A|021.471653130|1092690|1092690	TC	CC	TT	TT	TT	TT	TT	CC	CC	CC	NN	CC	NN	TT	TT	CC	CC	TT	NN	CC	TT	CC	NN	CC	NN	TT	TT	TT	TT	TT	TT	CC	NN	NN	CC	TT	CC	TT	CC	TT	TT	TT	CC	TT	NN	TT
1279811	57:A>G	TGCAGCGATTTCAGCGCTGGAGTCTTCAACATTTTTCACTCATCAGGTGACACCAGCACGCCGAGCTTG	2A|022.171770420|1279811|1279811	GG	AA	GG	GG	GG	GG	AG	NN	GG	GG	GG	AA	GG	AG	AG	GG	GG	GG	GG	GG	GG	GG	GG	AA	GG	GG	AA	GG	GG	GG	GG	GG	GG	GG	GG	GG	GG	GG	AA	GG	AG	GG	GG	GG	GG	GG
1022158	20:G>A	TGCAGGTTGCTCATGGCGGCGCCGAGGAGACTCTGTTGATCCCACGACTGCTGAGCGGGGCCGAGATCG	2A|023.555631230|1022158|1022158	GG	GG	GG	GG	GG	GG	GG	GG	NN	NN	NN	GG	GA	GG	GG	GG	GG	GG	GG	GG	GG	GG	GG	GG	GG	GG	GG	GG	GG	GG	GG	GG	GG	GG	GG	NN	GG	GG	NN	GG	GG	GG	GG	GG	GG	GG
1212067	56:A>G	TGCAGCTGTACCGCGGAGGCGCCGTTGCTGTTGCCCATGGGGTTCAGGGAGCCTGAACTTCCGAGCATG	2A|024.555853420|1212067|1212067	AA	NN	AA	GG	AA	AA	AA	AA	AA	AA	AA	GG	AA	AG	GG	AA	AA	AA	NN	AA	GG	AA	AA	GG	AG	AA	GG	GG	NN	NN	NN	AA	AA	AA	AA	AA	AA	AA	GG	GG	AA	AA	AA	AA	AA	NN
3020873	35:A>G	TGCAGACAAGTAGAGGAACATAAATCTTGAAGTGCACCCGAGATCGGAAGAGCGGTTCAGCAGGAATGC	2A|024.555853420|3020873|3020873	AA	GG	AA	GG	AA	AA	AA	AA	GG	AA	AA	GG	AA	GG	GG	AA	AA	AG	NN	AA	GG	AA	AA	GG	AA	AA	AG	GG	AA	AA	AA	AA	AA	AA	AA	AA	AA	AA	GG	GG	AA	AA	GG	AA	AA	AA
998359	66:C>T	TGCAGGACGAGGGACTACCGACCTGCGCAACCGTACTAGGCGATAGGCGGATGGAGAACCGACCAACGA	2A|024.555853420|998359|998359	CC	TT	CC	TT	CC	CC	CC	CC	TT	CC	CC	TT	CC	TT	TT	CC	CC	CC	NN	CC	TT	CC	CC	TT	CT	CC	TT	TT	CC	CC	NN	CC	CC	CC	CC	CC	CC	CC	TT	TT	CT	CC	TT	CC	CC	CC
100024467	11:A>G	TGCAGCAGCTCAATGATCGCTTCCGAGATCGGAAGAGCGGTTCAGCAGGAATGCCGAGACCGATCTCGT	2A|025.506190570|4541897|4541897	AA	NN	AA	GG	AA	AA	AA	AA	AG	NN	AA	GG	GG	AG	GG	AG	AA	AA	AG	AA	GG	AA	AA	NN	AA	NN	AG	GG	AA	AA	AA	AA	AA	AG	AA	NN	AA	AA	GG	GG	AA	AA	AG	AA	AG	AA
3064473	6:G>A	TGCAGCGCGGATCCCTATTGCAAGCACGGCCTCCGTTTGCATTTTCCGAGATCGGAAGAGCGGTTCAGC	2A|025.925361290|3064473|3064473	GG	GG	GG	AA	GG	GG	GG	GG	GG	AA	GG	GG	AA	GG	GG	GG	GG	GG	GG	NN	AA	GG	GG	GG	GA	GG	GG	AA	GG	GG	GG	GG	GG	GG	GG	AA	GG	GG	AA	AA	GG	GG	GG	NN	GG	GG
1038091	36:C>T	TGCAGGCACCATCGCTGATATGTGGGGGCACTCCGACTGCTACTATGACAAGCATTATGCTGTCTACTG	2A|028.819454950|1038091|1038091	CT	CC	CT	TT	NN	CC	TT	CT	CC	CC	CC	CC	CC	CT	CT	TT	TT	CC	TT	TT	TT	TT	TT	CC	TT	CC	CC	TT	CC	CT	TT	TT	TT	TT	TT	CC	TT	TT	TT	TT	TT	TT	CC	TT	CT	TT
1064047	26:C>A	TGCAGTTCCCACTCGTAGTCGGGGTCCTCCCAGTAGTTGCACTTGTACCGCTTCTCTATCATCACGTCG	2A|028.819454950|1064047|1064047	CA	CC	CC	CC	AA	CC	CA	CC	CC	CC	CC	CC	CC	CC	CC	NN	AA	CC	NN	AA	CC	AA	AA	CC	CA	CC	CC	CC	CA	CC	AA	AA	AA	AA	AA	CC	NN	NN	CC	CC	CA	CC	CC	AA	AA	AA
1277633	33:G>A	TGCAGCAATCTAGGCTCTCAGGGTACTCATCAGGACGGGGCAAGTAGCTAGTCGAACCTGCCGAGATCG	2A|028.819454950|1277633|1277633	GA	GA	GA	AA	AA	AA	AA	AA	GG	GG	GA	GG	GG	GA	AA	AA	AA	GA	AA	AA	AA	AA	AA	GG	AA	AA	GG	AA	AA	GA	AA	AA	AA	AA	AA	GG	AA	AA	NN	AA	AA	AA	AA	AA	AA	AA
1667915	6:A>C	TGCAGAAACCATCGCTGATATGCGGCGGCATTTCGACAAGCACTATGCTGTCTACTGCCGAGATCGGAA	2A|028.819454950|1667915|1667915	AA	CC	AC	AA	AA	AC	AA	AA	CC	CC	AC	CC	CC	CC	AC	AA	AA	CC	AA	AA	AA	AA	AA	CC	AA	CC	AC	AA	AC	AC	AA	AA	AA	AA	AA	CC	AA	AA	AA	AA	AA	AA	CC	NN	AA	AA
2257945	32:C>G	TGCAGCATTGCGGACCACTGCAACGGCCTCCTCTTACTCGATGTTCACGAGGACCATTACTACGTGGTT	2A|028.819454950|2257945|2257945	CG	CC	GG	GG	GG	NN	GG	CG	CC	CC	CG	CC	CC	CG	CG	GG	GG	CC	GG	GG	GG	GG	GG	CC	GG	NN	CC	GG	GG	CG	GG	GG	GG	GG	GG	CC	GG	GG	GG	GG	GG	GG	NN	GG	GG	GG
2258664	28:A>G	TGCAGGCTTCAGGAGCGGCACCACGTTCACCTCGGCCCAGGGCTCTAGCTGGTCGAATACCTCTAGCTT	2A|029.407797380|2258664|2258664	GG	GG	GG	GG	GG	AG	GG	GG	GG	GG	GG	GG	GG	GG	GG	GG	GG	AG	GG	GG	GG	GG	GG	GG	GG	AA	GG	GG	AA	GG	AG	GG	GG	GG	GG	GG	GG	GG	GG	GG	GG	GG	AA	GG	GG	GG
1061775	41:A>T	TGCAGTCACTTGTATCGGTTGATGGGTCCGCAGGTATCCTAAGTCTGAAAAGATGTGACGAAACTGGGT	2A|029.658624450|1061775|1061775	AA	AA	AA	NN	AA	AA	AA	AA	AA	AA	AA	AA	AA	AA	TT	AA	AA	AA	AA	AA	AA	AA	AA	AA	AA	AA	AA	TT	AA	AA	AA	AA	AA	TT	AA	AA	AA	AA	AA	TT	AA	TT	AA	AA	AA	AA
1061775	54:G>A	TGCAGTCACTTGTATCGGTTGATGGGTCCGCAGGTATCCTAAGTCTGAAAAGATGTGACGAAACTGGGT	2A|029.658624450|1061775|1061775	GG	GG	GG	AA	GG	GG	GG	GG	GG	GG	GG	GG	GG	GG	AA	GG	GG	GG	GG	GG	GG	GG	GG	GG	GG	GG	GG	AA	GG	GA	GG	GG	GG	AA	GG	GG	GG	GG	GG	NN	GG	NN	GG	GG	GG	GG
1120653	29:G>A	TGCAGGATGAAGAAGATAAAAGGAGAATAGAGAGATGAATCAATGTGCACAGTTACTCTTGAGTCTTGG	2A|029.830139390|1120653|1120653	AA	AA	AA	AA	AA	AA	NN	AA	AA	AA	NN	AA	GG	AA	AA	GG	NN	AA	NN	AA	NN	AA	AA	AA	AA	GG	AA	AA	GG	AA	AA	AA	AA	AA	AA	NN	AA	AA	AA	AA	AA	NN	NN	AA	AA	AA
3064836	24:A>T	TGCAGGTCGGCAGCTCCGACATTGACGTGGAGATGGTGATGAAGCCGAGATCGGAAGAGCGGTTCAGCA	2A|029.830139390|3064836|3064836	TT	TT	TT	TT	TT	TT	TT	TT	TT	TT	TT	NN	TT	TT	TT	AA	TT	AT	TT	TT	TT	TT	TT	TT	TT	AA	TT	TT	AA	TT	TT	TT	TT	AA	TT	TT	TT	TT	TT	TT	TT	TT	AA	TT	TT	TT
3064800	41:C>T	TGCAGCGGGAAGCTGGTTTCGTGTCGACCCAATAAACGTCGCGGCGCTCTGTACGTCAAATCCTAAGCG	2A|031.134390870|3064800|3064800	CC	CC	CC	CC	CC	CC	CC	CC	NN	CC	CC	CC	CT	CC	CC	CC	CC	CC	CC	CC	CC	CC	CC	CC	CC	CC	CC	CC	CC	CC	CC	CC	CC	CC	CC	CC	CC	CC	CC	NN	CC	CC	CC	CC	CC	CC
3064800	5:C>T	TGCAGCGGGAAGCTGGTTTCGTGTCGACCCAATAAACGTCGCGGCGCTCTGTACGTCAAATCCTAAGCG	2A|031.134390870|3064800|3064800	CC	CC	CC	CC	CC	CC	CC	CC	NN	CC	CC	CC	CC	CC	CC	CC	CC	CC	CC	CC	CC	CC	CC	CC	CC	CC	CC	CC	CC	CC	CC	CC	CC	CC	CC	CC	CC	CC	CC	TT	CC	CC	CC	CC	CC	CC
1088624	9:T>C	TGCAGAGGATGCAGCAGTGCTGACTAGTTAATGCCAAATGATCAAGTGATGTATGCTCACTGGGACTGT	2A|031.521870590|1088624|1088624	TT	TT	TT	TT	TT	TT	TT	TT	TT	TT	TT	TT	TT	TT	TT	TT	TT	TT	TT	TT	TT	NN	NN	TT	TT	NN	TT	TT	TT	TT	TT	TT	NN	TT	NN	TT	TT	TT	TT	TT	TT	TT	TT	TT	TT	TT
1048259	39:C>A	TGCAGCAGCAGCCCGCTCCACGTCCTCATCTTCCTCCTCCTCCTCATCATCATGCTGCTGCCTACCATG	2A|032.569602770|1048259|1048259	CC	CC	CC	CC	CC	CC	CC	CC	NN	CC	CC	CC	CC	CC	CC	NN	CC	CC	CC	CC	CC	CC	CC	CC	CC	NN	CC	CC	NN	CC	CC	CC	CC	CC	CC	CC	CC	CC	CC	CC	CC	CC	NN	CC	CC	CC
1076875	42:G>A	TGCAGATTGTGTTGGCGCAAATCAACGGCTGTCTAGGTGGCTGGCCTTTTTCTAAGATCAGCCGAGATC	2A|040.076400880|1076875|1076875	GG	NN	GG	NN	GG	GG	GG	GG	GG	GG	GG	GG	GG	GA	GG	NN	GG	GG	GG	GG	GG	GG	GG	GG	GG	NN	GG	AA	NN	GG	GG	GG	GG	GG	GG	GG	GG	GG	GG	AA	GG	GG	GG	GG	GG	GG
5971560	15:G>C	TGCAGCGCCGCCCTAGTGGCTGCCCGAGATCGGAAGAGCGGTTCAGCAGGAATGCCGAGACCGATCTCG	2A|040.176318600|5373292|5373292	GC	GC	GC	CC	GC	GC	GC	GC	CC	GC	GC	CC	GG	CC	CC	GC	GC	CC	CC	CC	NN	GG	CC	GC	GC	CC	CC	CC	GC	GG	CC	NN	CC	GC	GC	GC	GC	GC	CC	CC	GC	GC	CC	CC	GC	CC
5323916	37:T>C	TGCAGTAGATCTCGCTTGCCGCGGGCGCCGTCCCGTCTTGCTCTCTTGACGACGGGGCACTGGGCGGAG	2A|044.748682040|2283781|2283781	TT	NN	TT	CC	TT	TT	TC	CC	TT	CC	TT	TT	TC	TC	TT	NN	TT	TT	TT	CC	TT	TT	NN	TT	TC	NN	TT	CC	NN	TT	CC	TT	TT	TT	NN	TT	TT	TT	TT	CC	TT	TT	TT	TT	NN	CC
1129174	29:G>A	TGCAGCGGCGGATCCATGACGGGAAAGTCGTACTGGTGCAGGGGGCATACTACCCAGCCATCACCGAGC	2A|045.201393100|1129174|1129174	GG	GG	GG	AA	GG	GG	GG	GA	GG	AA	GG	GG	GG	GA	GG	GG	GG	AA	GG	NN	GG	GG	GG	GG	GG	GA	NN	AA	GG	NN	NN	GG	GG	GG	GG	GG	GG	GG	GG	AA	GG	GG	GG	GG	GG	GG
2255628	61:A>G	TGCAGCACATCGTGCACGTTGTGGTGATCACCTAGTGTGCATCTCAGATAACAAGGTGGGCATCGAAGA	2A|045.561436470|2255628|2255628	GG	NN	GG	AA	GG	NN	AG	AG	GG	GG	GG	GG	AG	AG	GG	GG	GG	AG	GG	GG	GG	GG	NN	GG	AG	NN	GG	AA	NN	GG	AA	GG	GG	GG	NN	GG	GG	GG	AA	AA	GG	GG	AA	GG	GG	AA
2268043	47:C>G	TGCAGGTGGTGGCACAGCGCCACCTCCACCAAGAAGTTCATCCTGGACCACCACCGCCGCCAGCCCTTG	2A|045.561436470|2268043|2268043	CC	CC	CC	GG	CC	CC	CG	NN	NN	CC	CC	CC	CG	GG	CC	CC	CC	CG	CC	CC	NN	CC	CC	NN	CG	NN	CC	GG	CC	CC	GG	CC	CC	CC	CC	CC	CC	CC	CC	NN	CC	CC	GG	CC	NN	GG
3023415	29:C>T	TGCAGCTCCGCTTCAAAATGGTTCAGAGACATGCTCTGTTCGCCCGAGATCGGAAGAGCGGTTCAGCAG	2A|045.561436470|3023415|3023415	CC	CC	CC	TT	CT	CC	CT	CT	CC	CC	CC	CC	CT	CT	CC	CC	CC	CT	CC	CT	CC	CC	CC	CC	CT	CC	CC	TT	CC	CC	CT	CC	CC	CC	CC	CC	CC	CC	CC	TT	CC	CC	TT	CC	CC	TT
3026365	18:A>G	TGCAGAGCGACTTCATCAACGCGGCGCAAATCCCTGCCGAGATCGGAAGAGCGGTTCAGCAGGAATGCC	2A|045.561436470|3026365|3026365	AA	AA	AA	GG	AA	AA	AA	AG	AA	AA	AA	AA	AG	AG	AA	AA	AA	AG	AA	AG	AA	AA	AA	AA	AG	AA	AA	GG	AA	AA	GG	AA	AA	AA	AA	AA	AA	AA	AA	GG	AA	AA	GG	AA	AA	GG
3064681	24:A>G	TGCAGCAGCTGTTCCTCGACGACAACAGCTTCGATGGGGAGCTGCCGAGATCGGAAGAGCGGTTCAGCA	2A|045.561436470|3064681|3064681	AA	AA	AA	GG	AA	AA	AA	AG	AA	GG	AA	AA	AG	AG	AA	AA	AA	AG	AA	AA	AA	AA	AA	AA	AA	AA	AA	GG	AA	AA	AA	AA	AA	AA	AA	AA	AA	AA	AA	GG	AA	AA	AA	AA	AA	AA
4910578	59:G>T	TGCAGTCATGAGTCACTCTAGTGTAACTCTGTGTATCATGTGTAGCTATTAAATCTTAAGCATGTCCAA	2A|045.561436470|4910578|4910578	TT	TT	TT	GG	TT	TT	TT	TT	TT	GG	TT	TT	TT	GT	TT	TT	TT	GG	TT	TT	TT	TT	TT	TT	TT	NN	TT	GG	TT	TT	TT	TT	TT	TT	NN	TT	TT	TT	TT	GG	TT	TT	TT	TT	TT	TT
1127399	16:C>T	TGCAGACGCAGCGGGACGCCGCGAGCCAGCGCGGCGCGAGATGGCGCAAGACGTCTGCTAGCATGTCCT	2A|045.577096200|1127399|1127399	CT	CC	CC	TT	TT	CC	TT	TT	TT	TT	CC	CC	TT	TT	TT	TT	TT	TT	TT	TT	TT	TT	CC	CC	TT	CC	CC	TT	CC	TT	CT	TT	TT	TT	CC	TT	TT	CC	TT	TT	TT	TT	TT	TT	TT	TT
100018485	54:C>T	TGCAGACGCAGCGGGATGCCGCGAGCCAGCGCGGCGCGAGATGGCGCAAGACGTCTGCTAGCATGTCCT	2A|045.577096200|1127399|1127399	CT	TT	NN	CT	CC	TT	CC	CC	CC	CC	NN	NN	CC	CC	CC	CC	CC	CT	CC	CC	CC	CC	NN	NN	CC	TT	NN	CT	NN	CC	CC	CT	CC	CC	NN	CC	CC	NN	CC	CC	CC	CC	CC	CC	CC	CC
7333774	13:G>A	TGCAGGACAGGATGCAGCTGGTTTCGATTCCGAGATCGGAAGAGCGGTTCAGCAGGAATGCCGAGACCG	2A|046.049008580|3958043|3958043	AA	AA	GA	AA	AA	GA	GA	AA	AA	AA	AA	AA	GA	AA	AA	AA	AA	AA	AA	AA	AA	AA	GG	AA	AA	AA	AA	AA	AA	AA	GA	AA	AA	AA	GG	AA	AA	AA	AA	AA	GA	AA	AA	AA	AA	AA
991804	53:C>G	TGCAGCAATTCAGTCTTCTCTTCAGGCATTCGGTCAGAAGGCTTGTGTCGTGTCGCAGGCCACGGCGTG	2A|046.784719970|991804|991804	CG	CC	CC	CC	CC	GG	CG	CG	CC	CC	CC	GG	CG	CG	CC	CC	CC	CG	CC	CC	CG	CC	GG	GG	CG	CC	CC	GG	CC	CC	CG	CC	CC	CC	GG	CC	CC	CC	CC	GG	CC	CC	GG	CC	CC	GG
11914882	19:T>C	TGCAGGCGCACAGCCACTCTCGCAAGATGGGCCGAGATCGGAAGAGCGGTTCAGCAGGAATGCCGAGAC	2A|047.886253160|7353742|7353742	CC	CC	CC	TT	CC	CC	CC	CC	CC	CC	CC	CC	CC	CC	CC	TT	CC	CC	CC	CC	TT	NN	CC	CC	CC	CC	TC	CC	CC	CC	CC	CC	CC	CC	CC	CC	CC	CC	TT	NN	CC	CC	CC	CC	CC	CC
100025029	20:C>A	TGCAGGCGCACAGCCACTCCCGCAAGATGGGCCGAGATCGGAAGAGCGGTTCAGCAGGAATGCCGAGAC	2A|047.886253160|7353742|7353742	CA	CA	CC	AA	CA	CA	CA	CA	CA	CC	CC	CA	CA	CA	CA	AA	CA	CA	CA	CA	AA	AA	CA	CA	CA	CC	CA	CA	CA	CA	CA	CA	CA	CA	CA	CA	CA	CA	AA	NN	CA	CA	CA	CA	CA	CA
1079678	48:C>G	TGCAGAGAGTGGTGTAAGTGGGCTGGACTTGGTCAGTGTTGGGCTACACTATGAAGAAGTGGGTGATCT	2A|048.366018250|1079678|1079678	CC	CC	CC	CC	CC	CC	CC	CC	CC	GG	CC	CC	CC	CC	CC	CC	CC	CC	CC	CC	CC	CC	CC	CC	CC	CC	CC	CC	CC	CC	CC	CC	CC	CC	CC	GG	CC	CC	CC	CC	CC	CC	CC	CC	CC	CC
100022593	52:C>G	TGCAGCGCCGCTTCGAGCCCTGCCGCGACGACATCATCGTCGCAAGCTTTCCCAAGTCCGAGATCGGAA	2A|049.799256060|3222442|3222442	CC	CC	CC	GG	CC	CG	CC	CC	NN	CC	CC	CC	CC	CC	CG	CC	CC	CC	GG	NN	GG	CC	CC	CC	CC	GG	CG	CG	CG	CC	GG	CC	CC	CC	CC	CC	CC	CC	CC	CC	CC	CC	CC	CC	CC	GG
2250973	26:A>G	TGCAGCGCCGCTTCGAGCCCTGCCGCAACGACGTAATCGTCGCAAGCTTTCCCAAGTCCGAGATCGGAA	2A|049.799256060|3222442|3222442	AG	AG	AG	NN	AG	AG	AG	AG	AA	AG	AG	AG	AG	AG	AG	AG	AG	AG	AA	AA	AA	GG	AG	AG	AG	AA	AG	AG	AG	AG	NN	AG	AG	AG	AG	AG	AG	AG	AG	AG	AG	AG	AG	GG	AG	NN
100015592	23:A>G	TGCAGCGCCTCCATGAACTCCTTAGTGCCGAGATCGGAAGAGCGGTTCAGCAGGAATGCCGAGACCGAT	2A|049.799256060|4537942|4537942	AA	AA	AA	AA	AA	AG	AA	AA	AA	AA	AA	AA	AA	AA	AG	AA	GG	AG	GG	AG	AA	AA	AA	AA	AA	AG	GG	AG	AG	AA	GG	GG	AG	AA	AA	AA	AA	AG	GG	AG	AG	AA	AA	GG	AA	GG
4993325	5:T>C	TGCAGTGCCGCCACGGCGTCGGCCGAGATCGGAAGAGCGGTTCAGCAGGAATGCCGAGACCGATCTCGT	2A|053.572630940|4993325|4993325	CC	CC	CC	CC	CC	CC	CC	NN	CC	NN	CC	CC	CC	CC	NN	CC	CC	TT	CC	CC	CC	NN	CC	CC	CC	NN	CC	CC	CC	CC	CC	CC	NN	CC	CC	CC	CC	CC	CC	CC	CC	CC	TT	CC	CC	CC
1234571	47:T>G	TGCAGGCACCGAATCATAGCTGCTGAAAACATCAAGAACTAACTTGGTTCGCACTCCTACCTAACCACC	2A|054.750545670|1234571|1234571	TT	GG	TT	TT	TT	GG	TT	TT	TT	TT	TT	TT	TG	TT	TT	TT	TT	GG	TT	TT	NN	NN	GG	NN	TT	GG	TT	GG	TG	TG	TG	TT	TT	TT	GG	TT	TT	TT	NN	TT	TT	NN	GG	TT	TT	TT
4910904	22:C>T	TGCAGTCGGGCCAGCGGTGGAGCGGTCGAATGCGACGTGAGGAACTCCAGACGAACAGGCGGTGCTCCG	2A|054.750545670|4910904|4910904	TT	CC	TT	TT	TT	CT	TT	TT	TT	TT	TT	TT	CT	TT	TT	TT	CT	CT	TT	TT	TT	TT	CC	TT	TT	CC	TT	CT	CT	CT	CT	TT	TT	TT	CC	TT	TT	TT	TT	TT	TT	CC	CC	TT	TT	TT
1081999	29:T>G	TGCAGGCCAGGCCACTGCCGAACTTCTTCTTTACTCCGTGCTGCTTCGGCAGCAGACCGTCGTCCATCC	2A|057.030993390|1081999|1081999	TT	TT	TT	TT	TT	TT	TT	TT	TT	TT	TG	TT	TT	TT	TG	TT	TT	TT	GG	TT	GG	TT	TT	TT	TT	TT	TT	TT	TT	TT	TT	TT	TT	TT	TT	TT	TT	TT	TT	TT	TT	TT	TT	TT	TT	TT
1087875	10:T>C	TGCAGTGCTCTCTACTGTGTAGAATTCAAAGTAAGCAGTACCACTGCTTCAGGTCTCTGGCCGAGATCG	2A|057.030993390|1087875|1087875	TT	TT	CC	TT	TT	TT	TT	TT	TT	TT	TC	TT	TT	TC	CC	TT	TT	TT	CC	TT	CC	TT	TT	TT	TT	TT	CC	TT	TT	TT	TT	TT	TT	TT	TT	TT	TT	CC	TT	TT	TT	TT	TT	TT	TT	TT
5323750	56:G>T	TGCAGTTGGCGTCGTTGCACTGACCCGCGGAGGAATTGGGGCGTCTCCGCTGCGTAGGAGATCGGAAGA	2A|057.252043820|1092750|1092750	GT	TT	TT	TT	TT	GG	GG	GG	TT	NN	GG	NN	TT	TT	GG	TT	TT	TT	GG	GG	NN	NN	NN	TT	GT	TT	TT	TT	TT	GT	GT	NN	TT	TT	NN	TT	TT	TT	TT	TT	TT	GG	GG	TT	TT	GG
1063013	31:A>G	TGCAGCAGAAGAAGAAGAGGGAGGCGCGACAAAGGCGATGGCACGCGGGTCCGAGATCGGAAGAGCGGT	2A|058.207542250|1063013|1063013	AG	GG	AA	AA	AA	GG	AG	GG	AA	GG	GG	AA	AA	AA	GG	AA	AA	AA	GG	GG	GG	AA	GG	AA	AG	GG	AA	AA	AG	AG	AG	GG	AA	AA	GG	AG	AA	AA	AA	AA	AA	GG	AG	GG	AA	GG
1063013	18:G>C	TGCAGCAGAAGAAGAAGAGGGAGGCGCGACAAAGGCGATGGCACGCGGGTCCGAGATCGGAAGAGCGGT	2A|058.207542250|1063013|1063013	GC	CC	GG	GG	GG	CC	GC	CC	GG	CC	CC	GG	GG	GG	CC	GC	GG	GG	CC	CC	CC	GG	CC	GG	GC	CC	GG	GG	GC	GC	GC	CC	GG	GG	CC	GG	GG	GG	GG	GG	GG	CC	GC	CC	GG	CC
1105748	62:C>G	TGCAGAGCATCATCCATCCCATCCCCAGGTCATAAACCCAAGTCGGACTCGCCTTCCTCCTCCCCAACT	2A|058.207542250|1105748|1105748	CG	CC	CC	GG	GG	CC	CC	CC	GG	CC	CC	GG	GG	GG	CC	GG	GG	GG	CC	NN	CC	GG	CC	GG	CG	CC	CC	GG	CG	CC	GG	CC	NN	GG	CC	GG	GG	CC	GG	GG	GG	CC	CC	CC	GG	CC
1230245	58:A>G	TGCAGCAGCTGGGCGGCTCCCACGGTTGGTTCCCTTTCCCTCACCAGATTGGTTACTTATTCCCCTCAT	2A|058.207542250|1230245|1230245	GG	AA	GG	AA	GG	AA	GG	GG	GG	GG	GG	GG	GG	AG	GG	NN	GG	GG	GG	GG	GG	GG	NN	GG	GG	AA	NN	AA	GG	NN	NN	AA	GG	GG	AA	GG	GG	GG	AA	AA	GG	GG	AA	GG	GG	NN
981946	37:T>C	TGCAGGATTTTTATTCAAGTTTGACGTACTTATTTAGTTATATATCCTGATGAATATGGGAAGTTTTCA	2A|058.207542250|981946|981946	TT	CC	TT	CC	TT	TC	TT	TT	TT	TT	TT	TT	TT	TC	TC	TT	TT	TT	TT	TT	TT	TT	CC	TT	TT	CC	TT	CC	NN	NN	TT	CC	TT	TT	CC	TT	TT	TT	CC	TT	TT	TT	CC	TT	TT	TT
988703	15:C>T	TGCAGTGCGGCGCCACCGCAGTACCGCCCTGACCTTTGCATCGCCAGCGTCCCTGCCTCGCTGACCCAT	2A|058.207542250|988703|988703	CT	NN	CC	CC	CC	TT	CT	NN	CC	CC	TT	CC	CC	CC	TT	CC	CC	CC	TT	TT	TT	CC	NN	CC	CT	NN	CC	CC	CC	CC	CC	TT	CC	CC	NN	CC	CC	CC	CC	CC	CC	TT	TT	CC	CC	CT
989003	45:T>C	TGCAGCAGGGCATGGAAGGAGGAGTAGCAGAGGAAGGGGGCCGCGTGGAGGGGTGACGTGCTCGCCGAG	2A|058.207542250|989003|989003	TC	NN	TT	TT	TT	NN	CC	CC	TT	NN	CC	TT	TT	TT	CC	TT	TT	TT	CC	CC	CC	TT	NN	TT	TC	NN	TT	TT	TT	TC	TC	CC	TT	TT	NN	TT	TT	TT	TT	TT	TT	CC	TC	NN	TT	CC
1026470	46:A>G	TGCAGTTAGTGGCAGTAATAGGTTATGCTAGTGGGAGCAGCTAGCCATGGAGCATGATGGTGAGCAGGT	2A|058.318619560|1026470|1026470	AA	AA	AA	AA	AA	AG	AA	AA	GG	GG	AA	AA	AA	AG	AA	AA	AA	AA	AA	AA	AA	AA	AA	AA	AA	AA	AA	NN	AA	AA	AA	AA	AA	AA	AA	AA	AA	NN	GG	GG	AA	AA	AA	AA	AA	AA
4993308	20:T>C	TGCAGCTGCCGCACTCAGGCTTGACGTGGTCGCAGCAGCTGTGCCGAGATCGGAAGAGCGGTTCAGCAG	2A|058.639916790|3029106|3029106	TT	TT	TT	TT	TT	TT	TT	TT	TT	TT	NN	TT	TC	TT	TT	TT	TT	TT	TT	TT	TT	TT	TT	TT	TT	TT	TT	TT	TT	TT	TT	CC	NN	TT	TT	NN	TT	TT	TT	TT	TT	TT	TT	TT	TT	TT
3029106	22:A>G	TGCAGCTGCCGCACTCAGGCCTAACGTGGTCGCAGCAGCTGTGCCGAGATCGGAAGAGCGGTTCAGCAG	2A|058.639916790|3029106|3029106	AG	GG	AG	GG	AG	GG	AG	AG	AG	AG	AA	AG	AG	AG	AG	AG	AG	AG	AG	AG	AG	AG	AG	AG	AG	AG	AG	AG	AG	AG	AG	NN	AA	AG	AG	AA	AG	AG	AG	AG	AG	AG	AG	AG	AG	AG
1114595	18:T>C	TGCAGACGCCCGCCTCCGTTCGTCGGTGCCCGTCGCCGTGGATTTTCCCTCGCGCCACCGAGATCGGAA	2A|058.856104060|1114595|1114595	TT	TT	TT	TT	TT	TT	TT	NN	TT	TT	TT	TT	CC	TT	TT	TT	TT	TT	TT	TT	TT	TT	NN	TT	TT	NN	TT	TT	TT	TT	NN	CC	TT	TT	TT	TT	TT	TT	TT	TT	TT	TT	NN	TT	TT	TT
1228614	42:G>C	TGCAGCAGCAGCACGGCTCGCCCAAGGGCCAGCTTCAGGAACGCAACCTGGTTTGTCCCCCCGAGATCG	2A|058.856104060|1228614|1228614	GG	GG	GG	GG	GG	GG	GG	GG	GG	GG	GG	GG	GC	GG	GG	GG	GG	GC	GG	GG	GG	GG	NN	GG	GG	GG	GG	GG	GG	GG	NN	CC	GG	GG	GG	GG	GG	GG	GG	GG	GG	GG	GG	GG	GG	NN
3385596	38:G>A	TGCAGGGGGCACTGCTGCCGCCCGTCGAGAGCGCAGGAGCCCGCGCGGCCGAGATCGGAAGAGCGGTTC	2A|058.856104060|3385596|3385596	AA	AA	AA	AA	AA	AA	NN	AA	AA	NN	AA	AA	GA	AA	AA	AA	AA	AA	AA	AA	AA	AA	AA	NN	AA	AA	AA	AA	AA	AA	AA	GG	AA	AA	AA	AA	AA	AA	AA	AA	AA	AA	AA	AA	AA	AA
5969885	9:C>G	TGCAGCTGCCAACAGTCGAGGCGCACTGGCATGGCACCGCCACCGACCGAGATCGGAAGAGCGGTTCAG	2A|058.856104060|5969885|5969885	GG	GG	GG	GG	GG	GG	GG	GG	GG	GG	GG	GG	CG	GG	GG	GG	GG	CG	GG	GG	GG	GG	GG	GG	GG	GG	GG	GG	GG	GG	GG	CC	GG	GG	GG	GG	GG	GG	GG	GG	GG	GG	GG	GG	GG	GG
999517	41:C>T	TGCAGCGATGCTGTGCTGCTGTAGCTACTCTTCCTACGCGCCGCCTCCCTCGCTGAGCCCCGTGGCGTG	2A|058.856104060|999517|999517	CC	CC	CC	TT	CC	CT	CC	CC	TT	CC	CC	CC	TT	CT	CC	CC	CC	CT	CC	CC	CC	CC	CC	CC	CC	CC	CC	CT	CC	TT	CC	CC	CC	CC	CC	CC	CC	CC	TT	TT	CC	TT	CC	CC	CC	CC
1078780	14:T>C	TGCAGTATACGTAGTATTTTTTTGTTTCCATTTGCACATCCCAATCACTCCACATCAAATATTGACCTT	2A|058.985738160|1078780|1078780	TT	TT	CC	NN	TT	TT	TT	TT	TT	NN	TT	TT	TT	NN	TC	TT	TT	TT	CC	TT	CC	TT	TT	NN	TT	TT	CC	TT	TT	TT	TT	TT	TT	TT	TT	TT	TT	CC	TT	NN	TC	TT	TT	TT	TT	TT
1094923	51:A>G	TGCAGCCGCTCGTGCACCCACGCCCGCACCCACGCGAGCGAAGAGGATAGCATTTCACTCCCGAGATCG	2A|059.099795380|1094923|1094923	GG	NN	AA	NN	AA	GG	GG	GG	AA	NN	GG	AA	AA	AA	GG	AA	AA	NN	GG	GG	GG	AA	GG	AA	GG	NN	AA	AA	AA	AG	GG	GG	AA	AA	NN	AA	AA	AA	AA	AA	AA	GG	AG	GG	AA	GG
100022455	22:A>G	TGCAGCGCATCCTGTCCTTCGCACCGAGATCGGAAGAGCGGTTCAGCAGGAATGCCGAGACCGATCTCG	2A|059.229023880|3939545|3939545	AA	GG	AA	AA	AA	GG	AA	AA	AA	AA	AA	AA	AG	AA	AA	AA	AA	AG	AA	AA	AA	AA	NN	AA	AA	GG	AA	AG	AG	AA	AA	AA	AA	AA	GG	AA	AA	AA	AA	AA	AA	GG	GG	AA	AA	AA
7351364	17:T>C	TGCAGCCTCGACCCCAATCCGAGATCGGAAGAGCGGTTCAGCAGGAATGCCGAGACCGATCTCGTATGC	2A|059.229023880|4536077|4536077	CC	TT	TT	CC	CC	TT	CC	TC	CC	CC	CC	CC	TC	TC	TT	CC	NN	CC	TT	CC	TT	CC	TT	CC	CC	TT	TC	CC	TC	TC	CC	NN	CC	CC	TT	CC	CC	TT	CC	CC	CC	TT	CC	CC	CC	CC
1289432	35:A>T	TGCAGATCTTATTATCGTCGCACCTTGGGCTCCGTAATTGGTCCGTTCACAGATATTTTCTGGAGTCAG	2A|059.296245950|1289432|1289432	AA	TT	NN	NN	TT	NN	AA	AA	AA	AA	AA	TT	TT	NN	AA	TT	TT	AA	AA	TT	AA	TT	TT	TT	AT	TT	AA	AA	TT	TT	AA	NN	NN	TT	TT	TT	TT	AA	AA	AA	TT	TT	AA	NN	TT	AA
1072955	32:A>G	TGCAGCTTGTTGTCATCGTCCTGACGACGATGATACAAGTACTTGTCAAGGCTTCCGTTGGGCATGTAG	2A|059.398237830|1072955|1072955	AG	GG	AA	GG	GG	AG	AA	AG	AA	GG	AA	GG	GG	AG	AA	GG	GG	AG	AA	GG	AA	GG	GG	GG	AG	GG	AA	GG	GG	GG	AG	AA	GG	GG	GG	GG	GG	AA	GG	GG	GG	GG	AA	GG	GG	AA
1115924	27:G>C	TGCAGGCGTGACGACCAAACCAGACGAGTCATTTATTAGCGGCACTACACGGGCAGATGAGATTAACCA	2A|059.398237830|1115924|1115924	CC	GG	CC	GG	GG	GC	GC	GC	CC	GG	CC	GG	GC	GG	CC	NN	GG	CC	CC	GC	CC	GG	GG	GG	GC	GG	CC	GG	GG	GG	CC	CC	NN	GG	GG	GG	GG	NN	GG	GG	GG	GG	CC	GG	GG	CC
1240078	54:T>C	TGCAGAGACGGAAGAGTTCACCCGTCACTCGCTAGCTATCTCCTTTCAGTCGAGTCACCGAGATCGGAA	2A|059.398237830|1240078|1240078	TT	TT	CC	TT	TT	TT	TT	TT	TT	TT	TT	TT	TT	TC	TC	TT	TC	TT	CC	TT	CC	TT	TT	TT	TT	NN	CC	TT	TT	TT	TT	TT	TT	TT	TT	TT	TT	CC	TT	TT	TT	TT	TT	TT	TT	TT
5581968	34:T>C	TGCAGCCGTTGTATCCTCTCCAACAGCTCCTTCATGTAGTCGATCGTGTCCCCCGAGATCGGAAGAGCG	2A|059.591201940|5581968|5581968	CC	TT	CC	CC	NN	TC	TC	CC	CC	CC	NN	TT	TC	CC	CC	NN	CC	CC	CC	CC	CC	CC	TC	TT	NN	TC	CC	NN	TT	CC	CC	TC	NN	NN	TT	NN	TT	TC	CC	TC	TT	CC	NN	NN	NN	NN
5579629	18:G>A	TGCAGCTAGCCGATCGGCGATGGCGACCAAGATCTACATCGTGTAATGCTCCGCCTCTGCTTGCTCTTC	2A|059.843199300|5579629|5579629	AA	AA	AA	GG	AA	AA	AA	GA	AA	GG	AA	NN	AA	GA	AA	AA	AA	AA	AA	AA	AA	AA	AA	AA	AA	AA	AA	GG	AA	AA	AA	AA	AA	AA	AA	AA	AA	AA	GG	GG	NN	AA	AA	AA	AA	AA
3064660	8:T>C	TGCAGTTATGATTGGGACTCGTCCCTGATAATCGTCGCCGCCCGAGATCGGAAGAGCGGTTCAGCAGGA	2A|059.979415560|3064660|3064660	TT	TT	TT	CC	TT	TT	TT	TT	TT	CC	TT	TT	TT	TC	TT	TT	TT	TT	TT	TT	TT	TT	TT	TT	TT	TC	TT	CC	TC	TC	TT	TT	TT	TT	TT	TT	TT	TT	CC	CC	TT	CC	TT	TT	TT	TT
2283934	46:A>G	TGCAGCTGGAAGAGAGCTGCTTGAGGACCCTGTCGTCGAGCCTAGCATACGACAGCTTCAGCACCTTGA	2A|060.019292190|2283934|2283934	AG	NN	AA	AA	AA	GG	GG	GG	AA	NN	GG	AA	AA	AA	GG	AA	AA	AA	GG	GG	GG	AA	NN	NN	AG	NN	AA	AA	AA	AG	GG	GG	AA	AA	NN	AA	AA	AA	AA	AA	AA	GG	GG	NN	AA	GG
1021498	35:A>G	TGCAGGTACAGTCCTAGCATGCGGTATAGTTGGGCACCGTAGGCCTGCCCGCATAGCGTCTCCAGGGCG	2A|060.517136920|1021498|1021498	AG	NN	AG	GG	AA	AA	AG	AG	AA	AA	AA	AA	AA	AG	AG	AA	AA	AG	AA	NN	AA	AA	NN	AA	AG	NN	GG	GG	AA	AA	GG	GG	AA	AA	NN	AA	AA	AA	GG	GG	AA	AA	NN	NN	AA	GG
1094287	6:T>A	TGCAGGTGGCGCTGCGGCCGCGGAGGCGGAGCCCATGCTGCTCAACGACGCCATCCGCCGAGATCGGAA	2A|060.517136920|1094287|1094287	TT	AA	NN	NN	TT	TT	NN	TT	TT	TT	TT	TT	TT	TT	TT	TT	TT	TT	TT	AA	NN	TT	AA	TT	TT	AA	NN	TT	TA	TT	TA	NN	TT	TT	AA	TT	TT	TT	TT	TT	TT	TT	NN	AA	TT	TT
1219652	23:A>G	TGCAGTGGTTTTGGCTCGTAGTCAAGGAAGTAGTCACCCCACAGAGAGGGCTCATAGCTGGACAGCGTC	2A|060.517136920|1219652|1219652	AA	GG	NN	NN	AA	AA	AA	AA	NN	AA	GG	AA	AA	AA	AA	AA	AA	AA	AA	AA	AA	AA	NN	AA	AA	NN	AA	AA	AG	AA	AA	AA	NN	AA	NN	AA	AA	AA	AA	AA	AA	NN	GG	GG	AA	AA
1228285	17:T>C	TGCAGCTCCGCCAACTCTCGGAGCGGAGTTGGGGAGCGGAGCATTACCGAATAGCCCCACAACCCTCTT	2A|060.517136920|1228285|1228285	TT	TT	TT	TT	TT	TT	TT	TT	TT	TT	CC	TT	TC	TT	TT	TT	TT	CC	TT	TT	TT	TT	TT	TT	TT	TT	TT	TT	TT	TT	NN	TT	TT	TT	TT	TT	TT	TT	NN	TT	TT	CC	TT	TT	TT	TT
3064776	11:A>G	TGCAGCGGCTCAAAGACGATCTATCGACCTTCCGTGGCCGAGATCGGAAGAGCGGTTCAGCAGGAATGC	2A|060.517136920|3064776|3064776	GG	GG	GG	GG	AA	AA	GG	GG	GG	GG	GG	AA	AA	NN	GG	AA	AA	AG	GG	NN	GG	AA	GG	AA	GG	GG	GG	GG	AG	NN	GG	GG	AA	NN	GG	AA	AA	GG	GG	GG	AA	GG	GG	GG	AA	GG
982854	31:C>T	TGCAGAAAAGCAGCGGTGAAAACAAACTTTTCTTTTGAAGGCAAAACATAGCTTTATAGATTAACTACG	2A|060.517136920|982854|982854	CC	TT	CC	CC	TT	NN	CC	CC	CC	CC	CC	TT	TT	TT	CC	TT	TT	CC	CC	CT	CC	TT	TT	TT	CT	TT	CC	CC	TT	TT	CC	CC	NN	TT	TT	TT	TT	CC	NN	CC	TT	TT	CC	TT	TT	CC
993063	24:T>C	TGCAGCACGTGCCGCAAGAGAAGCTGACGGGCCGTCTGCTCCCATGCCTCAGTTAATTACCTTCTGCAC	2A|060.517136920|993063|993063	TT	NN	TT	CC	TT	TT	TT	TT	TT	NN	TT	TT	TT	TT	TT	TT	TT	TT	TT	TT	TT	TT	NN	TT	TT	NN	TT	TT	TT	TT	NN	CC	TT	TT	NN	TT	TT	TT	NN	TT	TT	TT	CC	NN	TT	TT
982253	14:G>A	TGCAGCCTCCTCTCGCTTCCATGTGCGGCCGTGCAGTATTTTCAGGAAGAGGATGAAGAAGACAGACGA	2A|060.561948090|982253|982253	AA	AA	AA	AA	AA	GA	AA	AA	GG	GG	AA	AA	AA	NN	AA	AA	AA	AA	AA	AA	AA	AA	NN	AA	AA	AA	AA	GG	AA	AA	NN	AA	AA	AA	NN	AA	AA	AA	AA	AA	AA	AA	AA	AA	AA	AA
1113430	44:C>G	TGCAGTGCGGCGCCATCGCAGTACTGCCCTGACCTTTGCATCGTCAGCGTCCCTGCCTCGCTGACCCAT	2A|060.640346540|1113430|1113430	CG	NN	GG	GG	GG	CC	CC	NN	GG	NN	CC	GG	GG	GG	CC	GG	GG	GG	CC	CC	CC	GG	NN	GG	CG	NN	GG	GG	GG	GG	NN	CC	GG	GG	NN	GG	GG	GG	GG	GG	GG	CC	CG	NN	GG	CC
1067817	68:C>G	TGCAGGATCGGAGGAAAAGAGTTTGCTTCCCTACAAAGGCATTGTGCCCAATCACAAGGAGGTGCTATC	2A|061.224102450|1067817|1067817	GG	CC	CC	GG	GG	CC	GG	CG	GG	GG	GG	GG	CG	CG	CC	GG	GG	NN	CC	GG	CC	GG	CC	GG	GG	CC	CC	NN	CG	NN	GG	GG	NN	GG	CC	GG	GG	CC	GG	GG	GG	NN	GG	GG	GG	GG
1069828	52:C>T	TGCAGCTGGGACGCTGAGAGGTGAGCCTAGCTTCTCAAACGCACGGTGGGAACGGTGAGGCAGAACTGA	2A|061.224102450|1069828|1069828	TT	CC	CC	TT	TT	CC	TT	CT	TT	TT	NN	TT	CT	TT	CC	TT	TT	TT	CC	TT	CC	TT	CC	TT	TT	CC	CC	TT	TT	CT	CT	TT	TT	TT	CC	TT	TT	CC	TT	TT	TT	CC	TT	TT	TT	TT
1111617	17:A>T	TGCAGGACCGTTTGGTTATCCATTTGGCGATTTGGCACGCGAGGCGGCCATGAACCGAGATCGGAAGAG	2A|061.224102450|1111617|1111617	AT	AT	AA	TT	AA	AT	TT	TT	TT	TT	AA	AA	AA	AT	AA	AA	AA	AT	NN	AT	NN	AA	TT	AA	AT	AA	AA	TT	AA	AT	TT	AA	AA	AA	TT	AA	AA	AA	TT	TT	AA	TT	NN	AA	AA	TT
100022695	52:C>G	TGCAGCTGTCGCAAAGGAGGGGGAGTCCGTGAGAAAGCGTGCGGTGGAGCTCCGCCGAGATCGGAAGAG	2A|062.603946030|3938659|3938659	CC	GG	CG	CC	CC	CC	CC	CC	CC	CC	CC	CC	CC	CC	CC	CC	CC	CC	CC	CC	CC	CC	CC	CC	CC	GG	CC	CC	CG	CC	CC	CC	CC	CC	CC	CC	CC	CC	CC	CC	CC	CC	GG	CC	CC	CC
3957579	27:A>G	TGCAGTGCCTTGGTCCTCTCCTCCTCGAAGCTGGGCTGCGCTGCCACGGCGGACATGCCGTCCACCCTC	2A|062.829429800|3957579|3957579	AG	AA	GG	AA	AA	AG	GG	AG	GG	AA	GG	AA	AG	AG	GG	AA	AA	AG	GG	AG	GG	AA	AA	AA	AG	AA	GG	AA	AA	AA	AG	GG	AA	AA	AA	AA	AA	GG	AA	AA	AA	AA	GG	AA	AA	GG
1039232	34:C>T	TGCAGACATGGCAAACCTCGCCGTTGCCATCTTGCTTGCATCGCTCGGAGCCGTGGCTACTGCTCAAAA	2A|062.926939650|1039232|1039232	TT	CC	TT	TT	TT	TT	TT	TT	TT	TT	TT	TT	TT	TT	TT	TT	TT	TT	TT	CT	TT	TT	CC	TT	TT	CC	TT	TT	CT	TT	TT	CC	TT	TT	CC	TT	TT	TT	TT	TT	TT	TT	CC	CC	TT	TT
1046310	24:T>C	TGCAGCTATTGCTTTACAGTACATTAACTATTACCATTGAGCCGCCCCACACATGCTAGCTATGCATTA	2A|062.926939650|1046310|1046310	TT	CC	TT	NN	TT	TT	TT	TT	TT	TT	TT	TT	TT	TT	TT	TT	TT	TT	TT	CC	TT	TT	CC	TT	TT	CC	TT	TT	TC	TT	TT	CC	TT	TT	NN	TT	TT	TT	TT	TT	TT	TT	TC	CC	TT	TT
1074973	41:A>G	TGCAGTATAGATGATAACATCTTGGGCGTCTTATGATTCACATGGTATGTGGACGGCCGCATAGCGAGG	2A|062.926939650|1074973|1074973	GG	AA	GG	GG	GG	GG	GG	GG	GG	GG	GG	GG	GG	GG	GG	GG	GG	NN	NN	GG	GG	GG	AA	GG	GG	AA	GG	GG	AG	GG	GG	AA	GG	GG	AA	NN	GG	GG	GG	GG	GG	GG	AA	AA	GG	GG
1108327	52:C>T	TGCAGGGCAGCCCTGGGCTGGATCTTGGGCAAGTTTGACCGACCGAGCCAAACTGGTGATTGTTGATTC	2A|062.926939650|1108327|1108327	CC	TT	CC	CC	CC	CC	CC	CC	CC	CC	CC	CC	NN	CC	CC	CC	CC	CC	CC	NN	CC	CC	TT	CC	NN	TT	CC	CC	CT	CC	CT	TT	CC	CC	TT	CC	CC	CC	CC	CC	CC	CC	TT	TT	CC	CC
1111962	15:T>C	TGCAGGTCGCGAGTTTGACCTTCGCACGCACATATTTTTTTAGAAATTACAACATAGTGTGGCGTGCAT	2A|062.926939650|1111962|1111962	CC	TT	NN	NN	CC	CC	CC	CC	NN	CC	CC	CC	CC	NN	CC	CC	CC	CC	CC	TC	CC	CC	TT	CC	CC	TT	CC	NN	TC	CC	CC	TT	CC	NN	TT	NN	CC	CC	CC	CC	CC	CC	TT	TT	CC	CC
1166053	7:G>A	TGCAGCCGTCCCAGCTTGCAGCTCCTCGGTATGGAGGACCCCCTCTCGTGCTCCAGCACGTGGAGGATG	2A|062.926939650|1166053|1166053	GG	AA	GA	GG	GG	GG	GG	GG	GG	GG	GG	GG	GG	GG	GG	GG	GG	NN	GG	GG	GG	GG	GG	GG	GG	AA	GG	GG	GA	GG	GG	GG	NN	GG	GG	GG	GG	GG	GG	GG	GG	GG	NN	GG	GG	GG
3025548	9:T>C	TGCAGTGCGTCTGCCGTGCCTTCTGCGTTTACACTGCCCCGAGATCGGAAGAGCGGTTCAGCAGGAATG	2A|062.926939650|3025548|3025548	TT	CC	TC	TT	TT	NN	TT	TT	TT	TT	TT	TT	TT	TT	TT	TT	TT	TT	TT	TT	NN	TT	TT	TT	TT	CC	TT	TT	TC	TT	TT	TT	TT	TT	TT	TT	TT	TT	TT	TT	TT	TT	CC	TT	TT	TT
998851	52:A>G	TGCAGCTTCCACTTCCAGTCTCCTGCCGCCCACACACACTCATCGTCCAAGGATGGGTAGGGTTGCGAT	2A|062.926939650|998851|998851	GG	AA	GG	GG	GG	GG	GG	NN	GG	GG	GG	GG	GG	GG	GG	GG	GG	GG	GG	AG	GG	GG	AA	GG	GG	AA	GG	GG	AG	GG	GG	AA	NN	GG	AA	GG	GG	GG	GG	GG	GG	GG	AA	AA	GG	GG
1095449	16:G>A	TGCAGTAGTTTATTGAGCGGGATAGGAGTGATCTCCATCTCCAAAATCTACAGCCGTGCCGAGATCGGA	2A|063.135304360|1095449|1095449	GG	AA	GA	GG	GG	GG	GG	GG	GG	GG	GG	GG	GG	GG	GG	GG	GG	GG	GG	GG	GG	GG	GG	GG	GG	AA	GG	GG	GA	GG	GG	GG	GG	GG	GG	GG	GG	GG	GG	GG	GG	GG	GA	GG	GG	GG
1201176	27:G>A	TGCAGCCACGCAGCTATCATGTGCCCTGATCCTGCTGGGAAAAGATTCCCGAGATCGGAAGAGCGGTTC	2A|063.233811560|1201176|1201176	AA	GG	AA	AA	AA	AA	AA	AA	GG	AA	AA	AA	AA	AA	AA	AA	AA	AA	AA	GG	AA	AA	GG	AA	AA	NN	AA	AA	GA	AA	GA	GG	AA	AA	GG	AA	AA	AA	AA	AA	AA	AA	GG	GG	GA	AA
979718	54:C>T	TGCAGTCGTGCAGATGCTCTGGCCGCACGCTAGCTGGATATCACGTTGCATCCCCGTAAATAAAAGTTC	2A|063.501466270|979718|979718	CC	TT	CC	CC	CC	CC	CC	CC	CC	CC	CC	CC	CC	CC	CC	CC	CC	CC	CC	CT	CC	CC	TT	CC	CC	TT	CC	CC	CT	CC	CC	TT	CC	CC	TT	CC	CC	CC	CC	CC	CC	CC	CT	TT	CC	CC
1022934	47:G>C	TGCAGATCTAGCCGAGAGGCTGCCATGAGCATGCCAGGCAAGGTGAGGAAAGAAGCTAAGAAGAGTAGA	2A|063.833889680|1022934|1022934	NN	GG	GG	GG	GG	GG	GG	GG	GG	NN	GG	GG	GG	GG	GG	GG	GG	GG	GG	CC	GG	GG	CC	GG	GG	GG	GG	GG	GG	NN	NN	CC	NN	NN	CC	NN	GG	NN	GG	GG	GG	GG	GC	CC	NN	GG
100020527	18:T>C	TGCAGGATTCTACCGCTGTCGCTGCTGCTGTGGCGGCACCGAGATCGGAAGAGCGGTTCAGCAGGAATG	2A|063.833889680|4003100|4003100	CC	TT	TT	CC	CC	CC	CC	CC	CC	CC	CC	CC	TC	CC	CC	CC	CC	TC	CC	TC	CC	CC	TT	CC	CC	TT	TT	CC	TC	TC	TC	CC	CC	CC	TT	CC	CC	TT	CC	CC	CC	TT	CC	TT	CC	CC
5324604	50:T>C	TGCAGGACATCATCCACGCCAAGCTCCCCAATGCCGTGCTCGGACAGGTATACATACCTAACCTTTCCT	2A|063.833889680|5324604|5324604	TT	NN	TT	TT	NN	TT	TT	TT	NN	TT	TT	NN	TT	TT	TT	TT	TT	TT	TT	NN	NN	TT	NN	TT	TT	TT	NN	TT	TT	TT	TT	CC	TT	NN	NN	TT	TT	TT	TT	TT	TT	NN	CC	TT	TT	CC
979688	68:G>T	TGCAGAAAACCTTTTTTTGCCCTAGTGGCATAATCAGTGGATCTGTGACACTTCGTCCAACACCGTTCG	2A|064.050939040|979688|979688	GG	TT	GG	GG	GG	GG	GG	GG	GG	GG	GG	GG	GG	GG	NN	GG	GG	GG	GG	GG	GG	GG	TT	NN	GG	TT	GG	GG	GT	GG	GT	TT	GG	NN	TT	GG	GG	GG	GG	GG	GG	GG	TT	TT	GG	GG
4910606	24:C>T	TGCAGTTCCTCCCCCCGCCCTTCTCCAACCTCACGCAGCTCGTCGACAGCTTCAAGGCCAAGAACATGA	2A|064.272871700|4910606|4910606	TT	CC	TT	TT	TT	TT	TT	TT	TT	TT	TT	TT	TT	TT	TT	TT	TT	TT	TT	CT	TT	TT	CC	TT	CT	CC	TT	TT	CT	TT	CT	CC	TT	TT	CC	TT	TT	TT	TT	TT	TT	TT	CT	CC	TT	TT
5324959	11:A>G	TGCAGAAACATACTCGACTCTTTTGAGCAGGATGCAGCGCGATACGGCTGCCGAGATCGGAAGAGCGGT	2A|064.505567780|5324959|5324959	AA	GG	AA	AA	GG	NN	AG	AG	AA	AA	GG	GG	GG	AG	AG	GG	AA	GG	AA	GG	AA	GG	GG	GG	GG	NN	AA	AG	GG	GG	AG	GG	GG	GG	NN	AA	GG	GG	AA	GG	GG	GG	GG	GG	GG	AA
3064658	34:T>C	TGCAGTGTACCGCCCCACCACCAGGCTGACTTTGTCACGAGACCGAGATCGGAAGAGCGGTTCAGCAGG	2A|064.625465660|3064658|3064658	TT	CC	TT	TC	TT	TT	TT	TT	TT	TT	TT	TT	TT	TT	TT	TT	TT	TT	TT	TC	TT	TT	CC	TT	TT	CC	TT	TT	TC	TT	TT	CC	TT	TT	CC	TT	TT	TT	TT	TT	TT	TT	CC	CC	TT	TT
1131599	36:C>T	TGCAGCTGCTCTGTCCACCCAACGACGCCTTTTCTCCCATCAGGTTCTTTCTTCTGCCGAGATCGGAAG	2A|064.673557840|1131599|1131599	CC	NN	CC	CC	CC	CC	CC	NN	CC	CC	CC	NN	CC	CC	CC	NN	CC	CC	CC	TT	CC	NN	TT	CC	NN	NN	CC	CC	NN	NN	CC	TT	NN	NN	NN	NN	NN	CC	CC	CC	CC	NN	TT	TT	CC	NN
1159200	23:C>G	TGCAGTTTGAACTACAACACGTCCAAACCAACGAATACACAAATGCCATTGGTTGGACGATGTGCAAAC	2A|065.700597180|1159200|1159200	GG	NN	GG	GG	GG	GG	NN	GG	GG	GG	GG	GG	GG	GG	GG	GG	GG	GG	GG	GG	GG	GG	GG	GG	GG	CC	GG	GG	CG	GG	GG	CC	GG	GG	GG	GG	GG	GG	GG	GG	GG	GG	CC	GG	GG	GG
1201430	58:G>A	TGCAGAGCTTCGTCCGCGCTCGCGACCGCGTCCGCGTCCACCACCACGACCACGACGAGGACCGCCGCT	2A|065.700597180|1201430|1201430	GG	AA	GG	GG	GG	GG	GG	GG	GG	AA	GG	GG	GG	GG	GG	GG	GG	GG	NN	GG	NN	GG	GG	GG	GG	AA	GG	GG	GA	GG	NN	GG	GG	GG	GG	AA	GG	GG	GG	GG	GG	GG	AA	GG	GG	GG
2256769	15:G>A	TGCAGTCGTGCGGATGCTCGATCTGGCCGCAGGCGCAACTGGAAATCACGTTGCATCCCCGTGGAAAAT	2A|065.700597180|2256769|2256769	AA	GG	AA	AA	AA	AA	AA	AA	GG	AA	AA	AA	AA	AA	AA	AA	AA	AA	AA	AA	AA	AA	GG	AA	AA	GG	AA	AA	GA	AA	AA	GG	AA	AA	GG	AA	AA	AA	AA	AA	AA	AA	GG	GG	GA	AA
2260686	43:G>A	TGCAGCCGCGAGAGGCTTCGAACCATCCATGATCGATGCACCTGCCTAGCACAGTCGTCAAGGACTAGC	2A|065.700597180|2260686|2260686	GG	AA	GG	GG	GG	GG	GG	GG	GG	GG	GG	GG	GG	GG	GG	GG	GG	NN	GG	GG	GG	GG	GG	GG	GG	AA	GG	GG	GA	NN	GG	GG	GG	GG	NN	GG	GG	GG	GG	GG	GG	GG	AA	GG	GG	GG
2260959	18:G>A	TGCAGCGTGCCTGTGGCTGTACGTACTGATCGTTTCCCCGTGTTCCTCCACACGGGCAGGTTCGCCGAC	2A|065.700597180|2260959|2260959	AA	NN	NN	AA	AA	AA	AA	NN	AA	AA	AA	NN	AA	AA	AA	NN	AA	AA	AA	AA	AA	AA	AA	AA	AA	GG	AA	AA	GA	NN	AA	AA	AA	AA	AA	AA	AA	AA	AA	AA	AA	AA	GG	AA	AA	AA
3064524	21:G>A	TGCAGTAGGGTTCATCGTAGCGCTGACGGCGTTCCGCCTCACCGAGATCGGAAGAGCGGTTCAGCAGGA	2A|065.700597180|3064524|3064524	GG	GG	GG	GG	GG	GG	GG	GG	GG	GG	GG	GG	GG	GG	GG	GG	GG	GG	GG	GG	GG	GG	GG	GG	GG	GG	GG	GG	GG	GG	GG	GG	GG	GG	GG	GG	GG	GG	GG	GG	GG	GG	GG	GG	GG	GG
100019128	27:A>G	TGCAGGCCGCTCAAGGGGAGCTTCTACATCGGCGTCACCTTCGTGCGCCTGCTGCCGCACGCGTATGAA	2A|065.761337000|1264542|1264542	AA	GG	AA	AA	AA	AA	AA	AA	AA	AA	AA	AG	AA	AA	AA	AA	AA	AA	AA	AA	AA	NN	AA	AA	AA	GG	AA	AA	AG	AA	AA	AA	AA	NN	AA	AA	AA	NN	AA	AA	AA	AA	NN	AA	AA	AA
28620276	39:A>C	TGCAGCAGCTGCTGTGCTCTGCTCTGAAAACGATTTCACATCCCACCACCACTCTGAAATCCCGAGATC	2A|065.859261330|1283207|1283207	CC	CC	CC	NN	CC	CC	CC	CC	NN	CC	CC	CC	CC	AA	NN	AA	NN	CC	NN	AC	CC	CC	NN	CC	CC	AA	AA	NN	AC	CC	AA	NN	CC	CC	CC	CC	CC	CC	AA	AA	CC	CC	CC	AA	CC	AA
3384807	9:A>G	TGCAGTTCAAAATTCCGTTTCCGTTGGATCAAATGCGAGCCGAGATCGGAAGAGCGGTTCAGCAGGAAT	2A|065.859261330|3534137|3534137	AA	AA	AA	AA	AA	AA	AA	AA	AA	AA	AA	AA	AA	AG	AA	GG	GG	AA	NN	AA	AA	AA	AA	AA	AA	GG	GG	GG	AG	AA	AA	NN	AA	AA	AA	AA	AA	AA	NN	NN	AA	AA	AA	AA	AA	AA
3956774	24:C>G	TGCAGTTACCGAGGTACAGGGACTCGAAGTTGGCCTGGCTCTTTTGGATGACAACACGTACGGTGAGAT	2A|065.859261330|3956774|3956774	CC	NN	CC	CC	CC	CG	CC	CC	GG	NN	GG	NN	CC	CC	CC	CC	CC	CG	GG	CC	CC	CC	CC	CC	CC	GG	CC	CC	CG	CC	NN	CC	CC	CC	CC	CC	CC	CC	CC	NN	CC	CC	NN	CC	CC	NN
3938110	10:C>G	TGCAGATATCCGACTGCGGCGAGTTCCGTGCATTCCCGAGATCGGAAGAGCGGTTCAGCAGGAATGCCG	2A|065.859261330|4009047|4009047	CC	CC	CC	CC	GG	GG	CC	GG	CC	GG	CC	CC	CG	CC	NN	CC	GG	CG	CC	GG	CC	GG	GG	CC	CG	CC	GG	CC	CC	CC	NN	CC	CC	CC	GG	GG	CC	NN	CC	NN	CC	CC	CC	GG	CG	CC
100023992	14:A>T	TGCAGGGCCGTTGGAGCTCTGGAACCACCGAGATCGGAAGAGCGGTTCAGCAGGAATGCCGAGACCGAT	2A|065.859261330|4540683|4540683	AA	AA	AA	TT	AA	AT	AA	AA	AA	AA	AA	AA	AA	TT	TT	AA	TT	AA	TT	AA	TT	AA	AA	AA	AA	AA	TT	TT	AA	AA	AA	TT	AA	AA	AA	AA	AA	AA	TT	AA	AT	AA	AA	AA	AA	AA
1106212	56:G>A	TGCAGGCAATAGTAAAAAAAATTCACTGTTCATATGCATAATACAAAGGAAATTAGGATGTTGGGGAGG	2A|066.055077550|1106212|1106212	GG	AA	NN	GG	GG	NN	GG	GG	NN	GG	GG	NN	GG	GG	NN	GG	GG	GG	GG	GG	GG	NN	GG	GG	GG	AA	GG	GG	AA	GG	GG	GG	NN	GG	GG	GG	GG	GG	GG	NN	GG	GG	AA	GG	GG	GG
1674778	41:T>C	TGCAGTTCCACAACTGTTAGCGAGTTTTATCCTTTTCAGTGTGTCCACCCAACTGCCTTTTAGCACAAG	2A|066.055077550|1674778|1674778	TT	CC	NN	TT	TT	TT	TT	TT	TT	TT	TT	TT	TT	TT	NN	NN	TT	TT	NN	TT	TT	TT	TT	TT	TT	CC	NN	TT	TC	TT	TT	NN	TT	NN	TT	TT	TT	TT	NN	TT	TT	TT	CC	TT	TT	TT
4993752	16:A>G	TGCAGCTGGCCCAGCCACCGCACCCATCCGCCGCCGTGGCGAGCACTTTCGCCGAGATCGGAAGAGCGG	2A|066.559064210|4993752|4993752	AA	AG	AG	AG	AA	AA	AA	NN	GG	NN	AA	AA	AG	AG	AA	AA	AA	AA	AA	AA	AA	AA	AA	AA	AA	AG	AA	AG	AG	AA	AA	GG	AA	AA	AA	AA	AA	AA	AG	AA	AA	NN	GG	AA	AA	NN
991212	11:A>G	TGCAGCAGGGCATGGAAGGAGGAGTAGCAGAGGAAGGGGGCCGCGCGGAGGGGCGACGTGCTCGCCGAG	2A|066.559064210|991212|991212	AG	AA	AA	AA	AA	AA	AG	GG	AA	AA	AG	AA	AA	AA	AG	AA	AA	AA	GG	AG	GG	AA	AA	AA	AG	AA	AA	AA	AA	AG	AG	GG	AA	AA	AA	AA	AA	AA	AA	AA	AA	GG	GG	AA	AA	GG
1228363	62:A>G	TGCAGGACGCGCTGAACAAGCTACTCAGGCGCGCCAAGTCTAAGTCCAGCTCCCGCGGCTCCACCGCCG	2A|066.748124790|1228363|1228363	GG	AA	NN	GG	GG	GG	GG	GG	GG	GG	NN	GG	GG	GG	GG	GG	GG	GG	GG	GG	GG	GG	NN	GG	GG	AA	GG	GG	AG	NN	GG	AA	GG	GG	NN	GG	GG	GG	GG	GG	GG	NN	AA	GG	GG	GG
1080871	41:C>T	TGCAGCACAGTCGTTTGATTACCTGTCGTCTACACATCGTGCGTGTGAATATCGTGTGTAGAGTTCCCC	2A|066.899308820|1080871|1080871	CC	TT	CC	CC	CC	CC	CC	CC	CC	TT	CC	CC	CC	CC	CC	CC	CC	CC	CC	CC	CC	CC	CC	CC	CC	TT	CC	CC	CT	CC	CC	CC	CC	CC	CC	TT	CC	CC	CC	CC	CC	CC	TT	CC	CC	CC
1215845	38:A>G	TGCAGAGGAGAGTTCTTTCCTGGTACGTGAAGCTCATGACATGTTGCTTGTTTCTCTTGTCCGAGATCG	2A|066.899308820|1215845|1215845	AA	GG	AA	GG	AA	AA	AA	AA	AA	AA	AA	AA	AA	AG	AA	AA	AA	AA	AA	AA	AA	AA	AA	AA	AA	GG	AA	GG	AG	AA	AA	AA	AG	AA	AA	AA	AA	AA	AG	GG	AA	AA	AG	AA	AA	AA
991737	56:G>A	TGCAGCCTAGAGCACAGCGCGGCGCGCAATAATTTAGACCGAAGCGTCGTGCGAGTGCCCGATCTCTCA	2A|066.899308820|991737|991737	AA	NN	AA	AA	AA	AA	AA	AA	AA	GG	AA	AA	AA	AA	AA	AA	AA	AA	AA	AA	AA	AA	AA	AA	AA	GG	AA	AA	GA	AA	AA	AA	AA	AA	AA	GG	AA	AA	AA	AA	AA	NN	GG	AA	AA	AA
1060708	22:C>A	TGCAGCATGCATGCATGCATGCCGCTGTTGGCAGGACTCCAGCCACACCGCAAGAGAGACACACACACC	2A|067.473835450|1060708|1060708	CC	AA	CC	CC	CC	CC	CC	CC	CC	CC	NN	CC	CC	CC	CC	CC	CC	CC	CC	CC	CC	CC	CC	CC	CC	AA	CC	CC	CA	CC	CC	CC	CC	CC	CC	CC	CC	NN	CC	CC	CC	CC	CA	CC	CC	CC
1073641	54:A>G	TGCAGTGTCAATTATATTTAACCAGAATCAAACCCCAAGTTGAAACACAAGCATATATACTGCTGGTGA	2A|067.756440390|1073641|1073641	AA	AA	AA	AA	AA	AA	AA	AA	AA	GG	AA	AA	AA	AA	AA	AA	AA	AA	AA	AA	AA	AA	AA	AA	AA	AA	AA	AA	AA	AA	AA	AA	AA	AA	AA	GG	AA	AA	AA	AA	AA	AA	GG	AA	AA	AA
1202550	33:T>C	TGCAGCGCCTCCCTCCTGCCACGAGCTCCACCTTCCATGGCTGCCGCCGCCGTCCTGCCTACCCCACTA	2A|067.756440390|1202550|1202550	TT	CC	TT	TT	TT	TT	TT	TT	CC	TT	TT	TT	TT	TT	TT	TT	TT	TT	TT	TT	NN	TT	TT	NN	TT	NN	TT	TT	TC	TT	TT	TT	NN	TT	TT	TT	TT	TT	TT	TT	TT	TT	TT	TT	TT	TT
1229345	5:T>C	TGCAGTGCTCCGTGGAGCCTGGCGGAGCCGCGGAGGCTGTTGCAGGCCAGCAGGCGCAGCTCGTCCTCC	2A|067.756440390|1229345|1229345	CC	TT	NN	CC	CC	CC	CC	CC	CC	CC	CC	CC	CC	CC	CC	CC	CC	CC	CC	CC	CC	CC	CC	CC	CC	TT	CC	CC	TC	NN	CC	CC	CC	CC	CC	CC	CC	CC	NN	CC	CC	CC	TT	NN	CC	CC
2255026	25:A>G	TGCAGCCCAAGCGATCAGCGATCGAACCGAGAAAGCAGAGGCATGGAAAATCCCGCCAAAAATTACAGG	2A|067.756440390|2255026|2255026	GG	GG	GG	GG	GG	GG	GG	GG	NN	AA	GG	GG	GG	GG	GG	GG	GG	GG	GG	GG	GG	NN	GG	GG	GG	GG	GG	GG	GG	GG	GG	GG	GG	GG	NN	AA	GG	GG	GG	GG	GG	NN	NN	GG	GG	GG
100015391	17:T>C	TGCAGCAACCGCGTTGATCGCATCGGTCAGATCCGAGATCGGAAGAGCGGTTCAGCAGGAATGCCGAGA	2A|067.756440390|3934599|3934599	TT	CC	TT	TT	TT	TT	TT	TT	TT	TT	TT	TT	TT	TT	TT	TT	TT	TT	TT	TT	TT	TT	TT	TC	TT	CC	TT	TT	TC	TT	TT	CC	TT	TT	TT	TT	TT	TT	TT	TT	TT	TT	TC	TT	TT	TT
39671848	21:G>C	TGCAGCGCCAATCCAAAGCAAGCCGTCGTCAACCGAGATCGGAAGAGCGGTTCAGCAGGAATGCCGAGA	2A|067.756440390|4407869|4407869	CC	GG	CC	GG	CC	CC	CC	CC	CC	CC	CC	CC	CC	GC	CC	CC	CC	CC	CC	CC	CC	CC	CC	CC	CC	GG	CC	GG	GC	CC	CC	GG	CC	CC	CC	CC	CC	CC	GG	GG	CC	CC	GC	CC	CC	CC
4910264	55:G>A	TGCAGGGGAGTGGGGAGTGGGGAACTGTGGGACTACTACTTCTAGCTACCACGGTGTGGATATTCTTCA	2A|067.756440390|4910264|4910264	AA	GG	AA	AA	AA	AA	NN	AA	AA	GA	AA	AA	AA	AA	NN	AA	AA	AA	AA	AA	AA	NN	AA	AA	AA	NN	NN	NN	GA	AA	AA	AA	AA	AA	NN	GG	AA	AA	AA	AA	AA	AA	GG	AA	AA	AA
4991851	52:G>A	TGCAGCAGCGGCCAGTGGCGCCCCCGCTGCATCAAAGCGGCTGGTCCTTCGCGGCACCACAACGGCTCC	2A|067.756440390|4991851|4991851	GG	AA	GG	GG	GG	NN	GG	GG	GG	AA	GG	GG	GG	GG	NN	GG	GG	NN	GG	GG	GG	GG	GG	GG	GG	AA	GG	GG	GA	GG	NN	AA	GG	GG	GG	AA	GG	GG	GG	GG	GG	GG	AA	GG	GG	GG
5578491	24:G>A	TGCAGTTTTCTTTTCTTAGGATCGGCTCGGTTCCGAGATCGGAAGAGCGGTTCAGCAGGAATGCCGAGA	2A|067.756440390|5578491|5578491	AA	GG	GA	AA	AA	AA	AA	AA	AA	AA	AA	AA	AA	AA	AA	AA	AA	AA	AA	GA	AA	AA	GG	AA	AA	GG	AA	AA	GA	AA	AA	AA	AA	AA	GG	AA	AA	AA	AA	AA	AA	AA	AA	GG	AA	AA
3222274	38:T>G	TGCAGTGTAAAGCGGAGGAGTTGCAGTTTCCCCGCTCCTCAAATTCCGAGATCGGAAGAGCGGTTCAGC	2A|067.765843190|3222274|3222274	TG	TT	TT	TT	TT	TT	TT	TT	TT	TT	NN	TG	TG	TT	TT	TT	TG	TG	TT	TT	TT	TT	NN	TT	TT	TT	TT	TT	TT	TT	TT	NN	TT	TT	TT	TT	TT	TT	TT	TT	TG	GG	TT	TG	TT	TT
1090010	43:A>C	TGCAGAAACGAACTCTGAAGGACGTGCTGTATGGCCTGCTCGGAAAGGCTGGGCTGATGCCGAGATCGG	2A|067.795652400|1090010|1090010	AA	CC	AA	AA	AA	AA	AA	AA	AA	AA	AA	AA	AA	AA	AA	AA	AA	AA	AA	AA	AA	AA	AA	AA	AA	CC	AA	AA	AC	AA	AA	CC	AA	AA	AA	AA	AA	AA	AA	AA	AA	AA	CC	AA	AA	AA
1001208	58:G>A	TGCAGGGGCCGCAGCTGCCGCCGTTCCTGTCCAAGACGTACAACCTCGTCAGCGAGCCGCAGCTGGACG	2A|068.042224140|1001208|1001208	GG	AA	GG	GG	GG	GG	GG	GG	GG	NN	GG	GG	GG	GG	NN	GG	GG	GG	NN	GG	GG	GG	GG	GG	GG	AA	GG	NN	GA	GG	GG	GG	GG	GG	GG	GG	GG	GG	GG	GG	GG	GG	AA	GG	GG	GG
1021679	40:T>C	TGCAGAAAACGAAGGACGATGGCGCGAGGTGGTGCGGCAGTGAGGCTGATCCGAGATCGGAAGAGCGGT	2A|068.042224140|1021679|1021679	TC	TT	TC	TC	TC	TC	TC	TC	TC	TT	TC	TC	TC	TC	TC	TC	TC	TC	TT	TC	TT	TC	TC	TC	TC	NN	TT	TC	TC	TC	TC	NN	TC	TC	TC	TT	TC	TC	TC	TC	TC	TC	TT	TC	TC	TC
1022284	29:C>T	TGCAGTCATCCATGAGAAGCACTACAGGTCTGACCATAGGCCTATTTTGGTTGACACGGAATATTATAA	2A|068.042224140|1022284|1022284	CC	TT	CC	NN	CC	CC	CC	CC	CC	TT	CC	CC	CC	CC	CC	CC	CC	NN	CC	CC	CC	CC	NN	NN	CC	TT	CC	NN	CT	CC	CC	CC	CC	CC	CC	TT	CC	CC	NN	CC	CC	CC	TT	CC	CC	CC
1086242	42:A>G	TGCAGAGAACAGATGGCTAGGTCTAAATGCGAAGTTGCAGACAACCAGACGCTGCATGCCAAAACGAGG	2A|068.042224140|1086242|1086242	AG	GG	AA	GG	AA	AA	AA	AA	AA	AA	AA	AA	AA	AG	AA	AA	AA	AA	AA	AA	AA	AA	AA	NN	AA	GG	AA	GG	AG	AA	AA	AA	AA	AA	AA	AA	AA	AA	GG	AA	AA	AA	NN	AA	AA	AA
1210938	32:T>A	TGCAGGCGCGTGGCTATGGAGCTGGAGAGGCATCGGAGTTGCTGATGAGTCGCCTAGCTCTTGGTGCTG	2A|068.042224140|1210938|1210938	TT	NN	TT	TT	TT	TT	TT	AA	TT	TT	TT	TT	TT	TT	TA	TT	TT	TA	AA	TT	AA	TT	TT	TT	TT	TT	AA	TT	TT	TT	TT	TT	TT	TT	TT	TT	TT	TT	TT	NN	TT	TT	TT	TT	TT	TT
1219210	65:A>G	TGCAGCAGCAGCATGATGAGGCGAAGATGGTGAGGAGTTGTGAGAGGACAGAGCTGTAGCGGCGCATGG	2A|068.042224140|1219210|1219210	AA	GG	NN	NN	GG	AG	AA	AA	AA	GG	NN	GG	GG	GG	AA	AA	GG	AA	AA	AA	AA	GG	AA	GG	AG	GG	AA	AG	GG	GG	AG	NN	GG	GG	NN	GG	GG	GG	NN	AA	GG	GG	GG	AA	AA	AA
2252671	64:A>C	TGCAGCAACAGCAGCCTCACCAATCACCAACAATCCACCAGGCAATGATCGATGATGATTCTTTATTAA	2A|068.042224140|2252671|2252671	AC	CC	AA	AA	AA	AC	AC	CC	CC	AA	AA	AA	AA	AA	CC	CC	AA	NN	CC	CC	CC	AA	CC	AA	AC	CC	CC	AC	AC	AA	CC	AA	AA	AA	CC	AA	AA	AA	AA	CC	AA	AA	AA	CC	AC	CC
1231823	50:C>T	TGCAGCGGCAGCAGTGGCCATGGACGAGAGGCTCCCCCAGCCGTCGCCGCCGCCGCCGCCGCAATTCCA	2A|068.063481170|1231823|1231823	CC	CC	CC	TT	CC	CC	CC	CC	CC	CC	NN	CC	CC	NN	CC	CC	CC	CC	CC	CC	CC	CC	NN	CC	CC	CC	CC	TT	CC	CC	CC	CC	CC	CC	CC	NN	CC	CC	TT	CT	CC	CC	CC	CC	CC	CC
1111110	63:G>A	TGCAGATGGATGTAGAATTTGTATCTGCTCATGCAAGTTGATGATCTGTACTGGCATATATGCGTGTGG	2A|068.375787290|1111110|1111110	AA	GG	AA	AA	AA	AA	AA	AA	AA	GG	NN	AA	AA	AA	NN	AA	AA	AA	AA	AA	AA	NN	AA	AA	AA	GG	AA	AA	GA	AA	AA	AA	AA	AA	AA	GG	AA	AA	AA	AA	AA	AA	GG	AA	NN	AA
1093325	41:T>C	TGCAGGCCACCACGCGAGACTCAAAGGGACGGCGGTGGATGTAGAGTCAGCGATGCCGCGTCGCCCCGC	2A|068.387086440|1093325|1093325	TT	CC	TT	TT	TT	TT	TT	TT	TT	TT	TT	TT	TT	TT	TT	TT	TT	TT	TT	TT	TT	TT	TT	TT	TT	CC	TT	TT	TC	TT	TT	TT	TT	TT	TT	TT	TT	TT	TT	TT	TT	TT	TC	TT	TT	TT
1075984	65:C>T	TGCAGTTGGTAACCGAATTAATTCGTACCATATATTTGATGGTTGATTACTAGCAGGTACTCCCTCCGT	2A|068.387212350|1075984|1075984	CT	CC	CC	CC	CC	CC	CC	TT	CC	CC	CC	CC	CC	CC	CT	CC	CC	TT	TT	CC	TT	NN	NN	CC	CC	CC	TT	CC	CC	CC	NN	CC	CC	CC	CC	CC	CC	CC	CC	CC	CC	CC	CC	CC	CC	CC
1083104	26:G>A	TGCAGCGTAGGATATGCCTATGAACTGATTCATGCACATGCCATATAAGAGAAGCATTGCGGTCCCAAG	2A|068.387212350|1083104|1083104	GA	GG	NN	GG	GG	NN	GG	NN	GG	GG	GG	GG	GG	NN	AA	GG	GG	NN	AA	GG	AA	GG	GG	NN	GG	NN	AA	GG	GG	NN	GG	NN	GG	GG	GG	GG	GG	GG	GG	GG	GG	GG	GG	GG	GG	NN
7478639	13:A>G	TGCAGTACGTCAGAGGAGCCTCGTCCGAGATCGGAAGAGCGGTTCAGCAGGAATGCCGAGACCGATCTC	2A|068.394485710|3953215|3953215	AG	AA	GG	AG	AG	AG	AG	AA	AA	AA	AG	GG	AG	AG	AA	NN	GG	NN	AA	AA	AA	AG	NN	AG	AG	AA	AA	AG	AG	AG	AG	AA	AG	AG	NN	AA	GG	AG	AG	AA	AG	GG	NN	AA	AG	AA
1028748	38:A>G	TGCAGTCGGAGCCTCTCCACAGTTGAACTCTTTGCAGTATACGTATAAGTTTCCAGAATATCTGGTCAA	2A|068.441191380|1028748|1028748	AG	AA	AA	AA	AA	AA	GG	AG	AA	AA	AA	AA	AA	AA	AA	NN	AA	AA	AA	AG	AA	AA	NN	AA	AG	AA	AA	AA	AA	AA	GG	GG	NN	NN	NN	AA	AA	AA	GG	AA	AA	AA	AA	AA	AA	GG
1121178	22:G>A	TGCAGCTGCGGCCACGACGACAGCCCCGCGCAAGTTCCCCATGCGGTTCTTCCGAGATCGGAAGAGCGG	2A|068.441191380|1121178|1121178	GA	GG	GG	GG	GG	GA	GA	GA	GG	GG	GG	GG	GG	GG	GG	GG	GG	GG	GG	GA	GG	GG	GG	GG	GA	GG	GG	GG	GG	GG	AA	GG	GG	GG	GG	GG	GG	GG	AA	GG	GG	GG	GG	GG	GG	AA
1201895	9:T>C	TGCAGCAGGTTGTCTCACGAGCTCACTGTTGCATGGTTTGATCTGATTTTGTATGGTTCTAGCCGAGAT	2A|068.441191380|1201895|1201895	TC	TT	TT	TT	TT	TC	CC	CC	TT	TT	NN	TT	TT	TT	TT	TT	TT	TT	TT	CC	TT	TT	TT	TT	TT	TT	TT	TT	TT	TT	NN	NN	NN	TT	TT	TT	TT	TT	CC	TT	TT	TT	TT	TT	TT	NN
1203009	28:C>T	TGCAGCAGCTGCTCTCGTCTTTAGTTAGCTAGCGCCATCCTCTGCCACGCCCCATCTTCAGTTAGCTAG	2A|068.441191380|1203009|1203009	CT	CC	CC	CC	CC	CC	CT	NN	CC	CC	CC	CC	CC	CC	CC	CC	CC	CC	CC	TT	CC	CC	CC	CC	CT	CC	CC	CC	CC	CC	CT	CC	CC	CC	CC	CC	CC	CC	TT	CC	CC	CC	CC	CC	CC	TT
1203468	54:T>A	TGCAGGCCCCATCTGACCAAAGGTCGCTCTCTCCTTGGGCTTGCACTGGGCAGCTACCTGCCGAGATCG	2A|068.441191380|1203468|1203468	TA	TT	TT	TT	TT	AA	AA	AA	TT	TT	TT	NN	TT	TT	TT	TT	TT	TT	TT	TA	TT	TT	TT	TT	TA	TT	TT	TT	TT	TT	TA	AA	TT	NN	TT	TT	TT	TT	AA	TT	TT	TT	TT	TT	TT	AA
4910995	38:T>C	TGCAGCCACCCGTCCGTGTGCCCGCCGCGGCATGGTCGTGCCCCTGGCCGCGTCCGAGATCGGAAGAGC	2A|068.482915250|1094432|1094432	TT	CC	CC	CC	NN	NN	TT	TT	TT	CC	NN	CC	CC	CC	TT	TT	CC	TT	TT	TT	TT	NN	TT	CC	TT	CC	TT	CC	CC	CC	TT	CC	CC	CC	TT	CC	CC	CC	CC	TT	CC	CC	CC	TT	CC	TT
1094432	7:G>A	TGCAGCCGCCCGTCCGTGTGCCCGCCGCGGCATGGTCGCGCCCCTGGCCGCGTCCGAGATCGGAAGAGC	2A|068.482915250|1094432|1094432	GA	GG	GG	GG	GG	GG	GA	GA	GA	GG	GG	NN	GG	GG	AA	GA	GG	GA	AA	GA	AA	GG	GA	GG	GA	GG	AA	GG	GG	GG	GA	GG	GG	GG	GA	GG	GG	GG	GG	GA	GG	GG	GG	GA	GG	GA
5325244	25:T>G	TGCAGGCCGACGCTGCTGGCGATCTTGGGACGCCGAGATCGGAAGAGCGGTTCAGCAGGAATGCCGAGA	2A|068.497263250|4992003|4992003	TT	TT	TT	GG	TT	TG	TT	TT	TT	TT	TT	TT	TG	TG	TT	TT	TT	TT	TT	TT	GG	TT	TT	TT	TT	TT	TT	TT	TT	TT	TT	TT	TT	TT	TT	TT	TT	TT	TT	TT	TT	TT	TT	TT	TT	TT
4993093	35:A>G	TGCAGTCGGGGCTCCCCCTCGACGACCGCCCAGAGAGCGCCCGCTCGCCGTCCCCTGAGCCAATATACG	2A|068.497263250|4993093|4993093	AG	GG	AA	AA	AA	AA	AA	AG	AA	GG	AA	AA	AA	AA	AG	AA	AA	AA	GG	AA	GG	AA	AA	AA	AA	GG	GG	AA	AG	AA	AA	GG	AA	AA	AA	GG	AA	AA	AA	AA	AA	AA	GG	AA	AA	AA
100019338	68:T>G	TGCAGTAGCATTAACATGACACTAGCAGAGTTGCTAATCCTAGACCCTCAAGCAGAGGGAACCAACAGT	2A|068.522585180|3939520|3939520	TT	GG	TG	TT	TT	TT	TT	TT	TT	TT	TT	TT	TT	TT	TT	TT	TT	TT	TT	TG	TT	TT	GG	TT	TT	GG	TT	TT	TG	TT	TT	TG	TT	TT	GG	TT	TT	TT	TT	TT	TT	TT	TT	GG	TT	TT
1020177	42:G>T	TGCAGGCCATCATGTCGTTCCACCAGTGCGGTGGCAACGTCGGCGACATCGTCAACATCCCCATCCCAC	2A|068.568710120|1020177|1020177	GG	TT	GG	GG	GG	GG	GG	GG	GG	GG	GG	GG	GG	GG	GG	GG	GG	GG	GG	GG	GG	GG	GG	GG	GG	TT	GG	GG	GT	GG	GG	GG	GG	GG	GG	GG	GG	GG	GG	GG	GG	GG	GT	GG	GG	GG
1059865	64:C>G	TGCAGGCAGTCAAGGCAAATTAAGGCTACAGAAGATTTGCGGTGAATCTCAATGCCACCAAGCACGGAT	2A|068.568710120|1059865|1059865	CC	GG	NN	CC	CC	CC	CC	CC	CC	NN	CC	CC	CC	CC	CC	CC	CC	CC	CC	CC	CC	CC	CC	CC	CC	GG	CC	CC	CG	CC	CC	NN	CC	NN	CC	GG	CC	CC	CC	CC	CC	CC	CG	NN	CC	CC
1071231	65:A>G	TGCAGAGCTATCAGCGATGGTTGTGGGGTCTTGTAATCCGATTTGGTGGTACGGTTTTAAACTTTAGTT	2A|068.568710120|1071231|1071231	AG	GG	AA	AA	AA	AA	AA	AG	AA	AA	AA	AA	AA	AA	AG	AA	AA	AG	GG	AA	GG	AA	AA	AA	AA	GG	GG	AA	AG	AA	AA	AA	AA	AA	AA	AA	AA	AA	AA	AA	AA	AA	AA	AA	AA	AA
1075950	14:A>C	TGCAGAAAAAAGATAGGAGTTTTGATTTCGCTGGCTGGAACAAGAATAAAACCGAGATCGGAAGAGCGG	2A|068.568710120|1075950|1075950	AA	CC	AA	AA	AA	AA	AA	AA	AA	AA	AA	AA	AA	AA	AA	AA	AA	AA	AA	AA	AA	AA	AA	AA	AA	CC	AA	AA	AC	AA	AA	AA	AA	AA	AA	AA	AA	AA	AA	AA	AA	AA	AC	AA	AA	AA
1083971	18:C>T	TGCAGTTATTTATATTTCCACTAGTGTGTGTACTCTTTTGTGGCAATTATTTTCTGCTTCCTTTAAGCA	2A|068.568710120|1083971|1083971	TT	CC	TT	TT	TT	TT	TT	TT	NN	NN	TT	TT	TT	TT	TT	TT	TT	TT	TT	TT	TT	TT	TT	TT	NN	CC	NN	TT	CT	TT	NN	TT	TT	TT	TT	CC	TT	TT	TT	TT	TT	NN	CC	TT	TT	TT
1085277	23:T>C	TGCAGCTCCGTGGCGGTGATGAATGTGCCGTGAAATCCGTGGCACGCGCCCCGAGATCGGAAGAGCGGT	2A|068.568710120|1085277|1085277	TT	CC	TT	TT	TT	TT	TT	TT	TT	CC	TT	TT	TT	TT	TT	TT	TT	TT	TT	TT	TT	TT	TT	TT	TT	CC	TT	TT	TC	TT	TT	TT	TT	TT	TT	TC	TT	TT	TT	TT	TT	TT	CC	TT	TT	TT
1090149	26:A>G	TGCAGGAAACCGAAGAATGCCTGTCTATCTAGAAACCCGCTCACCCACCCATCTTCATCAGAGTCACGG	2A|068.568710120|1090149|1090149	GG	AA	GG	GG	GG	GG	GG	GG	GG	AA	GG	GG	GG	GG	GG	GG	GG	NN	GG	GG	GG	GG	GG	GG	GG	NN	GG	GG	AG	GG	NN	GG	NN	GG	GG	AA	GG	GG	GG	GG	GG	GG	AA	GG	GG	GG
1097526	18:A>G	TGCAGCGAATCACGAGCGACCGCAGCGGCGAGTCGGCGACGGGCGGCGGTGGGAAAGTGCCGAGATCGG	2A|068.568710120|1097526|1097526	GG	AA	GG	GG	GG	GG	GG	GG	GG	AA	GG	GG	GG	GG	GG	GG	GG	GG	GG	GG	GG	GG	GG	GG	GG	AA	GG	GG	AG	GG	GG	GG	GG	GG	GG	AA	GG	GG	GG	GG	GG	GG	AA	GG	GG	GG
1106494	56:A>G	TGCAGGTCTGGTCAAGAACGGCGCAATCCCTGGGAAGCCCGTTCAATCCCTGGGAAACCCATTCTTGGA	2A|068.568710120|1106494|1106494	AG	NN	GG	GG	GG	AG	AA	AA	AA	NN	GG	GG	GG	GG	AA	AA	GG	AA	GG	AA	GG	GG	AA	GG	AG	NN	AA	GG	GG	GG	AA	GG	GG	GG	AA	NN	GG	GG	GG	AA	GG	GG	NN	AA	AG	AA
1118289	37:A>C	TGCAGTCAACGTAGACAGACATAGCGGCCATCCATGGAAGCGAGCGGCTCCGAGATCGGAAGAGCGGTT	2A|068.568710120|1118289|1118289	CC	AA	CC	CC	CC	CC	CC	CC	CC	AA	CC	CC	CC	CC	CC	CC	CC	CC	CC	CC	CC	CC	CC	CC	CC	AA	CC	CC	AC	CC	CC	CC	CC	CC	CC	AA	CC	CC	CC	CC	CC	CC	AA	CC	CC	CC
1124767	27:C>T	TGCAGCCGCAGCAGCACAGTTCCCGATCTTAATTCCGCGCAGGCACATGCGGGGCCGACGCGGAAGGGG	2A|068.568710120|1124767|1124767	CT	CC	CC	CC	CC	CT	TT	TT	TT	NN	CC	CC	CC	CC	TT	TT	CC	TT	TT	TT	TT	CC	TT	CC	CT	CC	TT	CT	CC	CC	TT	CC	CC	CC	TT	NN	CC	CC	CC	TT	CC	CC	CC	TT	CT	TT
1128135	20:T>C	TGCAGTCTCCCTCCTGCCCGTGTCGCCGCCTTCACCTCGCCAGGAGACCGATGACCGCAACCTCCCCCC	2A|068.568710120|1128135|1128135	CC	TT	CC	CC	CC	CC	CC	CC	CC	TT	CC	CC	CC	CC	CC	CC	CC	CC	CC	NN	CC	CC	CC	CC	CC	TT	CC	CC	TC	CC	CC	CC	CC	CC	CC	TT	CC	CC	CC	CC	CC	CC	TT	CC	CC	CC
1129233	50:C>T	TGCAGCCCAGCCGATCCACCCTGTAGAACCGTATTCCCTCCCAAGTGACCCGCCTTCCGATCGGACGCA	2A|068.568710120|1129233|1129233	CC	TT	CC	CC	CC	CC	CC	CC	CC	CC	CC	CC	CC	CC	CC	CC	CT	CC	CC	CC	CC	CC	CC	CC	CC	TT	CC	CC	CT	CC	CC	CC	CC	CC	CC	CC	CC	CC	CC	CC	CC	CC	CT	CC	CC	CC
1151752	10:T>C	TGCAGCTCCCTCTCGGAGGTGCGGCCGCTGCTTGTGCGTGCGTCGCTTGTGTGCATCGGTCGCGGCCAC	2A|068.568710120|1151752|1151752	TC	TT	TT	TT	TT	TT	TT	TT	TT	TT	TT	TT	TT	TT	CC	TT	TT	TC	CC	TT	CC	TT	TT	TT	TT	NN	CC	TT	TT	TT	TT	NN	TT	TT	TT	TT	TT	TT	TT	NN	TT	TT	TT	TT	TT	TT
1218108	42:A>C	TGCAGCAGCTCCATCATCAAGTGACCATATAATTCTGTGAGGAGCAGGTTCAGATGCACGAGGCTGTGG	2A|068.568710120|1218108|1218108	AA	CC	AA	AA	AA	AA	NN	AA	AA	AA	NN	AA	AA	NN	NN	AA	AA	AA	AA	AA	NN	AA	AA	AA	AA	CC	AA	AA	CC	AA	NN	NN	AA	NN	AA	AA	AA	AA	AA	AA	AA	AA	NN	AA	AA	AA
1227997	8:T>C	TGCAGGGCTAGAGTTCACGGGTGCGAGGTAGGGCAGCGCCCTGCTGGCTCCAGGGGGCACGCAGCCATG	2A|068.568710120|1227997|1227997	CC	TT	CC	CC	CC	CC	CC	CC	CC	TT	CC	CC	CC	NN	CC	CC	CC	CC	CC	CC	CC	CC	CC	CC	CC	TT	CC	CC	TC	CC	CC	CC	CC	CC	CC	TT	CC	CC	CC	CC	CC	CC	TT	CC	CC	CC
1229595	9:T>G	TGCAGCTCGTGGCCATGCCCAGCTCCTCATCGCGCTCCCACATGCACTCGTCCACGCGTGCCCCGCGTC	2A|068.568710120|1229595|1229595	NN	TT	GG	GG	GG	GG	GG	NN	GG	GG	GG	GG	GG	GG	NN	GG	GG	NN	NN	GG	GG	NN	GG	GG	GG	TG	NN	GG	TG	GG	GG	NN	GG	GG	NN	GG	GG	GG	NN	NN	GG	GG	TG	GG	GG	GG
1235569	28:T>C	TGCAGGTTTCGGTCAGATCCAAGGAGATTAGTTGGAAGTTGGGAAGCAGGAGCGTGCCTTGTCCGAGAT	2A|068.568710120|1235569|1235569	CC	TT	CC	CC	CC	CC	CC	NN	CC	CC	CC	CC	CC	CC	CC	CC	CC	CC	CC	CC	CC	CC	CC	CC	CC	TT	CC	CC	TC	CC	CC	CC	CC	CC	CC	CC	CC	CC	CC	CC	CC	CC	TC	CC	CC	CC
1696617	13:C>T	TGCAGTATATATTCAGGGCCTGTACATGCATGAGGTCGAAACGACGTTGCGTACCTTGCCGAGATCGGA	2A|068.568710120|1696617|1696617	CC	TT	CC	CC	CC	CC	CC	CC	CC	CC	CC	CC	CC	CC	CC	CC	CC	CC	CC	CC	CC	CC	CC	CC	CC	TT	CC	CC	CT	CC	CC	CC	CC	CC	CC	NN	CC	CC	CC	CC	CC	CC	CT	CC	CC	CC
2252454	39:A>G	TGCAGTGTTGTGTTCGATTCCTAGCTATCATGCCCTGCTATTTTTTTGCAAATTATCACCTTGTATTTG	2A|068.568710120|2252454|2252454	GG	AA	GG	GG	GG	GG	GG	GG	GG	AA	GG	GG	GG	GG	GG	GG	GG	GG	GG	GG	GG	GG	GG	GG	GG	AA	GG	GG	AG	GG	GG	GG	GG	GG	GG	AA	AG	GG	GG	GG	GG	GG	AG	GG	GG	GG
2254633	14:C>T	TGCAGGAGAGGATTCTCTTTTGTTCGCAATTTCCACCATCGAATCTGGACTGGTTTGAAATTTTCCGCC	2A|068.568710120|2254633|2254633	TT	NN	NN	NN	TT	TT	TT	TT	TT	TT	TT	NN	TT	TT	TT	TT	TT	TT	TT	TT	TT	TT	TT	TT	TT	NN	NN	TT	NN	TT	TT	TT	TT	NN	NN	TT	NN	TT	TT	TT	TT	TT	CC	TT	NN	TT
3023869	12:A>G	TGCAGCGGTGGCATCACAGAAGCATTGTGAGCCAAAAGGTTCCGAGATCGGAAGAGCGGTTCAGCAGGA	2A|068.568710120|3023869|3023869	AA	GG	AA	AA	AA	AA	AA	AA	AA	GG	AA	AA	AA	AA	AA	AA	AA	AA	AA	AA	NN	AA	AA	AA	AA	GG	NN	AA	AA	AA	AA	AA	AA	AA	AA	GG	AA	AA	AA	AA	AA	AA	GG	AA	AA	AA
3064690	33:T>C	TGCAGCTGGGCAGTCCAGGCGCATGCAGACCGCTGCCGAGATCGGAAGAGCGGTTCAGCAGGAATGCCG	2A|068.568710120|3064690|3064690	TC	CC	TT	TT	TT	TT	CC	CC	CC	TT	TT	TT	TT	TT	CC	CC	TT	CC	CC	CC	CC	TT	CC	TT	TC	CC	CC	NN	TC	TT	TC	CC	TT	TT	CC	TT	TT	TT	TT	CC	TT	TT	TT	CC	TT	CC
3064695	27:T>C	TGCAGAGTCGGATCCTCCTTTTTTTGTTTGACTGCATGACAGCAGCCGAGATCGGAAGAGCGGTTCAGC	2A|068.568710120|3064695|3064695	TC	CC	NN	TT	TT	TT	TT	TC	TT	TT	TT	TT	TT	TT	TC	TT	TT	TC	CC	TT	CC	TT	TT	TT	TT	CC	CC	TT	TC	TT	TT	NN	TT	TT	TT	TT	TT	TT	TT	NN	TT	TT	TT	TT	TT	TT
3064828	5:G>C	TGCAGGGGCTGAACTTCCCCACGCGCTCGAATTGATCCGCGAGAAGCCAACACCAGTGCAGTGGCGAAG	2A|068.568710120|3064828|3064828	CC	CC	CC	CC	CC	CC	CC	CC	CC	GG	CC	CC	CC	CC	CC	CC	CC	CC	CC	CC	CC	CC	CC	CC	CC	CC	CC	CC	CC	CC	CC	CC	CC	CC	CC	GG	CC	CC	CC	CC	CC	CC	GG	CC	CC	CC
7940866	10:G>A	TGCAGCATCAGATTGTTTCGCCCACAACTCGACGCTCCGAGATCGGAAGAGCGGTTCAGCAGGAATGCC	2A|068.568710120|3385470|3385470	GA	GA	GA	AA	AA	GA	AA	GA	AA	AA	AA	AA	AA	AA	AA	AA	AA	GA	AA	AA	AA	GA	AA	AA	AA	GG	GG	GA	GA	GA	AA	AA	AA	AA	AA	AA	AA	AA	AA	GG	AA	AA	GA	AA	AA	AA
4910884	17:G>T	TGCAGGGGCGGCGCTAGGCGATGGCCGAGATCGGAAGAGCGGTTCAGCAGGAATGCCGAGACCGATCTC	2A|068.568710120|4910884|4910884	TT	GG	TT	TT	TT	TT	TT	TT	TT	GG	TT	TT	TT	TT	TT	TT	TT	TT	TT	TT	NN	TT	TT	TT	TT	GG	TT	TT	GT	TT	TT	TT	TT	TT	TT	GG	TT	TT	TT	TT	TT	TT	GT	TT	TT	TT
980184	59:G>A	TGCAGGTCTCGCATCACTCCAATGTAAAATACAACAACTCATAAATTGTGTCCAAGGCAGGTCACTGCC	2A|068.568710120|980184|980184	AA	AA	GG	AA	GG	AA	AA	AA	AA	AA	GG	GG	GG	GG	AA	AA	GG	GA	AA	NN	AA	GG	AA	GG	GA	AA	AA	AA	GG	GG	GA	AA	GG	GG	AA	AA	GG	GG	AA	AA	GG	GG	AA	AA	GG	AA
983068	64:G>T	TGCAGTGCTGTCATGCTGCGCACATCTCGGGGCGCTAGAGAAGGGAAGGGAGGTCCATGAGTATGTAAT	2A|068.568710120|983068|983068	GT	GG	GG	GG	GG	GG	GG	GT	GG	GG	GG	GG	GG	GG	GT	GG	GG	GG	TT	GG	NN	GG	GG	GG	GG	GG	TT	GG	GG	GG	GG	GG	GG	GG	GG	GG	GG	GG	GG	GG	GG	GG	GG	GG	GG	NN
994487	61:C>T	TGCAGCAAAAGTGCCAGGACCAAGAGGACCACATGCACAGCTCGGCTGCCAGCCCGCGGCACGGCCCGA	2A|068.568710120|994487|994487	CC	TT	CC	CC	CC	CC	CC	CC	CC	CC	CC	CC	CC	CC	CC	CC	CC	CC	CC	CC	CC	CC	CC	CC	CC	TT	CC	CC	CT	CC	CC	CC	CC	CC	CC	CC	CC	CC	CC	CC	CC	CC	CT	CC	CC	CC
1021101	64:G>A	TGCAGACCCAGACCTGAAGGCGTCTGAAGTGACGGTGAAGGGCGTGTTTGAGGAGGTCAAGCTGGCTGA	2A|068.843208880|1021101|1021101	GA	GG	GA	GG	AA	GA	GA	GG	GG	GG	GA	AA	AA	GA	GG	GG	AA	GG	GG	GG	GG	AA	GG	AA	GA	GG	GG	GG	GA	AA	GG	GG	AA	AA	GG	GG	AA	AA	GG	GG	AA	AA	GG	GG	GA	GG
1070935	45:G>A	TGCAGCTAGTTTGACAAGACCTGGAGATTGTGGGACATTGATACTGGAACTGAATTTTTCTCCTTTAAA	2A|068.843208880|1070935|1070935	AA	GG	AA	GG	AA	AA	AA	AA	AA	AA	AA	AA	AA	GA	AA	AA	AA	AA	AA	AA	AA	NN	AA	NN	AA	GG	AA	GG	AA	AA	AA	NN	AA	AA	AA	NN	AA	AA	GG	AA	AA	AA	NN	NN	AA	AA
100016244	31:G>A	TGCAGGCGCTGCACGACAAGCGGGGCATCTCGCCGAGATCGGAAGAGCGGTTCAGCAGGAATGCCGAGA	2A|068.916301130|3944119|3944119	GG	NN	GG	GA	GG	GG	GG	GG	GA	GG	GG	GG	GG	GA	GA	NN	GG	GG	GG	NN	GG	NN	GG	GG	GG	NN	GA	GG	GG	GG	NN	GG	GG	GG	GG	GG	GG	GG	GG	GA	GG	NN	NN	NN	GG	GG
3951926	5:A>T	TGCAGAGAGAGGCAACTAGGGGACGCAGAGGAGGACGGGAAGATGGGGAGGTCGAGGCCAGTGGTGCTA	2A|068.916301130|3951926|3951926	AA	TT	AA	AA	AA	AA	AA	AA	AA	TT	AA	AA	AA	AA	AA	AA	AA	AA	AA	AA	AA	AA	AA	AA	AA	TT	AA	AA	AT	AA	AA	AA	AA	AA	AA	TT	AA	AA	AA	AA	AA	AA	AT	AA	AA	AA
3955958	26:A>C	TGCAGCCCAACTAGAAGGGATGTGGCATGTTCGTGCATGTTGGGCCGAGATCGGAAGAGCGGTTCAGCA	2A|068.916301130|3955958|3955958	AA	CC	AA	AA	AA	AA	AA	AA	AA	CC	AA	AA	AA	AA	AA	AA	AA	AA	AA	AA	AA	AA	AA	AA	AA	CC	AA	AA	AC	AA	AA	AA	AA	AA	AA	AC	AA	AA	AA	AA	AA	AA	AC	AA	AA	AA
4992059	5:T>C	TGCAGTAGTCCACTGCCGCCCGAACCGCCGAGATCGGAAGAGCGGTTCAGCAGGAATGCCGAGACCGAT	2A|068.916301130|4992059|4992059	TT	NN	TT	TT	TT	NN	TT	TT	TT	NN	TT	TT	TT	TT	TT	TT	TT	TT	TT	TT	TT	TT	TT	TT	TT	NN	TT	TT	TT	TT	TT	TT	TT	TT	TT	NN	TT	TT	TT	TT	TT	TT	TT	TT	TT	TT
4992225	7:T>C	TGCAGATTGAATCCAGCACCGCCGCCGTCACCGAGATCGGAAGAGCGGTTCAGCAGGAATGCCGAGACC	2A|068.916301130|4992225|4992225	TC	CC	TT	TT	TC	TC	TT	TC	TC	CC	TT	TC	TC	TT	TT	TC	TT	TC	TT	TC	TT	TC	TC	TC	TC	CC	TC	TC	TC	TC	CC	TC	TC	TC	TC	CC	TC	TT	TT	TT	TC	TC	CC	TC	TC	TC
3950937	32:A>G	TGCAGGTACTGCACGCTCACGGTGCAGAGAACACCGTCGAGGGAGGCGCTCTCGAGCTCCAGCCGCTGC	2A|069.066360230|3950937|3950937	AA	GG	AG	AA	AA	AA	AA	AA	AA	NN	AA	AA	AA	AA	AA	AA	AA	AA	AA	AG	AA	AA	GG	AA	AA	GG	AA	AA	GG	AA	AA	GG	AA	AA	GG	AA	AA	AA	NN	AA	AA	AA	AA	GG	AA	AA
100020077	8:T>C	TGCAGCAATGAGCAGAACAGGGCCGAGATCGGAAGAGCGGTTCAGCAGGAATGCCGAGACCGATCTCGT	2A|069.066360230|4397553|4397553	TT	CC	TC	TT	TT	TT	TT	TT	TT	TT	TT	TT	TT	TT	TT	TT	TT	TT	TT	CC	TT	TT	CC	TT	TT	CC	TT	TT	TC	TT	TT	CC	TT	TT	CC	TT	TT	TT	TT	TT	TT	TT	TT	CC	TT	TT
979169	20:G>A	TGCAGCATGCACGCAAAGGCGCAGAGCCACCACCTGCACTGCATTACTGCACACGAAACGGGAGGAAAA	2A|069.118182890|979169|979169	GG	AA	GG	GG	GG	GG	GG	GG	GG	GG	GG	GG	GG	GG	GG	GG	GG	GG	GG	GG	GG	GG	GG	GG	GG	AA	GG	GG	GA	GG	GG	GG	GG	GG	GG	GG	GG	GG	GG	GG	GG	GG	GA	GG	GG	GG
1092725	18:A>C	TGCAGAGGGCCGTCGCAGATCAGGGGCGGTGTAGGCGATGTCTGGAAACCCGAGATCGGAAGAGCGGTT	2A|069.259178570|1092725|1092725	AA	AA	NN	AA	AA	AA	AA	AA	AA	AA	NN	AA	AA	AA	AA	AA	AA	AC	AA	AA	AA	AA	AA	AA	AA	AA	AA	AA	AA	AA	AA	AA	AA	AC	AA	AA	AA	NN	NN	AA	AA	AA	AC	AA	AA	AA
10984078	12:A>G	TGCAGCGTGAGTAGATGCACCGAGATCGGAAGAGCGGTTCAGCAGGAATGCCGAGACCGATCTCGTATG	2A|069.259178570|7352767|7352767	AG	GG	GG	GG	AA	GG	GG	GG	GG	GG	GG	GG	GG	GG	GG	GG	AA	GG	AA	GG	GG	GG	GG	GG	GG	GG	GG	GG	GG	GG	GG	GG	GG	GG	GG	GG	GG	GG	GG	GG	AG	GG	GG	GG	AA	GG
1097891	6:G>A	TGCAGCGGCGGCGGCGAGGTCGGTGGAAAAGAAGGACGACGAGGAGGAGCCGAGATCGGAAGAGCGGTT	2A|069.397214740|1097891|1097891	GG	AA	GG	GG	GG	GG	NN	GG	GG	GG	GG	GG	GG	GG	GG	GG	GG	GG	GG	GG	GG	GG	GG	GG	GG	AA	GG	GG	GA	GG	GG	NN	GG	GG	GG	GG	GG	GG	GG	GG	GG	GG	AA	GG	GG	GG
1036450	41:A>G	TGCAGGACGAGGCATCTCATCCTCCTCTCCCTCGCGGTCTCACCCATCATTTCCTTGGCCCCTTCTCCT	2A|069.401865540|1036450|1036450	AA	GG	AA	AA	AA	AA	AG	GG	GG	AA	AA	AA	AA	AA	GG	GG	AA	AG	GG	NN	GG	AA	GG	AA	AG	GG	GG	AA	AG	AA	GG	AA	AA	AA	GG	AA	AA	AA	AA	NN	AA	AA	AA	GG	AG	NN
100024583	6:T>A	TGCAGGTCGCTGTCGCCTTGGTCAACCCTCGCCGAGATCGGAAGAGCGGTTCAGCAGGAATGCCGAGAC	2A|069.401865540|4537534|4537534	TT	TT	TT	TT	TT	TT	TT	TT	TT	NN	TT	AA	TA	TT	TT	TT	TT	TT	TT	TT	TT	TT	TT	AA	TT	NN	TT	TT	TT	TT	TT	TT	TT	TT	TT	TT	TT	NN	NN	TT	TT	TT	NN	TT	TT	TT
978526	34:G>A	TGCAGGTTTCTTTCAGCAGTTCGGGGCTGTTAAGGGGGTCAGGATTGCCCGAGATCGGAAGAGCGGTTC	2A|069.401865540|978526|978526	GG	AA	GG	GG	GG	GG	GG	GG	GG	GG	GG	GG	GG	GG	GG	GG	GA	GG	GG	GG	GG	GG	GG	GG	GG	AA	GG	GG	GA	GG	GG	AA	GG	GG	GG	GG	GG	GG	GG	GG	GG	GG	GA	GG	GG	GG
1094469	65:A>C	TGCAGCGGACACGGCGCCCTCACCAATCATCTCTACGGCCAGCGGCGCACGCGCACGTTCTGGTAACTC	2A|069.422660050|1094469|1094469	AA	CC	NN	AA	AA	AA	AA	AA	AA	CC	AA	AA	AA	AA	AA	NN	AA	AA	AA	AA	NN	NN	AA	AA	AA	CC	AA	AA	AC	AA	AA	AA	AA	AA	AA	CC	AA	AA	AA	NN	AA	AA	CC	AA	AA	AA
100020037	10:C>A	TGCAGATGCGCGCCGATGAACCCCGAGATCGGAAGAGCGGTTCAGCAGGAATGCCGAGACCGATCTCGT	2A|069.506405690|4991573|4991573	CA	AA	CA	CC	CA	CC	CC	CC	AA	CC	CA	CC	CC	CA	CC	CC	CA	CA	NN	CC	CC	CA	CA	CC	CA	AA	CC	AA	CA	NN	CA	CC	CC	CC	CC	CC	CA	CA	CA	AA	CA	NN	CC	CA	CA	CC
992817	10:G>T	TGCAGGCACTGATTGGAGACGCCCCGAAATTCATTGTCACCATCATTGTGACAGCTTTGCCGAGATCGG	2A|069.519449860|992817|992817	GT	GG	GT	GG	TT	GT	GT	GG	GG	GG	TT	TT	GT	GT	GG	GG	TT	GG	GG	GG	GG	TT	GG	TT	GT	GG	GG	GG	GT	TT	GG	GG	TT	TT	GG	GG	TT	TT	GG	GG	TT	TT	GG	GG	TT	GG
3957091	14:T>C	TGCAGACGCGGCGGTGACGACGTCGCGGTTGGAGTCCCGAGATCGGAAGAGCGGTTCAGCAGGAATGCC	2A|069.884179160|3957091|3957091	TC	TT	NN	CC	TT	TC	TT	TT	TT	NN	TT	TT	TT	TT	TT	CC	TT	TT	TT	TC	TC	TT	TT	TT	TC	TC	TT	TT	TC	TT	TT	TT	TT	TT	TT	TT	TT	TT	TT	CC	TC	TT	TT	CC	TT	TT
1063031	8:A>G	TGCAGCACACAAGCATCCGTCCATTGGTCCTTCGCCGCGGAAAAGAAGGGGAATGCACAAAATTTCACC	2A|069.954404790|1063031|1063031	AA	GG	AA	GG	AA	AA	AA	AA	AA	AA	AA	AA	AA	AA	AA	AA	AA	AA	AA	AA	AA	AA	AA	AA	AA	GG	AA	GG	GG	AA	AA	GG	AA	AA	AA	AA	AA	AA	GG	GG	AA	AA	AG	AA	AA	AA
1261539	9:A>G	TGCAGCGCCATATAGGGGCTCCCGAAAAAAGAGCCTGTGACCTCCCGCGCTCGAGGGCCGAGATCGGAA	2A|070.313647670|1261539|1261539	AA	NN	AA	GG	AA	AA	AA	AA	AA	AA	NN	AA	AA	AA	NN	AA	AA	AA	AA	AA	AA	AA	AA	AA	AA	NN	AA	GG	AG	NN	NN	AA	AA	NN	AA	AA	AA	NN	GG	AA	AA	AA	AA	AA	AA	AA
100015729	14:A>C	TGCAGGAAAGACTAACAGGAGGGCGCCGAGATCGGAAGAGCGGTTCAGCAGGAATGCCGAGACCGATCT	2A|070.968995760|4439742|4439742	AA	CC	AC	AA	AA	AA	AA	AA	AA	AA	AA	AA	AA	AA	AA	AA	AA	AA	AA	AA	AA	AA	AA	AA	AA	CC	AA	AA	AC	AA	AA	CC	AA	AA	AA	AA	AA	AA	AA	AA	AA	AA	AA	NN	AA	AA
4910598	55:C>A	TGCAGCGGCATGATTGGAGCTGAGGTATTCGCCTTCCAGAAGCTTCTCGCCACGTCCCATGGACGAATG	2A|070.968995760|4910598|4910598	CC	AA	CA	CC	CC	CC	NN	CC	CC	NN	CC	NN	CC	NN	CC	CC	CC	CC	CC	NN	NN	CC	AA	CC	CC	AA	NN	CC	CA	CC	CC	AA	CC	CC	NN	CC	CC	CC	CC	CC	CC	CC	CC	AA	CC	CC
4993284	23:A>G	TGCAGCGCGTCTCGCCACGAGCGACACGCACGGCTGGCGGCCGAGACGTCGGCGGCGCCGAGATCGGAA	2A|070.968995760|4993284|4993284	GG	AA	AG	GG	GG	NN	NN	GG	GG	NN	GG	GG	GG	GG	GG	GG	GG	GG	GG	AG	GG	GG	AA	GG	GG	NN	GG	GG	AA	GG	GG	NN	GG	GG	NN	NN	GG	GG	GG	GG	GG	GG	NN	AA	NN	GG
3064550	38:A>G	TGCAGCCTGTCCTCGAGAAAGTGCTTCCGCATGTGGCCACCCAGCGCCTGCCCGAGATCGGAAGAGCGG	2A|071.383474570|3064550|3064550	GG	AA	AG	GG	GG	GG	GG	GG	GG	GG	GG	GG	GG	GG	GG	GG	GG	GG	GG	AG	GG	GG	AA	GG	GG	AA	GG	GG	AG	GG	GG	GG	GG	GG	AA	GG	GG	GG	GG	GG	GG	GG	GG	AA	GG	GG
4909866	29:A>T	TGCAGCGCCTGCTTTATCACAGAGAACTCATGCCGAGATCGGAAGAGCGGTTCAGCAGGAATGCCGAGA	2A|071.383474570|4909866|4909866	TT	AA	AA	TT	TT	TT	TT	TT	TT	TT	TT	NN	TT	TT	TT	TT	TT	TT	TT	AT	NN	TT	AA	TT	TT	AA	TT	TT	AT	TT	TT	AA	TT	TT	NN	TT	TT	TT	TT	TT	TT	TT	TT	AA	TT	TT
1000632	66:T>C	TGCAGCACACGGTTCCTTCTTTCGGGCGCACTGCGATGAAGTGCTCCTGGCCGCCTCCTGCTGCGGTAC	2A|071.945215510|1000632|1000632	TT	CC	TC	TT	TT	TT	TT	TT	TT	TT	TT	TT	TT	TT	TT	TT	TT	TT	TT	CC	TT	TT	CC	TT	TT	CC	TT	TT	TC	TT	NN	CC	TT	TT	CC	TT	TT	TT	TT	TT	TT	TT	TT	CC	TT	TT
1019498	33:G>A	TGCAGCACCTGCATGCACAGTTGGCGTTCGGGAGAGAGGAAAAGTGACCATAGGAAATCTGCCCATGTG	2A|071.945215510|1019498|1019498	GG	GG	GG	GG	GG	GG	NN	NN	AA	GA	GG	GG	GG	GG	GG	GG	GG	GG	GG	GG	GG	GG	GG	GG	GG	GG	GG	GG	GG	GG	GG	GG	GG	GG	GG	AA	GG	GG	NN	GG	GG	GG	GG	NN	GG	NN
1019498	30:G>A	TGCAGCACCTGCATGCACAGTTGGCGTTCGGGAGAGAGGAAAAGTGACCATAGGAAATCTGCCCATGTG	2A|071.945215510|1019498|1019498	GA	GG	GG	GG	GG	GG	AA	AA	NN	GG	GG	GG	GG	GG	GG	GG	GG	GG	GG	GA	GG	GG	GG	GG	GA	GG	GG	GG	GG	GG	GA	GG	GG	GG	GG	NN	GG	GG	AA	GG	GG	GG	GG	NN	GG	AA
2281236	34:G>C	TGCAGGTAACCAACGGCCCAGTGTAGCGCGGGCGGCCCCCTGGGTCGATCGGTCAGGTGGTAACCGAGA	2A|071.945215510|2281236|2281236	GG	GG	GG	GG	GG	GG	GG	GG	GG	GG	GG	GG	GC	GG	GG	GG	GG	GG	GG	GG	GG	GG	GG	GG	GG	GG	GG	GG	GG	GG	GG	GG	GG	GG	GG	GG	GG	GG	GG	GG	GG	GG	GG	GG	GG	GG
3064474	34:G>C	TGCAGCCGCGGTGGATTCACGCACGGGAAGTGGTGCACCGAGATCGGAAGAGCGGTTCAGCAGGAATGC	2A|071.945215510|3064474|3064474	CC	GC	GG	CC	CC	CC	CC	CC	CC	CC	CC	CC	CC	CC	CC	CC	GC	CC	CC	GG	CC	CC	GG	CC	CC	GG	CC	CC	GC	CC	CC	GG	CC	CC	GG	CC	CC	CC	CC	CC	CC	CC	CC	GG	CC	CC
1027267	48:A>G	TGCAGAGAGAGGCCCGCGGATTTGGTGAAGGAAGCTGGGGAGGAGGCCAAGCGAGGCTGGACCGTGGGG	2A|073.106095460|1027267|1027267	AG	AA	AG	AA	GG	GG	GG	AA	AA	GG	AA	GG	AG	AG	AA	NN	GG	AG	AA	NN	AA	GG	NN	GG	GG	AA	AA	AA	AG	AG	NN	AA	GG	GG	NN	AA	GG	GG	AA	AA	GG	AA	AA	NN	GG	NN
1075823	37:C>A	TGCAGACCCCGAGTCTTTGTAGTCCTCCCTTCATCATCAAAAAAAGAGTCTCTGTAGTCCCACACCACT	2A|075.765646420|1075823|1075823	CC	CC	CC	CC	AA	CA	NN	CC	CC	CC	NN	AA	CC	CC	NN	CC	AA	CC	AA	CA	CA	AA	CC	AA	CA	CC	NN	CC	CA	CA	CC	CC	AA	AA	CC	CC	AA	AA	CC	CC	AA	CC	CC	AA	AA	CC
1077356	67:A>C	TGCAGTGACTCTCGGCCCAAAGCTGTACGAGACAGTGAGGGGAAAGCTGTCGCTGGGCGCCAGAATCAT	2A|076.061180210|1077356|1077356	AC	AA	AA	AA	AA	AA	CC	AC	AA	AA	AA	AA	AA	AA	AA	AA	AA	AA	AC	AC	AA	AA	CC	AA	AC	AA	AA	AA	AA	AA	CC	CC	AA	AA	CC	AA	AA	AA	AA	AA	AA	AA	AA	AA	AA	CC
1161545	7:G>T	TGCAGCTGGGCGACGGGAGCGCAGCCGCCGATGGGTGGCGCGCTCTCTCCGAGATCGGAAGAGCGGTTC	2A|076.061180210|1161545|1161545	GT	GG	GG	GG	GG	GG	TT	GT	GG	GG	GG	GG	GG	GG	GG	GG	GG	GG	GG	GG	GG	GG	TT	GG	GT	GG	GG	GG	GG	GG	TT	TT	GG	GG	TT	GG	GG	GG	GG	GG	GG	GG	GG	GG	GG	TT
100022430	18:A>T	TGCAGATTAGCGAGACCGATGACAAGCGCGCCGAGATCGGAAGAGCGGTTCAGCAGGAATGCCGAGACC	2A|076.761860500|4539650|4539650	AT	TT	AT	AT	AT	AA	TT	AT	AA	AT	TT	AT	AT	AT	TT	AT	AT	AT	AT	AA	AT	AA	AT	AT	AT	TT	TT	TT	AT	AA	AT	TT	AT	AT	AT	AT	AT	AT	TT	TT	AT	AT	AT	AA	AT	TT
977937	20:G>A	TGCAGAGGACTTGGATTTTTGGATTTGGACATCATGAACAAATGCTTGCTAATAAAATGGCTCCGAGAT	2A|078.349231090|977937|977937	GG	GG	GG	AA	AA	GG	GG	GA	GG	GG	GA	GG	GA	GA	AA	GG	GG	GG	AA	GA	AA	GG	GG	AA	GG	GG	AA	AA	GG	GG	GG	GG	GG	GG	GG	GG	GG	GG	GG	GG	GA	GG	GG	AA	GG	GG
998788	19:T>C	TGCAGAGGGCTTAATTAGATGGCTGAAAGTGGACCAGCCGAAATATTAGGCCGAGATCGGAAGAGCGGT	2A|078.349231090|998788|998788	TC	CC	TC	CC	TT	TT	TC	TC	CC	TT	CC	TT	TT	TT	TT	CC	TT	TT	TT	TT	TT	TT	CC	TT	TC	CC	TT	TT	TC	TT	NN	CC	TT	CC	CC	TT	TT	TT	CC	TT	TT	TT	TT	TT	TT	CC
100018554	12:T>C	TGCAGATCACGATATACACCCGACCGATCGGCCCATCCTACGTAGAATCGCGTGTGTGTCGTGGGCCGA	2A|078.872206050|1148166|1148166	CC	CC	CC	CC	CC	CC	CC	CC	CC	TT	CC	CC	CC	CC	CC	CC	CC	CC	CC	CC	CC	CC	CC	CC	CC	CC	CC	CC	CC	CC	CC	CC	CC	CC	CC	TT	CC	CC	CC	CC	CC	CC	TT	CC	CC	CC
4993724	34:C>T	TGCAGGTCTTCGCCCTCGGCCTGAACAAGCGGCTCGCGGACGACGCCGAGATCGGAAGAGCGGTTCAGC	2A|080.865811480|1024561|1024561	CC	CC	TT	CC	TT	CT	CC	TT	CC	CT	CC	CC	CT	TT	CT	CT	TT	CC	CC	CT	CC	CC	TT	CC	CT	CC	TT	TT	CC	CC	TT	CC	CC	CC	TT	CT	CT	CT	CC	TT	CT	CC	CC	CC	TT	TT
4993724	6:T>C	TGCAGGTCTTCGCCCTCGGCCTGAACAAGCGGCTCGCGGACGACGCCGAGATCGGAAGAGCGGTTCAGC	2A|080.865811480|1024561|1024561	TC	TC	CC	TC	CC	TC	TC	CC	TC	TC	TC	TC	TC	CC	TC	TC	CC	TC	TC	TC	TC	TC	NN	TC	TC	TT	CC	CC	TC	TC	CC	TC	TC	TC	CC	TC	TC	TC	TC	CC	TC	TC	TC	TC	CC	CC
[truncated: 6,610 more rows]
[truncated: 145 more columns]
